# Supplementary material for: SNP Identification from RNA Sequencing and Linkage Map Construction of Rubber Tree for Anchoring the Draft Genome
Source: PLoS One. 2015 Apr 1;10(4):e0121961. doi: 10.1371/journal.pone.0121961 (PMC4382108; doi:10.1371/journal.pone.0121961)
Supplement: S1 Dataset — (FASTA) [file pone.0121961.s001.fasta]

>contig00057
CACAAGTACAATCTCATTATAACTCAAATTCAATTCACATATTAAAATACTTGCTTTCAG
TAGCTTCCATAATTCACAGGTTAATTACATGAGTGGCACTTTAATGTAGGATGGTTGCTA
TAAATTCATCAATCAATTTGTGAAAAATGGAATTGATTGCAGGAAAATTGAAGGATTGCT
TGTGCATTAAAATGCAAATTTTTACTTGAAAAATAAATGTTGCTTATTGCAAAAAATGTA
AAGATTGCATTGAAATGCAATTTGTGAAAGAAACTGTAAACTAATCACTTAACTGAAAAG
GAGCTGATTGCTTGAAATTGAAAATCTGTACAAGAAAAGTAAATTATCACTGTCCATATT
CATGGGCCTAAAATTAACTTTCTACCTCGCCACCACTTGTGGTTTATACCAGCACTTTTA
CCATAAAACTTAATTAAAATAATGAATAACACACACCCACACAAGGGACATTTTCGACCA
TTTACAGCATAAAGCCTTAGTTATCATATATCCAGAACAAGACAATTTGGCACTAAGATA
ATACCAGACCATGTCAATAAATTACATATATATATATATATATTATGGTTTAGAATTTCA
TTGGTTTCTACTAGGAAAATCCAACATTTGGCCGCAATTTGTCTCCATTTGTTCCCCGTC
AACACTTTATTTTCTATCCCCATCAATTTGTTCTCCGGCTAAAGTTTCATTCATATCCTC
ATTTTGCTCCTCATTCCCAGTTTCTTCTCTATCCTTATCCATCCCTGCTTCAGACGTCAG
ATCAGCTGGAGGCAGCGGAAATACATTTCTAACCAAGTCCAGTAGTTCTTCTACCTGGTC
TCCCAAACGCATTTCAGAGTGCTCTATTATCTGTCAAAAATAAGAAGCTAAAATCACCAA
TGCATCTTTGGAAGTACACATTTCCTTGAATCAGAAAAGTGGATGAGGCGAGAGAGGGGG
GTGTAAGGAATATTAGCTATCGAACGGAAAGCAAGACAAAGTGTTCCTGCTTGTTATTTG
TTAACCTAGGTCATTAAAAATTAAAGAAACTAAAGTGATAACAAGGATAAATTACTTCTG
GGAACAACATTCTTATTTTTGCCACAACCACCACAAGGATTATCTCATATCAATATAATT
AGGATTTCCGCCAACTAGAAGCCAAAGGAAATCAAATTGAACACACATATCTTGGAAGAA
AGGCCCTAGTAGTTGATATTGGAAAATATAGCTGTGACATGCTAGCATATAATGTGGTCT
AATGAAGTAGGAAGTAGAGTGCAATACCAAAAGAAGTATCAAATATTATTCACATATGCA
AAGAAGCTGTTTTAATGAAATCATGAGAGCTAGTACAGTTTTATAACTGAAGGTTTAACA
AATTCAACAGCCAAAAATCCTATTTACTTGCTCTCTTGCAAAGGGTATTGGGAATACACT
ATTTCTTTAATTTTGATGTGCAATAAGGTTGTCATTTCTGGACTCCTAATTCTTAAAAGA
TCCAGTTTAATCCTCTGCATATTACATAAAACACGTAACTAAGCAGAAGAAACATTCTAT
AACATTAATTAGCACCGCTTAGATAGTAACTACACTGTCACCTTATCCTAGGAATTCAAC
AATGGCACGGACTTGTGGAAAAGATTACAAGAACACCTTAATTTTGAAAGTTTATTCCAT
CACCATTCTTAAATTCCTCAATATTCTAAAATATCCACATTGGCATTTCCCCTCACCAAC
CTCCATTTTCAACTATATCTGAGCCTAGTGTGGATCCAGACCTCATAGCTAGATTAGGTT
CAGATTGACATTGGCTATAAATTAGCAAAAGTGTCAAATCATTGGATTACAGTATGTTGT
GGTGACAATAAAAATACGTTCATACTCCCAAGATAAACATCAAGTTCATTTTTTTATTCT
AGATTGCTGAAACATTTCATTAGGAGTCCTGCACTAACAATTTTCAAACTGAAGTGTTCT
TAATTTATTCCATGCCCTCGCCATATGACTCGTCTAAACTACTTTTCAGCTCTTTAATAA
ATTTAATTAAAAGCATTACAACATAGTACTTCTTTTCAGTAAAATGCGAAACTGATTGCA
AAACAATTTTATAAGGGCTAGGATTAGTTATCACTGCCCACATTCATGAGCCAAAAATTA
AATTTCTACCTTACCAATTTCCATAATTTGATGGTGTTAAGAGACCACTTGTGGTTTATA
CCAGTACTTTTACCATAAAACGTAATTAAAATAATGAATAACACACACACACACACAGAG
ACAAGGGAACTGATATCCCTACTTACAAAATGTTTGCCACCATTTTCAGCTTAAAGCCTT
AGTTATTTCTAGCTCCAACCTTAAACCAAAGCACGTCATTTTGATGAAAAAATGGACAGC
CGAAGCATCAATCCTTTTGTGGCGTGCATTCTATTCAGATTCAATAGAACTGAGGGCAGA
CCTATCATATCTCCAGAACAAGACAATTTGGCACTAAGATAATACCAGACCATGTCAATA
AATTATTTTCAAAGGGCTAACCCAAGAACAATGGAAGATGAATCACATAACAACCGATTC
CCAAAATAAACAATTTTTCTATTTTTAAATGGAAAAAGCAATTAATGCAAGATGCATGAC
ACAACACTCTACCATTTACTAATTCTTATTATATTGATTTTACCATTTAAAAATTTCTCA
GCCAAATTTAACAGCAGATTTCTATTCCTTTTCTGTCCAAATGATTAAGAAACAAATTTA
TTTCAACGCATCCCTTCACAACTTACATAAAGCAAATACCAAAATTAAAGCTATCCTGAT
AATTGAGAAGTAAAAGAACATTCACAAATTGAGAAAAATAGCATAAAATTTGTCACTCCT
AAGCCAAGATTTCTACAAGGACACAATCAAAGGAAAGAAAGAAAGAAATAGATAGAATGA
ATGAATTAATGAAAGAGAAAGATGAATTAATAATGCAATTACCGGGTCAATTTCAACTAA
TTCATGAGGTGCAATGTTGATGATATTGAGGATCTCAGCTTTTGCAAGTTTGTATGTCTT
ACACTTCTTCATAAATTCATAGATTTGCTCTCTCGTTTGCCTGGAAGCAGGAGTCTCCAC
CAAATAATCATAAACCTACAACAAAAACAACAAATGCAATTAACACCCATTAGAGTTTTA
GACTTCTTTTATCCATTCAAATCTTATATACTCAATTTTTTCACTAAAAAATGTAAACAC
CTTATATTCTGATGATGCTACGGGAGCAATAACCCTTGAGGAATCCTTTGAAGCACCTCT
TGCCTTCAGGAAGTCGAGAACTTCAAAATTGGTAAGTGCACCAGCATTGGGTGTTTTTCT
GCATTATTACCTGAAAATTGTAATTCACTCATCCAAGAAAGAATGGAGAGAAAAAAAGAA
AATGAATAATAAAAAAAAAGCCAATAATGTAGTAAGGAAAGCACTTACATCTTCATTGGA
CTATGATTCTTCAATTTCCTTCAAAATGAGACCAACAAGAAAAACCAGCAGATATTGTAG
CCGAAACTTAGGGTTAGATACACCCAAGTACACTTGGATTTGAATTTGTATTTGGACTTG
AGATCAGAGCAACAGAACGAGAAAGAGAGGAGAAGTAGTGCACTAGCTGTGCAATCGGGG
TAGTTCTCAGTATAAAAATTGACAAGAAACCAATCTTAAGTGAATTTTATCACTAATTCC
ATTAACCCACAAAGTATTCATTTGAGTAAGCGAATTAATTTGAACAAATCAAGTGCTTAA
ATTAAAAAGAAAATTGAGAAATTCCTGCTTCAGAATAAGAAGCTAAAAACCCCACTGTAA
TAAAACTGAAGTTGCTTCTCGAATTAGTCACATAAAACTGTAGGAACTTCACGATATTTC
TAGCTCCAAAAATTCTATCAGCTTAACATAAGAGGCAATGGCGGCGAAGCACACCAACAC
AAGCAGCAGTTTTGGGAGCTATAAAAGCTGAAAAATAAAAAGAAATTTAATACGCTCAGG
TAGGAGAGCTGGAGAAGACGATTCAGACGAGAATGAAGAGGCAAGATTTAAAAATCTACA
ATGAGGGGGAAAAAAGCCATAGCCTCACCTTGAATCGACAAGAAGAAGAGGAGAGCAGGA
AACAACGTCTGTCGGACACAATAAAGGAGGCGCAGGCAAGACCAGTCGGCGTCGGCGTCT
AGAGTACGAGCTAGATGGTCGGATGGGTGAGAGTGAGATTCGGGTATCGGGCATGAGGCG
CTGGACGGATGAGAAAGATGAGAAGAAAACATAGAGCAGATGCAGAACCTTTCTTCAAAT
GTGAGCTGGGCTTGGGCAGGCAGACTGGGCTTTGTGGAGGAATGAAGACAAGGGTATATA
AGTAATTACATAAATAGATTAATTAATTTAAAGATACCTATATTATCCGGAAAGCATATC
AATTCACTGTTTCCCAATTCTTACTTTCTCCCGTCATGATCGCCAATACTTCAACAGGAG
GCTTCAAAAACATTATCTCCCTTCTTTCTTTG
>contig00106
TTCTCTTAACCCCATTTTTCTAAACCCTTCTTCTGCAACTAATTCTTGATTAATCCTATG
GAAGAAAGAAAGTTTCTTGTTCAAACTGTATCCATCATCACCAATTCTTTGTCTGCTACT
ATTGCCATCTTAAGCCTTACAAAAAGACAACAGCAACTGCAAGAATGGGACACAATTGTT
TGGCTGTTCTGTAATGCTCATTCTTATCTACTTCCCAAAACAATATGTTTTAAGGTTTTA
TGTGTAATGTAACGGTTAACTGTCGCTGTAATGGGTCGTTGAAAATTTTCTTTGTAATCT
ATCATCTAGAAAAGAAAATCAATGTTTTCAATTGGACATGAGCAGCATGATTAGAAGGAA
GACCAGAATAATTCCAATTTGGTAAGAGGTAGCTCCTTACATAAACAGGTAGAGCTTACT
ACCTTACAACCTTAAACCCACATTACACAATGGCTTCTTTTTGGCTTAATCCTATTCCTT
TCCGAGCTTTATTAATCCTCTTACTTTTGCACCTATCTTGCTTGTTCAACAATGTAGCTG
CAAAGCATGGCTACTCTGCCCGTCATAGCCACCACTCTCACACATCAAACCGGAGGCTGC
AACGAGCTTATATCGCTCTTCAAGCATGGAAACGTGTGATCTTCTCCGATCCTAACAACT
TTACTTCCAACTGGGTTGGTCCTAATGTATGCAAATATACTGGTATTTATTGTACAGCTG
CTCTTGAAGAGCCCAAAATCAAAGTTGTAGCTGGAATAGACCTCAACTTTGCTGATTTAG
CAGGTTTCCTTCCTGATGAATTAGGCCTCTTAACTGATTTAGCACTCATCCACTTAAATA
GCAATCGCTTCTGTGGCATTATCCCACAAACTATATCCAATCTTTCTCTTCTCTATGAGC
TTGATCTTAGCAACAACAGATTTGTTGGTCCTTTTCCTTCTGCTGTGCTCTCTCTTCCTA
TGCTCAGCTATCTTGACCTTCGCTACAATGAGTTTGAAGGGCCATTGCCTCCTGAACTTT
TCCAGAAAAAGCTGGACGCAATATTTGTTAACAACAACCGTTTTTCTAATGTGATTCCAG
CTATTCTAAGTGGAAGTACAGCCAGTGTGGTGGTCATAGCTAATAACAACTTTGGAGGCT
GCCTGCCTCCCAGTATATCTAATTTTGCAGAAACTTTAGAGGAGTTGCTGTTGATCAATA
CCAGTTTGACAGGGTGTTTGCCACCAGAAGTTGGATATCTCTACAAATTGAGGGTGTTGG
ATGTTAGTCGTAACAAAATAGTTGGTCCTATACCTTACAGCCTTGCAGGATTAGCTCATT
TGGAGATTTTAAATTTAGCCCATAATATGATGAGCGGACTTGTACCTGATGGAGTTTGTG
TATTACCAAGTCTGTCTAATTTTACCTTCTCTTACAACTTCTTCTGTGAGGAAGAGGGCA
TTTGCATGAACCTGACATCTAGAGGCATTGCCTTCGATGATCGTCGCAACTGTTTGCCAG
AGAAGCCACTGCAAAGGAGCAAGGAAGAATGCAACCCAGTGCTTGAGCATCCTGTGGACT
GCTATGAGGAAAGGTGTGCTGGTGGTGGTGGAATTTTTGGTGGTGCAGCTCCTTTTGGTC
CTGCAGTAGTGCCTGCAGCAACTCCTATGTTGCCACCTTCCATTGCTCCAAGCTCTACGT
AAATAATCTAATAATATAGTTATCATAAATCAAAATAAGTTTCAATCTTCAGTTTGCAAC
TGGCCTTGTAAATAAGTTTCTTTTTTTTTTTTTATGTATATATTGCTTGGAAAAACTGTG
CTTCACAGCCCACGTCCTCCATGACCACAGATATAAAAGGACAAAGTCAGTTTTAATTAA
TTCTCCAGTTTTCTAGTTTTCTAAAGCATACCCAAATCGTGGTCACAAGAGTTTCCTCTG
TTATGTATGCCTAATATTGGATGTTTCAAGAACTCATTGGAAATTTAATCATGGCTCTCT
CCTTATTTCTACTTTCATGAGATCTTCCATCAAGTCACTGTTAGAAACTTCCATATCACA
TTTTCCACCTTCATGAATCAAATACCTTCTTACATTTCCAGTATCTGTAAGTATGTATCA
CACATCGATGTGATCCTCACAGGTGATACAAAATTATTCATAGGACAGAAGTCGAGTCGT
TTGGTTAGTCAGTAGACCTGCTATTTTTTTGGCAATGGCCTGGCTTTAGATTTCTTGAAA
AAGGAAAAAAAATGATCAAATGTCTAAAAACACCAACATTAGCTCCACGTCCAAGAAGGC
TATTATATTATTATCCATCAACTGAATCCAATACAACAATTTGGATGAGGGGAGAGGGTT
TCTGAAGTGAATGGTAACCAAGGCTACAACTTCTATGGAACAGAAACACCATCAAGCACT
CGGCCCAAATTGCATATGCCTGACCATAAGAAAATTTATTTGCAAAAGTGGGGGAAAAAT
GCAGTGCGCCAACAATGAAATTGAAAATAATTTGCATTTCTGAAATTTCCATGAGTGTGC
TAAAGATATACATTATACAATTACTACAAGAGATGTCAAGTACAATTTGTTGCAGCATCA
GTAAAGTTCAATGTTGCTTATGCCTCTATCTCAACTATCTTCTGAAGATGTACCCAACCG
AAATAGGGGTTCTTTTCCCAACCTGAAATAAAATAGATATGTGAGTACAGGATATGAAGA
ACATAATCTGATTACCAAGGCCAGCAACATGAGATTATGCAGTACTAGATCAATTTCCAT
TAGAGAACCATTATTTACTCAAAGCAAATGATGGATGAAATTTACATAGGCCAAGGATCT
ATATTGATGAGGGAAAAAAAAAAAATAATCTCACATAAATGTCAATGAAATTTGAAATTT
GATGAAAAAGAAATATAAGTATCCCTTGAACTGGAATCATTAGGAAACTAATGGAAATGG
CAATATCTGTCATCTGCTTAATTACATGAAAATTTGAACTACAAATGCTGTACAAGACCT
AAATGGGAAAAAGAAAATCTAGGGCCAGTAGCTCCCTAATGGATAAGTAGAGCTATTGTT
CAATCTGTTCTACTTTATTTGAAGGGACCTGGCAGCCTGCAACGGATAAAGGTATCTTCA
AGTTTTTAACCCTTAATCCAATGGGTCTTCCAATGGATCCAAGAAGTGATATAAGGGGAA
ATCAGTTCCCAGGTAACCAAAACTCTATTGCAAGAATCTCAACCTAAAAGTAAAAAGAGT
ACTTCAGGTTTGCATCAGGTCATTACCTGAATT
>contig00107
AAAGATTTTCTTGAATCACGAATAATATTAGTGATTATTTGAGGTATCCAAAAGGAGTAC
ATCAAGAGCAGAATTGGTCGCAGAAAATTATGGAACTCATACATGACCAGAATGCCTCCC
AAAAGGATCCCATCTGCAAATAGTAATAGAATTTATATCAAATTAGTCCAGGAAACGAAA
AATAAACTCAATAATTTAAGCTAGCATTTGCATTTGCATTTGCAAGCACACTTACACATA
TATGTATACGCATATGTATGTATGTATGTATAGCAAAATGTCAAGGGAACTCAAGAATGC
ATAAACCATAACTTCCAAATAGATTAATTTATCAGTACAAACGAAAAGCAATAACAATAG
GTGAGCCTGTAAAAAATAGCAGAAGAGATATACCATAATGTGTGCATAAAAGATACAACT
TCAAGAATGTTATGTACATCAGTGCATGGGTCTTTTTGCATGTGTGTATCATTGTCAGAC
AGTAGATCCAAAAAATAAAATTTCCACCCATAAAATTGATGAGTAGCATTTCCTAAGTGT
TACTTACAAAAACGACTATATAGAACTGAGAGCTCGCGCCTCATTGTCTCCCAACCCTCA
CCACTATTCATAGGCCTGCTTGCTTTCCAGATAGCAAGAAGATATCTCATCTCAAAAAAT
TGAGAAGACTACAAATTTGAAAAATGCAGCAGTTGCAAAAGCATTAAATAAGGATTCTGC
ACAGCAAAGAACAACAGGTGAGAAAGAAAAACTTGGCAAAAACTAACGCAATAGGTGAAA
ATCGGCATGATGAATGAATCAGAAAAAGATTGTTGTGCCAATTCACATGATAAGCAAGTG
CAGAAACAATAGCAGGATTAAGATGCCTCAAGACATATAAAAATTAATAATAAAAATGTG
AATACTATTCAAACTTAAATGAGCAGCTCGAATCAGGGAAACCCCACTTAGAATTTCAAC
ATGACACTTGCTGGTTTTCCTCACATGAACCATCTTCACTTTGGCATTAGAAAATTTTGA
GGAAGCAATTCTAGGTAGACTATGTCTATGTTTAGCTGTAGACTAAGCCAATAGGAGCAT
GCCACATAAGCACAACTTGTACTTAATCATGGTTGAGGATGAGATTTAACCATGAATTTT
GCTGATGTAGTGCAATTCTATTGGTATAGGCTATAGGCAAATTATGAACTGATTCTATCT
AAGAATAGATTTTGGGACAAATGGTTGCATCAGATATACATAGTTTGATATTTCCCAACC
TAAATATATTCCATTTGGAGTCTGTAGGATGCATAGAGATACACAAATACATGTAGGCAT
AGTGTTTCAAGCATATCCACTCACAATTCTAAACTGAAAATACATAAAAATTGTTGGTAA
GGGAAATGTCATGACATGAGTAAAGGGCAGGAGAAGAAAGTTATAATAAAACTCTCCATA
ACCATGCCTTTACTTTGACAGCTCCATACTAGAGATAATTTCTATAAGTATACCACAAGA
CCTAATATACAAAAATTTCAAAACATAAAAAAAAAGAGTAAATATAAGTGATTTTGGACT
TATAGTTGCCAAGATTACCAACTAATATTCCTGCTGTCAAATGTAAAAGGCAAAGATAAG
CATCCATGATAGCCTGCTGCCCAATCATTAATATTGAAACTTTGGCAGCTCCCTGATTCA
GGAAAATGAGAACCATTGTCACTTAATTGCAATCATACGATGTCACAAATATTAAGAATT
CAGAACATAGAAAAAAGTTCAAAGTAAAAAATTAATTGCTTATAACATCCATACAAATTA
ATTGCTCATAACAGAAATACAAAGTATGGATCTTACTGATTGAGTGTTGCTATGTTCCAT
TTGTCGGATCAACAGAAGAACTTGGAGGAAAGAGACCTGATGAAATCATGTTAAGGAATC
CACCCAACTCTAGCTAATAAAATGACAGCATGAATCCCAAAGAAGAATGATATATTAAGG
ATACAAAAGTGACCATCAAGGTATAGTTCACTGCTTTATTATAGTATACTTCAATGTTGA
CAGAAGTAGCATTTAGTAGTAAAGGTGAGAAGCAGTCCCCATCATCATCCACAGCAGGAC
TCTCCATTAACCCTTCCATGTGATAACGATCACGGTCTCCATCTACAAGAATATATAATA
ACATAATAAAGCATGTATACAAATTCTTGTTACACTTTATAAAAGTCAATTTTACATAAA
CAAGAAAGGGTAGAGATTTTCATTCCACTATGCATAAGCCACACAATTAGTTGTCTTCTG
TTTATTCTTATATCTGTTTCCTATTGTGGACCAAATTCATCAAAAAAGGAGGGGAAAAGG
GAAAAAAGGGTCAGGGATACATGTAACATTGAGCTTTGGTTCAATGGTTTAGTGCTAGAA
GAGAAAAGAAAAAAAAAATAGGGGAGATCATATGGTATAATGTTAAAATTAAGAAAGAGA
TCAAATAAAAATACTAACTCAAATATTAACTACACATCAAATAGTAAAGATATGGAAGTT
TCAAAAATTAGGGGCCATTTTCGACATCCAAATTTGTTGCACATCCATACTTATGGTCAT
GTGCATTCATGATTCCCTACTTTAATCAAAGATAATTTACAGATAAAGTCATAAAGGAGT
CCATATAGGAAACTGGCTACCGTTCAAACTTCCTATTCCAGTTATTCAAAATGAGAATAA
TTAGCAATTAACCATTTCCAAATTAGTAATGAGTGCTGGAGAGACTACACATCATCAATA
ACCTTTAAATAAAAGAAATAAGTCTTGGAATTGATAGACATCAGTTGTGAACAATAAAAA
GAAAATAATATGCTGAGAGAGCAAGTGTACCATTTTGGCTGGAAGAGACACGATTGATTT
GGGCTGCAATTTCAATATTACAATGTTTCTCCATCTCATAAATGGGTGCTGCAAAACAAG
GTAAAATTAACTGCATTTCTTAATTTTAACTTAAACATCAAAATCAGGTACAGAAAATTA
CAATTTTTTCTCCTCCATATTTTATCTCTTGTAGATTCTTGGAACACTTGAGATGAGAAA
ACTCCAAGCTGTTCAACAGAGCTGTAGGTTAGAACTCAACATCACCTATCAACCATTGAA
AAATTATTTAATATGATAATGCTAAGTTTTTGGTCAATGAAAATGAATGTCTCTGCTAAT
GCAAGTATTTGTCAAGAAGTGGACAAGCTTGAGAGAGTCCAGCCAGAGTCCAGTGCTGCA
TATACTTTCTGCCAATACCAGTCCTAAAGCAAAACTAGATTCTACCAATACCAACTCAAC
ACCAACTAAAGCATACACTCTAAGTCCATCCTCCTAGTTTGAATTAAATTAAAAAAAAAA
ATAAAACTAATAAGATCAATTCGCCAGTCAACTTACACATGTACAAATAGTCAACCTACC
ATATTGCCAGATTATATAACCAAATAAAATGTTCACACAGGAAAAAGAATAGAAGGCATG
ACTAAGTGACAAGCAATCTTGCAGCAAGAAAAAAAAAATTGCAAAACAATAGGAAACTAT
CCTATAAGCATCTCTAAACAAAATATGTCACTCAAAAGCAAATTAGGAAGTATTACCAAA
TGATACGGGTTGGATAAAATATAATCTTCGTCTTGGCTCAACTCCCCCTCTTTCCCACTG
CCATAGTGCATCAATAATAGAACATTAGTACTGAAATAAATCTAATTAATCATCTACATA
AGATATATCTGCAAGGAAAATCATGCAAATATTTAGCAACTAAAATCATGTGTCTTGTCA
GAAAGAACAAAAGGCAACATTTTTCAATGACAACATTCTGAAAAATGCATTTTTCAGAAC
TTGCAGTGTGCAGATGATATGCTAACATCAATGAGACTCACCTGTTAGCTACCATTCGAA
GTTGTCTAAAGGGCCATATATAAACACCTTCCACCCTGATTTGAGCACCACCAACATTAT
GTGTATTGTCAAACACATCATGGAAAATAATAACACCCTGTTGTCAACAACATGAGCAAG
GAATAACATTTTTTTTTAGGGAATATATGAATGTATCAAGAATAATCAAATATTAAAGCA
AATAAAGATATGATGAAATTAACTTAAGTGAAACAATTTATATCCTAAGCGAATAGTTAG
CATTTTGAGCTCTAGTTGTAAGCCATTCCATCAAATGAACAGGAAGCAAAGGTCCTAATG
TGTGAAAAAACAATAGTCATGTTCCAGCAGTACCACAAGCTTCAGCGATGAGAACAGAGA
ACATCCAATGTAGAATACCCAATTACACCAGTCTAGATTCAGTTGTTAAACACTTGAGCA
AAAGTCCTATGTTTCTTGGTCTTTAATACAAAATCGAATACAGATATCCAAATTTGCATA
AATTTCCACTGAACCAATATGTTAAAGTGACATACACAAGTTCAACAAGACTTATCCCGC
ACAAGTTTTACAGAGTAAAGCAATATCAACCATCCAGCCCCATAGCAAAAAAGTTGCACA
AGAGCATTTTCCTACTATGTTAAAATTGCACTATTAATGAATGCTACAATCATCTAAAAC
ACATATAAATAAGCTACAATTTTCATCAATAAGATCGGTCATTGATCAATAACTTTTTAT
ATGTAATTGTTGCATGCAAGTGTAGTGTCCCTTCATTCCATTCAAAATTGATGTACTATG
CCTATCCATCTTTTTGCAAGCACTGTTTGCGGATGGTCAAAGCTCAACTACAGAAGGCAT
AGAGGCCAATCAATTATAGATAGTCAACTTTTATACAAAATTTCAAGGTAGTGTGGCACA
CACCCATAAATAAATAAATCCAAGAAGAATAAAATAGAAAATACTTCTACACACAAATGA
ATTTGAAGAAAGGAGGATCCTAAAATGAGGGGGGAAACAATCACCTGGACATAATGTACG
CCAGTTATTTTTGTTGGTGTGCTGACTAATTCAATGACAGATTCTCCGGTGGATTTCCTG
AAATCTGGAAACCTGGAAGAGCCATTTGTAGAATCTAGGGATTTCCAAGTCCCTGCAATC
CAAAAAAAAAAAAACAAATATGAGAAT
>contig00116
TAAACCCCTAAGCCCTGGTGGTCTGGTTCAAGCCTTCTTCTTTGTTTCATCCCTCAACGG
TTTACGTTTCTTTTTCAGGTAACACATTTGGTTGCTGGGAATCATCAACTGCCACTTAAA
TTTCTTTCTTCATCTATGCCTTAATCTGCATTTCAAAATTTTCCTTTAACAGTTATTTGT
GCTCTAGGGTTTGAGCTAGAAATGCCTTCAAAGGCGAAGAAGCATTCAAAGACAGTTTCG
AGGCTTTCAAATTTTGGCCAATCTTTGTCCCCTGGAGCACCATCGTTGATTTCTTCTACT
GATTTAGAAATTCATGAGCAGGATCTCATCCTCTCTCTAGAACAAGCATCAACCAGATTT
CCTTTTATGATTGGGAAATTTGCTTTCATTGGTCGAGTCACTGATGTTGTTTCTGAGTCA
AGAGGATGTAAAATTTGGCTTTCAGAGTCTTCCATGGTTGCTTCTTCCCTTTCCCCTGGT
TCCATTGTATCGGTAATTTGCCCTGTGTTTATTTCTATTATATTAATGATTATTTATTAT
ACTTTTTTCGCATAATCTTTATGTTATTAGTTGGTGTGCTGTATGCAAATGTGGGTGCCT
GAGTGGAGGTTCAATAACAGTAGAAATTGATTAACCTACATCAATATCATGATCATTAGC
TCCTAATCTCTCTATCTCTCCTCTCCCTCTTCCCCTCCCCCCCAACCTCTCTCTCTCTCT
CTCTCTCTCTCACTCACATATTGTTAAGAGTACCCATTTCACACCAATGTTTTCTGATGC
AGTGGAGCAAATTGTCTGTGTATTTACATTCTTTGTATGCTTCTTTCCCCCCTAATGATT
TCTTTTTTGGTCTTTAAACTTGAAGCTTTGATTCCCACTGAAAATTATTTTTTTCATGTT
GATGATAATAGTTTTCTTTCTTTAAAGTTGGTTAACTTTTACGTTTTGTCTATTATTTGT
CTGGGTTATCCTTGTAGCTTTTAATGTAATAAGCGGTGGAGAGTTTGCATCTTTTATTTG
TTTTTCTATTTTTAATTAATTACTTTTGTTGCTGAATAGAATATGTTAATCTTGTTGCAG
GTTTCTCTTGCTACTTCAGAGAGAAGCATTTCTAATAACTTTCCTCTCAGCTCAATATCA
GATGAATGTACTAGGCAGTTCGAGTTTGAATCTGTGGATCAAACAGCTAATGAGTTAGGA
AACTACTTTGCTTTGGCTATGGTTTTTCCTTCCAATAAGGTTTGGCAATCTCTCCTTTTC
TTTTTTATTCTCGCATACCAATAAATGGGGAGAAAGAAGTAATGTTATATTTGTTTATTT
AGTTATGCAGTGAATTCGAAAAGGTTTAGCATTGGTCCAAAGCAAAATCAATAATTAATA
TTTCAATAGGATGAACAATTTAAATTTCTTTAAGGATGTATTTTCCTTTTCAACATTCCA
TTTTTAAGGGTTTTTTCCCTATGCTAAATCTTGTAAAATCATTGTATTTGAGTTTTATAG
TATTTTCCTTTTTCTTTTGTGTGTGTGTGTGTGAAAAGTGAAAAGTAAGGATAGTAACAT
AGTACTATCATGCACTAAGGGGTGAATTTGCATACAAGAGGGAAATTAAAAACTAACAAG
CATTTGTGTAAGTCTAAGTTTCTATGTGTTTTAGAAACATTTGGGTAAGTCTTATAAAAT
ATTTCTACATTTTCTAGTTTTTGTCAAGCTTAGGAAAATTGGTGAAAGTGAAATATGCTT
CTAGTCAAAAGGAAAACCATGTCATGGTCAAAGCAAATGGCTTCCTAGTTCTCAAACAGG
AGGTGATTTTTGACACTTAATATGAACTTATAAAAATAGAAGAAATTTGTAAGAGAACCA
CATGGCCATATACTCACTACTTTATAAACCATTGCTAACCTTCACTGTTCATCACTGGTT
TGACCACCACAACATATGCTTTGTTTTCTGTTTAATATTCTTTCCTATTTAAACTATGAA
TGGTAAAGGCTTAATGGTCAAAATGATCTAAAGTTTTTCGAGTGTTTTCAATTATATCTA
ATCCTTTTAATTTTAGCAATTTTATCCCAATTTCAAAAGTTAATTTTAAATTTATCCAAT
AGTTAAAATTGAAGTTAGGGATGCTTATGTGGTAGCTGACTAGGATGAAAATTTTTAATT
GTGGAACTCACATATATGGATTCGTTATTATCTAAAAAATAATATTTTAATTGCAATGAT
ATGGACCCCACAATTTAGAGCAAAAATAGACATGACAAGCCTTTCTATTATTTGTCATTC
ACAAATTCTAAAATGCATTGGTAGGATTATGCCCAGCACTTCTTTTTCCATACAAGAATA
GGTAGCATGATGCCTCCAAGCCAACAAGTCATTTTCAATTAACTATGAAATTCCCTTGAA
AATTCAAGCTAACTCCCAAATGGCAAGTCCAATTACAACTTAGTAAAATTCCTATGATAA
TAATGTGAATCCTTTTCTTCCATTCCACTTTTTATGACTGACTTAGCTTATGTAAAGGCA
ATAGTTGTATACCATAATGTGCTATCTTTTATTGTTGTTGTCAAGATCCAAGATCTGTTT
GTAAGAAACTTCCCAAGCAAAGAATACAGTATTGGACCATGGGAAATTTGGGCCTTGTTT
AGTTGGGGAAAAACATTTTCTTTTTTTATTTTTTCCATTTTTCTTCTCTATTTGCCTTTT
AATTATTCTTTCTCCCTAGTGAAAATTCAATGAACTAGAAAACATGTTCTTTTGTCCAAT
TTTCCAATTCGTCATTTTTCTTTAATAAGATTTTTTTATTAGAAATTTGTTTTATTAAAT
AATCATATTTATTGAAAATAATTATTATTTAATTGTGATTATTTGAAAAGCACTATCTTA
TTATCAATGAAAAAAAATTAAAAAACAATATTTTTTCCTTTCAATTGATAAAAAAATTTA
TTTGGATGTGTTTATACCAGGATAAATTAAAAAATAATTTAAAAATGAAAAAGAACATTG
CCAAAAAGGTAATAAGGTTTGAGCCTTAGGTTAGTTGTTGTAAAAGGTCTCCAAAAGAAG
GGAATGTGACTAAACTAGCTGGCAGCACATGCATGGAGTTTTCCTTTGATATTATAATTT
TTAACAGCCCTCGTGAGAATGTTGAGCTGCTCATCTTTTGAGGACCATGCCATGTGCATG
AGGGCTCACCAGGTGAGTCTACACACAAAGCATCATGCCAAAACGCACGTGTATGAAACT
GAGTTTTGAAAATGGTTTAACCATATTTGCCAGCTTTTAATGATTGTGCAATTGGTACAG
TTAGTGTTTGGCTAGTTGCTATGTCACAATTTTACAAACATTGTCTTGCATAAAATTTTA
ACAGGTTTTTGTATAATTAATTCATTTCATGGCATCAGTATCTGGCAATCTAGAAGTTCA
CCTTTTCTTTTCTTTTTCTCCAGGCTTTGAGGGATGAAGTGCGGTTGTCTTCAAACCTTT
ATTACACAATGGGATGTCCTGATTCCGGAAGGTTTGTATTTATTTACCCTATACAAAGTC
AATTTCTAACTGGTCTGGCAAATGGAGATAATGATGTACATGATAGAAAAGTTGATAGTC
TCAAAGTTCATAACTGCCATGAATTGCACTTGGAGCTGGTTCCTATTAAGAAGAGGGCAA
AATTGAGCAATGATATGATCTCCATGATGAAATCTGCAGAAAAAACACATGAGCAATCTG
AAAATGGGAAGATTTCATCCCCTAGGACACCTTTGTATCAGCCAATGCTAATCTCCACTA
GTCCTAGTCAATCAGTTTCATCAAGATATGAAGAAGCAACATCTAATTTATCCAATCTAA
ACACTACTTCTGTCGATTCGTTTGATATCAAAGAGTTCTTAAAGGATGAACGTGGCAAAC
AACTTCTGCATGCTTGTGCTACTTCATGGTTATATTCTCGTATTTTAATATGTGGAAATC
TTGTGGCTATCCCCATACTTTCGGAGCTTTGCATTTTCCGTATCACAAGTTTGAATAAAA
TGCTGGGAGAATGTACATATCGAGATTTGATGAAAGAAAGTAGTCATAGCATATATCCTC
AATCTCATGAATTAGTAGACAACATGAAAGATGCTTTTTCCATAAAATATGAAACAAAAG
TATATTTACATCTACCAATGAGTTCGGCAACCAAAACCCCCGAGAAGAGTGGCTTTCCAT
TTGAGAGAATTGAGCGTGAGGGTTTGAAAAACATTTCAGGACATGATATATCGAAATTAG
GTGGTCTACATAGAGAATATGCAGTTTTGAAGGATATAATTATGTCATCCATGAAGAACT
CTTTGTCAAGGTATGTTGTTTAAATTTTTTTTTTCGAAATTTTATTTGAATTTGCTTTAT
TAACTGCTTTCTTTGATAGTGACACTATATTTAAGGAACTTTCCTTTCTATCAATTTTTG
TAATTGAATTGTCTAAGACTGACATGGTAAAACACCTAGAAAGGATGGAGAGAGTCTGTA
CATTAATGTCAGGACTATGGCGCTTATGATAAAACTTACAAATTACTAAGATATTTTAGG
GATGATGGTATCTGACCATCTGTCAAGCATGCTAGGATGATTGTATCTGATTATCTGTCA
AGCATGCTTGTAGTCAAGTACCACTTTAAATCCTCTAAACACATAATGACTGTCTGTCCT
TTGTAGCCAAGAAACATGCTTCAAAGTTAAAGCTGATGAAGCCCATAAACCCTGTTGAAT
CTGGGACAATGGGATAAATCATCTAGAACTTCATCCGTTAAGAAGTGTATTAAACAACTG
TGGTAAACTTTTGGGCTTCTTATTTAAGCATAAACTATTTGAATTTTGAACTTAAAGATC
ATTCTCTCACTTTGTCCAGTATTCAGCCCATTATTGCTTTGATCCTTTTCTTAAAGATTG
CTTTTCTGGTGTCCTTTTCTATTATTATTATTATTATCATCATCATTATTATTATTTATT
TATTTTTAATTCTGTGGTATGGACAATATTCCATGATCTGTTTTCTATATGATTTTCCCC
TTAAATTTTGCCTTTTCTGTAGTATCATAAGCAACATATCATATGACATAAGTTGTGTTC
ATTAGTTAGTATTCCATAATTTGTTAATCATTCTGCAGGTATAGATTCTTTTTGATTCTT
ATAGCATTTAATTGAAATTCTGAACTCTAGGCCTTGGTTAAAAATCCTAAGAATAATCAC
TATCTTCTTTAAGAAGGCATGGTAACTTAACACATTGCTTGGTATGGGAGAGATAGTTAT
GCATGTTTTATGTTTTTATATCTGCTTTTGTAACTGTGCTATGAACCATTCTTTATTTCC
AATTCAGTTTTGTCTTTTTCTGCACAATGATTTTTTAGTATTGATTATTGACATAACTAT
TTAGTCTTGGTTTACGGCCAACAAAAGGAGTGCTTCTTCATGGCCCACCTGGCACAGGAA
AGACCTCTTTGGCTCGATTATGTGCTTTTGATGCTGGTGTCAACCTTTTCTCTGTGAATG
GACCTGAGATAATAAGTCAATATCATGGAGAAAGTGAGCAAGCAATTAATGAAGTTTTTG
ATTCTGCCAGTCGGGATGCACCTGCTGTGGTTAGATTTTCTTCTCTCTTGGTTCTTAATT
TTTCACCTTTTTTTCCCCTTAATTTATTGGGACCCTTTCCTTCTTCAAACAAAGTGAAAA
ATGTTAATTATTTTGGTATTGAATTGCAACATGTAGCAGTTTTTCACCAATTCTAGTCTA
AAGCTATATTGTGCAATTTAACGTACTGGAAGTGAAAACTTGAAGTCAATTTGATAGTGC
ATTGACAATTACCTCTGTACATGCTCTTCCTAATCAACCTTTCACACATTTGACAATTTG
ATAGTGAACTGAAATAATGTGTATTTATATTATATATATGTAGCTTTTATTGTTTTATGC
TGTCAAAATTGCAGTGAAAAACTATTTTTGTGTTTAGATTGAACCACATTATTCAAATCT
ATAACATTATAAGTCTGTTGTCAGTGCAGATTACATGTTTAATCTTAAAGGTTATACCTT
TCCAAAAATCATAGTTTACAATGTTATACATAGATGATTAACCTTCTGTTGTCCTTTTAC
AGGTTTTTATTGATGATTTGGATGCTATTGCTTCTTCACGGAAAGATGGAGGTGAAGAAC
TTTCCCTACGAATGGTAGCTACATTGTTAAATTTGATGGATGGGATTAGTAGGACTGATG
GACTACTTGTAATTGCTGCTACAAACAGGCCTGATAGCGTTGAGCCTGCACTGAGACGGC
CTGGAAGACTCGACAGAGAAATTGAGATAGGTAACACAACTGCTCCCCCTCCTCCTCCCC
CCTTATTTTATGAATTAAAATTTTTATACTCTCTGTAGCAATGCTGCCCTTCAATTTTTT
ATATTTCATTTAGATCTTGTATGATCAATTATTCTGCAAGGCCTTAGGTCCAAAGTATGT
GTTATAAATAGTAGGTAGCAATGTTCATATCAAACTCTTGACTTGTCAGATTACAGAAGC
CCAATCATTACCAATTTCTTCATTTAATCATATGCATAATAGAAATTCTTCTTAAATATG
TTTAGGATCAAACTTGAACTTGCCAACCATGGTGCGTCAAAATCAATGATCTAGTGGTCT
CATATGGCTTTTTGCATTAATGTTATATTTAAAGAAGAAACTATGTATCAAATATAGATA
GCAATCAAAATATGTCTTGGCTAATGTTTAGGCTTTCAATTGCAATTGCAATGATATAGG
TTTTCCTACTAGATGAATTGGGGCTTGGTGGATCTTGCATAACCTTCTTTGCATTGTTTT
CCATTAGATCTATTGATGCGAGCTTGAGTTCGTGAATGGATATGGGGCATTCTATGGATG
GTATTAAAGTTCATCTTGTGCAAAAGAGCTCTTGGAGCTTGTTGGATTCAAATACTTATC
ACCTTTTGCATTCAAAGTGACAAAATATATAGACCATATCCATGATAAAGAAGCCAATAA
TCTAGGCTTAAAATAGAGGAGATGAAACCAGTAGCCTGAAGACTAGGACTAAGAATAACC
AAAAAAGAAAAGTGACCCAACTAACATGGCCATGCGCCAAGCACTCTGTGTCCTACTTCA
TGCAGCTTGTATCCCCACTTAAAACTATTTCATAGTATGCCCCATAACCATTTCACTTAC
ATTCCCACTTAAACTACTTCATAGTATGTCCCATAACCATTTCATGCTTCATGCAGAGCC
ATTGCACTTGTCAAGTAGAACCATGTACATGGGCCATGCCCACCTATACAGAACCACTTG
TAACATTCACCTCTCCCTCCAAAGTAGAACCACTTGTCCTCAAGGAGAAATGTTTGAATC
GAGTTGTGGAAGTTTGTTGGAATGTTAGGGTCCCAATGTCCCACATATTGAGAGCTAGAT
GTGGGTAGATAAAGCTTTGGGCTCCCTCCCCCGAACAGCTAGCTTTCTGATCCAAGTTCT
CTTGAGGCATTTATCAGATCCATGTCGACAAGATAGGGCAGAACGAAGCATTTTATTTTA
CAACTTTGTGGTATGTGGGGGAATGTTAGGTAATCTAAAAATTTAATAAATTCAGTCAAG
TCTTTTGCTTTCAAGTTCCTGTAAAGGAATACATGAAATTAGCATAACATCTCCCTATGA
TGATCTATAACTTAATCTCGTATTCCAATACTTTGTCTATAGAATTGCCTAATAGGCATG
CTAAAATGTTTGAATTAAAGGGATCAACCAAAACTGATGCAGCTCTTGTGTGTGTGTTTG
ACAAAAAAAGGGGGGCTAAAACAGAAGGAGAGGGAGGGAAACAGCAAGAAGAGGAATAAT
AACAAAGACAATAGATAAATAATGATTTTGATGGTATAAATGTGCTTGTTGGTTATTTCA
TGTAACTGTATCAAGATAGAGACTGCTATATGTATTTTTTGTTGTCCATTCAATTGTTCC
ACGTCCTTTCTTACTGAACATAACTTTCACCACTCACCAATGCCATTTATGTTTAATTCA
ATTTTAATTTTTTGTGTACAGGTGTTCCATCTCCTAAGCAACGACTGGATATACTGAACA
CCCTTCTCACTCAAATGGAGCATTCTCTTTCAGAAATGCAGGTTCAAAACCTTGCTATGG
CTACGCATGGCTTTGTGGGTGCTGATTTAGCTTCCCTCTGCAATGAGGCAGCCTTAGTTT
GTCTTCGATGATATGCAAAGTCCAAAAAGTTGTATGATATTTTGCATTCCAATGAGTCAT
CTGTTGCATATGAATCTCATTTTGACAGTGTGATAAAAGAATCTGATTGCCTGGGTGAGA
TGCAAGACGTTTGTACAGATTCTATTGGAACAGTTTCTGAAATTTCAGATAGCAATGATA
ATGGGGTTAGTACTAGTTATAAGGAGACATTTTTGGTGGAAGAAAAAAATTTAGAAGTCA
CTTTCGAAGATTTTGAGAAGGCCAGGATGAAAGTGAGGCCTAGTGCCATGCGGGAGGTAT
GACTAATATTCCCAAATTGTTTAAATAAACTATATTATGGAACTCTTGATCCATCTTCAT
ATGCAGTCCTAATATCTTGTTATTTAATATGGGAAAA
>contig00143
TGCCAAAAAAAGAGGTAGATGAGTAATCTGCCAAAGCATCCAGGAAAACAACCAAACCAG
AGTTGCTAGAGAACCCATTGCTGATGGGCCAAAAACCTATTCGGAAAGCTGCTACCCTTG
TGAGCTGACTGAGATTCTAATCCTTTGTACAATATCAAGTCAAACTGGAATTCTTGAACT
CCTAAAGGCAGTCCACTGCGTTCAATTCTGTCCATTTGATCGAGTGATTACACTCTCTCT
TCCTCTCCATGATTAGGAGAGGATATCACATCTCCACAAGCTCTCCACAAGCAGCTCAAT
TGTGCTGCTGCTAATAGAACTGCAGTTTTGAAGATTCAACCCCACCAAGGTCCTGCCCAG
TTTCTTTAGGAAAGGGAAGCTCTTATTTGATACTTCTGAACAACCGGACAGGGAAAGGAC
TTGAAGATTGAGCTGATCTGTGCTAGACAGGACTGCAATTCCAGAATCAGTGACAGCACA
TTTCGACAAATCTAGATCACTAAGAAACAAACAATTTTCAGCAATTGACATCAAACTGGC
ATCAGTTATCTTCCTGCAACCATCCAGATTCAGAAATTCAAGAGTTCCACCATGTAGCCT
GGCCAAGGCTGAAACTACTTTGTCCGTCAAACTCATGCAGCCACTAAGATTCACCTTAAC
CAGTCCAGCCTCACAACTCTCCAGAAGTGGGAGAAGCCCTGAATCTGTAATTGCACAGAG
ACCACTAAGATCTACATGCTGAAGTTGAGGGCACAACTTGCCCACCAAAGCCAAACTTGC
ACTACCGAATCCTGGGCAATTTCTAATGGACAGGGACCGAAGAGAGCTACAAGGAGAGGA
CCCTAGCATTCCTGAAGCCAAATACTCTAATTCCCATGCACTTCACAAGGCTAAGAGCTT
TCAACTTTTTTCCGCAGTTGGAGACTGCACCAACAATCCCTGATTGAGTAACCCTGTTAC
ACTCTTCCAATTGCAGGCTCTCAAGAGACCCTGCCGCTTTGACAAAATAGACCAGCCCAC
TGTCTGATACAAAGCAACACTTGCGTAGGCACATCTGCTTCAGGTTTGTGCAGCCCTTTG
CAATAGCTTCAAGACTCACATCTGTTATTCCCCGACAAGAAGAAATTGTCAAGGACAACA
ATTTCTGCAAACCCTGAGCATTACCCATGACCCAAAAGCCCTTCTCACTCACATGATGCA
GATTGCTAAGGACAAGATTGGTAACAGCCTTCCCATAGTGCCCGATAACAGCAAGGGAGA
AATCTGTGATGTTTAATGCCTGAAGCTTTACCTTGGTTAATACAGAAGTAGATGATGACA
ATAAACTTGATACTCCATGATCGCCAACAAGAGGGCAGTCTTTAATAGAGATGGACTGCA
GCTTGGGGCAAAATTTCCCAATGGCTTGTAAGCCCTCATTACCTATCTTTGGGCAAGATT
CAATGTTCAAAGCAATCAAGTTAGGGCAGTTCTCAGCAATTGCAATCAAACCCTTGTTGG
AAATTGATGGACAATTGCAAAGGTCAAGCTTTTCTAACGAATGGCATTCTTTGGCCACCT
CAAATAGACCTTCATCCCCAACAGAAGGAACATCCCACAAAGAAAGAGCCCTTAAAGATG
GGCACCCGTGCGCTATTGCTGATAAACCAAGGTTGGTGACTCCACGAACAGAGTTGCTTC
CCCGGATAACAAGCTTGCCTAGCCCCCCATGGCCACTAGTTCCAACAGAAATTGCAGCCA
GTCTCATATCTGTTGCTTTCTTCCCTTCCAAAGACCTTGTCAAGTAGCCATTGTTCCCAG
TTTCCCCATTTTCAGCACAAGAAACCATTTCAACATCATCGGAAACAGGAACTGTTGTCT
CTCTCTCTGCAACTGTTATTTTGCTCTTGCAAATTTCAGCCCTTCGGATACTGCTCAATA
GCATAAGCCAGCGCTTGGAGACACAAGCACAGGCACTCCTCTCTTTGCCTCCAGGGATGC
GCCTGAAGATCTCAAAGAGGCATTCATCTGGAAGAACGTCAATTGATGGCTGCTTATTCT
GCTCGAGTTCGGCGATTCCACAAAGAAATGGGGAACTAATGCGGGCCCGCTTACAGGGAG
GGCTGTATATATCCACATGGGAGCCAATTGAATATAATCGACCCAAGTCGATTGGATTTG
CACGAAAAGACACCCCAGGATAGAATTCATCATCTCCTGAAAAAACCCATTAAAAATAAC
TCCAATTTAGCTAAAACCCAGTTGTTTATTAGTCCCTAAATTATGTTCTTTCTTATATCA
AGAACTCACAACTAAGAATCAGCTGACAAACAAAACCAACCAACGTAAAACATTCACATC
TAAACCTTGAGAAAGAAAGAAAAAGAAAACTTACCAGTGTAGTTAACGAGAGCAGGCATG
ATTGAAATCCAAATAAATCAAGAGGCCCAAAACCAGAAAAACTTGCAACAACCAGCAAAT
AAGCCAAGAAGACGAAGATCAAAAGAGAAGCAAGAAAGGTTGAATGCAT
>contig00152
TGTTTATGGTAAAATATTGTTTTGACTACAAAGAAAGTGGCTGACAATCATGACCTAGCT
GTGGTTGAGATTTTATCTTTGAAGTATGGGCTTGAGATTGCATCCCATGTTGTTTTCAAA
TGTTTGGAGATTGAAAGGATGCCTTGTCCACAAATGTTCTGAATGGAGGTTGCACTATTT
CTCATTTTCACTCAATGTGTGTTGTAGATGTACTCCATTTAGTTTCTCATTTCAAATTTG
TTCAGGTTTCCCATCTATCTAGAAATGCTAATGCTTTAGCACATGAGTTGGTTAAAGAAG
TTTTGTCAATCATAGGCCAAGATTGTATTTGGATGGAGGAGATCCCTCCCAATCTTTGCC
ATGTGGCTTTGCATGATGTACTAGCTACTTCTTCAGTGCAATGAAATGACTTTTATTCTT
AAAAAAAAAGTATTATCTTTAAAATTTGTATTTCAAAACTTTGATCTCATTTATTGTTGC
TAAATGTTCAACTCTTTTTTTAATCTAAATGAATTTAGAAATTTTAATTTATGTTTAATT
TAGTAAAAATAATAAGATTTTTGAATTAAATTTCTTAATTTCTTGATTTAGACAAAAAAA
ATTAATAAATTTAATTTTTGGAATTTTGAGTTAAAAATTTTGATTTATTGATTTAGCCTG
AAAATTAAGAAACTCTATTTTTTTATTTTTGAGATAAATTAAATTTAAATTGAAATTATG
AACTATTTAGATAAAAATTTAGAAATAAACTAAATTAAACATCCCATAAGTACTAAAGTA
AATTTGAGCATTAAACATTTTTTAGAAAGGACCTCGTTTATTTATTTAAAACTGTCTCAT
TTATTGATTAAACACAATAGGTTAAAAGTTGGGTTAATTAGATTTCACATTAATATTCCT
CCGTCTCAAAAAAATATACTTTTTTTTATGTTTTAAATTATATGCCGTTTTCCTTTTTAA
AATAATAATCTATTTATTAATTTACTAATATATTTCTATTTAATATATTAAAATGTAAAT
CTATTAATATTAAAAATAATTTAATAATATAGATTATTTAATTTTTAATAAAATAAATAC
GAGTGAAGGGTATATTAAAGAAATATTTAATAAAATTTATTATTTTAAATATATAAAATA
TATAATTTTTAATTAATAAATAAAAATAAAAGTAAGCCTACCCTACAAGAAGAGAGAAGG
AAATTAGTTTAATTTATAAACAGAAAATCTTCTAGGCAACATTAGGGGAAATTTAGCCTT
ATTCCAACGATTTTTTAGCAGGCCTCTCTCCATCGGTAGCAGAGCAGCCACCGCCCCTCC
AGTAGCTCACCTCATCTCAACGCTCCCTCAACGGCGGAATTGCCGGCGGTACTCTCTCTA
TAnGAAATGAAAAAATATATATACAGCGTAGCCACTGTCTCTTCCCTTTCTCTTGCATCG
TTTTAGCATCTGTTCTTAGGCCCATGATATTCCTATTTTGAATTTAAGTGGATTTTGGCA
TTTAGAGCAAAATAAAATAAAATCACACTGAGAAATGATGATCTTCCTTCTTCATTCAGT
CATGCTCATGAGATTCTTCGTTTCCTAGATTTACAAAAAAAAATTGATCTTCATCTTGAT
TTAATCTTGACTAGAGCTAGGTATTTTTAATATTTTTTAAATATTTACTACAATTTGTTT
TTGTGTATGTATGTGTATTTTGATGAAGGAACTATATAAATTGTGTACGTCAACAATTTG
AATATTTATCGATTTTGTGTTGTGCACATTTTGCTTGATTGCAATCTGAGGATTAATATT
TTCTTATTTAAATTTTGAAGTTAGATATACTTGTAATGCTTTATTGATTATCCCAAGTAT
TTGCTGAAATTGCATGTGAAATCCAAGAACAAAAAAACAGGATGAATTCATTGATGGCTG
ATGTGTTTGAGGTAATTCTGTTATCACAGGTGTAATCATCATATGATGCTCCCTTGAAGG
AGTTTAATTTTTGTCTTTGTGATAGGAAATTAATTCCTATCTTGAAAAGGTACTTTTAGA
TGGCAGGAAAGGCCTGCTTAAACTAAGTGATTAATTGAAAAAATAGGATAACTATTCTCT
TGTTCTATGGCCATGATTCTTTATCTTGGTTAAAACAGGAATCTGAACCTCCAGACTCTG
ATTGTGCAAATTAAAGCTTAATACTTTTCCTTGTTGGAGTTAATTGTCAAGTTAATGTCT
GCAAGAGGGCATATTCCACCATCTTTAGAGGGACGTGTTGTACAAGCTCGTGGGTTGATG
CGACATGATCCATTTCCTCCTGGCCACCAGCCATTGGACAGAGCTGCTCCTCCAAATCTT
TTAGAGAATAAGATTGCTTCTCAGGCAGCTGAGATTGAACAACTCGCAGAGGATAATCGT
AGATTGGCTAATGCCCACATAGCCTTGAGGCAGGACCTTGTTGCTGCACAGCAGGAAGTG
GAAAGACTCAAGGCACACATAAGAAGCATCCATACTGAAAGTGATATCCAGATTAGGGTT
TTATCAGATAAGACTGCAAAAATGGAATCAGAAATAAGGGCTGGTGAGAATGTGAAGGAG
GACCTCAAACAGGCACATATGGAGGCACAAAGCCTGGTCAAAGCTGGACAAGAGCTGACT
ACCCAAATCCAGAAGGCCTCCCAGGAATTGCAGAAAGCTCGTACTGATGTTAAGACTGTA
CCAGATTTGCATGCTGAGCTTGACAATTTGAGGCATGAACACAAGAGGTTGCGGTGAGTT
GTGCATTATCTTCATTCCTGAGTTTATATTAGCCACTTTGTCATTGGGACCTTAGATCTG
TGCTTAATGCTGCCACATAATGTTCTGAAATAAGATTAATTATTAGAAGGTAAAACATTT
GTTGATAATTCAAACGAACACCATCCATGCCTATCCTCTTTTAACAGATGAGACTGGTTC
TGAACTTAGTTGCAAATAATATTTTTCTTGGGACAATCAGAATTTTCTCTGGTTGATAAT
AACAGTAAAATGTCGTGGTTCCTTCAACCTGTCTGTTTTGATAAGTATAATCCTGGCTGA
CAAAAAACATCTCGTGAAAATTTACTCCTGCCTTTTCGCTACTGAAAAATTTGAGTATTC
CTGAGTCCTGATGCTGTGATGTGCCATTCGGTAGTGCATAAATGGATGATTTTCAATTAA
ATACAAAATGAGAAGGGATATCTTTTAATCTTT
>contig00162
GATTAAATTATTTTAATATGATCTTATACAATAACAAACGTATTCAAGTGATTAAATTAT
TTTGCACATTAAAATGATTAATCCAATCAATATCATATTCATTTTACATATTTTCCATGT
GAGACTTAACCAATTCATGTCCCAACAATTTTTATTTCAAAATGAAAATATTGAGATTTA
ATTGTGATTTTTACCAAATTTCAGGGTCAAATTATAATAGCCAAAGCTATATTTTTTCAG
GCCGTAAAACAATCAATCCAATTGAAAATTTAAGTATATTACATTACATTAACTTACCGA
ACATAGCATAAGTTTTAAGATTTTTAGTGTTTTATGGTTGCTATTTCCATAATCAAGTGA
GATTTTAGTCCATGGAAAACACCAGGCAAAAAAGCCAACCTCACATGAAGCCTAGTGGCA
CTAGGAAACAAGAAATTCTGCAGAAACTAGAAGTGCAAATCAATCTAACTAAAAGACTTC
GTCTTAAAAGAAATACTGAATCAAAAGGTTTTACAATTGCATCTTGTGACGCCTTGCCCA
ATAAAATACTTACAGTCCTATTAACAGTAAACAGGAGAAAATAAAACAATTGTATACATA
AATAATTTATGCACAAGTTAAAAGCCAGCTTACCCTATTTTTTCCAAATTCAGCTGGGCA
CTGAAACAAAATTTTTGTCAACTGCACAACAGACATGTCATACTTTTGGCCACCGATCGT
ACCTGCAAATTGGTTAGGTTCTTCTTCTACAGTCCTATAGCCATCAAAGTTTACAGAATC
TTTACAAGAAAATACAAGAGCAGACTACCGAGGAAGTCGAGCCTCAGGCAGATGAGAAGG
AGCCATACTGTGAAACTGTGTTGATGTCATACTATGAAACACAGATGGAACCACATTCTG
CAACTGTGCTGACACCATATTATGTGATTGCGCAGCCTCTAGGTCGCACATCTCCTGCCC
CAAGAATAAAAAGGAAAATAATAAGAATAGCATGCCATTAACAACTTTTTTAGTTCACAA
TTAGGATTCTAGCTGGCATATTTGTAACACTGGAGTAATATATTAGCTATGATCTGCTGA
GAATGATTTTTGTTTGAAAAGAAAGAGAAGGAAAAGGAAAGAGGTGGAATTTGCAGGAAA
GAGAAAAAGAACAAGAGATAAAGACAGAAAGTAGGAAAATATCCTGGATTTCTGGCATGA
ATCTATATCTAATTCCCTATAGTTGATTCTTATATTTATAAAACTAACATAGTTAATTTC
CAGGCTGCCAATAACAGAAAAGAGAAAACTTGCTGTCCTAAGCAACTAACTCTCTAGGAA
AATAATCTGGACTTCTGGCATGAATAGATATCTAATCCCCTGTAGTTGAATCTCTTATTT
ATAAAACTAACATAGTTAATTTCCAGGCTGCCAATATCAGAAAAGAGAAAACTTGCTGTC
CTAAGCAACTAACTCTCTAATAGCTACACAATAGCTTATCTCTAGTATTCCTCTTTGATG
CCAACATATAACAGAGATGAAAATTATGTAATGTCCAAGTATTCCAACAAAGTTGATCCC
TTCTCCATGAAATTGTCAGATAAAGAGTATTAAGCTGCATTAAAACTAACTAGTAGAATA
AGCGAAAAAAATTCTCAAATTTAAATGGTATTAAGATGCGAGTATCACAAACCACTAGGT
GGAAGCTATCCTGTACCCCAACGTTAACTGCTCCAGACTGAGGTACCAGCTGCATGCATA
GAACAAATTATCTTAACACCATCCATAATTGAAAACAGTTTAATATCAACACAACAAACA
AAAGAGCATATCAGCCACAAAAACAAACTAACCTTTCCTTTTCTAAATGTGTTACTTTCA
TCATTTTCCTTTTCCTTCCCAGCTTCAACTCTCCTGGAAGCCTTGTTTGCACTAATGGAG
TGAGCATCTGGTACATCTTTGGATGTAGAACCACACTGATTCTCTTCCTCAATGCTAACT
AGGGCGGTAGGACCAACACCATTCTCAACAGAGTTATTCAGATTTGCACATTGCTTCAAA
GCTTCTTTTATGGCACATAATGCAATATTGTAACTCTCTTCAGAAAGTGAACCCTCTTCA
CCCAAAATTATTGCTCGTCGACATAAGTCATTGTAACGCCGGACCTTACTTTGCACCTCA
TCCAGTCTTTCACTGATGGCATGCTTGCTCAAAGCAGCATTTGTCCACCGTTGCAATACA
TATTTAGGCGGGATTCTGAATACACCAGACATTTGAAGAACAACAATAGCATGCCTGCAG
AGATAACCTTTGTATTCAAATGAACGACATAAACAACATATTTCCGATTTTGATTCACTC
CACTCCACCATATAATTTTGATTATCTTCAAAATCTTTTACGGTATAAATTGTGGTAGTC
TCATCCTCAGTTTCTTCTTTCTTGAGATGACAAGCAGCTGCTCCCAAAACCTCAAATTGA
AATTTCTTGAAAATCTCATGTGTGTATACAAATGACATTTGTTTCTCAAAAGGTGATGGA
GACTTCATCTCTGGCGTCTCATGCCAAGAATCAAAATCTGCTCTGGCTTCTTCCTCATAC
CTATCTTCAAGAATTGATTTGTATTGCTCTATAAACTCTCTCATTGATGTTTCCCAATGC
ACATATTTGTCAAATAAAGAGCTCACGCTTTCAGAGCGCAATGTTGTAGACAAACCAGCA
AAGGACACATCTCGCATGAAAGTAGGAACCCAATATTTACGATCTTCATACAATGACTGA
ACCCATTCAACCTCCCTAAGATTAAATTTGTCAAGCAATTTCCACCACCTCTTTTCAAAC
TGATCCTCTGTCCATGATTTAAATATACACTTATTAAATTTAACCATAAAACTATCAAGC
CATGGACTCAAATATTCAAGCTGCCGGGGGATCTTCTCCAATATGTGCCACAAGCAAAAA
CAATGACGTGATTGTTGAAAGACAGCTCCAATAGCTGTTTTTATGGCATTATTTTGATCA
GTGAGTATCACTCTTGGAGCACGCTCCCCCATGGCGATAAACCATGTTTGCATTAACCAA
AAAAAGGTATAAACCGTCTCATCTGCAATCAATGCACAACCAAGCAATATAGGTTGAATA
TGATGGTTCACTCCAATAAATAGAACCAAAGGGATTTTGTACTTGTTGTTGAAATATGTA
GTATCAAAATAAACCACATCACCAAAGTTGTTGTAGTCTTCCATTCCTTTTGCATCAACC
CAGAACAAGTTTCTCAACTTATGTTCTTCATTGAAATCAACAGCATAGAAAAACTTAGGG
TTCTCTTCCTGCATATGCATAAAAAGTTCAAGTAGTATTTGAGCATCTCCTGCTTGTAGA
ACCAAACTTCGCCCCTTATCATGCTGATTTCTCATATATCCATCCAAACAATCAACATTT
TGATATGCGCCAAATAATTTGGACACTGCAGTCATATTCTTTCGTCTCCTTATTCTAGCA
TCATTCTTAAGAGGATCAACATTTCTGTGGCTTCGAAAGAAGTGCACCTGGGCTGGTAAG
AGCTCATGATTATGCTCCTTCACAAAACTGTAAATATACCATTTCCCATTAGGTTTTCTC
TTCACATGCATGCTTGCTTTGCAACCAATTTTTGGAGAAGGTCGTGGATTAATTGCATCA
TCAGACTGCTGTTTATTTCCATATCTTATGCATGAGAATTTTGCATCAATGAACTCCCTT
GATGCCCTTGACCTCCGACTACTCAATTTGGCAGTACCAAAGCCAACAGACTTGGCATAT
TCTTTGTAAAATGAATAAGCAGCTTCATGTGAATCAAAGACCATATCATCACGTGGTTCA
TATATTGTACTGCCTGTGGTGACATTAGAATCCATTACTGTAGAAGAAATACTAAGATCC
ACTGTCCAAAAACTCTTGCACATCAAAGTCTATAGTCCTTAAGATATGTCATAAACACTT
CCAAATTCCCTCCAATATAGGTAATATAAAATTGTCTCCAATGCCATGCTGCCTAAAATG
AAAGCACAAAGATAGGACAAGCCAATATCAACACAAAATACACTATAAAGCATGTATTGT
TCTTAAGTACAGCACAGCCTTGATCACAAACAAGAGAAATTTAGTTCGGACAAAAGCAAA
TACCCCATAAAATCCAAAATAAATAAGTCACCAATTCAAAACTTGATGATTAAGCAAATC
AGTAGAATGCAATCAAGAGGTGCCAGATGGGTGGCTTTGGTTAGGGTTATAAAGAATCCA
TTGAAACAACTAAACTTACCACCCAAATCTCACCTTTCCAGTGAACCCAGTTGGACAGGA
AGAAATCCATGCACATACAGATATGATGCCAGTTTCTTTGTAAAAATGAAAGAATTCAAT
TTGATCAATTCTCTTGTTTGGAACATTTAAAATTGCTAGAATTTAATTCTTTTAATTAAA
AATAAATAAATCATTTTGAAAGAAATGAATTCATGCCAAAAGTGGCATAATTTTGCAAGA
ATTCAATTCATTTAATTGGGTCTATTATTATAAATTAACACTCCCCTATTTAAATTAAAC
CTCTCTTTATAAACAAGGGTAAAATAAGAAAGTGAAGACATTTATTTTGCTTTTCAATTA
TTCCAAATAATAGCATTCAAATGAATTGTATCATTTTAGAATTTATTTTAAGCACATGAA
TTTTACTATAAATTCATTTGAATTGAATTCTAGTACAAGAATTATTGTAAATAGGTGTGT
GTTAATTTAGGTGGTACAATGCAGAACCCTGAACCTTCACAAAGCAATCATAATGGCATA
GTTCAAATGGTTTAAAATTGTTAGTTTAATAGCTTAATGACATTTTTAGTGAGTGCAAAT
TCTATATTTACTTGACAGGGCCCTGTTGACGTGCGTGATTGTTCTATTGCTGTACATAAT
AATTGCTGCTGCTTGTGGAGGCATCACTCTACCTTCATGCAGGTCTTGATTGGCTGTTTT
ACCGGCATTGAATATGCTGAGGTATGGTAATGAATTGTGAAATTCTGCAGTGAGCTGTGA
AATTTTGAGTCTTTACGAGGAATCTATACCTCTACAAGGTGCCAGAAATAATACTGTAGT
TTGTCATGCTGTTGTTGCATATGGCACAAATGATATATGCTTTGAGAAGCCCTGTATGCC
TCACTTTTATTGTCATGAATCATCTGTGTATACTGTAATTTAATGTTAGTTTTGGAATAG
ATATTTTTTTCTAATAGAAAAATATTGGAGTCCTTAAATATCAAACGAGAAACATGAAAT
TCTTGTTTAGAAATTGCATTTTACCTTCATTTACAGGAGTATTATTATGAGGCCATGGTT
TATGCGTAAGCAGAGCTCTTGACACTTGCCAATTGCTCGGGCTTATTATTTTATTGGAGT
TGTAGTCCTCACCAACATATATATAGCTTTAGTCCCTTCTTCGAGGGGCCGTCTGGTTTT
GGATTGGAAGAAATTGGGTCGATTAAAATCAGATTGAAATTAAAATTAAAATCAGTTAAA
TTTACTCAACTCAACTAAGCTTTTACTTTAAAAATTTGGAGTCGGCTATATGAATTCGTT
TTATTTGCTCTAAACGGCTTTTGGATTAAAGCCTCAGAAATGTGTAATGTTTTTAGGTCG
TGTTGTACTACTCTCCCTCACGTCAATTTAAGTCTATCTCTTTTTTTCTTTCTATATTCT
AACCTAATGTGCTCTACTTGTCTAACTGGAGTCTCCATATGTCTACGTTTCACATGACCA
AACCACCTCAATCTCCCTCTTCTCAACTTATCTTCAATTATACTCTCATTATAAACTTTA
TCTAGTCTAGTATGGTCACTCATCCACCTTAATATTCTCATCTTTGAATAAAATCGTTTT
GAATTATTTAAAATTGAATTAGATTAAATTTGAATGATTTAGTTGAATTTTGTATAACAA
AATCATATTTTTACTTTTTATAAAAATAAAAAATTAATTGTCAAATTTATAAAAATTAAT
TTTCAAATTTGATTAAATTGAATTTAGGAAGATGAATCAGTTGAATTAATTCAATATCAA
ATTAAAATAAAATTGAAATTGAGAGAAATCTTTTTTATGTGATTTCGATATTTTCACACT
CAATTTAAGTCACCAACTCAATTTTAATTTTAATTTGGATTTGGAAATATACTGCACCGT
TTTCTATCTTCTTCCAACAACTTGTGGCAGGATTAATTCAATGACAAATAAAAACCGAAA
AATTAAAATTTATGAATATATACTATAATTATAAAATTAAATTTTATTTTAGACTCTTTA
TTAGATAATTCTTTTTATATAATTTAAGTTATTTGTATTTATATAGTGATAGGAATACTA
TTAGAGAGTTTTTATTTATATATTTTTACAAATGTTATCTGATAAAAAATAAAATAAAAA
TTCTAAATTAAATGGATTCCTATTTATTAATATGATTAATTATTAATAATAAATAAAGTT
TACTAGGATTACTATATAATATATAAATGTATGAGTGGAGAACATTGAGATTGGCTAAAA
TTTACTTAACAATTTAATATTATTACAATTAAAAATTAAATTTATTTGGTTATTATAATT
TTTTATTAATATTTTTTAATAATTTTAATCTTAATATAATTATAATTTTAAATTATATAT
ATATATATATATATATATAATTATGGGAGTTCAAATTTGATTTACAATATAAGTAAGTAT
AGAAAAATATTAAATTCTAATTTATTATGTGCTATATTCTTTTTTTTTTTAAACAAATGA
TTACTTAATAAATTAATATTTTATTAAAATTCCTTTTTAACAAACTCTAATTAAAATTCT
TTATACTGCTAATTATTATAAAAGTTAATTAATTATTTATAATGATTATTATTTTATTTA
TTTGTTATCTAATATTAATTATTTATAATAATTATTATTATATTTGTTTGTTTAAATTGT
TTTATGATTAAAAATTACGTTAGAAAATCATCAATTGAAAAATATTCATATGTAAAATTA
TAATTTTAATATAATTATAACACATTGATGATAAAAAAAATTAAATAAATTATACATATA
TTACAAAATTAATTTGACATTGAATTATAATAATATTTTAAATCTTATTTCAGTTTAATA
AATCTTGTAAATTGAGATTATATTATTATAATTGATAC
>contig00199
ATTCCTTAACCCAACTCTAAGGCCCATTTAGGCTCAATTTCAAGAATTCAACCGGACAAA
GTTCGGCCATAAAATGGACTTTTTAACGAGGAGTTTTTGACTCACCCGACCTGTAAACAC
AATATATAATCAATTGGGGAGCTCAGCTCATCCTCTACATGTAATAACCTGAAAATTTAA
AATATGGATTTTGTATTTTTTTTATATAGCATTTAAATATTATTTTATTACTATTATGTG
ATTTTAATATATTTTAAGATTATTATAAAGTTTTAGATTTAATCTTTTGGATTATTGAAT
TTAGATTATAGTTTTATGTTTTAACATTTTTAAAATTTAGTATTAAACGTCTACAAGAGG
TAATGGCCATAGCTGTGCCCTCCACTCTGAGGGAGAGGATAATTAAATGCATTACAAATG
AGGAAAGATGGGTAGTTTTCGTTGGACCTTATGAGCACCACTCCAACCTCCTTTCATGGA
GACAAAGCTTAGCTGAAGTTATAGAAATTGGCATGGATAATGATGGCTTGATAGACATGG
AAGCTCTGGAAAAACTTCTGGGCACTTACAGAAAGGCCAATCGTCCAATATTAGGGTCAT
TTTCAGCTTGTAGTAATGTGACTGGGATTTATTCGGATACTCGAGGAATTGCTCAGCTTC
TTCATCGCTATGGAGGTTTTGTTTGTTTTGATTTTGCAGCCAGGTATGAACTCGTATAAG
CTTATGGCTTCAGGGTTTTTTCGTGTTTAACATTTGTTGCGGATTATTTATGTATGCAGT
GGACCCTACGTGGAGATTGACATGAGATCTGGGGTAGTTGATGGGTATGATGCAATTTTT
CTTAGCCCACATAAGTTTCTTGGTGGGCCTGGATCTCCTGGAATTCTTCTGATGAGTAAA
GCTCTGTATCAGCTGAGATCTTCTCCACCATCGACTTGCGGAGGTGGAACTGTTTGTTAT
GTCAGTGGTTTCAATGAAAAGGTAAGTCTATTCGAAATAATTGTATAATTTTAGCATTGG
TTGGATAGTGAAAAATATAATAATTATTATTTTTTTTATTGATTTAGCTTTGACGAAATT
GAGACTTTATAATTATTGATAAAGAAGAGAAAATGCAATAAATTTTTTTTTGGAGGATAC
GTTATATTTGGAAGAGATAGAAGAGAGAGAAAATGGAGGGACTCCACAAATAATCCAAAC
AATTAGAGCAGCATTGGCTTTCTGGGTTAAAGAATACATTGGCTACCAAATGATAGAAAA
ACAAGAAACCTATTACATAAACAATGCATTAAAGAGGCTTATGTCCAACGAGAACATGTG
GGTATTAGGAAACACAAGCGTAAAGAGAAAAGCTATATTGTCCTTCCTCGTATATTCTAC
TACCAACTCTTCCTCAAATGGAATTGAAGATAGTGAACGTAGAGAGGGAAAGGAAGGAGA
TCTTTACATGTGGACAGAGAGAGGGAACAAGAGAGATAAGCCTCTACATGGACCTTTCGT
TGCAGCTTTGCTGAATGACTTGTTTGGGATTCAATCTAGGGGTGGGTGTGCTTGTGCTGG
ACCTTATGGTCATGTTTTGCTTAACATCAATGAGACTTTCTCCCTTGATTTTAGATCTGC
CATACAACAGGTAAATTTATATATAGCCCTTCCATGTTTATGTTTTATAATATTTGATCT
AATGGTTATAAAATTCCTTCTCATGTGGGGGTCAAGTTTATATAGATTTTTTATGACAAG
AAAATCTTTCGTACGATATAACAGACTATGATAATGTGCAGGGATATCATGGAGTAAAGC
CTGGATGGACAAGAATTAGCTTCCCATACTACACGTCCAATGAGGAATTTGAGTTCATTC
TTGCAGCTCTGGAATTTATAGCTATTTATGGCCAGAGATTTCTTCCATTGTATGGCTTCG
ATTTCAAAACTGGAAGCTGGTCTTTGAAGAAAAAGGCATTTAAGGACCTAGTTGTAGGAA
ACCAGAAACATGACAACGACTCGCCGTTTGCTGGTTTTAATGATGATGGGAATGGGATTA
TCAATAAGAATAAATTATATTTAGAAACTGCTAAGCAAATTGCTAATTTGCTTCCCAAAT
TCCCTTGTCAACGTAAGCTTCCGGAACATTTAAATTATAATCTCATATATTTTCGAGTTT
AGTTCCTAATCTATTCATTTCTTTGTATTATGTTTCACCTCTATTTTATAAAAAAATTAT
GTGAAATTCGCCTATTAATTTATATTCAAAAGAATGAAGTTAGAATAAGAATGATAGATA
GACATAGATTTATTAGATCTAATTATATGTTTAATGTTTTAAATTTATTATGGATTGAAT
TTATAAAAAATTATTCATAAAATGAAATTTTCTTGCATTATAGATTAAAAATAAGTAAAT
AAATTTTATATTTAGAGAAATTATTAGTTGCACTCAATATTTATATATCTTCTCTAACAT
AACACACAACACACGAGACTCACTTTCTAAAATAAAAAAAGAAATTATTTTTTTTTATGA
ATTAATGCTCTAGGTGTATTTTAGAATCTGACTTATATTTATGACCAAGTTATTACAACG
TTTCCAATATATGGGTGGATTTATGGCTACTAGGTGCCTAATTCATGTAAAGGTTCACAA
GAGAAATAATAAACCAGAGCAATTGGATTTCAAAGTGATCCCTTATTAGTGCAATAGTTA
GGCATTATATAGCCTTCACATAAAACAGAATCATCGTAAAATATGCTAAAGATTACAGCA
GAAATAGAAATAAAAAAAACTTTTCTAACTTCTAGCAGCAGTAAATATCTCATGTAGAAT
AGGTCTTTATTGACTGAATCAAACTACTAACAATTCATGTGTTAGGCGTCTAGCCGAAGA
TTAGATTTTTTTCGTTGAATAAGAGCCCAAGACTAGTTGGACTAAGCTAAACAGAAAATG
TTTGGTATATGATGCCCAATAGTACATGATATGGACAACTCAATGCTACCTAGAAAAGTA
TTAAACAATTACCACCACCCATGTGGTGTGGTGGCAAAGGGCCTCATCCTTCGGCTTCAT
TTTCAGGGCACGAAATTCCCAACTAGATACTTAGTTCATTCTCCTTGATATAGCCACATC
TACTGCTTATAATTTTTCAAACTTCAACCTCAAATTTACCCATCAATAGCAATTTCATCC
ACTGAAACTCATTCACAAATAGTAATTCCTCCAGCTTATAGTTTAAAATGGTTGCAAGCC
TTAGTTGCTAACTCAATTTAACTCTTGTTACTACTCTGATCGTCCTTTCATACTTAACAT
TAGGTATGCACTTACCGTTATTCTCATATCACGAGATTGTGTATGAACTGGTGCCTACCA
AACTCTCAAATAACTAGGTCTCCTTGACTCAGTCTCTATCCTTATATAATCCTCTAGAAC
CAAAAGCATGAGCTAAACTTGAAGGAAAAGAAAAATATCCTCTTATAGTCAACTACACCC
AATTGTCTATATAATAACGTTTAACCTATATTTCTTGGTTTTTCTCTTCAAATTTCATAA
TCTCTTAGCACAATTGTGCTCTACCAATAAGGTATCATCTGCATGAACCCTTTACCGTAC
CATTGTCCTTCCTGACATAATATTTTATAATTTATTAACTTTACTTATACTCGATCTATG
ATTCATACCTATCAACGTTTATATTGTGCCCTTAACTTTTTTTGAATCCTGAAAGATTTC
TCTCACTAATAGATTCTTCCAGCACTAATTTCACCCTTACCTATGGTCATTAGTTAGATC
CTTAAACTTTCTAGTGATTTATAACCATCTATACTTGTCACTTTTCGTTCTACCCCTACT
ATTGTTCTGTCATTATTGCTTCACTGCAAAGTGATTCTGTTGATCACACTAAAGACGTTT
GCCTGACAGTCATAATGAACCTCTAACTACCTTATCACTATCTCAAAAGTCAAACCTAAT
GCCTATGTGTCATTATCTATCAGTCTTTCCTCTCACCATACCTATTTGATCCATTAGATT
GACTTTTATTTAACTTACTACTCACTAACTTCTTTTCTCTAACTGATTAGATAGTTCATA
ATACCATTGCACACCTTTTAGCTTTTACTTATTATTATTGTATTCCTCACCTAATCTTCT
TGATACTGTTAACAAGTTAAAGGAATCTTGCCCCATTGCTATCCATTTCTCTTTAGGAAT
AGGGAATAGACAGGGTATGATCCAATCATGCAACTCCAAGCTCTATATTTTAGCCCCTGG
CACTACCTCAACTACATCATGCTATGAGTATCATATTACTAGATTCCATACCTTCATCAC
TATTCTCACTATTGTGGTCCCATTTTGGGTTCTCCATCCTTGTCATTTACCTTGCAAAAA
ATAACACTTAGCCTACCCTATATCTTAACTTTGTTCCTTTTATTATGTGTCTTTCAGGTT
GTCCTGTCATTTATTTCTTTTATCCTACCCAAAATAGAACTTGACTATTCTATCTCTGGT
TCCATTCTTCTTCCTAACATGACAGCTGTACTTGCTAACTGTATCTTTCAGAGTCTCTAC
CAGGTTATCACATATCTGTGCTACTCAGATTTGGTCATTTGACCACTCTAGCTAGTATTT
CCACTAGCATTTAGATTATGTTGCATCTGTAATCAATTATCCAAATTTTCATTTTGCACT
TTCTCTATCCACAACCTTTCTGTGATTTATCTTCGCTAATTTATTACTCTTAACATTATT
ATAATTAGATTATACTATTGTTTTAAACAATATGAAATTAGAAAGGAACTCAGGAAATTA
CAGTCATACATTTATTGTGTGATCTCTATTCTTATCCTTTAACCTACATAATACCCTTAC
TACCTCGAGAACTGATTTTGCAGCAATTTTATTTTATTTTATTTTTTTATTTTTTTTCCA
TGTTTACTCAATTAGCCAAAACTTAAGATACTGGGCACCCAAACCCGTCATTCCATTCAA
AGGCTTTACATCCATCATGATCTGATCATTTATGGTTCCTATAATGGAACTTGTATCCTC
TCCAGGATACCCGAGCCAACTACTCTCTACCACACTATACAGTCCCATCTAGGGCACTAT
TTTGTTGGTCACAATCATTAGTAATAAGCTCCTATCTCTTTTGAAAGAATAAGACCGCTT
TACATCATAACTGACTGCGAAAAAGGTACTACATCTACCACCTTGCCACAACCATGTCAG
GCTATCTATTCTCTTATCATACTGCAAATCCCTTAAAGCATCATTTCATAGGCTATGAAC
ATCATCCATAGCATCCTGTCTCCTTTAGGAGAGAAAAATCATACCCTATGCCCTGTTGCT
ACACAAAGAAGATACTGTTTTTCACTAAACTTTAGGCAAAAGACCTATTACAATGCCAAA
ACTATCTAAGACCCCATCTCAAAGACCAAATGGCCTCACCCTGTAGGTGTTACCTTTAAT
TTATGACTATATTGAAACCTCTAGTCATTCAGCAATTCCTGATGTAACTGCAGCTCATTC
TAGGGTAACTGAGTCAATGACTCTAGCTACCTTACAACTGTGACCCTTCGATATTCTAGC
TCTAGAGTTTTAAATCTCTACCTAGGATTTCCAAACTCTTTTGCAGTAATAGAATCCTGT
TCTGGCATAACTATATCAAAACAGAGACTGTCTGCAACACCCTCATTATGGAGCACCACG
GGGATGCACGCAGCTCTACATAATAATTCCATATCGGTACTGTAATTTGCAGCTTACAGA
GCGGACATCGAGAATATTGTATAGTTACTACGATATGTCCTGACAGACTAGTTCTCCCAA
TCTCTTATCACTCTTGAATCTACTGATATCATAAACTTACTCTGACTGGGTCATCCACTG
ACGACTGCCTGTAGTGGTATCCTCACCCTTATATAGGGCAACTGTACTTTCAAGACTCAC
TTTTATATACTCGTGCCTTGCACCAGATAGGCACATCACTTGAACCCATACTGACAAAAA
TATAGTATTTCTTGGAGCATGTATTTTCATGGCAGACCTCAACATGTCTGTTAAATCTAT
TTCACATCACCATGTA
>contig00212
TACTATCTATTAATAAACTTAATAAATAAACAAGTTATTATTTTAAAATAAAAAGCGGTA
CATAATTGAGAATAAATAAAAAAAAAAGAAAAGCAAGTCTATATCTATAAAATAGAGGTA
GTTTTTAATTTTAAAAAATATTAAATTTATTTTTATATAAAATTAATTGCGCCCAATAAA
TTTTGATCCCGTATAGTTAGCAAAAAATTTATGAACCAACTGCTTCAACAACCAAGAAGT
CATAAATTTACAGCACTTGCAACTTAGTCGATTTGGTCAATTATTAAGGCATAATGAGAG
CTATAGCAAATAAGCTCTGCTGCTCATTAATGTAATGTTTGCATTAGGCACCACATCCCT
CACATTGGCGTTATTCTCATTACATTTGAAAATTATATGAACCCTTTTTACTTGGTTTGG
GAAGCACTACTGATTAAATTCATAGCTCATAAGATGCTTTTGACCCCACCACCCATCAGA
ACCATACGTGCCCTCCAGCTAATTGTTCCTGTATTTTGTCTCCTTCATAAAAATGGAGAG
AGATTAGAGAAGGAGAGTTCTCATTGTCTTTCTCTACAGCGTTTTCACATGCGAAACGCA
ATAATCGTTAAAGCAGAGAGACAAGAGAAATGTGAGAAAAGAGCTGGTTTTGATGATAGG
GTTTTGGCACTCGCCACATTCCCCAAGAAAGCAGATGGAGTTGTGTGGGTCAACCATCCA
TTCAAAGTAAAAATTAGTTACACTTACACCCCCATGAGCCACTCAGAGTTCAGAAAACAC
CATCCCAGCACACCCAACGGAGCTGATTTCATTGAACCATCTGTTACAAAAGATCCATGA
AGTACCTGATTCCTGACCTGTCGCCAGGTCAGCTATTTAAAGTGCTTTTTATTTTATTTT
TATTATTAAAAAACACATACACATAAAATTCACTTAAATCCCATTTATATTTTTTATGAA
CTGATAAAATTTTAGTAAATGGTGACATAATTGTTTATTTAACCCATCATTAGAAATACA
CAAAGTCTCTCTTACTGAAAGAGATAAGCAATTTTCATAAAGATTCATCCTCATCCACCA
ATACCACCCCAAGACTAGTTATAACATTAGTAATTTTATATTATCTATTACAATTAAAAT
AAAGAATAAAAAAAAATTGGAAGATAGCACCCACTCACCCACAAGAATTAAGCTGTTGTT
GTCTGTATCATCCATTAATAGAATTTAACAGCGAGCTTGATCCAAATATTAATTTACTTA
CCGAGCATTTTATTCAGATTCCAATAAAATCCAATGCAATTACAATTACGAGACTAAAAC
TAAATTAATAATGCTAGGAAATCATTAAGCTGAAGAAAAAGCAACCTTTGTGGGTGACAA
AAATGACTAATTACTTATTTTTAATTAATGTAAAGAAAATGAAGATCACAGATACGTACA
AATTGTCAACAAATTACAGATCACTCTACAGCAAGAGTGGGGATAGAGAGAATTAGAATT
ATTACTTCCATTATTGTCATGGTTTCTGGTTTCTGTGCTGTGCTCCTCTTCCTCAAGCTC
AGTGTGAAATAAAACAAAGGCGTTTTTCTTCGATCCTTGTTCCTTTTACTTTCTTCTTCT
TGAAATATCAAGCTGCAAGACGCATCCTCTCTTTCTCCTCAGCTGCAAAATACCAGATCT
GCCAATCTGCCACATTATTCAATTTCTTTACCATCTTTATAATTTCTATCAAAACAAGGA
AAGTAAACAGATCGCCACACAACGATACTGTAACTAATAGAACCCATCAGCTTCACAGAC
CCAGATATGGAAGGAGGTGGGTTATAATAATAGAAAGGAAAGTAAGGCACAATTGGGTTA
GGAGGAGGGGGTGCAGGGTAGTTCTTATAGTTTGGTGGAGGATAGTAATAGTAACCGCCG
CCGCCGCCGCCGCCGCCGCTGCCGCCGCGAGGTGGTGGTGGAGAGGAATAAGTATAAGTG
GAAGGTGGAGGTGGAGAGTAGTAGTACGAGCCCGGAGGACTCGGAGGAGACGGTGGCGGT
GGGCAGTGAGGTGGATGCTGGTGGTGGTGGAGATGGTGATGGCGGTGGAGGAGATGGTAC
AGGCGGAGATGGCACTGGGTTGCAACACGATGAGCACATTGTGCATGCGATCTCGTACAG
TGATCTTGATTTTGGAATGGGTAAGGGATTGATGGAAGGCAGCACGATGAGGAGCGCTAG
CAGAAAGAAAGTGATCGAGTGAATTCTTTCCATTCTGGGAACAGTTGAAGAAATGAGTCT
AGAGATTTCAAGAATGTTGTTTAATGCAGAACAAGAACAAGAAAAGAAAACAAAGATCAA
ATGGATGGAATTCTTGAGAAAAATTGAAAAGACCAGTAGCTCAGAGAAAACAAGAGAAGC
AGGGACTATTGGGCTAGGGTGGTACACAGAGTCTCTTATCTTTGAAGGAAGCCACACCAT
TAATCAACCATCAATCATCATCATCATGCTTTTAAAAATTTATTAAAAGAAAAAGGTTTA
AAAAGGGTTAAGAGCCTAAAATTCTAAAAGATGACGCCGACATGTTTCACTTTTACTTTA
CCAGAGAAGAGAAGGGCTTGAATGCACGAACAGAACGCATCGTTTAGGATTAACTATGTA
GATTCAGGAAAATCGAGGGGTACAATAGGGAATCTAGCAGATTTAATTTCTCCAAAATGC
AGTATTAGGAGAAATGTTAAAACTTAAAATGGTGTGGTTTGAAGGAGGAAGAGGAGTCAT
GAATGACGGGCTTGACTAGTTGACCTTTGGCGCTGAAACGTTCAGACGTGGAAGGATCTG
GATTCTCGAATTCTTATTTTTGGTGACGTGGCAGATTGGGAGAAGACGTAAAGAATACGC
AAGCTCCACGTGGTGCTTATCGTTCTCGTTTACAGTGCAGCGTAGTTACTGGTCAGGATT
CAATCCTCTTTCCCATTGTAATTGAAAGGATAAAAGGTAATTTTCAAGACAAGCAACATT
AGAAAAAATAATTAAGAAAAAAAATAATTTATTATTTTTAATATCATTATAATTAAAATT
TACTAATTTAATTTTAAATTAATTTTTAATATTTTTTAATTAATATCTTCCC
>contig00235
GGATTATTTTCATGACTACAGTATGTGATACAAGCTAGAAAGACAGGAAAAATTATTATA
ATACATCATACACTGTAAAGGCTACTGTCATATTCATCATCTGATACTCTCTTACTTCGC
TTGTGACTAGAAAGATAAGCAGCATTGCCAAGAAGGGGAGCAACATCAAACTCGCTTCCC
AACTTTTCTCCGTTATTCTTCAGACAACTTTTGCGTAGCATCTGTACAACATCCTTCATA
GAAGGCCTTGAGGATGGTGCTGTGCTAGTACAAATGAGTCCTAGCTTGAAAACAGTGGTC
ATTTCTTCTAGATAACACGGATCCACGATTTCCTCATCGAGGCAATCAACAATAGGCTTT
CCCTCTGCATTTCGCCTCCAAGCCCATTCTGCAAGGCTGGTATTCTCATCCCCAATATTA
GGTTCTCTTCCTGTCACTAGTTCCAGGAGAACAACTCCAAAGCTATAAACATCGATCTTC
TCATTCACTTTTGTTGTATAAGCATACTCTGCATTACAAGCAACAAAAACATGTCAAACT
GAGGATTCATTTTTTCGCTTTTTATTGCAAAAATTCTAAGTTTGAGTAAAATCTAGACAA
AGCATTTTTGAAGGAGTCTTATACTCTTACCTGGCGCAATATAACCAAAAGAGCCTGCTA
CAGCAGACATCGTGTGAGCCTCTCCTTGCTTAGCCAACATTTTGGCAAGTCCAAAATCTG
CAATTCTTGCCTGGAATTCAGAATCCAACAAGATATTACTAGATTTGACATCTCGATGAA
TGATAGGTGGGGAGCAGCCATGGTGCATATAACATAGTCCTTGTGCAGCTCCAACGGCAA
TCTGCATCCTTCTAGGCCAATCCAAGGAAACATGATGGGCTGAGTTTGTCCCTGATGATT
GATGCA
>contig00236
AAATGCATTGCATCTATCTTGAGTTTGGCTCTGGAATGTACCTCAAATTCACCTCAGCAG
AGAATCAATATGGAAGATGCGGTTACTAGACTCAAGAAAATCAAATTCAGGCTTTTAGCA
AATATAGAGATGACCTGAAAGTGTTAGCAAGTATATGGTTCTATAACATATTTTGTTTAT
TGATTTATATGCATCACAGCATCAGGAACCTTGTTTAGTAATGAATGTTTTAAGATAGCA
CTGATGATGTTCTGATCTTGTCTAGTTTTGTACATTATTTTTGGAGATTATTACGAGGTT
AGGGATTGAACCATCTCTCTTGCATTGTTGAGGCAAGAGTTTACTAGTTGTGACCCTGCC
ATTGCTTCAGCAGCTTTGGGTTCCTGATGGTTACTGTTTTCATTTTGCTCTGTCTAGTTA
GTGTGAGAAAGGTAGAGCCTGTTATCTTGTCATAATGAAATTTTGGATGCAAAGTTCTGA
TTCTATTATTAGGCTTACGTGATACTCAAATCATCCACAGATAAGGAGGGTGATCTCCTT
TTTGAGTACCAATTCACGATGCAGCCATGGATCAAAAAATGAACATGGTTAGAAGGTCGA
AATTTGTATGATTTCTCCATAGAACTGTGCAAACATTTTGCCTAGTAACCAGACGACCAC
TTCTGGTAGCTCTGCGTCCACCTAAAATTTATTCAGAACTGTTCATTTTTAAGAGAGTCT
TGTCGACTTAGTGTGTTTCTACATACAGTGAAGACCATCTCGTCAACGAGGTGGGCAAAT
TAAATTTCCTTCTCGCACACAGCAACCTAAGGATCAAACTGCTATGATAGATTTGTATTT
CAACTCTAGGGACCACTGCAATATATCTATGTAAATAAAATGACCTAACGGCTCAAAGAT
GCACAACTCGCAAATTATCAAGAGATGCTTTCTGTTGAAATTATCTTGTACAAAGTAGTG
CGGAATGGTTTTGTTATCGTCTGCTATATTGACTGTTAGTCCTCCTTGTTGCCAGCAACG
CTGATGAGGTACTGATTCAAATGCTGGCCAAAAATCTTTGTAGAAAATGATTCAGTGGCA
TGCTTCCGTGCCTGTTCACCCATTCTCTTGGCAATCTGGGGATCCTGAATGAGTTTAGCC
ATAGGCAGAGAAAAAGCTTTAGGAGTAGAATCACAAAGAAAGCCTGTCACTTCATCCTTT
ACTGTTTCCACAGGACCCCCACTGTTGCATGCAATGACAGGTTTATGAGCTGCCATTGCC
TCCAATGGTACGATTCCAAAGTGTTCATCCTACATTCATTACAATTTATTTATTAAAAAA
AAAAACCTTTTTTTTTCCATCCTCAAATATGGCAAATTTCATGAGAACATTCATCAAATC
TCGCACCTTTGGCGTATAAATGACACACAGGCATTGGGAAAGGAGCATTTCTTTCAGCTG
TTGAGCAAGATGTGACAAACTTAACTCGATGAGACACACCTTCCCTTTCAGCTAAGCTTT
TAAGTTCCTCCAAGTACTCAACATTTTCTCTCAGTCGTTTGTCATAACCACCTGAAACAA
GAATTTATGCAGTATAAAGTGAAGTAATGATGACTGATGAGGCTATCTTAAAGAGGCACA
TGCCAGTAGAACTCAGCAGCAGTAGCCAGACTTGCCTGCAATAGTCAAAGTGGCATCAGG
TAGATTATGATTTTCAAGAGCATGCTTATCAAGGGTGTGAAGCATAGCAAATGCTGAAAC
TGCCAACTCTATGTTCTTTTTCCTTTCAAAGCGGTTGATGGACAGAAAATTCAGGCTATG
CCACATGAAGAAGGAAAAATATAATGAAATAAATTATTATATGACATTTTAAAAGCATTC
CTAAAGCTAAAGATTTTAAAAGCATTCCT
>contig00237
CTGAATAAACAACAAATTAAAATAAAATTATTAAAAAAAAATTGTACTGATATACTAAAG
ATTTTTTTTTTTGAATGAATATCCTAAAGATATTATTGACCAACTTAAAGATTGTGATAA
ATAAACTAAGAACTATACTTCTAAATCCGCCAATATGCAACTTAAAAAGACAGACTTAAC
AAAGACTTATGGAGTGATAAACAAAATAAAAGCAATGTACCAGAAACAGTTTCCTCAAAG
CATCGGTTTTTATCATGGTGAGCTGTAAAAATATGAACATTGTGGCCATGGGAGCCAAGT
TCAACAGCCGCATCAACAATCAATCTTTCAGCTCCACCTAAAAATTGTTATAATGTACCA
ATAAAATAAGTTTGAAATCAATAGGTGATCCCTAGAAAACCTGAATACAAGAAAATTTTC
ATGTATGCTGTAAGAGATTGGAATTAATTGCAAATTATAATGAGAATTGTATGTTTTACC
AACAATTAAGTATGACATTCAACTGAGGTAAAATTCACTAAAAATGAATAGATGTGCTAT
GAATATTTCAATCTAACAGTCTTGGTAACATAAAATAAAACAAGGTTTCTTCCCCATTAT
TGAGGGTAGAAAAATTCTTGGCTTCTGGTAGCAAATTGCAAACAAGTGACATAATTAAAT
GCAAAAGATGGGAGGAATTCCTCCCTTTAATATTGATCGGAAAAAATGAAAGCTTAGTTC
AGTGTTGTCATCTTTGTAAGAGAGAAGGAGGTCAGAACAGGGGCTTGATCCCCCAACAGA
CTGGATTAGAGAGTATATGACCAGTAGCCTACTTGGCTTACTGCACATTCCATTATGTTA
GCAACAAAGTTGAAAGCAAAGTCACTGCCACAATCAACTCCGCCTATGAGACAACACCTA
CGACCGCCACCACTCATCTCTCCATCAACTCCAATGCCACAAACAGTCAGCCACCCACAG
TGTCCGCGGAAACATAACCAAAACCATCATAAACTGATTCTTTCCGCCATGCTAGCAATA
GATTCATTTCTTTCTAAAAAGAAAAATGAAAGAAAGAAAAGATTCCTACTTTTGTCCCCA
AAACCCAAAAACGAACATTTCACATCACACTAAATTAACTAACAATTTCACTTCTCAAAT
TAAATCTGAGACCTATTTATAGTTCTTCACATCAAACTTTATCAATATCTGTATATATAA
GGAGGAGGATGAAGCGAGTGAGAGAGGGTGAATGATAAAATTACCTATACCAAGATCTGG
GTGTATGATTGCGATATTCAATTTTGGGCTCACTTTTCTCTCCATCTTCTTCATGCTTCT
ATGAATTCTGCAATCAAACAATGGTCCCCCTCTTCAACTATACGTAGATTGGGCATTCAG
TCAAAACAAATTGGAAGAGTTGAAGAAGTTGAAGGTACGATGTAACTGCGTTAAGAATTA
GGTATTGGGGAAAAAACAAGAAGGGAACGTATAGAGGGTAGAAAAGGGTTAAGAATAAGC
TTGTGTGGTGGTGGAGGAGAGTGTTGCCGTCGACGGAAGTTCTGTCGCCGCCAAGCGGGG
AGAGCAGCTCGACGCTGGGGGTAATCAAACCTTAATTTAGCATGTCTCTCAACTTCAGCA
TTTGTAGTAACAAATCATCAAAATTTTTGGACGCCCTTATTTTCATTAAAAAATAGTAAT
TTATATTACTCTTTATTTAAATTGTGTAAATGTTTATTATATTTTATAAAAATAAAGAAT
AAAATTGAAAAAAAATTAATTTTTTTAACTTTTTAAATGTGATCAATAATTTTAAATAAA
ATAAAGAGTTAAATATAATTATTATTTATAAATAAAATAGAGTGCGTATATTATAATTAA
ATTCAATTAAAATTTTTAATGTGGCCCGCATGTAAAACATCTTAGAAAAATATAAAAAGC
TTGGTATTTAATTTTTATTTTTTTAATGAAATTAATTGTTTGTTTTTAAATATATTATTT
AATTTTTTATTTTTTTAATTTATTAACTATTTAATTTTTATTATTTAAATTATAAGAAGT
GAATATTTGATAAATTTAAAATTATGAAAATTAAATAATTGCAATAATCATATTATAGGA
ATTGAATAATTGAGTTAAAAAAAATTACATTAAAATAATTTGATTAATAAAAAAAAATCT
TTAAAATAACTAAAGAGAGCAGATAGCTCACGAATTGAAGATAGAGAGACCAGATAAAAA
GAAAGGCATAGGAATATGCAACTAGAAGCAAGATTTGAAAGGTATCAGTAAACACGAAGC
AAGATTTCCCCAATCTTGGTTAAACACGTGTGACTGTATGAGCAATATGTGATAGCAGTG
AATGTTGATGCTGGGATTTGATTGTGAACTTACTAAAAGCTTGTTATTCGTAAATTAAAA
TAATTAAATGATAGCGTGTTTTCCATGCAAAGGATGACTGCTAATCAGCCATGAAATCTA
ATAAGATGAACAAGGTTCCATTTACGAGAATTCCTTGTTAGGATGAATATGCTAGGCAAC
CCCATGAAAGGGGAAAACTGTTTGACCACAAAATAATCTCACTTCAAAATCTCCCACTAG
TGTTTTGACCCTGCCGTTAACAAGTCTGGCTTTCCAGCTCTGCTAGTCGCCGATCAATTT
TCACCTCAGGATATGAAATTAAAAAGCAATTTAGAATCAAGTAATCAACCCAAATGCTCC
TCGTATGCCTCTACCAAGGTATGGCCATTGACAATATTTGTTGTTCCTATAATTAAATCA
TATGCCATCCCTTCCTGCAAGACAAACGGTTACATAATAAATCAAGGCAAACAAACTAAA
AAATCATGAAGAAAAATCAAGGCATAGACGTCGATACATAGACTTATACAAGAAATTATT
AACCATGTTGCTTTTGGAAGTTCAGAACAGATTAAAGATTTGTATACCACCAAAATATTT
GACATACCTGAGCGCTAAGAAATTGGAGGGCAGAAATTTCTGCAAATGTAACCCCTCCAA
TGAATACAAGTACAAGGGAGCGCCTTCCATCAGCTAATCTGAAATATGTTTACTAGTGTT
ACAGTGATGGAAAAATAAATGAAGAACTAATGTTGCATGATACAAGTTAGAAATGAATTT
GATATAAAAACTTCAAAGGGAGGATTGACACACTTAGTTCCATGAACAAAGGTTTCATGG
TTCAATAACCATTACTGATAGTTCTTACTAGTCATGGGAAATGGATATTCTGAATTTATA
GGGAATTTTGATAATAAGACCCACCACAATAATGGCAATATCCACAAACTAGAAATGAAA
AGTTAAGCAGAACAAAAGAAAATGGAATGAATTTGGATATACCTGTCTGCAGCTTCTGAA
GACCTGTGCAATGTGTCAGAAGATGGACTGCTTAAGAATCCAACCTGCAAAAGTAGTACA
A
>contig00248
TAATCGTCTCTGCAACACGGTAAGTACAGTACAGAAGCTAAACAGATATATTTGCAAACA
GTAACCACTACAAACCAAACCAAATTTAGAGAATTTACCCCAATCTAAGGGATTAGAAAT
GGGAAATTATTGAATCTCTCCCGAATTGACTCCCTTAAATTGGGTAATTTTTTTTTGAGT
CGGTGAGATCGTGAAACTCTAATAAACAACAGCGGTGCCGGCGACAGTGAGGGAGAACGG
CAATGGTGAACCAAAATGGCAGTGCAGTGGTGACTCAAATGTACGAAAGTTCAATTCTTC
AGTATAAATTTGTTGGTGGAGATTGAGCTAAAATGAAATTTCCTTAGCTTTATTTAGAAA
AGCATTTTAATATCAATCTTTTTTTCAATTAACTGTGTTTGTACATTTATATAATTAATG
TTTAAAATGTTGATTTATTATTAAATATATAATTAAATATTTTGGCTCAAAAAAACTTTA
AAAACTTTGTTCGTCGAGTATTCCACGTAAAATCACTTGATACTGGAGTTCATGTACAGT
TCCATTTTATCACATTAAGAACTAATCCAATTGTCAATTAGATAAGTTTGTTAAAATGAA
ACTCATAAAAGCTACATAGCAAATGAATTCACCAGGGGAGATGGCCACAATGGTAATTGA
CTCATAATCATGTTGCAAGCTCAACTCCAAGCACCGGTTGTTACCAAAATGTACACACAA
AAACATAACTTGTCCATCAAAATAAGATGAAACATTCAGCCAATGATTGGCAAACAAAAT
TTTCTTTCAGCATCATTGTGATGAAAGAAATAGCAAACAATAAATAGAATAATACATAAA
GCTATATTTTATTGAACAATGAAAAGAAATATAAAAAACTCGTACTACAATGATAGAAAT
CCTCATCGAGCAATAGGCCAAAGCCATACATCCTAAGAACTAACAGTAGTTAAACTAGCC
TCCACATCAGAAAATTATATCCTCATCCTTCTCCATTGATGGAGACAACAAGTTGTGGGC
TGATTTTAGCGATATCCCCTTCTGTAGAGAAATTTTCTCTGCAAACTGTTCCTCGGCAAA
CTGCTTGGCAGCAGCAAGCTGTTTCTCAATTTCCCTCTTCTTATAACCTTGTATCTTCTT
CAACCTGAAGAAATCTTCCCTTTCAAGCTCATCCAACTCCCCTTTAATGTAACTAATGGT
ATTTTCCAATCTTGGCTTCACAACGTTCTCCAGTGCATTGACCCTACGATTAGTGGTCTT
GATCGCCTCATCAAGTGTTAAAAATGATGTCTGCAGTGAAGCAAGCTCAACAAGAAGCTC
AATTGCTTTGACATAAGCAGCACGGCAGGCCTGGACCTGTTGGCCACCTCGGGCCAATCC
TGTGAGGTCATTCCTGGTCCCACCATCTGTGAAATACTCGAACTTAGGAAGCTTCACACC
AGCAACATTCTCCTGTCGAGATCGAACCTTAAGAGATGCATTTTGGACATTCTCAAGGAC
AACATGCTTGATGTTTTCACCGGCAACATACTTTGCTTCAGTTAGGGCAAATGAAGCGGA
TTTCATGATCTCTCCCATTGATTCTTTTGTCGTGACAATCTTCTTAAGAATTTGACGGAA
CTGCACAGTCAAAGCATCACTCTTCTTCTTGAGAAGAGCATGACCCCTTGTAGCACCAAC
AAGGCGAGCTTTAACAACAGCAAGCATTGTAACAGTTGGAACTACATTCAAGCGCTGGCC
TTGGCCTGACATATTTCAGAAAATCTAAACCAGAGAGAGGGAGAGAGAGTCAACAAATAA
ATACAATAAAAGTATAGCTTCACACTTGGATAGGAAGAAAAAGAAAGATTATTTGATCCA
GTAAAAGAAAATCACTATCTTTGAAGACAAACATAAAATTTTAGCAAA
>contig00272
CGAAGGCGAATTGATGAGCGTGCTCTAGAAAAAGAAGAGGAAGAATACTTCAATGAGGAT
AGGTATGTTTTGCCTGTATTTGAGCTGAACTTTTGCCAGGACTTTCTCTCATGGCTATTG
AATTTGATACATAATCAGTGATGAAGAAGACGCAGCATCTGCATCACATGCCAAAAAAGT
TCACCCTCAATCTCTGCTATCCAATGGAGTATCTGCAAGCTATCCGACATTAAGGTATTG
TAATTAGATCCTTTAAAATTTTCTGGAAAAAAATATTGTAAATGGTGTGCCTTATATTTT
CATCTTGACGTCTTGGTTCAAGATCTGGTGGACTGGTTGATTACGATGACGATGAGGATG
ATGAAGACTATAGACCACCACCTAAGAAACAGCTGGAAACCTTAGAAGAAGATGAAGGAA
CTATGGAGTCCCTTAAGTTGAAGCGCAAATTGCCTTCTAGGGAAAAGGAAGCTGAACCAG
TAAAGAAGCAGCGATTAAGTAAACACTCAAAATCAAGGGAGAGTGTATTTGCGTCTTTGT
GTTCAACACTGAGCCAGGCAGTGCTACCCAGTAAGAAGGCTGCAAGCTCAGTGCATACAG
CTCCTTGCACAGCCGACACAAACAAGGGCTTAGATGAAGACAATGATCAAGAGAAGGAAC
CTGCTGTTTCTAGGAACTGTTGTGATAATAGCAGCAACTCGGGAGAAGAAAACCATAGGG
AGATGGAGCCTGCTGCTTCTAGAAACTGTTCTGATTGCTTACATGGCACATCAGAAGACA
TACAGTTAAGTGGAGAGGATGGCTCATTAATACCACAAAACTCCCCGGAAATGGCTGTAA
AAGGATCATAAGTGATCTTTGAGAATCATGTCATAGCAGTTGATATGTTTGGTTGGCTGT
TCTATTTGACTCATAGATGTCACAAATCAGTCCTGGGTTACTAAAGGAACAGCGCACCTA
GAAAGAAATGAACCAAGGGATGGTGGGTAAATGCAGTTTATAGCTTTCAACTGATGGTAG
GAGAGGATACTGTATAGTGCCACCCAGGGTAAAGAGGAAATACTCGTAGTACGGGGCTGG
TGCACCCCTTCACTAGGTTTTCTGATGTTGAGCCGAGTAAATGGTGTTGTTTTTAAACAA
TCATCAGCATTAATTTTCCTGTTCACATTTTCTTTTCTTTCATTTTCTTTGTTTTGTCTT
CTTACGTCTCCCCTGTTAGTTCCTTGTTAGCCGCGTGAACTGTGAGGAAGGGGCATCAAT
ATATGCCCTGCATAGGTTCCTTTGTTGTTACATTTTTGTGGTGGTGGGTGTGGTTGTAAT
AGAGAGGAAGGTTTTAGTGATTTGGTCAGAGGTCAAATTTTCTCAATTGTTAGAAATCTC
ATTTATAGACCAATGTAAAATAGTATTCTAACATGCTGTTACATAATTGGACTGTCGAAA
TTTGTTTCCATTAGTTTGCATGATCTGTTGAAGCGATTCCAACAATTTTATTGCCGATTT
ATTAATGCCTTAATATATTAATTATCGCGCGAGTCTTTTGTATGTGTTTCTAGAGCCTTG
AAGTGAATGGAAATCGTATGTGTTACGAAGTGGCGAGTTGCATTTTGTTGAAGATTATTA
TTGTGATTATGAATCTGTAATCTGTCACTACTACACGAGAAGGATTAGGATCCCTTTTAA
TGGGAGGATCGTTTTCAAACAACATTCAATTTGTTCGTAATGGATAAACTTAACAGTGAT
GGTAACGGTTGAAATGTAATATTATTTAAGTTTAAATTTGAATTTAAGATTATTTATATA
AATAAATAATAAAATATAATATATGATTTATAGTAATAATATTTATATATAAATAACAAT
TAAATATTTTATAAAATTATTAATTTTAAAAATATAAATTAATAGCAATAAAATTATTGT
TGTAGGGTTCAGGAGGCTAATCATACAATAAACTTTACCGACTAAAAAATAGTGTTTTTT
TTTTAATTAAAAAATCAAAATTTTCTTTATTTTAAAGCGATAGATCCATATATTTAGAGG
GAGGGTACGTGCAGCACGGGGCGAATTGAATAATCTCTAGGTACAAGATGACACACGGTC
AAACTGGAAATAGAGATCCGGCCAGGATCCCCCACGTCATTCGCAAACTCGTTTCTGGAG
CAGACAGGTAATCAGGGTCTAGGAAACACGTGTCCTTTTCTTTCACCATTTGTTTAAAGG
TAAGTTTTTCCCTCTCCAACCTCCATATCTAAGCCAGCCACCGGTTGTTCGGTTTCTGCT
TGCATCTCGTCATTTCATTTGGTTGTGATCGTCTCACCTGTAAATGTATTGTTAGAGAGA
AAAGTACAGAGCAAAAAATGACCAGTAAATTGCTGGATGAAGTCCGTGGATTCGAAAAGG
GTTGCTTCTTCGACCTTGGCCACCCTCTCCTCAATCGCGTCGCTGAGAGCTTTGTCAAAG
CCGCTGGGGTAC
>contig00273
TCACGACCTTCGAGGACACAGCAGCTTAAGAACCCTAAATTGAGGATGAAACTCCCTCCT
CTCTCTTATGAGTTGGATAACCCGGATGCTAAGGAGGAGAAGGGTAAAGCATCAAAGAAA
AGCAATAGGAAGCATAGATCAGATTCTCATTCTGGCAGTGATAGTGAGGCTTCGGTTTTT
GAGAGTGATAGTGGATCTTCGTCTATGACAGAAGCAGAATCTTCTTCGGAGGAAGAGAGT
TCAGATTACAGCTCATCATCTGATTCGGAAGAAGAGAGTAGGCGGCAGAGGAGGAAGAAG
AAGAAGCAGAAGAAGGAGGACAGGCGTAGGAGGTACAGCTCAACTTCGGAGTCCTCTGAT
TCTGATTTAGGTTCAGAATCTGATTCTGAAGATAGGAGCAGCCGGGGGACAAAGAGGCAC
TGCAGAAATCGCTAAATGAGTTGGTCAAAAGCAGACTAGATTGATGAATCATATTAGCTT
CACTTTAATCTGCATATACCTTATATCATGCAGTTGGAGCCTATAGAATGAGAGCAAAAA
TTAGTAAGCAGATGTGTTTGTTTTTCATTTCCTTTCCTCAGGTCTTGCTTTGTGATGTAA
TAGTCCTGAGTCAGCGTAGTTCTCGTATCATGTTGAACTTTTTGTCGGTATGATGGTGGG
TTTTCCTATATTAATGAACTTGATTTTACAAGTTAAGCAGGAATCTGACTTTGTAAATGG
TGTATATCTTTCCTCCTGCTTTTCAATGGTTACATGCTTCTATTTGCTCTTGCGAAGATG
TAAATTTTATCCTGAAATTTGTTCGAGGTGGATTCACATCAGTTTAATCCAAATTGCCTG
CCTTGATATATTATCGAGTTCCTTGTGGGAGCTGCGGCTGATATCAGATTGCTTTCACCG
TTGGATTTATATTTTTCTCGTTGAGGCTGTGCTCCTAGAAGGAAGAAAACCGAAAGTTTA
AGGCGTTGCTGTGTTGACCCCACGGCCCTTGGTTTGCAGTATTTGTCAGATCGTTTTATT
ACATATTCCTTGTATCATTACACGTCGCTCAAGCGGCATTGTTTGTAGCCTTAGGTGAAG
GTTGTAGTTGATTTTTGTCATAGTGTTCACAAAGGTGAAGGATGATACGACACTTTCACC
ATTAAGGCAAGACTTGCTGTAGGAAGATAAGAATAACGAGGAACTGTGAGGCCGTGTGAA
ACAAATTCCAAGTTTTCAGTGAGGATTTAAAACAAAAGCATCTTTTAGAATGAGTGTACA
CAAGTTCTGCCCCGACTTGTTAGTCTTTTTTTTTTTCTTTTTCTTTCTTTCGTTTTTTTT
TCCACCTGTCCAATCATTATAGATATCTACATGTATTTAACATGAAGATGCTCATTATTT
CACCATTATCTTGAGTTCAAAGTTTAAAGGCATTAGTAAACAACCACCATGAAATTAATT
GCCAAACCTTCCAGACCTACCTAATCATATTTAAATATGTTGATATATGATAGTTACTGC
ATATCTTTCAATTGCATATGCACTAAAATTTATGTCTATGATCCATTTACTTCAAATTTA
AGAAAAAATATTGCTGTTTAGTTAGCTATAAGGAAAAGATTTTGGTATGCATTTACCAAT
AATAATATGCATCTGCCTATCTTACTCATGAATTATTCAATGAAATACCAAAAATCTTGC
AGTAGGTTGCTGATAATAATTGCCTGTTATAGAAACGAGGTACACCACTCTGTTGCAGAA
TACACACAGATATTGCAAGGAGTAGCCTCAGTGCATGTGAGCATGGAAAAGCTGTCTTTT
CACGGTTAACTTTTCCATCCTGTTGTTGTTGTTGCAATAATATTTGATAGCACCATTTAA
TTTCCTTGGGCATGGGCGGGTGAATATTTTAGAACAAAGGAGGGTGATTATGGGGAGTAA
ATATGTCAGTATACACTGTTTTATTTGTGCTGCAATCCAAACCGTGGGAGTTCTGAGAGA
GAAGAAAAAAAAAAAACTGCAAAAAGTCTAAGAATTTTTTCTTTAATAGAAAATTCTTGT
TTAATAAGATTCATGTAAAAATTAAATAAAATTTACATAATTATGTTTTAAATTTATGAT
AAATCAAGTATAAATAATTTTTATTTTATTTTATTTTAATAGATCATCAATGCTTGAGCC
TAATAATTAATACCGATAGTCCTCTAAATTTTTTGAGTTTTATGTTTTAACAGTGTAATA
ATTGAAAATAATATAATTTTTTATTTTTTAAATTTTGAATAATAAATTATATTTTCTATT
TATAGTGATATGAATTTATTTTAATAAAAAAAATAGAGAGCTAAATATTACATAATTGAA
AAAGCTTCAATAGACCAACCCGAAAAGTTCATAAGCTGAAAAATGGATTTTCCTAATGTG
AAAAGGCCCATAAGCCCCAGCGCCTATAGCCAATAGAAGGCTTGGGAGGCTACAAATAGC
GTGCCAGTCCACTGAGAGCTTTACTGGTAACAGGCTCTCTAGCAGCACTGCAAAAACCCT
CACCCGCCAAGAAAACCCTATTTTCCGATTCTTCACTTCGTTTCTATTCACTATCGAAGG
CTTTTCAAGATGAGTACCATGAAATTTTGTCGCGAGTGGTAACTTCTCATTGATCATCAT
TCCAAATTCTTCTTCTTTTTTGTATTTTTTCTTAAAATTTCTTGCTTTTTTTCCCCCTTC
TTTTCAATCAATTGCAGCAACAACATTCTCTACCCTAAGGAGGATAAGGAACAGAAGATC
CTCCTCTATGCTTGCCGCAATTGCGATCATCAGGTTTCTTTCTTTCAACTTCTTTTTGAT
TTTAGCTCATTTCTTTTGGACTCGAGTACTTCAATATAAACTCGGTTAGGGAATTAGGGT
TTGGTTCCATTTCTTTTTGTTTCAACTTAATTTTGTTCTATGCTGTATATTTCATGCGGA
TTTGTTGATTCTTAGCTGTTCCACTAAATTTATGCAAAAGATTCTATGAGTTTTAGGCAT
CAATTTTTTTGCATGAAATTCATTTCTTTTTGCCAATGTACATCAGTAGGAGCAATGTAG
TTTGGTTTTCTAGAAATGGCTGTTTGCACTGGTGATTCCAGTGAAGAGGAATGCTTGCTG
AACTTGTCCTTAGTTGTTGTCCATTTAATTTCATGTTTTTCATAAACAGGAAACAATCCA
CTACCATTGACAAAAATGCACCAATTTGGCCTTCAGGCTACCAGACACGTTTGGTGCATT
TTTGACAATGGTGATGGATTGTTTCATGTTTCTACCTATGTAAGAATAGATACTTTCCTG
GTGCGTGGTGATTTTTATTTAGTTTATTATTATTGCATCTATTTACTGTAATTGTAAAGG
TTCACAAAAACTAAAGTCTATATTCTTGATTCCTCTGTTTATTCTTTTTCCTCCCAAACT
TCTTGCAGGAAATTGCTGAAAATAACTGTGTATACAGAAATGAGGTACATCACTCTGTAG
CAGAGCGGACTCAGGTACTGCAGGATGTAGCTGCAGATCCAACACTTCCTCGCACTAAAT
CCGTTAAGTGCAGCATGTGCAACCATCAAGAAGCTGTCTTCTTCCAGGTTAGCTCTTATC
CTGTCTAGCATGGTGAGCACATAATATCAGGGTTGTCAGCGTTAAGTAAAAGTTGTTGGT
TAAAGTAAAAGGGGTTCTTTGTTCCTTTTCCTAATCAAAAGAAAGTATTTAAATCGTTGT
TAATTCTTAATGGCATGCAAACTATGATTCTTCTCATGATCAGTTGTGGTCGATCATAAA
AACTTCAAAATTTGCTCAAAAACAAATTAGAATAAAAGCAACACATATATCAGGGATTAA
TATGGAAGTGATACACTGGTGACTTTCCAAAATAAACCCAAGTACAGGCTGTGTAATTAG
CGCATTGATGGATATGGGATGCAGAGTGAGATGTTTGTCTCTAGCTCTTTGTTTTGCATT
CTTTCTTCTTTTCTTTTTATTCTTTTGGCTTAATACTAGAAAAACATAAATAAGGTTACA
TGAAATAACATTTTTCTAAGAGAATTATTATTAATTATTACTTCTTGTTTTTAAGTTCCA
CAAGTTCAGGTATTCCAAGTTAATTCATGTGTTAAGGATTGCACTGCTTTTCCGTTGCAG
CAGTTTAGACATAATAGGCATGTTTCTCTGCAGTTATATCTATTAACGTAACTTGTTAAC
CCCTTAAAAAACCAAATTTGGATTCATCTTGGCCACTTAGGGGTGGCGACGGTCCGGTTT
TGAACCGGAA
>contig00277
AAATCCTCTCAAGCAAAACACGAGTACACACCTAGAACCCTTTCTTTGATATTCAAATCA
GTCGCCCTACATCTAGATCACAAACCAGGGATTGTAACACACCAACAATTTTGGAATTTC
CACTAGGACAGTAATTCAAGTAACATTAGAATAAGGGTAAGGAGGACTGAGAATTGAGAA
AGCCAATCCCAATTATATAGTTCATGCAAGGGACAAAAAAATGGCCACTGAAGAAAAGCG
AAAAAAGGCCAAAAAGAGAAGAGTTTACCTGTTTGTAAAATTGCTCTTCTGCGACACTTG
TATTAATTTCTCAACACCATAATAATCCTGAACCTGTTCACAACAAAATTAGAGAAACAC
CCACAAATACAATACCTTCAAATTGATTCAATATCCATATGCTTTAACATTAACTAAAAT
TTTAATCAAGAATAATTAAATTTCCCTCCTACTTTGTGATGATTACCTGTATTTTTTTGC
CAGACTGCTCTAATTTGGCCAAGGCAGAAATTAGCTTGTCTTTAATCTCATCATCAATAT
GAGGCTGCTCCCATTCAGTATCATCTTCAAAAAGCTCCCAAGGACTGTGTTGATGTGTTT
CTCTGGGGTCGCTTCTGTATTGAATAGTATACCTCTCCCATGGACTGTCTGGAAACTCAG
AAGATTTTGGCTTTACAGACAGAATCCGGCCAGCCCACCAACTGCCATCTTCTTCACCAT
CATTTTTCCACCACACTTTACATTTATCCCTGCAAGTCCAATTTCTTTGCATAGCAGCAT
CAAACTGAGTTCTTTCAACAAGAAAATCTGGGAATCCTGTCATTTCAGGCAGAGTTAAGT
TAAATGATTTCTGGAACACATTAGAAGTAGGATCTACAAACTTAAGTCTCATTTTGCAGC
AACTATCTCCAGATCCTGGTACTGTTGAATATTCGAGGCCCTCAACTTTACAGAATTCTA
CAGCCCTTATTTTCCCCTTTAACAACTTCCAAGGGCCTGGATCTTTTGATTTAAAGTAGT
CAAGGTACTCCTGATGTCCCTGAAAAGCAAAAAATTCCAAATACATCATTGCAAATTATC
AAAACCCTAAATCACAAAAATCTAAAGGCAGATTTAATTACAAGGCAGGATTAAATCTTT
AATATCTCTTATTACTAACCTGTCTTAGATATACAACTTCATCCCCTTGCTGCGGAATAT
AATGAGAGCCCCCCTCGTGCATCAACAACATTAGCCATGACCCTCTTTTGGCAGACTGAT
TTGACTTCCTTTTATCTACTGGACTAGCATCACGGAAATAATAACTGGTTCTCCTATTTC
TAGTAGATCTTAATCCAACTGTCATCCTTGAGCTTGATCCCCATTCTTCACCAGGAAGTT
GA
>contig00283
AAATTAATATATATATATATATATATATATATATAAGATATTATGCTTTTCATAATAATA
AGGAATGGAAGCTAAAAAATGATTCTCTTGCACAATGTTCTAATTTTAAACAACAAACCC
CTTAAAAAATGTGTGAAGGTAATTTCGTAATATCAAGGAAAGTGAGGGGCGTTTTCCAAA
CCGAAATTAGGATTCAAACTTTTTTCAAAAAATAAAAAATTTTCATTATTATATAACGGT
CGGATACGTGATCTAATTAACGGCGTTTAGACCTCAACAGTCAAAAAGGCCGTCTTCGCT
TCTTCATCTGTAACGGCATCATCACGCTTACAATTTCTATTTTTAGCTTTCAAATCTATT
TAAACTCACATATCCACAGTCTCTTCTCTTTTTCACCACTTATTAATCTCATATAAATAA
ATTTGAAAATATAAAAAAATAAAAATCTTCATTTTTACGCTCTCTCGCTCTCTCTCTCTC
TCTGGAAATTGTCGCCATTGTTGCAGGGAATCTCTTGCTCTTTAGAAGCTCTTCAATTTT
TCTTTTTCAGAAGGCCGGCTTTTGAATAATCTATCGCTCTAAAGTAAGTCACTTAATCGT
TATTCATCCGAAAAATTTTCAGATGATTCTTTGTTTTTGATTTTGCTTCAGATTTTGATC
ATCCTTGAGCTCAATTCTTTTGGATCCACCTTTGATTCGCCAATGTATATGTAAATTTCA
AGAAAAGTTTTTATGTCTATAAATTTGGTTGTGTATTCGTATTTTTTTTTTACTTGTATT
TTGCTGGTAAGAGCTTCACATTGTGATAGTTTATTCTTCTTGTTGAGTGAGTTGAAAGTG
AAGGCACTGAGTTTAGTTAAGGCTTGACTATTGAGATTCTTTGAACAATGTACCTTTTTT
GGAGTTTTTTTTATAAATAATCTTGTCAAATATTATGCCAGTGAAAAAAAGAAAGGAAAA
ATTCTTTTTCTTAAGTGTTCTTGATGTACTAGTATTTTTTTTTTTTTTGTGAATTATTTG
CATAGTTGACCCGTTGAGTTGTGATGTACTGATTCAGGGAAAAGTTTTTGAGATTGGAAT
AGTATTTCAAAGCTAGATTCAGATGGATTCTTCGCAGTCACACCAGAGAAGAGGGGGTTT
GGTTTCGTTATCGCCATCACAGACTCCGCGGTCAAGTGATAAAGCAGTTCGAGATCTGCG
ATCAGGTGAATCAAATTCGAGTAGCAAACATGATAAAGAAAAGGGCGTCAATGTACAAGT
CATCGTGCGTTGCAGGTCAGTTGAACCGTTAGAAATTAATAGTTGGTTTAAATATAGTGA
TTTTGTATCGTAATTGGATTATTAAACTCTATTTGGATGTTGGCTAATGAATGGTTTGAG
TTTATTTCTCTTATGACTTATAAATCGGCATTTTGCTCTTACATTACGTTGTTTTTTAGG
TTGTATTAATTGGTAAGTTCAGAGTTGGATAATTTTGAGGATGCTAAATAATTGGTGTTT
GCCTTTTGCAGGCCATTGAGTGAAGATGAGTTGAGATTGCATACTCCTGTGGTGGTCTCT
TGTAATGAGGGTAAAAGGGAAGTTTCAGCTATTCAGAATATTGCTAACAAGCAGATTGAT
AGAACCTTT
>contig00286
CCTGCAACAATGGTTATAACATCAAATAATTTGTTTTAGGTTTTTGGTCCAACATCCCAA
CAAAAACACTTGTATGACCTGGCAGTGTCTCCAATTGTGTATGAAGTTCTTGAGGGTTAT
AACTGCACCATCTTTGCCTATGGTCAGACAGGGACAGGGAAGACGTACACAATGGAAGGA
GGAGCCAGGAAGAAGGTTTGATTTTGCACGGCATGTTGAGGAATCTATATTATTCTTTGC
TTTCTCTCTAGAACTATTTCCAATTGTGTTCATTCTCTTTTGTAGAATGGGGAATTTCCC
AGTGATGCCGGTGTCATCCCTAGAGCAGTTAAACAAATTTTTGACATATTAGAAGCTCAA
AATGCTGAGTATAGCATGAAAGTTACATTTTTAGAACTGTACAATGAGGAAATAACAGAT
CTTTTGGCCCTGGAGGAAACTTCAAAATTTATAGATGACAAATCTAAGAAACCTATAGC
>contig00290
TTTATTTTTTCCTCTTCTCTCCCACATACACCTAACGAAAAGATACAAAGATTGAACAGG
CAAAAGCTTATTAATTTGGCGTACAAATGTTGGCAGGAAATTTATTCCTCCACTCGCAAA
ATCAAGAATTGATTGCAGCTCTGAGCAGTGAATGAACGCTGTACAGAATATGTAATTAAA
AAAAAAAAAAACCTTTAAATTCTTTTTAATTACCTTATCTAAACCATATAGTACAGCCAG
CTAAGGTTTTATCATGATGCCTCACTACACAAATGCCAAATCCTCCTCCTGAACTCATAT
CAAGGGAAACAATGAACTATATTTCAAATTAATCTAGATAATTAAAAAAAAAAATAGAAA
AAAGGGGGAAAATTTAGGACCATATAAGCATCCACCTGTACTGAACATATTTCTGAGCCC
CAACAAATTATCTCTTACTATTCTACATTGTGCATCAAATCAATATACATTTAACCTTTT
ACGTATGGGCATGGCACCCACCCTCAAGAGAACTAACCATGATTTCTGACATAGACGGAC
CTCAGGCCTGCAAAACATGGTGAAGCTCTCCTCTGTTAAAAAACTCTTAACATGGTAAGT
ACATACAACTTTAAAGCAAGAACAGAAAAGATCnCTCAAAATGTTATAAGATATGCTCTT
CTTCGAAACAAAATTACGAATATGTCTGCTTAAAAAAGTATAGCAGTTTATCTATTGAGA
AAAGGCTAATCAGTCGACAAAAGATATTGCCAGACACACTTGTGCTTGTCAACAAAAGAT
GTTGACCATATAATGGTCCGTGAGTTCAACTACACAATCTCTCTCAAGAGTGTTTTTCGG
GAAGTTGCTATTTTGCAATACAAAGCCTGGGTCAGACTAATGCATGAAATCAATCTTAAA
ACTCATGCATTTAAAATAATCCAAGCTATATGAGAAAGACTGTTCCAAGCTAAACATAGC
CAATTCAAATCCAAGGGAAGGTCCAAATAGGCTACAAGCACCCAGCAAAACCATCTGGCT
TCATAATGGAACAGATCAAAATGACCCTTCCAGAAAAGCCCAGGCAAGTGAGCCTTCAAC
TTGACAAAATATACTCTGCTCTAGAAAACAAATTTTATATTTTTTTGTCAATCCCCAACA
ACTTTCTACCAAAAAGGCATCTTTGTCAAAGAATTACATATCAATATTTCATATAAATAT
AAAGGCATTATCCAGTTATGGCACTTCAATCAAACTATTGGGAAGGAACTTCAGACTTCA
GAGACAACCCTACTCTTAACTAGTTTTCGCATGAAACAATTGTTCCGAATGGCTTTAGGT
CAATGCTATGTCTTAATATGGCAAAACCACCCTGTATGCACAGTATTGTTGATCCCAACC
AAAAGGGAAAAAAGAAAAAAATTAGACCACCAACTTCTGGAGGATAGTTGGTGTCCTGTT
GTATATTACATTAGATTAGTATTCGTCACATTCTGAAGCTTGAGCAAATTAGAAAACTTG
AAATTCATTTGACGACAATAGATTATTGAGATCAAAAAATGAAACTCTCAACTATGCCCA
AAAATACTTTCAAGACTTAAAGAGGCTAAACAACAGTTTCAAAGGAACTCTCGGAATTAG
CATATCTTGATGGAATTCTCACATTAAAGAGCAAAGCTAGAAAATGACAGATTTAAAAAC
AAATTAAACTATCATGTTATAAAGGCATTTGAGTAAAAAATACTGTACATTTTCAAGGAA
TTAAAAATATTGAAAACTACCTGAAATATTCTCATGACAAGCTTGCACTTAACAATCCAA
CTGGCCTCTCTCTCCCAAACGTCTCATCATCAAAATCTTCATTTGTTGAATTTTCTTGAC
ATAACAATTTATTTTCTCGCATTGGATTTAAACTAAGGGTATCCCAAACCACTGGATGAC
CCTGATGCAGGTTGCCTTGTTCTGACACATGACTAGTCTCAGCATTGTCCTCCATGCTTT
GTTTCGCATCATTATGCACAAGTTTTGCTCTTTTATCATCATCAGGGCCTGATGGTGCAA
CATTGAGGTCAGAGCCCAAATCAAATCCAGACTGATCCACATTCCCATGAAAAGCCACAG
TTACAGCTCCTTGGTCGGGTTGGTCAGCTGGATCCTTTTTCTGTCTCTTCCATTTCTTTG
TAGATGAAGTACCATCATCTTCAAAATCTTCTTCTTCTCTCTCTCTGTGTAAGTAAACCC
ACAATTTCCTCTCCCCATCAAATTGTACACAAGGATCACGTTCATAATGTAAACGGTCCA
AGGCTCCACTGACTACCTGATTCACTTGCGCATCAGACACGTCTTCAACAATATACTGAG
AGTCCCTTATCAAGGTACAAACATCTGCTCTAGTGCCCATACTTCCAGGCAATCTGGCAG
CTGCATCTCTTACAAGACAAAGAATTGTAACATGGGGAGGCCGATCACGCTTCAGCATGA
AATGGTCTCGGGCTTTTGAAGTTGGCTTACCACCACACCGTCTCAAAGGAGCAACAATGG
ATTTTTTACTATCAGCTGCTGTGTATGAGAAGGCTCTGTCAGGAATGGAATACCTTAAAA
ATTCTTCCTTACGGAAATAAGCCCTCACTTCTTCAGAACTTGGGCTAATAGTGTTGAGAC
TCTTCTGAGCTCTCAGGTCCCTGAACCTTTCTTTCTCATCCAGGTTACATTGCATCAATG
ACACGGGTGGTGCTGGAAGACTTCCAATTTGCTGAAGAGTCTCTTGACCACTTTTCAGCC
AATTAGCAAATGAATCAACCAACTTGACAAGCATTTTATGAGGAAGGCCCCAATATTCAG
GAGATGTTACCTCCTCAATAGTCTCATGATCCGTTGAAGTATGGGAAACTGGACCAATCC
AAGACCAACTCTTTGCAGATTTTTCATAAACCCCTAGTGCCTTCCAACCCTTTGCTCCCA
AAGGAGCTGTTTTTGATGAAAGTATCTTGAGAACTCCTCTGACCAGATCCTGAAGAGGCT
CTTGTGTCTCAAGAATACAAGGATCCCCAGGGTTTGATCTGACACGGTTAACAATTTCTT
GTATAGTAAGAGAAGGCACATTCACCTGCAGAGCATGGTCAGATTTATTTACATCTGCAC
TCTCACAAGAAACAACACCATTTGTGCCACCTTCATGCTTTCCATTATGCCCGTCACTAG
GTTTGATGACTTCCAAGGAATCTTCTGGGAGAGGACTGATCATCGCCAGGCGAACTGCTG
AAAGAAGATGTATAATGGAAAATGAGAAGCCAGTATGAACAGTAGGAGTAATTGGTGTAT
ATGGCTTTTTTTGTGGTTTGGAATCTATGCCCATGTCTGCTGCTCCCATTTCTGTAAGAG
GTGGCTCAGGAGTTTCCATGTCTGAAGTGCCAGTGTCAGACTCCACTTTTCTTTTTCCCT
TTTTCTTCAATGAAATGGAGTCATCAATTTGCTGCTTAAGGCTAGACTGCACATTGCCAT
CTTCGTCTCTTCTATCAAGGTTGGTCAATTCCTCCTTAGCTTTCCGTTTCTTTGTCATTA
AGTTGAACCCTTGAACTGATGCATCAGATCTGTCACGTCGATCAGGAACATATGCTCTTC
TACCCAATCTAGCTAGTGCATTTTCATCTGCCAATAGACGCGTTTCAAAAGAATCATCCT
CCTCATCAATAGTGTAATTGTTACTGACCTCCCCTTTCTGCTTTCGGTCAGTAGGGTAGG
CTTTCAATGAAGACATATGTAACCTCTCAGCAGATTCTAGCAACTGTCCATTCTTGACAA
TTTTGTGACTTTTTTTCCTGTCATCATCATCTGTAACTTTACCCAAACCAAATGGAGAGC
TGTTTTCCAAAACTTTAGTTCCAGAGATATGCAATGGACTGCTGTCTCGCATCTTACCTT
TCTGTTTTGCTTTTGACGAGTATCCTGGGATGCGCCCAAGCTCACTAAAGCCACCCATAT
TTTTGGAGAAATCTGTCATTCCACCAAAAGCCAGTGCTTTCTCCTGCATATCTTTCTTAA
CAAATTTTCCCTTCTTAGCATCTAGGCCAGATTTTAACAAGGATGTTCGAGAAACCTCCA
TGATGCCACTGGGATAAGTTGACTTGCTTCTCACCAAAGGATCATCATCATCATTGTCAA
ATTGTTCAGATGAGTCTGATTCTGTTTCTTCATTTTTTGCAAACATCCTGTTCAATTTCT
TACCTCCTTTATCTGGCCCTCCATTCTGCACAAAATTTGCTTTGATTTTCTCCTTAGATG
ATTTTGCTTTCAAGTCAGAAAGCAGGATTCCATCATTCACCTGTGGAGAAGAAGCTCGAT
GTGTTTTAACATTGAGATCTGGGGACTCCCTCCCTGCTTTCCACTTCTTGCTTCTCATAT
TCCGATCATCAGATTTCAGTGAGGAACCCATGGAGATGGCATGTCCTTGGTTCTTTCCAT
GCCAAATGGTTTCACCATGCTCTGATAAGTCAACCCGTTTACCCTTCACAGTTAGATGTA
ATCGGCCTTTCAGTGACTTCAGGTGATCTCCAAAAGCGAATTGCTGAACATTTTCAGGAT
ACTTGGCCTTTTTGACAAACTCCAGGGAAGTTCGAATTTTGGGTGGCTTAGCTGCAACCC
CTTTCATTTCTGACAGTTGATTTGCATTCCTGTTCATCCCATAGGCATGTAAATCATTCT
TTGAAGAGAAAGGAAAGCCTGTGAAACTGTCAGTGCCTAATTCCTCACTTTTCAATAGGT
CATGCTTCTTTCCTGCTTTTAGAACCCCAGATTTGTCCATCATGCCACTATGTGCTACAT
TGTAATCTTGTTGGAAGCTCATCCCATACACAGCATCTTCAGCATCATTATCATCATCAA
CATCATCATCATTAATTATCATCTGATTTGTTAACCTAAGCGCTGCCCTTGATTCAAGCC
CCATCACCTTCTGACGAGAAATTGGAGCTGGCAAACCATGTGGCCTAGAATTTGCATAAA
CAGAAGGGAACTGGCTCACCGTCTCCTTTGGTGAAAAGGTTTTTGATGCAGACAACTTCA
GTATACCCTTTGGATTCTGCTTTCGATACTTTGGCACTTCTAAACCCACTGAAGGCATAT
TCGTGAAGCCAATTCCAAATTCGAACCAGCCCCACATGTAGAATTAAGACCCAATTTGAC
AGCACTTTTCCTATCCTTAACCCTTTTGCCCCTTAGCCCATCACCTAATTCCTCTCTCTC
TGATGACTCACTCTCCAAATCTTCCTCCATCTTCTCATAAATCAAATTCTTTTCACTCTT
CATAATATTCAAAACTCTAAGCTTCTCTTCAATGCTATACCCCCTGCAATTAAGCCAAGC
ATCCCTTATCTGACATAAATTACTGACCATATTATTCTGATGCTTCCTCAAAAGATGGTA
ATGCTGCCGCTTCTGAAAGAAACCCAAACCCTCTCTATAAAGAGCAACCCTTGGCTCACA
CAACCCTCGTTTTAACATCTCAAACAGCTTCTTAATAGGGCTGCCAAAATGGAAATTCTG
ACCCTCAAAAAGCTCTTTAAGAGTTCGCATAAA
>contig00314
GTCACTGACTCGACTTTGCTCGAACTCAATGAATCATCTCACATCTGATGCGGCGGAGGA
GGCGGCCAATTCTCAGAAAGATGCCGCTGATTTGAAAGGAGAAAAGTCGGAGGATGTGGT
GGTGCAGTACGTGGTGTTGCGGCGAGACGTAATTGAAACATGGCCGCTAGGGAGCGTGGT
GACTCAGGGATGCCATGCCTCTGTTAGTGCAGTTTGGGCCAACAAAGAAGATCCTGACAC
TCTTCAATATTGTTGCCCTGAAAACATCGATTCAATGCATAAGGTACGATTTTGGATCAT
TTATCTGTGAAATTTGAACTCCCAATTTGGTTTTTAGAATGAGAATGGTATAATTAAATG
ATGAATCAGAATTTTGTGAATGAAAAAGGTTACTCTTGAAGTGAAAGGAGAAGCACAGTT
GTTGAACTTGTCAGAGCAGCTCAGCGCTGGAGGCATTGCTCATAAGCTGTGGATTGAACA
ACCCGAAAATATTCCTACCTGCCTTGCAACCAAGCCTTATCCCAAATCAATTGTGGCATT
GTTTTTCAAGAAGTTGAAACTTTGCAAGTGATTTTCTCTTTAGTTGAACCGATTGTGAAC
CTCGAAATCGAATAGAGGTGATGAAATTTTCAGCTTTTGCTGCTTTCTGCTCTTTGTACT
GTGACTATCGAGTTGTTGATTTCAAAGATTAAATTATGCGACTTATTATATCCAAATTTA
ATTTTATTTTTGTAATTTTATAAATTATATATACATGCAAGTAAAATTTTGAATTATTGG
ATAATAGGAGTGTGTCTGGCAATTACTGAATACTAATTAAAGGATATTAAAATTTTATTA
AAAGTTAATTTTAATGTATTTAATTAATAAAAATTTTATTTAAATGAAATTTGAATAATT
TAAATTT
>contig00317
AAAAATATTTTTAACTTGGAAATTATATTCTAACTTTAATTTAATTCAATATTTTGAAAC
ATTAATTTAATTGAATCTAGACTAAATGAAATTAAATACTTGCAATTTTTATTTCTTTAA
ATAAAAAACCAAGATTAACTTGAATTAAACTGATCAACTCTACTCCGATTTAAAATTTAT
TTTAATTAATCTAATTTAATTAATTTTAATTCATTCTTAATTTTGAATTAGATCAATCTA
ATTTTAGTTTCAGTGGAGGGAACTAGAAGAGAAGAAAAATTGTGCAGCTATTACAGGAGC
ATCATCAATTTTAGTCGTTGAAAAATCTTAAAAGATCTATTAAATTGAGGTCTAGTTATG
TTGAAAGCCTTTTATAAGACCTAAATTTTATCTAACAAAACACATCAAGCAGGGGAGAAG
GATCACCCACAAAAAGAGTCGATGCTAAAAAAATTACATAGTTTGTTCTTCAGTAATATA
CCTACAAAGTGAGCTTAAATTTAATGCTATAAAAATAATAGAATGAAGGGGAAATCCTGT
TCAACAACTGAAAAAGCCGCAATTTAGACATCGTTCAGCACCTTTAACTGTGGAAATATG
GCTCCAAAATACAACAATGCCACTTCCAGCATAGCACTACCACTCCACTAGGTACAAAGA
GAACAAAAATATAGAATCTTTCGGATCCAGTCTTGAGTACCTGCATTAATTCATAAGATT
CAGGAAAACATTATTATTAACTTACAAAGCTTCCAAGCTAAAATATGACTGATGTTGCAG
GAAGCAAGCCAATAACTGAAATCAATAATACCATTGTGATTGGAAATGATAATGATGATG
TCTGACATTAACTGCCTCCCTTCTGCTTGAGAGTGATCTTATCACCCAGACTCAGAGCAA
TTCCCTGGGTCTTGCTCCTTATCCTGATGTATCCACTAAGCTTCCCATCTGCCTGTTTTT
CAATGCTTACATTTACCAGAGCATCCTCCCCAAAAACACTTTTCGCATACAAGTTAGCGG
CTAGAAATCCGCATTCACCATCTAGTGCAGACCTGGAACTCAACCAGCCAAAACGACACT
TTTGTCAAATACCAATTCCAATGTCCTTCAACACTAACAAGCATTAAAAAGTATATTCTT
CTGAATATAATTGAAAGGCTGCACAAGCAATGAGTCACAGAGACTAGTTACAGTACAGTA
AGACACTTACGGTGCAGTGAGACACTTCATGTTGGTTGACTTCATAATATGGTCCAGGAA
TTCCTTTTCATCTTGAATAATTGTATTAACAGCAACCTGAAACACAATTTTTAAACAAAA
ATCAAAGACCAAACAGAGAAGAGACGATGTTAGGAACACAAAAAAAAAGAGCAAAATAAG
GAATAATTCAACAGCAAAGTTCAAGCAAAGGGACAGAGATGGATTAAACATATACAATAC
TCTATACAACATGCATATTATGCATTCAAGCAAAGGTCAGTATCAAAGTGAACAGAGGAA
ACATATCGCCAACATGACTCTCACTAATATACCACAAGTTTGATGGTGGCCAGGTGCCAC
CAGTGGAATTTGCAAACAATATAAGTTAAAAGAAAAAAGTGCAATGAATGTTGGAAATAA
GAAGGAAATGCAAAAGATACCTTATTTTCCCATTCAAACTCTGCCCACATTGTTCTAAAA
GCAGCATCTGTACAAACTGCAGGAGAGATATAGTCCATAATATCGATGTGGATGTCATTA
AGGACAACAACCGTCCGCTCAAGCACATTTGATGTCTCATAAACAATGTTCCCAAAAATT
ACACCGGTTTCAGTTGAGGACACCTTGATATTGGCCTTTATTTGCTTGCTTGATTCGGGA
GCAAGTGTATAATTTTGTGGACGCTCAACAAGTTTAAGATCACCCATAGTTGCTAACTCC
AAGCACAAATTCTGAAGAGTTTCCTTTGTCCGGTTGATTACTGTAACATCAAGTACAATA
TCATAGTGATGAACCGTTACATATGCCTCAGCATAGACAGGGTCACTAAATCCAGTGAGT
TGAAGGATGCGGTTAAGCTTGTTTGCGTCATCCCCATCCTTGATAAACTCTCCAGTTGCA
CGTTTCAAATCATCTTGAACTTCATCTTCTAACTCCAGCTGACTCATACCCTGAAGTTTA
AATGAAGTCAGTAATGCATTATTTCATTATTAAACAAGTAAAATAAATCTGAAAAATGCA
GTTAATCATTTGATACCCTATAAGTCATCGACCATTCTTGAATCAAATGATGAGTTCTCA
AATAGTCAAATAAATATGAATCTCACAAGGAGTAGGAGTAAAAGAAGAATCTTTGGATGG
ACAGTTCACACCAGATTCCATAAAATATATAATGTATACACATACAAGTTTAAGGGGTAG
GGGGGTATTGACATAGCATACTTAAGAAAAGAATGCCACTTTTTCATAAGAACCTATCAA
TGAATGACATTGTAATAGAAATTAATACAAATTAATGCCTCAAAATTGCAAAAGTCTTCT
TACCTTCCTGCTCTTCAAATGGTAGAAATCAATCAGGTCATCTGGTTGTGCATGAGAAAC
CTGAGCTTTTGCTTTTAATTCCTCAGTTTCCCTCAATTGTTTCTCTGAAAGCATTTTTAC
AAAACTCTGACGGCAAGACTGCAACCATATCTTTCTGATGTCATCACCAGTATTGCACAG
TAATCTTATGCAGAGTAGAATCCTATCATAAGAATCGTTATCAATTGGGTGTGGCAAAAC
TGAAGATTGTCCTAATTGTAGCATTGAAACCATAATCAATAACGCCTGTGTGGATGCCTT
GTTCACCTCAACTCTAGAAGGCTGCACCTCTTCCAATCTCAGAACGAGCTTTGTCAGAGT
GCACATGACAACTGATCCAAGGAAAAAATCACCAGTGAGGAGAAGGGATCTCAAATTCCC
TGAAGCCAGTGTCCCCTGAACAATGGTAGGAGGAGAAAATGCAGTTTCAGAGGCAGCACT
CTGTGTAGCATATGTCCCATCAGCAAGAATAGCTGGTCTCCTGGAAGAAACAGTAATGGA
ATTTGCCTGTGGAGGCTTCTTTGAAGCATCAGGTGCCTCCCCTTCTTCTGAAACTGAATA
AAAAGGCAACTCCCCGAGGCACTGCTTGATGGTAGCAATGCCATTCTCAACTTCAGAAAG
AGACAGGCAATACTCTCCAATAATCCAAAGAGCACAAGAGCAGACCCTTGCCGCTCTGAT
TTGGTAGAAAGTGTCCAACAGCCTAGTTATTATGGAAACCCTTAGTTTAGGATTGGTTTC
TATTATCTCACGAACAAAAACAACCACATCAATAGCTGAAGCAACATTGCTATCTCCAAG
GAAATCCATCAACAGATGAACCACTGTGCTTGCAACTTCTGGGAACTTAATAGCACATGA
ATGAATAGCTTGAATAAGCATTTGTCTGTACTCTCCATTCTTCTCAAGCTCTCCGCTCTG
AGTCTTAACTACTTCCTTCTTCAACATAAGAACAACCTCATTGATGTTCCGTGGTGTGAT
CAACTCAAGGACAATATCAAGCGTCTTCCTCCGAATGTCAAGATTTGGGCTGGAGAGTGC
CCTAAGCACATCCATAATTAGATCAACCATGATATCTCTATGAGATGTCTTGAGCTCATT
CAGCCGATCAAGCACAATAAGCTTCACATTGTTATCACTCTGAGACAAAAGAAGCTGACA
ATAGGTGCCAGCAGCACTTCTAATAGCAGTAGGGGCAGATGACAGAGAAACAAGTGTCCT
AGCACATTCATAAATAACTGCAGTGGAAGGAGCATTTAACAAAGATATAATGATCTTAAT
GTACTTGCCCTTCTCTCCTCGATTTGTTCTGCACACCTTCCGAATCAACTCCAAGACAAC
CATCTGAAGTAATTCACCCCATTCAGAAACCCTATCAACATGGGTCAAAAGATAATTAAT
AGCTCGGTCCTGTGCACAAGTAAAAAGCATAAGAAAAGCATTCCTCTTAGCAGATTGGTC
CTGCTCAGATGAAAGAACTTTCTCAATCATTTCAGGAGCATCAACCAAAAGTTGCTCACC
CTGGGGAAGCTTATATATAGCCATCACAGCTAATATGGCATTCCTCCTGATAAATGGATG
CCGATGCTCCAGATTTTGCAGAACCGAAGGGATCAATGGCTCAATTATTTCTGTTTCATT
CAAGCGACACAAAAACCTCAATGTCACCCCACGAATGTATTCATTTGGGTGCTGAAGGTT
GTTCCTCAAGTTTTGGCATATCAAAATCATTTCAGGTAAGACCCGACCCTTGGCATCAGT
TTTTTCAATGATCTCCAAATATAGAAGCAATAGTTTTTGGATTGTGTGGTCCTCAGAGGG
CAAAACGATATCTAACAATTGTGATGAAGTAGTTGGGGAAGTGTTTCACCATTCAGCAAA
AGACTGATTGCCTTCTTCATGGCATCTACCTTTGCTGGTACATCATTTCCTTCAAGTGCT
TCTTTAATCTCATTAGCGATTGCTGGTGTTCCTTTGTCAAAGTGAACAAGCAGAGTACAG
GATTTCTCCATCTCTTGTTT
>contig00318
CAATCGACTCTGATCATGTTAATTCCACTTCATTCAATAAATTAACTTCTTATTGAGATA
TGGAAAATTTTATTGATAGTAAGGTGTATAAATATATATAATCAATTGAAATTTAGGAAA
TTATATTTTTTAATAAGTCTCATTTATTTTATTGTATGATCTATCATGATTTTTGATGCA
TTACCACAAGAAGTTCCTAGTCTTGATGGTGGCCAATTGGTCTGGGTATGCATGTAGGAC
AATTGAGAACCCAACTCAAAAATATCTTGCACCATTTGCAATTCGGGACAAGCTTAAATC
CTTACAAATCGGTTTCATGGCATGGGACAAGGGGTGCTAACCAGGTTATGCAAGGTTTCA
AAGTAATAAGAATCGTATTAAATATAATTTATTTTAATGATTTGATTTGATTTTAATTAT
TTATAAAAAATTAAATTAAAATTATAATAAAAATAGAACTAAAATTATATTGAATTAAAA
TCAAAATAATAAAAAATTATATTAAAATTTTGACTTAGATTTCAATTCTTGAGCAAATTC
GAATGAGAACCGTAAACACACAGATTTGGTGCTAAGTGCTTCAAGTTTATGTTTTTTTTT
TTTAATCAATCTTTGACGGCTATACAATTCATTTAATCTTCGGGGTATTAAGGTTGTCAT
GAGGTCTTAATTTTTTAGGGTTCGGGTCAAGTTTTTTATGAACTAATAACAAATTTCTCA
GCTTAAGTTCATTTGACCCCTTCGGAAAAAAAAAAAACTCATTTGACCCCATAAAAAAGA
TTATCATTGAAAATAAATCACAACCATGAAGCAGAGCACCAGGACAGGTCTGGATAGCAC
AAAAAGTGAAAAAGATAGGCAAATGGTATGAGGGTGGATGAATGGTTAGTTAAGAGAGGA
CATCCACATCATTAAAGCCCAAATGGATAGCCATATTTTCATCAACAGACGTCACAGATG
GCAAGCCAAAATCCCTTATCCAATGACTCTCACACTCGTTCATCCTCTCCCCTTTAGCTC
TCCTTCCCATTTCTCCCTCTCTTCCCCAAACAATTTCTCAATCAGATTCAAACTCCAGGC
ATCATCCTCGCTGCAATTATCTTCCAATCCCAAGTCTTCCAATTCCCAATATTTATCCCA
CCAAAAAACCGGAGTCATTGTCGTAGGAGCAGGACTTGCTGGTCTTGCTGCTGCAAACCG
ACTCTATTCAGAAAACATTCCCTTCCTCCTCCTGGAAGCTTCTGACGGAGTTGGTGGCCG
CGTCCGCACTGACGTCGTTGACGGCTTCTTATTGGACCGAGGCTTCCAAATTTTCATCAC
TGCCTACCCGGAGGCTCAAAAACTCCTTGATTACCAAGCTTTGGATCTGCAGAAGTTTTA
CTCAGGTGCCCGGATTTATTTCGATGGTCAGTTCCACACCGTGGCTGATCCTATACGCCA
TTTTTGGGACTCTCTGAAGTCCTTAACGAATCCAATTGGATCTATACTCGATAAATTACT
CATCGGATTGACCAGGATTCAGGTTTTGACGAAATCTGATGCTGAAATTCTGTCTGCTAA
TGAGGTTACCACTGTCGATCTGCTGAGAAACATTGGGTTTTCAGATTCGATAATTGGCCC
GTTTTTCAGGCCATTCTTTGGAGGCATATTCTTTGATAGAGAGCTTCAAACTACTTCCAG
ATTGTTCGATTTCATCTTCAAGTGTCTCGCTCTCGGCGACAATACCCTTCCGGCCAAGGG
AATTGTGGCCATTCCCAACCAACTAGCAGCTAAATTGCCGCCCAATTCCATTCTCTTGAA
TACAAGAGTAGCTTCCATTGAGTTCCATGAATCATCATCTGGTGAAATTACAACGCCCAG
AGTGAGATTAGAAAATGGAGTAATTTTACAGAGTGAAATTGGAGTAATTCTGGCCGTTGA
AGAACCCGAGGTCGATAAGCTCTTTGCGGGAAGGAACATTAAACCGGTTCAAAGAAAACC
GCCCCGGAGTACAGTTTGTATATATTTCTCCGCGGACCGAGATAGCATCCCGGTTGAGGA
CCCGGTTCTGTTTCTCAACGGATCGGGCAAGGGGATTGTAAACAACATGTTCTTTGCAAC
CAACGTGGCTCCATCATATGGACCACCTGGGAAGGCATTAGTATCAGTGTCGCTGATAGG
GTTGTTCGAGGATGTTTCTGATGATGATCTATCGCGTGAGATTGTGCAGGAGCTTTCGGG
TTGGTTCGGGGATTCAATGGTGAAGTCATGGAAATATTTGAGAACTTATAGGATTGGATT
TGCACAACCGAACCAATGCCCTCCAACTGATTTGAAGAAAAATTCTCGGGTCGAGTCGGA
CTTGTATTTATGTGGTGATTATATGACTTCTGCTACTTTTGATGGCGCTTTGGTCTCGGG
AAGAAAAGCAGTCGAAGCTTTATTGAAGGAGAGAGTATTTACTCGAGTTTAATTATTTTC
TAATATAATTTGATATTTTTTTTAAGTTATAAAAAAAAAAAAATCTTTGTCTAATATTCG
TTTGTATTGCCTTTTTTTATATATAATTTATTGAAATGTAGCTTTATGGCTTTTTTTTTT
CTATAGAGGTAATTGAATCACATTAATTTTATTTTATTTCTAGTATGTGTAACTGTCATA
AAATTATTTTTCTACAATATATATTTAATTTTTAAATTAAATATTATTACGAAATTTATA
TAAAATTAATATATTTATTATTTTAATTATATATATCTATATATAATTTAATTAATTCTA
TATAAATTTCATATCAAATATATAATTAAAAACTAGTCACTGTAAAAATAGTTTATAATT
ATACTCATTTCTTTCTTTCTTTCTCATCTACGTACTAGCTAGTTAATATGTTACGTAGTG
TTTACCACTTAGTTAAATCAAGCTAATGATGTTTATATTTTGATAAAATATAAATCAAAC
ACAATAAAAAACTTATCAAATCAAATTTTATTAATTAAAATTTAAATATGTTCAATATAT
TTATATATATATAATTTAGTTTTAGCTGAGATTCAAAATTAAAATCTCACCATTTTTTAA
ATGAATTCAATATTATTAAATTAAAATTTATTAATAATATTATTTATTATTTTTAAAAAA
ATTATAATAAAATAAATATATATGTAATAAATTGATAAATGACTTTAATTATTTATAAAA
AGAATTATGTGTTTGGTAGTGTTAATAATAACATAATTTTTTTATAATTTTAAGAATATT
TTAATTTAATTATAAGATATTAATATTATATT
>contig00366
AACATTTGGTTAATTATCTAATGTCAATTTGTTCTGCGCAGTGGTAAGACAATCGAAGAA
GAAGAGGAAGAGGAGGAAGGGGGCGAATAGCCTTGTCGACCATGGTCATTGACCTAAGTG
ATTCAAAGGATATACATATTGCCTGATACATTTCATAGAACAACGAAGAAAATTTGGATG
TGAACTATTGTTAGAACCAAGATTAACTGCCAAACAAATTCGTCTTAAACACTTGCTGTA
ATTTTTGAGGCTTGACTTCTGTTCTAACCTTCATATTTTACTGTAGTCAGCAGAGGCAGA
ACAAGTGAACGCCAACTGACGGCAGATGCATCAAGTTCCATCTGCCTAACAGCTTGTTGA
AAGTTACCATTATCCCTTATCAGAAGGCCTGAATATTGTAAGAAGTAAAATCTCGGCTTC
ATCCTACTCTTGCCTCCGACTCCTCTGAAGAACTGCCAGTGCCATACATGCTTGACACAA
TTCTGAAGCTGACAAACGATGAAAATGAATAATAGCGCACAGGGAACACATCAAGTGCTG
ATTGTCTCGGTCAAAGGGACATTGGACATGGGATTTGTTTGTGTCACAACAGAATTCAAC
ATTTGGTGCCTCTTCTGTTCTTTGGCTTTCCTTCTGTGGGATTCTAGGATTATAAGAAGC
GCAGTGATGTCAGCAGGGCTCACCCCACCTACTCTGCTTGCTTGGCCAATAGTTTGTGGC
CTCACCTGGAAATAAAGATAAACCCAATTACGTTAACCGAAACCAAACTGCTTTGAATCT
CAAATAACTGTATTCAATAGTAACCATACAGAGCACAATTTCATACATATTTATCTTGTC
AATTCAAATTAACACAAGATCTATATATCCCATCATACATCTCTCACCCAATTGCATCAG
TGTTCAAAAGACTGAAAACGTTAGACCTCTCAAACTGTAAGTAATTTGCCAGATCAATTA
CAAAATAAAAATTAGCCTATGAACAAGTATATAAAATGTAA
>contig00367
ATCTCATCTAGGTTCAAATTGCATCATGTAACTAAAGATGAAAAAAAAGAACCATAGTTG
CTAGAATTTTGTCAACTGAAAAACTGAATAAAGCATTGCTAGCATGAGTATTTATAGACT
AAAAATAATCCCAGACATGAAAACATTGGATTGTAAAAACTAATCTTAATCCTAAAGAAT
TTGGACTCTCAAAGAAAACAAAAAGGAATCTGTAATAAATTCAATAGAAGCGGATTTGTC
TTATGTTTTCTTTCAATAGCATTCTCAACATGGAATTTCTAGATTTCATGCTTAATATCC
TCCAGAGGAAAGAATTCCATGTTCATTTTGTCAACATAACGTTGATGAACCGAACCAAAT
TGGTTATGTTCAATCCAGTTTGGTTTTAACTCTTATTTTGTATGGTATGAGTTTCTAATA
GGTTGGGTTTATTCAGTTTTCTAGTCCAAACCAAACTAACCAATGCTACCCCTAAGCCTT
TGCTTGCAACTTGCAAATTTAAGTTGCAGGGTCTAATGGTCACCTGCACTTACAGGTTAA
GCTTCTCACATGCAAAAAGTGAGCCAGCGCTCACGTGGACCATGTGTGAGTTCGCAGCTT
GCATGAGGCTGCATGGACAATTGTCAACATATGGCTATTTGGCCAACCCCTTTGTAAGCA
CACACCTTGCATGCATAGCAAGCTGGTGCCTGCGGTTCGTGCCCAGATTGCAACATGCAG
CTGTCCATATATATATATATATTAATTTTTCCCAATGCAAGCTTGCTATATCTCTGGTTT
TTCAAGCATGTTGCATTCTAAGCAGTGTGTGCTCACTGCATGCAGTTGTTTGCATACTGA
CTGATATGTATGCTCGGCATATGGCAGGTTGTTCATGCACAGTGAGCTAAAAATGAGCAA
GCTCCTAGCAGACTCAAATTCACATGGGCGCTTGTGGTTGAAGACCCTAGTGAGCTGCTG
CTCACAACCAAGCATTGCTGTTTTTTTTTTTTTTTTTTCATTTTTTATGAGCTTGCTTTG
CCACATGACTTTGCTGTGCACCAAGCAATTCCAATTTGTCCAGCAGTGCAAGTTTGCTGT
GTGACAAGCAGCATGACCTCACTTGATTGGACAAGCACACTATAGCTATGTGAGTTTCCT
GACTCTTTAAACATAAAGATTCTTGAGCCCCTACTGTCAGCATCACCACATGATAAGAAT
GATTACAAACCTGTTGGAGTTGGATCTGTTGACGTATAATGAAGCCTTCATACTTGACAT
CAATCTCAACACACTCTTTATCCTCTCTAGATAGAAGCTTATTTCCAAAACCATGCTTAT
CCAGTACCTCATACTGGATGTGTGGTTTTTTCAAAAGACTCTCCAGCGTTGAAGAGTCCC
TTACAGGCTGTCCAGACAGACGAGTAATGTCAGCAGCCAAATCCCCTCCTGAAAGTTAAA
ATGGAAGCTGTTATTAACTTGAATTTTCATATATAAATACTAAAAACCCAACAGATAACT
CTCTCTCTCTCTCTCTCTCTCTCTCTCTCTATTGCTTTACTTGAAAATTTTGGAAACAGA
AACAATTGTAAACCCAAAATGTACCTCCCAAACCAAAGGGCTCTTCTGACCAGAACTGGT
TAACAACAAAGCAGATAATTTCTAGGACCATCAATGATATCAAAATTGCAGAAAATAGAG
ATGAAAAAAAAAAAGAGTTAAGATGAAATGAGAAATGAGAAATGAGATTTGAGACTGGAG
TTGAGAGATTGAGAGACAAGTAGATAAGATTTAAGAGCAAGATCAGAAGAAAAAAAAAAG
GGTAAACAAGAGAGTTCATTAACAAAGATAGACGCTAAGACGGAAGGCAAATATCTACAT
AACTAATGAATTAGAAAAAGTGGGTTGCTTCCGAGCCTTAACAATCATCAAATAGTGACA
CTTAACAAAATGCTTAAAATGATATTTGAGATTCATATGTTGCAAAATGCTATCATTTGG
TGTATCCTAAAGCTCAATAGGAACCCATATCATCTAAATCAGCAATTATTGTCCATGTCT
AAAGTTCACTTAGCACCACATCAGCATAGAGACATGCCTCAAACCCAATGGATGTACTTA
AAACAAAACTAGTAACTTAATTACCCAAATTGATAAAACTAAAAGCATGGGATGCAATTG
AAAAAAAGCATACAAAGTTAAACATAATCTGACCATTAAGTCTATTTTTATTGCTCTTGC
TTTATGGTATGCTTGCTGCTGCTTTTTTGCAAGACAATTTTCAAGGCTATTAAAAACATA
CAGCATGTATAGTTAAATAAATCCACATAAATTGATCTACATGTCTAATGATTATTCTGT
GTTACAGGTTATTTCCTCTTTAGCTGCGCAGAAATGAATGAGTACAACCTGAAATTCTGA
CAGTTTTCAAACGCTTCTTCTCCTCAGAAATTCTAGCTTGCTTATCCAGGTATAGTTTCC
ACCGTCTATCATCTATCAAACCAATTTCATTCCCCAGAGGTGTAAGTCGACTATCAGCGT
TATCAGATCGGAGAAGCAACCGGTGTTCAGAGCGACTAGGAGAGGGGAGAAAATTAACGC
TGTCAAATTTGCTTACAACAAGTCATAATATTGCAAATTAAATTTACGCATCTTATTTTA
AATCTAAAAACACAGTACACTAAGCACATGTAACATCAACCAATTACTTCCATTTTAAGG
AACACATTTGTCTTAAACATCACACAAGAATAAAGATGGTATGCAGGAAACTGTCATTGA
AAGGAATGCAGCCTGGTGTCAAATGGTATTTAAATATTGCGATTTTCATATGCATGTACC
ATATAAGATAATCAGATAAATTTATGCACAATAAAAACATTTTGATCTTGATTACAATAC
AATTCCACACATGGGATGGGATGAAGCAGTATCTCCCATATTAATAAGGCAAAAAGCTTA
CTCATCTATCCTACCCTCAAATTCTAGAAGTGAACAATCTAAAAGCATTAAGCAAAAAAG
AGAGCGGGGGGTGTTTATACATTTCAGGTGCTTAAATGTACTTTTATCTATTGATCTGAC
ACAGGAATAGCCCTATTTACTTCAATGGCTCAGCTCTAGCAATCATGAATTTTGAGACAT
GTTATTCCCGCATTTTTTCCTTACATAAAAAATCCGGGCCTTCTATAACAAGAGAAGAGA
CCCATGACTAGTTATTTTTTATATAGATGGGATCTATAACCTTTGCTATCAAAGTTTACT
CCATACCCATGCAGGATAAGGAAACTGACTGGAAGGTCTACATAGATGTGAGCATTTGCC
AAATGAATGGCAGAGAAAGAAAGCCTTAACTGGATTAACCATTTTCTGATGGACCAGTTA
CAAGATGCCAAAGTTGTTAAAATAATAATAATAATGACAATTTGTTATTATTTACCATCA
ATTTCTTTTTCAGTTCTAAAAAAAAACTTTTTTTTTTTAACTTTTCTTCTATATCAGCTA
CCATTTTTTTTTGTTATTAATAAAATTCTTTAGTTTCCTGTTAGGTTTTCACTAGTTGAA
GGATGAAAAAGAACCAAAATTTGATTTGCTAAATTACTACAAAATTTATAAAAACAAGAA
ATATGACAACAATAATATTGAAGAGCATGCAAGGATTACAATTTTTAGTCATTTGGCATA
TTAGGATATGTAGATTGCTTATTAAATTTTATGATTGATATTCATTTATTGGATTATGAT
TTTTTTTTTCCATGAATAGATTTCAAACATAATGTGGAAATCAATCCACATTCAATTAAA
TGAAACAAATTTGTTTACACATCCTTTATTAAATTCTAATGGAATTATTCATTAAAACCT
ATGATAGGTTATTGATTTAACATTATCATACTTTAAATGTACACTTACAACACTCATCAA
TTTTGGTTCTCAAACATCCGTAATTACAATTGTAACAGCAGCTTACTTGCCAAATTGAAA
ATATACACAAATGGCAGTATAAATATTTGAAGTCAGTACCTTGTTAACATACGGTATGGC
TCTCGAAGGTCCTTGGTGACCAGATCATCAATTAAAGTGCCTATATAACTGCTTTCCCTC
TCAAGAACAATGAGGGGCTTACCATCTGAATGTCTTGCAGCATTAATGCCAGAAATAATT
CCCTACAGAAAGTGAAGGAAAAAAATGAGAGTCCTAATCAGTATAATGTCAGAACGAACT
AGAAGACCAGAGACGTCCTTTCCATCAAGCAAAAACCCAACTTTGCCTTTTGTTTGTTGA
ATAGCAACAAGCAGATTATTGACCAGTGATAACAAATAAATAAATTCAATAATACAAAGG
AAACTAAACACTACTTTAAGAGATGATAACCTGTGCTGCAGCCTCTTCATAACCTGTTGT
CCCATTTATCTGACCAGAGAAAAAAAGTCCCTCGACCTTCTTTGTCATGAGAGACCTAGA
GCATTGATGTGCAGGCAAGAAATCATACTCCACAGCATACGCAGGCCTTAGCATTGAACA
GTCTTCAAGTCCAGGCAAAGTTCTCAAGAGTGGTAACTGTAGTTTCTCAGGTAAACCAGT
TGAGAACCCCTACAAAGAAAATAAATGACCATTTAAGGACAAAATATTAAAAGTATATAC
AGTGTGATGTATAACACACAGGGGAGTTGTATCAGTATCTGCTGATAGCTCATATAATGT
GATCTTTGTGGATCAGTTTCCAGGTTTTCAATCGGCGGTTCAGTTTTTAAATTTTGCTTG
CCCATCCCTAAGAATTTGGTGACACAGGGTGATGGTATGGTAGATATTACTGCCAGAACT
CAACATTCACAACAAATTAAGAGACAGAAATTAATTTTGAAAATATTCTTCAATATACTT
ACACAACCATGAAAGGGAATAACAACGGCTTCCTAATTTACAGAGGCCCAAGGGTATCCT
TCTCTGAATTCTGTAACCATGATTCCTGTTGCAAAGTCACTTATAGGTAGTCACAGCAGC
CAGAGTTTTCAGGCTCATAAACGTCTAACTTCATCACTTATCTCAAATCTAACCTTTAAT
TGTCTACACAACTTACCATCCTTCTAGCTTTGGATGATCCTAACACCAAAGGATCATTTG
AAATCACATAAAGAAGGAATTTATTTCATTTGCTTTTGAATTCTACAGTAAAACTCCTCT
CCAATTGAATTCTCACACTCATTACCCCATATATTAAATCTTTTGGAATTCAACTGAATC
CAAATGAACAATGTGCTTGGAACAAATAGAACATTACATTCAAAATACTCACTTTTCTAA
AATATCATACATGTATTAAGAGAGAGAATGAGAAAATCAGGTTGCTGAGTTAATAATGAT
AAAAGGAGGGCATGGAAGTGGTGTGGAGTGGATGAGTGAATTCTATCAATTTTGACAAAT
GATCTACAAGACCCTTCCAACATAGCACCAACACCCAGAATGTTTGCAGATTGTGCAAAT
TACATGAGCTCAGTATGAAAACACGATAAGAGTAGACTATGGACACAAATTACATTTACT
TTATCTTTTTAATCTTATATTTACAAGAAAGAAACCATTTCCTGGTGATAAGTTGAATTA
AAATATTTCTTCTCACAAACAGATTTTCTCCATTACCATCTCTCACATTTCACCAATATA
ATAAGAAAGAAAATTAGAAGGTGCTAGATATAGACCTGCACATATAGCTCAGGCACATTT
CGACCCTCTGGTTCAAGAAAAATCTGATGCGATTCTTTATCATGAAATCTCACAATCTGA
GAAAAAAAAAAGGAAAGAACAAGAAGAGGTTAAAAGTGAATTTCAGAACACTATGATATC
ATCTGCTTAATAAGTACCCTAAAACATAATGTGAAAGTAGAAACTCAGCAGCAACAGAAA
CCTATTTTCCTACCACCAATTGTCCTTCCTAGAACCACAGAAGAAGATGATGAAATGTGA
ATTATGAATTATCAGAATATGTCATCATAAGTGGAACTACAATGATACCTTAAAAAAGAA
AAGAAAAAAAAAAAGCATGCATTCCTATTTCACAACTGCATTACCAACTATACTCTCATA
GTGTTTGAGAAAAATCACGAGTGAAGGAATAGCAGTGTTTGGGAAAAGTATCTTTCCTTT
TTAAAGATAGGTGATCAAAACTTCAGCATTTGGTTTGGTAGGCAAATGCTTCCTGCAAGT
TCAAATTGCATTTAACTTATCCAAATTTTGCCTTGTGAATTATTTTCCTTTTGTACAGTG
GTTGACACCCGTCTAGAGCCCTCTCACAATATTTTTTACATATCATAAGGGGGAAAAAAA
AGAAAAGAAGACCTATTTAAAGAAATATATACCATAAAAGTCTACCTTATCTTCAATGGA
CGGGCAGTATCTAGGCCCTTTTGCTTCAACCCACCCTCCATAAGTTGGAGTTTCATGTAA
GTTCTCCTTTATAAGCTGATGAGTGATTTTTGTAGTACGCGTCAGATAGCAACACATTTG
TTCCCTTTCAATGTGTACGTTAGGATCAAAACTAAACCAGTTGACCTGTCAGTCATAAAC
TCACAATCAGAATATAACCACAAATATTATGTAGCTAAAAGAAATGATAATTTAATTTCT
GTCATCTGAATGAGATTATAAATTTCTTGGGCCAATGACATTCAGAGAAACAGTTATGTT
TTGGCAAAAGGTATCTTGCCTAAAGAATCAAAGAACTAAATCTAGATACTGTCCTGGAAG
CTGCCAATTTAGCAATTACGTGATTTGGGATAAGAAATAGCTGCTAATTGACTAGCACCT
TTCAGCATAGTATATAATTGGATGCCAGTGACAATTTACTTACAAGAAAGCTGCCTTAGC
TAATGAAACTCTGATAGATTGTATCACTGAGCGGACAAGGTTGGCTAAAATCTTATTAAT
AGTCGACATGGGCTTCAATGACAATCTGCTGGTAATAGATCCCATTGTTGCCATGGAAAT
ACAACATAAACCATGATCTTTTAATCTATTTGCATAAACATACTTTGAAGAATCACATGA
AATCTAGAATTATGAAACTTTAAGGCCTTGTTTAGTTGTTGAAAACACATATCTTTCCAT
TTTCCAGTTTTCTCCCAATTTTCATTTTCCAAGTAAAAAATTGGAAAACCAGAAAACACA
TTCACTTGTCCAGTTTTCCGATTTTCATTTTCCCTTTATAAGATTTTTTTATCAGAAATT
TTCTAATGAATTGCACTGTTTCATGAGAATTAATTATTATTTAAATTTGAATACATAAAT
ATTTTCACAATCTAATCACTTAAATATTATTTCCATTTTTTCAATTTATAAATACATTTA
AATCTT
>contig00368
CTCTTCATCCCCATGCTGAGGTTCCAATCTGGAAAAATCCACCGTCCGAATGTCCACGCG
GGCTGGAGTTCCAGTTTTCAACCGATCAGTTTCAAATCCAAGGTGTTGCAAGTTCTCAGT
GAGTCCTTGTGAAGCTGACTCACCAGCTCTTCCTGCTGGCATAGAAGTTCTACCAACCCA
TATTTTACCACTCATAAAAGTTCCAGTAGTGAGAATAACTGAAGAAGCATAGAAATTCAT
TCCAAAAAAAGTGCTGACACCTTCCACGTTGTCATTTTTTCCTAGCAAGAGATTTGTTAC
CATTGCCTCTCTGATAGAAAGGTTTGGAGTGCTGAAATGCAAACAAATCACATGATTAGC
AGATAGATGCTTAGGCATTCAAAAATAGTCATGCGTTGAACAGAAACTCGTAAACGGAAA
AATACAGATAATGATTGAACTGTAGAATTGAATTGAGCAATAAAGAAAGCCTTCTATTAG
AAGTAGAGTGGTGTAGAATATAGCATCAACTACATAAGCATAAATATGTTTAGTTTTCCC
AGAAAATATTTTAACTCAATTGATCGTTTTTAAAACTTAACAATGATAAAAATCTCATAT
TCTCATTTTTCTTGAAATCCACATAAGCATTGGTGAGATCAACTTTTAATAACCAAACAC
CCAAAAAGTGAATGATTCTAATTTTCCAGGTCGATTTTTTACATCTTTAACAATAAAGAA
AATTAATTTAAAAAGTTCATCATACCTAGAAAAGCATGTTTGCATTAGGGCAGGACCAAA
GATTGAATCTTGGCTTCACCAAAGCCCTCTTCACTAGCCCAGACCAAAAGGGTAAAAAGG
AAATCTAAACTAGCCATCTTATCTTTGAGTTTCACAAGTCATTCACTAAAGCTGTCATTT
CAACTACATTCATAAGTCTTATTTTGACAAATAAAAATTATTCCATGATGCGTCAGGCTC
CAGAAAGTGTAATCTTTGTTCAAACTCGGGTATGAATGTTTATTCAACACAAAGCCACAT
CTGACACAAGCATAATCAGAAACAGATAATTCTCTGACTATTGAGGCAAGCAATATACAA
AGCCACTATTGAGAAGTGTACATTCAAAACAGCACTCTCCTAGCCATTTATGTGATCTAT
CCAGATTCCAGTGTGATTAGATAGAACCACAAACAACCAACATAATTTCCAACTTTAGTC
ATAATAAAAATAAGTCAGATTGTTCAATCAAACAATCTAGAACAAATTATATGATAATAA
AAGTCGAAAGAAAGGATGGACAGCATTCATAATTCATTCGGGAATGGCAAACAATTTTTC
GCCCAAAACACCTCAATATTGTTATTTGGCTGATCTACTACCTCTGCAACCCCGCATTAG
CCTCATAGAGAGATGGTCTATCTCTACATAGAGTAATAACCTTAAACATTCATGCAGATC
TCTCTCTCTCTCTCTCTCTCTCTCTCTCTCTTGCACAATTACAAGATCACAAAAACAATC
TATTGCAACTTACTCTTTCTTTAACATTTAGAAAACAAACAATGTAAATAGCATTTACTC
CGCCAGCATAAATCCATGGTTAGCAGCTTCTCAAGGTACAAAAGAATGCAATCAAACAAA
TTTCACTCTTGACCCAGTAAAGAAAAGATATACATCAAGTAAAAAGAAATACTGTAGTTG
TATGTTCATCAATTTTTTAGTGTGTGTGTGTATGTATATATATTTTCTAAGCCCAATACA
AATGGAAGAATTAATCTAGACCCAGAATAACTCTTTAGGAAACACAAGATGCAGCAAAAA
CATTAGCAACATCAATCCAAGTATTTAACACCTTTAAAAGATGAGACTGGACAGCTTTTT
CCTATAAGCTTGATCAAAGTAATTGGATAGGTACATGAATAACTAATAAAAAAAAAATAA
ATTTATCAACTTGCCTCTCCACTATCCTTTTCATTTCCATAGCATATTCCCTTTTGTCAG
TTTGTGCACGCAACGCTCGAACAGCAGGACCTCTTGAGATGTTCAGCACTCGCTTTTGTA
AATAGCACCTGAATCATGAAATGAAAATGACAATTATGGGTTAAGTTTAGAATCATATTA
CCCTTATTTATTCTTGTCCAAACTTATTCAGGGTATAAATCATTGTGCAATAAACTTAAA
ACCATTCCTCAACTAACCCTCTAACCAACTACCAATACAATCGATAATCTCCACAGCCAA
ATCCAAGACACAGCTGACAGCACAACTATGTTTGCCTCACACCTTTCGTGACTTCCCAAC
TTAAGAAAGGCCAATCTTATCACTGATGATCCCAACTGCCACTCCTTTTAAACCAAGCAG
ATAGGAGAAAATTCATTGGTTTTCTAGTGGTCAGCTTGAAATAATTTTGGGAAACTTCTA
TTCTAATGTTGTCCAAGAAAAACAAAGTTTAGAATTTAATTCTCAATCGTAATTTTCTAA
TAAATTCTCCTGTGAAATATCATCTAACTTCTTTTTAGGGAGACGTAAGGTTCTATAATT
TAGGAACTTCTGATTTTGATTAGGGATTCTTTTACCTAGGAGTTACTTCTTATTTCGTAA
GTGTAAGGATCATTCTTATTTGGGGATCATAATACTTGTTGAATAAGGAAAAGTAGTCTC
CTTAATAATCTTTGTAACTTAGTTATTTTCTAAGGCTTTTGACAACAGAAATTTGAGTAA
TTTAATTTAGATGGAAGGTGTGTATTCTTAGTTTTCCATTTCTTCTTTTCTCTCTTCTTC
CCTTTTTTTCCCTCTGTTGATACAGTACCTCAGATATTATTCTCAGTGCTCCCAAGCGTA
ACCAATTTCTCCATTTTGCTTACTCTAATCAACTATGGTTCAATCATTACTCATTATAAT
GATGAAAAATTGGGATTCAGATTTTTTCTTTTACAACGCTTTTTAAGTTGAAACTAGGAA
GTAATCTATTGTACTTACACACTATTAGAAAATCTTTCTATTTATTTTTATTTTGTTTTG
GTATGGAATTATGCACATATCTCATTACATATTTAATCCTAATCTAGCATTTTAATCTCA
CTTCTAGATCCAAAGAGGCCCAACCTCACTGTACCATTACCATATTATTAGATAAGGACG
TTTTACATTCCCATTTTCATTAAGCATCCAAGAGAAGTCCACATTACAGGTAAGATTGGT
TAAAACCAAAGTGAATGCAGCAGGAGCATTGCCCTACAGAATATTATGCTCAAATTATAT
TATGCATGACACCAGCAAGCAGCAAGACATGCAAGATTAATAACAAGTAACATTCTGTTA
ACAATAGGACATTTTTGGAAATTACCTATCTGCAACCTTCCCAATTTCACCACCAAGTGC
ATCCACTTCATGAACTAGTTGTGATTTTGCAGGTCCACCGACTGCTGGGTTGCAAGGCTG
CATGGAACTCTTCTTGGTGAGAACATTTTTCAAAAAGTATCTTGCTTTCGATGTGTGTGT
GTGTGTGTGCATGCAAGCATGCATGTGACATGTATCAAATAGATAGTGAGTCTGCTGGCA
AACACTAAAATTCTTAAGAGAGAAACAATTATTTTGCAGCATCATTTATATCTACAAGAT
AACTAAGGACACCCTTCAAAAACTTTAATTGTTAAAATACGTAACCAAATGTTAGCTAAT
TACCAATGCCAAGGAAAAGTTCATAATTGTTATATTATTTCAATCTAATCTGTCCAGCAT
GGATTTGTTTTGGCTGTAAGCCTTTAATAAGAATATAGATTGAGTCTGCATGCTAATCAG
AATTCATCCTTACAGCAACTATAGATTACGTCCAAAAACATTAATTGCAACTGTTCCTCC
AATGAAGACTTGGCATTCAACAACATGACCAAGAGTGCCTATAAGATTTGCTGGAAATGA
TAACCTGCCATGCTATTCGATCTATATTTAGGGTGAGAAGAAGAGTTTTTGCCCCTAAAC
GAGCAGATGCAAGGGCTGCTTCACAACCTGCATGTCCTCCTCCAACCACAATGACATCGT
ATCTTTCATCAATTGTTCCAACAGGAGTAATCTCGTCTGCAAAAATGATGAAAACAAGGA
ATATTATGTCATTTCAGAAATTAATTTTTTCCATGAAATAAAATACTAGCACCACCTAAT
CCAATTGCCTGATCTAAATTAATGAGGTAAGTCACAATTGACCCAAGACAACTCAACTTA
GACTGCATTTGATCTCTGGAATTAATTCTTACTTAGAAAAACTGACGCAGAATAGCATTC
TGGAGAAAGGTGAATTTCTACCTTCATTCTCCGCTATCACTGATGTTGTTTCAATTTCCA
TTTCCATTTTGAAAAAAAAAAAAATCAACCCGCTTTTCTCAATCAAGGAAGGGCACAAAA
TTACTCCCTTTTTTATTCTCCATAATTTTATGATACATATATGAACAGAAAAATAGAACT
ATACATGCAGGAACACGAAAGTGAAATTATAGACAAAAACTTGAAGACCAAACAACAACA
TGAACTCAATTTTCTCACAAAAGAAATACATTTCTTTCTCATACTTTTATTATAAATGCG
ATAACACAAAAATGGTATTATATGAACATAAAACGGGAAAGTAATAGGGGAAAATTACAG
CCGTTGTGGTGGTGGGTTGCTGCTGCCGCATGAGTGGAGAACCGACGCCGTACCTGAAAT
TGATGGCGTGGGCGCCGCGTGTGAACTTGAAATCGGTGTGGAAATTGATACAATAGTTGA
AAGGTAAGGCAAGAACGTGAAGGAGCTAACTTGTTGACGATGAAGGAGATCATCGAGGGA
GGGGAAAGAGGAAAGTGAAGTGGCATTGGGAAAGTAAAGAGGGAGAGTCCAAGACTTCAA
TAGGAATGATTGTTGAAGTTCACAGTGAAGAAGCCATGAACCAACGTGTTGGTATTTTCA
GGTAGAAGAAGATGAGGATGCGTTTGGATATGCAAAGAGGGGATTTATCAATCAGGGCAA
AGTACATTTTAGTACTTGAACTTTGAATTGTTAGCATTGAGGGCGCGTATTTTGTTTTAT
GGCCATTAAGGTACTAATAGTGTTAGATAACACTAAACACGTTCTGTTGTATCTTGTATA
GTGTGGCACTGATAGTATAGCACTCATGTACGATGTAGTATATTGACGTGGCACTATGTA
TAATGCGATGTTAATGTGGCATGACATATCAGCACTATATTATTTATGGGTGTCACATCA
ATATCACATCCTTCAATTTTATATCACCAATCATTTTATTACCTAAATGCTAAAAGCTGA
AATAATAATTAGAAAAGAAAAATACAGGGAGAGATAATAAGAGAAAAGAAGATATAAGAA
GAGATAAGAAG
>contig00378
AATATGGTGATGCAGCTAAACTGTGAGAGCTATTCCTGCCCTCTTTTGCTGATTGTGGAC
TTGAATAGTTACCTACTCCAGCAGCAACAGCAGGAGGCACACTGGAAGCATGGGGTTCCA
TTGGGAACATGTTATAATCCTCAATGTCATAACCTGTAATA
>contig00381
CAACACCTACAATTTGTCTTTTTCCATCCCAAGACAAGTTTTTCTCGATCAAATACAACA
CGGTAGCCAGTCATAAAGTTTTCTGCAAAGAGATCAAGAAACTTAAATAAGTGCATTAAA
TGAAGATATTGGTTTCTTATTTTCAGAGAATGTAAAATATCCCAGTACACTGATAAAGGC
ACTAAAAGAGAAGCCTAAATTCTGAAGAGTAGAATTGATCCTTCATTGGCCTATCATCAT
TTTCTCTGATCATGGAATGCTAAGCAATAAAGTTCAATTTCAATACATTAAAAGTTTACG
TAGTTTTAAGTACCACAACTCCATTAGATGTCAATATTCCAACATTTGCAATTCATTTGT
GTTGATAGTTTGATACTATTTAGCATGTAACCATTCTTACTCATAAACCCATACTAAAGA
TACAACACTCACGTCCAATTATATTGAGTTCAGCACTCTTGACGACAGCCAAGCAATATA
CAAGGTCACTCTGCAAGTAAATAGAGTGAAAAATGTTTACTATCTGTTTCACATGGACAA
CACAGGTAATGATGAGAAGATATGTACAAAATATTACCTGAGTGGATATGACAATTACTG
GATCAGAAACAACAAAATGGCCTCCTCCTTTCATAGTTAACCTCATGCTAGGTATCAGAC
TGGCATTTGCATCAAGACTGCTCAAAATCAATGAGAAAAGACACAGTTATAGAGAGAAAA
AATGTGGGAGGAAATTACAGGTAAGCCCTTGTTATCTAACCTCATATCATAACAATATTC
AAAGGGGATCCTGGGATCAGGTGGACGTAGCCTGTCTTTTGCCTGTGAATGGAACTGCAA
AGGAACATGAAAACTTAATTTATGCACTTGATACTCATAGAGACCAAGTGAAAATTGATC
TTCAGCTTTTGAAGTGCTTACATTCTCTGAAACTATTGCATAGGTTGGGTCAATTAAGTA
TGTAAAGGATGTCCCAGAATCAAAAAGAGCTGTGAAATCTACGTCCACTAAGGTAGTCCC
TACTCGAATTTGAGTGACAGTAACATTATAGGTTGGGCTACAAAAGGTTCCAGGCATAAG
ATCTAAAATAATTAGCTAAAACTTCAACCGAAAACAAAAAGTATAAAGTTAGCCATCAAG
TAAATAAGAATTACCACTTACTGTGATGGATTCAGATTAAATGGGGTCTCCTCTTGGTCA
GGACTGCCTTTATCCCCAAAACTGATCCTTCCAACTCCATCAGACCCAAAACACATGGAG
AAGGAATCAGCTGTTAAACCTCGCCTAGATAAAATGCTAGGAACAGAAATCTGCTCCATG
CCAAGCCCAAATAAACCATTGGGAGCTGCAGTGTTCAGAAATGAACCACTCTGAACCTGT
CCACAACTGCACAATTCATATCACTTTTCACC
>contig00400
AATTCTGCTCTCATTTCTTGTAATTTCCTCAACTTCTCTTCATCTGTGTAACCCAATCCA
TCCATCATCTGATCCCACATAATTTTCACTCTTCCACACAAATAAATCACCCAGCCCCTT
AATCTCTCCACAAAACCCTCTCCCATAATGTCATTATCACTCTCTTCAGGCAAAAGTCTA
GAGTCAATTCTAGCAACTAACCAAGTAATTTCATCCCTCACCCTAATCAACTCAGAGGCT
AAATCATCCAATGTACACAAATCCATAGGAACAATAACCTTATAAACCTTACCAGGATAC
CTATGTTGAAAATACTCGAGCAGTACAACCCTATCATCCCCCAAACTCTTAGGCAATCCC
TGTACCATGATAGTAAAAATAGCAGTAGAATTCGCATTTGGGTCACTCAAATTCCCATTT
CCATCCCTAAATCTAGTTATTTTCAGCCTCTCTTCAATGACAGACATACCGAAATGCACT
AATACAACGACAATAACAACAAACAGAAAATGAATCCACAGATAACCCGAACCTTTTTCG
ATATGATTTATCGTCGTCTTGGAGAATTGGTCATCAAGTACGGCAGTTCCAGCGTAGAGA
TTCAATGGAAGAAGAATACAAATTGATAAAACCGCAATGGCAAAGAGCGCAACAAAACTT
CCGCCTTCAATTATGAGGAACTGGGCAGCGTCGGCTCCACAGTGACGGGCGATCTCTCTC
CCAGTTGCATGCCAGACGGCGAGAAGCTTAGCAGCGAGTGCAGAGGGACCAGGAATTCGA
CGGTGGTCGCTGCGAAGCTTGACGAAAATAAAAATGAAGACACAGAAGAACAAACCGATG
GCAGAAATATTGAGAAGGTACTGGATGTTGCCGTACCAAGCGCCAGGGAAATCAGTATCA
GAGTCGCCGGAGGGGGAGGAAGAAGGAGGAGAAGAGAGAGAGCGGTTCATCGGAGAGATT
GGGGAAATGAAGAGAGGTAGGTCCATAGGGAAATTCGAATCGTAATCTAGGGTTTATGAG
AAAACTCGGAAGGTTTCCTTCATGAGGTGGACATACAAGAAAGAAAAGTAAAAGAGAAGA
GAGAGGCAAATAAAATACGAATGTCAGATGATTTTTCTTTTTCTTCTCCTCCTCTTGTCT
ATTTGTTCTTTGGACAGAGAGAAGGGGAGAAGTGTTTGGAAGGGAGGCTAACGAGACAAA
GGAAGGCGACACAATTGTAGTGGCTCGCTGTCGCTGACGCTAGCTGCCAGAATGAAAGTA
ACAGAGCCGGGCTTGTTTTTCACTGAAAAATGGCCTAAGCCCAAATGGGCGAGCTAACAT
TTTTCCATCTTTTGTGTTGACATTTGAGCCCAAATCAAAGAGATTGGATCTTGCCTCTCG
TTCTGCTCAATGTAAAACTCAATT
>contig00406
TGAGGAAGAAATCTGTCATCAAATGATTTCATACCTGTCTGAATGCAGGGAATCGCTAGG
AGGCTTGTGAAGGCTGCCCTGCAGGAAGCTGCTAAAAAGAGAGAAATGAGATACTCAGAT
TTGAAGAAAATAGACCGTGGTGTCCGCCGCCATTTCCACGATGACATCACCGTCATAGTA
GTGTTTCTCGATCAAATCTTGTGAGCAGAGCCAGCTCAGTCAAAGGGCCTTCCATATCTG
TGAGAGGGGGTGGAGTTAACCTGCCCACAAAAACCCTAGCTCCCTGTGGCACGCCAAT
>contig00411
TATGAATTCAGAGTTTTGACACAATAGTGGATAAAAGGGCAGTGAGATCATACCTCAAAC
TACATGAACTTGAACATCATGCAATTCCAAAAATTCTCTTTTCTTTTCTTTTTTTTAAAG
ATTTTCACAAGGCAAAGCACATCTAACCCTCTTGCCCACAGATATAAATAATCATTTCTC
CAGACATATAACTTGTATTATAATTTCATCATTTTATCAATAATTTTTAGCATGGAACTT
TAACTATAAGCAACATCAAAAAGTTACAAGCACTACACTTCAATAAACGATCATAATTAA
ACAAGATCTCACTGAAATAGTATTAAACTCCAAATAAACAGACAATCTGACCTTCAGCAA
GCTTTGCAGATTGCTCTTGGGATTTTGCATCTGCTTCAGAGTGTGCCTCACGTAGATGCT
TCAAAGCCTCCTCTGCTGCACCTCTTGTTTGTTTTTCTTCGAGAAGTTCTCTATTCAAGG
ACTCAATCCTTTTATGGAGTACATCCATATCAGCAGATTTCCCAGTTTTTTTATCACGTG
CTTCTGTTCTCTGTTGAGATCCATCATCTGCTGATTGAAGATTTTTCAAAGCCTCAAACT
GAGACTTCAAGAACTCATTCTAAAACTTTAGCTCGATAACCATTTGTACAAGCTTGTCAT
GAGCAATCTGTGTCAACGGAGTGTCATCTTGCAGCCCATTTTCTTTGGTAAGATTCCTAA
TTACTTCCATGGTACGTGTCAGACAAATGTCTCTCAGCATCTACAGAAGAATCTTCCATG
TAAATTTCAGTTGTTTCACCAGCATTGCCTTCCTTCGTTGACATTGTTGTAATCTTCCGG
AAGCACAATGTTTCTCAACTTGTAAACTCTTACCTCATAAAAAATATGTGGAAGAGCTAA
AGAAAGGACTCAAAGAAATGTAACACTCTAACAAGTAACAAGACTTCCACATCCCAATGC
ATGACTCAGTAATGCCTAAGGGCGATCAGATGCTAACCACGTAACTTCAGATACACACTG
GTTTTATAGCTGAATTAGGAAAATTGAAATCACATCTCCACTTTTTGGCAAAATTTGAAT
ATAATTAAAATTAAAACAGAGACAAATGACAATTCATTCCATCCAAAAAACTTCAGCAGC
TAAAAAACAGAGCAGAGCCAAACTCATTTAAAACTAATCACAACGATACATCACTATATA
GATTTCAACAAGAAGTGCAGTGACTGTACCTTTACTATTACCGTTGAAAGGGAGATCTAT
CAAGTTAAATCCCTAATCTTGATTCAATTTGAATTAGGGAATTCAACTGAGATCATCACT
GGAAAAGGATGAAGATTGAATCTGACGCAGCCAACCTTGCGCGCGAAGGCCAAATAGAAA
ACGTTGCCGTTTCTACAAGCCCTATTTTTTGCGGCACGTGCATAGATACGGTTCTGTTAT
TTTATTTGTTATTCTCTTAAAGTCCTTCGGAGTTTGGAATATTCAATTTCCTATGGGTAT
TATAGTAATTGAGTTTTTTTTTCATTTCTGTTAATTTATTTATTTATCCATATCATTTCG
TAAGACTCTCATACGTTAAAATGAGTTCTAAAAGCACCCTACAATTGATGAGAATGGAAG
TTTCTTTCTTATTTATTCGATTTCGTCAGATAACATTTCAGAATTATTTATTTTGAACAT
ATTATATTAATGTGAAAGAGTTTCTTGCATTATTTTAAAAAAAAAAAGTATTCTGGGGTT
TTTTGACAGGTGCAACATCTTCATCAGGCTTTTCAGGGCTTTAAATTTTCAGCAGTCCCT
CATTCAGCAAATGAAGCGGCTCATAAATTGGCCAGGTTTGATAGAATAGCCTTTTGTAGT
TTTAATTGAATGAAGATGATTTCTTCTAGTTCGTGTTAACATATTCTCAGATTTTCATCC
TGAAAAAATATACTATTTAGAAAAACTATAATAAAGAAAACAAGGGTACATTTATTGGAT
GATGAGTCTAATATCCCATATCAATTGAAAAAAAGGAAAGGCAAAAAATGTCTGCCTTTA
GAAACACAGCAAGGCCAATTGGCAATCTGGGTATTTCATTATAACTTGATCCTACTCCAT
TCCAAAGAAGTAAGAACCTCATTTAGCATGTTTACAACGGATCATGGTGTGCAGACTGTC
GATTTAGTTCTGAACAGAACCGAATTGATAAAATCGAAAATCGAAAATAAAAAATTTTAA
AAATTGAATCAAACCGATTATTAAAAGAAAATCAAATTGAACCAAACTGATAAATATTGA
CTCGATTTTAAACCGATCAAACTGAATTTTGTAAAATTTCATATTTTTAACATTAAATCT
CAATAACAAAAACGTAAAAAAAAAACTCAGAAATCAAAACTAAAAAATCTTAGGGTTTCC
TTGATATATATATATATATTAGTAATTTCGATTCGGTTCAGTTTTTTTGATTTTTTATGA
AAATAACTGAATCAAACTAATTAATCAAAATTATCAAATTTATAAACCGAACCGACCCGA
TTGAATTTTAAAACTGAACCGATTAAACTGAATGGACTCAGTTCGGTTTTTCGGTTTAAA
CAGAAATCTGCTCACTCCCGAGTCAACGGAAACAGGACACAAAACCCAGGTTCTTCATCC
TGAACAGTGGGCAAAAATTTGAGCCCCAACATCTCAGCTTATATTTCACTACTGCTACTA
CAAGAGATCACCCATTACAACTATCATGAATTTATCTTCAGTTATTTTGTAAAATAACAT
CCCCACTAGAGAACTTGCACTGCCAGAGGTCTCTTAAGTCTCTTCATCATTTTTCCCCTG
ATCCAGAGCCGCTGAAACGAAAATTTGTATGCTTATGTTACATCATCACAAATTTGCTAG
TTTCGTTGACAATTTTATTTTTAAGAAACAAATGAAATACAAAAACAAAAGCAAAATGAC
ACTTACCACAGGATTTTCTCTCTCTAAAAGTAATAGCTAGATGTTCAAAGATTTCTTTTG
AAGCATCTGCACATTCCAAAATTGTTCATAATAAGAATCTGAAGTCTTCCATCATATTTT
AAATGCCAAAGCAACCACACATTCAGGAATGTTAGGCGCATATTTCACCTATTAGATTTC
TTTCACAACAGTCATTCACTATCCTAAGAGCAGATTTTTACTACATATTCTGCCATGAGT
GGACAATACTGTGCTCTAGATAAAATTGGAATACCTAACCAGGTCCATATTTTTGGCCCA
AGCAATCTTCAAACGATTCAATTATCTAATAAGTATTTCTATATGCCTTAATAAATACAC
TACAAAGGCAAACTTGTTCTCCAATGATGGCAATGCCAACTTCCAAACATTAAACCATTG
AACTAGAAAAAGCGAACAGATGTCTATGTCATAAAAGTTTCTGTGAAATGCTGAGACAAG
CACCTCAGTCTCAAAAGCAAATAGTAAAGTCATGTAGAGTAGGAGAAAGTGACACCTGTT
CTGAAAAAAATGACGTACCATGCTTCATTGTGAGGGATGGATCTTTCTCACCTACATACC
CTATGACCTTTGCAGGTGTTCCTGCCACCATGCTTCAAAACAGCAAAAGAAGAAAAAAAT
CATTAAATAGGAACATCACCCATATATCATTATAGCAAAACGGATTCCACTAAGCACTGA
TCATGGAATGTAGAAAAATTAGAAATTGTTGTCTTACCTGTGTGGATCAACATTCTTTAA
TACAAGAGAACCAGCAGCTATCATAGCCCCTTCACCTATTTTTATATTCCCAAGTATTGT
TGAACATGCTCCAATAAGTGCACCATCACCTACTTTTGGATGGCGATTACCTACTTCTTT
GCCAGTCCCTCCTAAAGTAACACCCTGCAAAAAATATTTGCAATGAGATACAATCTCAAA
CAACAAGGTGTTGGAGACCCATGATTAATCCTTTAAAAGTTATATAGGCAGGGTATATTT
TTAATATTAAATGAATTCCATCGTTTAACCGGTCACTAAGAGTTTTGAATTCGGTATTTT
TCAGAGAATGTGTTTTTTACCAGGAATTTCTGACATTTCCAATTCCCAGCAAAAAATTTA
TACCACAAATTACCAACCCAATCAATAAATAAAAAAAAA
>contig00412
AAAAAAAAAAAAAGCTTCAAACAATTAGTAAATATGGGAGAAATATAACATTTAACTAAT
AAGAAAATGGAAAATAAAGTTCTCAGGCAGAGATGAGGTTGCCAACTTAACAAAGCATAT
GCCAAAGGAAGCTACTTAGTTTTATGTCAAGATGACCAGATTAACCAAGATACTAAACTA
TGGCAAATGGGAATAATGAGGCTGGCTTACATGCATCATCGATACCCTGTTTCCTACAAC
AGCAGTTTCACCAATAACCACACCAGTCCCATGATCCAATAATATGCCCTCTCCAATTTT
GGCAGCTGCAAACAAATGAAAATGGTAAAAGGACTTATATGACAGTAGGAAGAATCTTTA
TTATTTGACATTAATAGAAATGCAAAAGGCATCACTCAAGGATAAATTGTTCAAACTTGA
ACTCATCTCTGTTTTTAATTTATCAGTAACATTTTCTTAGCAATCCCAGCTTAAATATGT
TGCCTAAGGGGAACTGCAGCTACTTAGCTGCTTTCTACAATTGGTACAAAAATATGGATC
ACCTTGCACGTAAAAGATGCCATTCCGATTTGGCCACACTCAGTGACATGTTTATAGACA
AGGTTGGAAAATTTGGCATAGAACACATAACATAACCATAAAAAAAAAAAATTACCTGGA
TGTATGTCAACTCCAAAAACCTGTGAAAAAAAAAAATAGAAATATTATAAGGAGATAAAA
GAAAACTAGAAACCAAAAACAACATGGTAATTATAGTAGAATACTCATGAACATCAGTCA
AGTATGAAACTACCTCACTAATTCGACTCTGTAATGCCAAGGCCAATACTTTTCGCCCTT
GGTTCCACAAAACATGTGCTACTCGATAGGATTGCAGAGAATGGTAACCCTGAAAAAACA
AAGTAACTTGTCAAGTGATGGTCACATTGTCTATTTCTGTTCCAGTACCTTATTAAAGGA
AACCCTCGTCCCCAACCCACCCCACCCCACCCCACCCCACCCAAAAAACATTAATTGAAA
AGAAGAAAAGAAACTATCACACTATAAGAGTATCTCAGAGCCACTTCTGGTCGCTGAGAG
GGAAAAAGGGAAGGACCTTAAGATACAGTAAAGCTGAACAATATGATAAACAAGCAGGAT
CCCGATCTTTGAATGCCTTGAAAAGGAAACAAAAAAAGCATAAAAGTGAAGATCAGATTC
CCTATTGTTGTCGACAAAAACCCTCTAAAAGGAAAGGAATGCATTTTGTGAATTACCAAT
TAAATTACCTGCACATCTAATCGAATTGAATGCTGAATACCTCTATCATGCATCATTACA
TAAGAAATTGTATCTAATAATTGAGTTGCCAAGAGAGTAGGATTTTGAAGCCGATTTGCA
AGAACAAATGCCAATGCTTGCTCTAAGCAATCGTGGGACAAGATACTGGCGTACAAGAAG
CTACTTAGAATTGGTTCTTTTTCTGCCTGCAGGTTTACATGACAACTTCAAATGTATAAG
AATTTACTGGGAAAAAAAAATATTTCAAAGCCTATATTTAAAATACTTCATGTGTTGTCT
TTGATCCCCCCCACCCTTCTCTCTCTGTTGTATAATTCCTAAACTTCACATAGACATTTA
ATAATGCCAGAAATAACATCCAAAAAAGCTTGTGTCAATAGATCATGCATCAAGGCTCCA
TTCGGTTTCAGAAATAATGTGAATACAAACTGAAACATAGACTATTACTAAAATTAATCA
AAAGGGCTTTATTTCTTAAATCACGAGTTGAAACTAAACAATTTTAGATATCCAAATCAG
ACACGAGTTTATACAACAATGTGACAGAACTTTGAATTCGCAAGTTGGTAGTAACGATGC
AAGTCACATAATTTTCCAATCTATTCAAGCTATCCGACTGCCAGGAAAAAAGTCAGTCTA
TTGAGATTGAATTGAAACTCAAAAGAAACACTCTTTGTACGGTACCATGCAAAGAATTTC
ACATAATCAAATCTCTAACCCTTAAATTCACTCCACAGAAATCCTTTCATGATCGAAACA
TCAGTAACCCAGTAACCAAAAGTAAAGCGAAGAAAAAAACGAAACGGTTACCTCCAACTT
GGCCTCTTCTCTCACAGCGTCCCAAATCGGGTCAGCCGATTTGGCAGAAGCCAATACAAC
AGGGTCGGAGTCGGGCTTGGAAAACCCCATTGCATAAACGGGAAAGACCTTCTCAAATGG
GAAAGGTGCAGAATTGGTATCTGGTTCTCCATTTTCTATATCCTCTTTGAAAAATAAGCG
TGCGAATAGCATTTCAGGAAGAGAAGGAGCCCAGCTCTGATCGTTTAAACAAGCCATGAG
AAGAAGAAGAAGAAGAAGAAGAAGAAGAAGAAGAAAAATAGAAGGTGGGGATTGATTGAT
ATGGAAGAGAAGGATGTGTCATGAAATGAAAAAAGCAAAGAGAGAGACAAGTGGTCCTCG
GTAGAGAGGTGAATGTGAATGCAGCAGCCAGTTCCGTTATGTCGTTAGTTTGAGGGAAAG
AAGGTAAGGAAGGTGAGAGAAGGTGGTGATATATAGATGTGACTCTTCTGGTGGCTTTAC
TTTACCTATGGCTCACATTCGCACATGCCCTTTTCTACTACTTTCCTTTTTTTCTAAATT
TTTTATTATTAAAAATATATTTTAAAAATATGTAAATTAACCTCCATAAAAAATCAATTA
CAATGAATAAATATTTTTGTTCGGTGAATATTTATAGTTTTATAATTTGTTTTTATTTTC
ATGAAAATATATTTTATAATATATTTTAAATTTCACTTTTTAAATAAAATATATATAAAT
TAATTAAAATATTTATTAATTTTCAATTTGTAAATTTTATTTAGATGAATTAGTGATATA
TCTTAATTTTAGATCATATTAAAAAATAGTAAAGTAGATAAAAATAAAGAAGCAACGAAT
CAACAGTGTTTGTTTTATAATATATATATTTCAATTATATAAAATAAAATTTAAATTAAT
AATAAAATAAACGATATATATATAATGTTATCATTTTCAAAACTGCTTAATTGTCGCCAT
GATTTGATCATCATCGTAGCTTCTTGTCTATATATATGCTTTTTTTTTTTTACCAGAGAG
AGAATTTCGTGACTTTTGTTATAAATTGATGTGGGGAATTGTAGGATGTGGTCCATACGT
TAATGACTTCAGTTCCAACATGAATTTTATTTTATTTTATTTTAGCATGAGATATATGCT
GAATAAGAAGTGAGAATAGTTTAATTGAGATAAGCAAGTAGGCAATGAATTAGAGGTGGA
TCGGTTTCAAATTGAAAATGGTTCGGTCAAAATTGAATTAAAATTAATCAAAATTAAAAT
GAGCTTTAAACTGTGTCAAAATCATATTTCTA
>contig00413
TAAAAATAAATAAATTTATATTATATATATCAAATTAAAAAAAAAAAATTCGTTTCATTG
TGCTCTCTGATAAGAAAGTCTCCACCCCAATTATGAATTTTTATTTACGAGATAAAAATG
AAATAAACAATCTCTGCTCTCGATCCGTCCACAGACTACTTGGGACAAAAAGCAAAATTG
ACATGCGAGGTCATAGTGCAATGCACGTGCAGGCCCCTTCGATGTCTTTCTGCAAGGGCC
AGGGTGCTTTTGTACATGGCCATATTTACGGCCAGAGACGTTCTACATTATTAATTATTA
TTATCTACCTTTCAGAATCATTGTCGCTCAAATTTCCTATAGTATTATATATTGTCGTTT
TCTTTAATATGGTACAATGAAAGTGGACAAATTAAAATTGTTTTTGCAATGCAACATTAG
AGGATGCGTCCACCCGATGCCGCACTAATACTTCAATTGGACCGAATATTACTCTACTCA
CTCGTTAATTGGATCAATTTTATGCATCTTTTTTGTCTTCATTAGCGTGCCTATTTTATT
AAAAGGGGAAATGATAACTTCCATTAAATATAAAATCCTTTAAATTAAAGGCAGCAAGAA
ATATTTTTTTTTTTATCGTTGTTAGAAAAAATATGAAATTAGATAAATTGATTTACTATT
CAAACCTAAATATTGTAATTTTATTTATTTATATATAAAAAATATAATAATGGTATTTTT
AAATTAAGAGATATAATTATCATTGAATTAATTTAATAAATTCTTAATTATCGAATTTTT
AATAATTACTTTTATTTTTTTTTAGAATTCATTGTTATGACTACTAAAATTCACTGGACT
TTTCAGTAAATGGAACGATCAACTTGGATTGGGATTAACAGGCATCAAGTGGGCCAAGTT
GGGGTAGACAATAAAGAAAATTTAAGAAATTGGGCCAGGTCTATAAGGTCCAAGTTGAAT
TTAAGGCAACTGAAGCCCATGAATATATTTATATTGAAAATTAGTTAGATTTTGCTGTTT
ACACAGATAGAATAGAAGATCATCACCGCCAAAACAAAGCACCGCATTCTTTCTGCAGGC
TCGAACACTAGGCTGAATCTTTATACATCTGATGCCCTGTAGGCCTTGTTATGCTAATAG
CATTTCTTTCTTTTTGAAAAACAAATCACATATTTCTGAAGTTACGAAGGAGATGTTGTT
TAAAATGAAGTTAAGGCCTTGTTTTGCTACACTATTACATTGATTCTTCACTTATTTCCA
AAGTTTCTTTTCCCCTAGATTTTGTGCCATCTTCTTCATCCTCATTGTTTCTGTGAATCC
CTTAAAGGGTTTCGCACAGGTTGCTAATAAGAATACATTAGGGTAACGTAATAGTAGAGG
ATCTGATTGATACTTTCGCGAGGTCAACTGGTTCCGAGTTCTTTTCCAGATTCACTGCCC
CCAAAATCTTTTGCCAAATGGAACAATCGCACATGACCCAAATGGAACAATCTGGTTACA
CAAAACTTTTCCTCCGTGCTTTGATTTCAAATTTGAGAAAATGAAGGAGATGGCAATAAG
CTGTTGAAACAAAACGATGTTCTTCTTGCGCTCACATCACCCAAATTTGAGTCAGTTTTG
TTTTGACTAAAATAATTTTAGATTTGCCATTCTACTTTCAAAAAACCCGAATGATAAAAC
GGGTTTGGGTCTGGGTACCGTTCCTCGTCAATGGTATGTGTCTAAATCGGCTGCGCCATG
CAACAATTACTTTTCTAACTAGGAATATTTGACTACTACACCCAATCAAAACTCAACACG
CACGATGCATCTCGACTAAACGCCTTATCCTATTGGCCACCCTCATAATCTTTCAGTGGT
CTTAAGTGCACTCGAATACTCAAGGTCAAATATTTTGTTACCGAATTTTTTTTTTTTCGC
CTTTTAGGCCTCTCTGATCGCTCATTCAATCGAAAACCATAAAATCAATCTCAGCGGAAA
ATACTCCGACCGGGCGAAAAGAGAAAGAACCAAATCCCATGGCCAGAAGATCCATTCCTG
TTCTGAAGAAACTCCTCTCCTCATCGCAGAATCCATCGCCATGCTCCAGATTCACTTCTC
GCCGATCCGTCACCTATATGCCCCGCCCTGGTGATGGCGCCCCTCGCGCTGTAACCTTAA
TTCCTGGTGATGGAATCGGGCCTCTGGTGACAGGTGCCGTGGAGCAAGTGATGGAGGCGA
TGCACGCGCCGGTTTACTTTGAGCGGTATGAGGCGCACGGGGGATATGAAGAAGGTTCCG
GCGGAGGTGATCGAATCAATTAAGAAGAATAAGGTGTGCTTGAAGGGAGGGCTGGCCATC
CTATGGGCGGAGGTGTTAGTTCATTAAATGTGCAGCTGAGGAAGGAGCTTGATTTGTACG
CTTCCCTTGTAAACTGCTTCAATTTGCCTGGATTGCCTACGCGCCACGAGAATGTCGATA
TTGTTGTGATTAGAGAGAATACTGAGGGAGAATACTCTGGCCTCGAGCATGAGGTTGTTC
CTGGAGTCGTTGAAAGCCTTAAGGTACTCTTACCAATAATTTGTTTGTTTCTTTTGTTGG
CTTGATTTAAACGTTTTTGAAGTGAATTTGGTATTAATTGTCATAAATTGCTTTTTTTGG
TGGTACGTCTTTGTTCTTAGTTCTTAGACTGATAACTAATATTTTTCTTTTTTTGGGTTT
TTTAAATTTGCTTTCTTTATTTTAAATTTTTAAATCCTTGTTAAGAGATAGGCACTGAAC
TATTAGGCTACTGCTGCAATGGATTTCTTTTTATTTATTTATTTATTTTTAAATCTCATT
GCTACTAATTTGGTAGGTGATAACAAAGTTCTGCTCCGAGCGTATTGCAAAATATGCTTT
TGAGTATGCATACCTGAACAACAGGAAGAAGGTGACAGCTGTGCACAAAGCTAACATCAT
GAAGCTTGCGGATGGTTTGTTCTTGGAATCTTGTCGAGAGGTCGCTACAAAATATCCTGG
GATCAAATACAATGAAATTATTGTGGACAATTGCTGCATGCAACTTGTTTCAAAGCCGGA
GCAGTTTGATGTCATGGTATCGATTATGTATTCAATCAATTGCTCTnTTGnTATTTTCTT
TTCTGCATTTGTCTCCATGCATTTGCTGGCGCATGTTCAGTGTTAAACTAATGGAACTAT
ATCTTTGGTGGAAAAAATCAGATCCTATATTGATGTTACAATTTATTTAAACAATTAATA
CTCATGCTTTAAATAAAAACGAAATTAGGTTCTGGAGAAACCGCTGAAATTCTAATGTGC
TGAAAAGAATAAACTAAAGAACTATATTAATTCTTGAGGAGCTCAATCAAGGAACTGTAG
AGAATGAGAAATAATCTTGGGGATTAGGCTTCAGATTCCAGCAATAACTTTCTGGAAAAT
TGATGAGTTAAACATATTAAAGCTGCCATGCTAGGAAATTTAGGAGCCCAATTTGAAGTA
AGGACAAATTGTTTCTATTAGAACATTTGTAGTCAGTTCTATGGTGAGGGAAGTCTGTCA
CTCCTACTACTGTAAGAGTGTGGATCAATTTGGATATCTCAAGACAATGGATGTTTTCAA
CTTTTGAAATCTGATTATGGAGAGAGATATCCTTTCTGATGCAGGTGACGACTTTCAATA
CTTATGACGTGAACATAATTTGCATAGATAGTTCTTGTCATACATTTCACGAGTAAGGTG
GTTTTTCTAGCACCATTGGTTAGGAAATCAGAATAACAATGAAAAAAAAAAAAGCCAAGA
AAATTGCATGTGTAGTGTAGTTTTCAGATTTGGTCATTTTTTTATGAATCTTGTTGGTTG
CTTATCTACTTATCAAAAGTGGAAAAAAAAAAAGAATTAAAAATAAAAAGAACTTTTCTT
TGGAGGATTTGCATATATTAAAAATCTAATTGTGTCTCTATTTGTTGCTTTAGTAAAAAA
AAATATAGATTGATCTGAGAATACAATCTATTTGCAGGTCTGGCAATTGTTTCAGTTGTG
AAGCTCTTGTTTTACAGCTCCAATGACTCAAAATATCATACATAAATCTTATATTTGCTT
AATGCAAAGCCACATAAATTTGTTTTAGTTCCTAACAGCTGCTCTTAGAATGGGCCTGAA
TCTAAAATTTGCTGTATCACTACTGGAGGGGCTTTGCATAGAGCATTATTAGGTCAGAAA
TCAGAATTAGAGGACTGGAGAAGGATATCAAAATTTATCATTGAGAATGTGGTAAAGCAT
TCAGATGGAATCATAGAAAGTATCAATTGGTTGACATAAGAACCTTTTCTGCTGGGTTGT
TCCTGCTTGATATTGCTTTTTGTCTTTGGCTTTAATAGGCTTTAATATTTGGCTTCTGCT
TCAAATCCAAATAGATAGTTTCCATGGTTTGAATTAGTGAGGTAGTGGGGTGGGAGAACG
TGAGTTCTTAGCTGATGAGGATGGTTTTACATTTTGCAGGTGACACCTAATCTTTATGGC
AATCTTGTTGCAAATACTGCTGCAGGTATTGCTGGTGGAACAGGGGTCATGCCAGGAGGT
AAATCCATGAATATACTTTGTCTTAGATTCTTGTTTCCTTGCACCTTCTGCTGTTTTGGA
ATAAATGGTGGAAAACTTACAAGAAGTCGGTAATGGGAAGCTATCTTGAATAACATGTAT
TTCATGTAGGGTTTCTTGACTTAATGCCTGATGATGATTCTTGAGGCATCTAAATAAAGC
TTAATTTTAGTAAACTTTGATCAGATTCTGTTCTCCTTAAAATTTCTTCATGTCTCATTT
TAGAATATTCAGATTATCGAATTTTTGAGTTTTGATTAACAAAATAAATTGGCGGGTTTT
CATTGCATGTGATTTTACAGTTAATTGAAGCTTATTATTTGTATTATTGATAATGAGTAT
CTAAGGCCTTATGGTTTGATCAGTTGGAGGGAAATAAGAATGCATGTCTCTCTATTTCTC
TCTCTTATGTGTTTATATTGAATCTATTACAGGTTTGTATTTTGCTATTGTTCTTGCACT
TGATTTTCTTCTGGCTGAAATTGGGAACTTCATTCAATGTTAACTGATGTTGATTCTGTG
CGTTTGACTTAGAACTGTTCACACTTAGAGGGATTGTGGTTAACCCATAACCAAATAAAG
TTACAAGCAACCTTTTCGCTTTAAAAAAAAAACTGGTTTTCTCCTTTAATTTAATGGTTT
TGATGTCCAAAATTTGTAAACCAAATAGGGAAGTTTAGGTGAGGTTTTGGTTACCGCCCA
TGCGACCCAACCCAGTTCCATTGAAAAATGTAAGTGTACAAACGCATGCCTAGATCTTGT
TGCTGGAATCAATGTGTATGCCTTGATGAGTCCCAGGAAACTTTTGTCTATGATGGAAGA
TGAAACGTTTACTCAGCAGCTGTCCTTTACTATGGCATCCATTCACCTAACAATTAGACT
CTTGCAAACAACTCTATTATGAATTAGTAAAAGTCAACAATTTATTGAAATTAAACATGA
GAAGAGGCATAGCAGACTATTGGTCTTAATTCCAAGTAATGTGAGAAGGGCTTCAATCTG
GGAAATGGTTGTGGGTGCACTTTAAATATATCAATCCCATCCAATTTCAAGTATACAGTT
GTTGAAAAGTCAGTAGTCGATAGAGAACAACACATGTATGCAAGGAAGTAGAGAAAAGAC
AGATAATGAATGAGACTTTAGAATGTTGTTCACCATCTTCTCCTACAAATGTTCCATGCA
CACCCGCT
>contig00434
ACCTCAACTAAATATGAAGTGGAGAAAAGAAAAGAAAGTACCTTAATTTGGGTGAGTAAA
CATTATTAGTTTGACATTTATAAAGGATCTTGAAGGTAATGAAGTTTGGTTCATATACTT
GACTGCATTGCGTAACATGAGGATATTCTGGGGCCGGTTGTTCTCCAAATTACTAATTCT
AATACTGAAAATATTGAAGGCAGTTCTTTCTCTCTTTGTTGTCATTAAAAACAGGATAAA
ATGTCTGAGATTAGGAGTTTTTCAACTCTTATATGCTGGAGCACGCAAACTTCAACTCTC
TATTTGTAGAATTGCAATTGGTTTTCTGGTGATACGGCCAATTAATTTATTTAAATAGCA
TCACTTAGATTTTGTGAAGAAGCATTTTCATTGATGTCAATTAATTTTTGCAGGGAACCT
TTGTTGAAGGAATAAAGGAAGAAGTTGTATTATCCCCAGCTCATGCCCTTTCCCTTATAG
CAGCTGGAGAAGGTAACTCTCATGTCAATGTCATATGCAGCAACCAAAAGCAATTGGATT
CAGACTAAGACATTAGCGTTATATATGGAGGGCTTCCATTTTTCATCTCTTGATAAGCGA
ACGTTGAACTATTACAAAGTGCCAAAGGTGGTCACAAGATTAATGAAAGCAAAGTGATCC
AAACAAAATTCTCCTTTTAAAAGAAAATTTGAATTATGGAACCACCACTCTTACTTAGGA
AGTGACTGAACAGAATTCTCATAGTAATTGAATTTCTGAAATCCTATGCTTATATATATT
AACTATACTAAATCTACATATTTTGGTTTGGTTATTCAGAAATTTACAATTTCGAGGTAT
AAAGAATTATATATTATTAATAAACAATTTAAATTTTTTATTAATTAATAAAAATGGGCA
TTTCAGTTGCCATTTTTAGAGTTGATTGAACTGGTGATATTTGAACATCAAAATTTATCA
AAATATTTGTTGAGATATTACCTTGATATGTTGCCCTGATTTGCCTTGATTTGTTCCTTT
TTAGATGCTGTATTTTAGGCTGTAGTTATAGATTATAATCAGCTATAATTATGGACTTAG
GAAATTGGAATCTCTTTAATTTTGGTTAGCCTCTTAAATTGTATCCTATGTAAGAGTATA
ACTTCATTCCAAGCTTGACAGAATTATGCAAGCTTTTCATCACAAATTCTTCTAAACCAA
AAACTGAAATTCTCTAACCAAAATAAATGAATTTAATTGTTTAATATATTTTTTTTTTTT
TTTTGGATATAATCAAATAATATTCACTCTATTCTCTCTTGTACAAATTCTGAAGTGTTT
CTAGAAAACCTTCCTTTTTTGGCTTTCTGCAATTCCACAGTGGCCAAGGAATTGACTTGC
TATATCTCTTTGTATATTGTCTTTGGTTGAGATCTTCTCCACACTCTACTCATCCTTCTC
CTTGTTTTCTGCTGGAAGCCAACTCTACTTGTCCATTGCCAGTTTTCTACTTGAAGCCAA
TTACTTCCAAGAGTTATATTCAATAGACACCCCATTGATCTTACCCGTTCACAATTCACA
CTGAAGGAGCCAGTATTTTGCCCATTTAACTTGACTATGAATATTTTATTAAACAAGTAA
TCAACATCAAATGGTCTAATGTCAAAAATTCTTTATTGGAATCTGAGTTTCTGAATGCTT
ACGGTATTTATACCAATATTTATAATATGGTATAAATAGATAGATAGCTAAAGCAGGTTC
AAATTACTTTTCATATATCTTCTATCCATATTGTCCATTTCAAGTTAATTGCACTCAAAT
CTGAAACCCATCTAATATAGCTCTTCAAATTGAATCTTTATGCAAGTAATGTACCAAATT
TTTAAAGACAAAATTCATGACTTATTTCTCAATCAAATTGAAAACTAAAATGCATAATTT
ATATTGCTAGAACAATAAATATAATAGTATTATATCAAAAGTTATGAATTTCACCCAGTG
TAATTGGTGATTGGATTTCTCTGTTTGGCATAGAGCATAGACATGTTGGATCTACAAATT
TTAATTTACTCAGCAGCCGGAGCCATTCCATATTTACACTGGTAATCTCACACTATCTTC
AGTGATCATTTGATTGTTCATTCATTTCTTCAGATATCCCTTACTTTATTTCCAATTACC
TCGATACAGACAATAGAGAGTAGCCCATGTGGTGAAAATAGTGAAGGACAAGCAGTAAAT
TTGTCTCAACTGGTATGCCAATGCTGTTATTGTTGCTTACCTGTTTATTGTGTTTCTAAT
TTGAACTTGATCTTTTGGCTGAACTTGAAATCTTGTCTTTTCCTGATTTCTTTTATATAT
ATCTGTGAATTTTGATGTCAATGATATCTTTTAACTGGTTCATTTCTTACTTACACCTGC
AGAACCTCATCGATCTGGCAGGTTCAGAAAGTTCAAAGGCTGAGACTACTGGTGTGAGAT
GGAAAGAAGGATCCTACATTAATAAGAGCCTGCTAACACTTGGAACTGTGAGGCCTCATA
TACCATTGTTTTTCATCAGTAGATCAATAGCTGATAATTTTCCATGTGATTTGCCATCTA
AAGCCTCACCATTACATAACAATTATGTTATTTGTAATCTTTCGAAACCGGACTTGGTAC
TTGACCATCTAAAGCCTCGCTTAACGTTAAGATGTTTATGAACATGACTAATGCTTGAAA
AGTATGAAATAAAGCACCAATGTCATTTAATTCATCAAGGACATGATATATATATATATA
TATATATATATATATAT
>contig00439
ATTTGACAGATACGCAGTAAATTGTCCCCCATTCTTAATGATGCAAAAGCACCACTTGAT
GTAGTTGCATTCACTGCAATCTCACTGGGCTTGATATATGTGGGTTCCTGCAATGAAGAA
GTTGCACAGGCTATTATATTTGCATTAATGGACCGAAGTGAGTTAGAATTACAAGAGCCC
CTTACTCGGTTCTTGCCTCTTGGCCTTGGTCTTCTATACCTTGGGAAGCAGGTACATTTG
ACTTTGAAGTTAAATCATGTTTACTCTTTCGCTATGTTCTTGTTTGTTTGTTTATTTGTT
TCACAGTTTCTAAAGACATCATACAATCAATTATAGTTTCATGGTGGTTGTGTTCCATTT
TCCGTATGTGACAGGAAAGTGTGGAGGCCACAGCAGAAGTTTCAAAGACATTTAATGAGA
AAATCAGAAAATACTGTGATATGACACTGCTTTCTTGTGCCTTTGCGGGGACTGGGAATG
TTCTTAAGGTATTCTGTTAATGTCATTCTATTTGCACAATGGCAATCAAATATTATGTTA
TAGTCTTGTCCTAATTCACTTATTTTTTTGTCATACAGGTTCAAAACCTCCTGGGTCATT
GTGCTCAGCATCTTGAGAAGGGTGAAACCCACCAGGGACCAGCTGTGCTAGGGATTGCCA
TGGTTGCAATGGCAGAGGAATTGGGGCTTGAAATGGCAATTCGTTCGTTGGAGCATCTTC
TGCAGTATGGGGAACAAAATATCCGCCGGGCAGTTCCTTTGGCACTTGGTCTCCTTTGCA
TATCAAACCCAAAGGTATTAATCGTTTTGTAATTATTGAAAGTCTGCCTATTCTGTGCAA
GCAAACATTTTAACTGGCTGTTGCAATTTATACATGGGGCTGGATATAAAAATTAGTTTG
ATTCTATTTTTTTTTTTTTCATTTCGAAGAGTAAGCAAAGTTTATGTTACAATTCCAAGT
TCATCTTAATTAAAGCTTTAAGTACATAAGATGATGGATTTTGTTGCTTGATGATTTATT
TATTTATATATGTATTCATTTATTTACTTAATTTGCCAGGTTAATGTTATGGACACATTA
AGCAGACTTAGCCATGATGCAGATTCAGAAGTTGCAATGGTAAGATGGAGTTGGCTTGGA
TGTTTTCCTTTTTTATTATTTTTTTTAACCATCATTTACTGTCTAAATGCTGCAATATTT
GTTTAAATGCTGCAGGCTGCAGTTATTTCCTTAGGTTTGATAGGTGCAGGAACCAATAAT
GCCAGAATTGCTGGCATGCTTCGCAATCTTTCAAGCTATTACTACAAAGATGCTAGCCTT
CTGTTCTGTGTAATGCTTCTCATAACTTTATTTATAATGTCAATATTTCTAGTTATGCGT
GGGGTTTTGCTTGTGATTGATTTCATTTCTTGGTCGTCTCAGGTGCGAATTGCTCAAGGT
CTTGTACATTTGGGAAAGGGCTTATTGACTCTGAATCCATATCATTCTGATCGTTTCTTG
TTATCACCGTAAGTAATCCCTTATAGAGAAACTAGCTCCTTAAATCTCCT
>contig00442
CTTCTCACTGCCATGTTATTTTTTGGGGTGACAGCCACGAATGTTGATGACTGTGGATGA
GAATCTCAAACCTTTATCTGTACCTGTTCGGGTGGGACAAGCTGTTGATGTTGTTGGTCA
GGCAGGTCGACCCAAGACTATTACTGGTTTCCAGACACACTCAACACCCGTGCTTCTGGC
TGCAGGCGATAGAGCTGAGCTTGCTACTGAGAAGTGAGATTTATTATCCCTCTTTAGTTA
TTAGCATTTCACCTGTTGGTTGACAGAACACTAACTGTCAAACTTCTTATGCAGGTATAT
TCCTCTTTCACCCATTCTCGAAGGCTTTGTCATCTTGAAGGAGAACCCGGAGTACAGGGA
AGATCACTAATTGTTAATCAGGGCATGAAATGGAACTTATTTGGCTGGTGTCAAATAGGC
CCTTGCCTAATAGCTTCAAGCTCAGAAAATCAAAGTTTGTATGAGATTTTAGGTAAGGTT
ATGATGGATGCAGGTTAGGTCTATCTTTTTGTTCCCCTCCTGGTTGTTCCAAACACAGCA
GACCATTGTGAAACTAGGCACTCAGTTAAGAGAGAGGGATATTTATCACTTGCTTTCAAG
TTTTGTAATGAATGTATATTGGGCATGATGGCCCTTGGTCACCTGGTTTCATTAAATTAG
AAAGTTCTTTTTATTTTTGGCATTTGTGTTTATTAATTTGGAAGTTTTCATTTTCTTTCC
CTTAAGCTTAAGCTGCCTTGACCTTTGGAGTGATAATTGTTAGTTTGAACTTGTTGGATG
CAGAACTCGATTGAATTGTGGTATAATTGGTATCAATCAAGTCTTAATATGAAATTAATT
GTGGCTTCAATTCAAATTAATGTGAAATGCCATTAATTTTTAGTTTTACGCTTGACGTTT
TAACTTATTATTTTGTATATTCATGCAATTTCAGTGTTTTATATAAATATATATATATGG
TGAAAATTATGTTAATAGTTCAGTAAAAATTCTATATAAACCATTAATAATGATCTTACT
TTCTTAACGGTATGGTAAATTCTTTGGTAAGTCAATAATCATCATGGGGTTGAGGAATTT
TTTTTCCAATGACTTCCAATGTGTGCATTAATTGTTCACGTGTTGGAAACGATCCATACC
AGAGCTGCATATATCATTCTACTAATTAATTTGTATATTAATTTGCTAATTAATGGGTAA
ACTCAGTGAATCAATTCAGAATATCCTTAATACAAAATTTCTCCTCAAGTGCAGAACTAT
ATAAACCTCCATCCCTTTTGAAATTCAAACCATAAACATATATTATTCAAAACAAAATAA
AAAATGAACTCATTTTGGTTCTCAGAATTTCCATAGTAACCTTGATTTTGAGTAGTTACC
TTCCTTGATTCATACCCATTATAGCAGGATAATGATAATTCTCAATCTTCACATGGTAAT
AGTACTTGCCACCTTCTAAAACTTTTAGTGTCACTTGTTCCTTGTCGCTGATCAGTCACT
TAGCCATTGTTGTTGTAGTTGCTGGTGTAGGAATTCTTCTTGTTATTGCCAGTCTCATAG
CAACCACTAGCTGCCAATGTGACCGTTGTAGTTGTTTTTTCGCTTTCACTAGCCAATATT
GTAGTTGTAATTGCCAGAGTAGACATTGTTACTAATTCGATACTCCTCATAGGTTTCTCC
ATCAAATTCTTCATTCAACAGTTCGTTTTCAGTTGCAGTCTCCTTAGCACAAGGAAAAAA
GGCCAGACCTTTGACCATATAAGCCATGATCACCATTTTCACTCGTAGGTTTTGTATGGT
TGAGGGTAACTCAACCAAGAAGTTGAAAGTTAAGGAAGTGCTAAAATTTAACTTGTTTGG
TTGGCCATTATCCTTGACTTATTGACTGACTTACTTACCCAATGAACTTTTTAAAATGTA
GGCATTTGAACCAAACTACGCCTTAGTTTAGATTGCTTCTGATGCTGTTCATATTTGTGC
GTAAGCCATGATTTTGCTTAATAAAAGACAGTGATTGATAACAAAGAGTGTTCATATTGG
AATTGTATTTATTGAATTATCAGCACTATGATTTTCGAATTTTTGTTTCTGTGCATGAAG
ACGGATGTATTATTATTATAATCTGTTGATTACTTAGCAAGGAGAAGAATGAACCATTTG
TTGTAAATCCTTGCAAGTATTCCTATCTAACTCGACTAGAAGATGTTTTCAGGCTCAGAA
TGGAATCAAAATCAGACCAAAGCTCCGTGTGTTCAAACTAGACCTTACTTTTCTATTTAA
AGTAGACTAAAATTAGAGGTATTTATCTTAACAAATCAGCTTATAAGCTTTAAAAATAAA
CTGAAAAATTTAGCTTTTTATTTTAGTATTTTTAAACTAATTTGACCAAATATTTTAACG
TGCTATTTTTCATCTAAGTTTGAAATTTCATTACGTATCTCATTTAATATTCTTTTTTAA
TAATTTTAATAAAGACATTTATTTCACAGAAAACATGAAAAATATTTTTTATATTTTCTA
CCATTTAGGACACTAAAAAATACATACTATTAATTTAGCATTATAACATAACGAAAAGTA
TTTTATTCAAAAATTTTTTAAAAAAATAAAAAATATTTTTCATAATTTTTTTTATCAAAC
GAGTCGATAAACATTTAAACAAATATATAATTATTTAAAATTTTAAATACTTATAAACTA
ATTTTTATAAGCTTTTAATTAGGTTCACCCAAGCTCAAATATTATGAATTTGGTTAAAAA
ATAAGATAAAACGAATTTTTTTAAAAAATAAAATTAATAAGAAAAAAAAGGAAGAGGAAA
AAAGGTCAACAGTTGAAATCAAATATGGGCTTGAAAAAGGCCCAGGTCCACAGGCTCAGG
GCTTCCCTGTCATGTTCATATTAGGGATTTAGCTGCCTTCTCCTTTTTCGGTAACAACTC
AAAAGCTCAGAAATTTCGTAACTCTTATATCATTGAAAATAAGTTAAACCCTAAAACCAA
AACCCTACGCTATGAAGGTCAAAGTAATATCACGCTCCACTGATGAATTCACTCGAGAAC
GAAGCCAAGATCTTCAGGTACCTCCTTAAAGCTGCCTCTTGCGTTTTTTTTTTTTTTTTC
ATAAATTCACTACCTGTAGAAAGGTAACTAAGAAATTTGATTTCAATTAGAGAGTTTTTC
GAAATTTTGATCCGAACCTTCGACCCCAAGAGAAAGCTATCGAGTATGTTCGGGCACTTA
ACGCCGCCAAATTGGAGAAGGTAATATGAGCAATTTTTAATGGAATTATTGCTTTGATTT
TTTCGTAATTTTTAAAATAGGTTAAATGGATCATTTTATTTTTGTTGGATTTTTTATTAG
ATATTTGCGAGACCGTTCATTGGAGCAATGGATGGGCACATTGATGCTGTTTCATGTATG
GCAAAAAATCCAAATTACTTGAAAGGGATATTTTCTGGTTCTATGGATGGAGGTATATAT
ATTGCTAAGTTGATGCTTTCTTTGCAAAATTTGCTTTGGTTTGTCTTGGTTGCTTCCAAA
TTGTTTGTTTTTCTAGATAAGTTTGAAACTTGCTTAAATTTTTTATCTTTTATTTTTTGC
AGATATTCGCCTTTGGGACATGGCTTCCAGGTAATTTGATGCTGAATTCAGTTGGACGTT
TCTTATCCATGATACTGTCTGAATTTTTCACTTTTTTATGGAAATGTTCTTTTCCTCTTT
GTTTTCATGGATTTATTTATAGCTGAGTGTTGTTTTTCATGTCGATGCTTTGCATTTGTG
ATCAACCTATATGTTATGAATTGAATTATGTATCAACAGGAGAACAGTCTGTCAGTTTCC
TGGTCATCAAGGTGCTGTACGAGGTTTGGCAGCCTCTACAGATGGGCGCACTCTGGTATC
TTGTGGAACCGATTGCACGTAAGGCACAGTTCTATAGTTAGGATGAAACTTTGGGTTTTC
AAAGCTGCCGTCAGAAAAAAAAATAAAATAAAATAAAAGGAAAAAGAGATTTTTCAAAGC
TGAATATTTGGTGTATCGTTATCTATCTTTTCTCATCAAACAAAAATTAATTTCAGCATA
CATAATTTGCCTGTAATATTCATTTCAAACTGTGGCCTCCTTTTTCAGTGTAAGACTTTG
GAATGTTCCAGTAGCTACTATTGTGGAATCAGATGACTCTTCTAACTGTACAGCAGAGGT
ATTGCTTTCTTCATCTAGTAATATGTTGTCTGTTGAATCAATTCTTCTCTCTTAACCTGC
TGATCAAATATATATTTTTGCAGCCATTGGCAGTTTATTCTGGGAATAATGCATTTTGGT
AATGATACTAGTTATTTCTCAGGAAATATGTTCTGAATTTTTGTATTGCATATGTGGCAT
TGCAAGTGTTATTCCCTATATTCTGAAGTCTGAACCTACCTTCATGTTTTAAGGGATGTT
GATCACCAATGGGATGGCGAGCTCTTTGCCACAGCTGGTGCTCAAGTAGATATTTGGAAT
CACAATAGGTTTATACTAAACTTGCTTATTTGTTCCACTGAGTATGAAGTTATTTCAATT
ATGTTCACAGTGTACCATCTGTGATTAGGTCTCAGCCTATTAACAGTTTTTGAATGGGGA
ACAGACACAGTTATATACTGTTCGATTTAATCCGGGGGAACCAAACCTCTTAGCAACATC
AGCAAGGTATAGCCTGGATAAATGACATATAGTTCAATCATCATGTGCTTGATCAGATAG
ATACACATGTGATATAGATAATGTTCTCATTCTGTACTTATTTTCCATATTTGC
>contig00474
TGGATATTAAGTAAAATATAAAATTAACTAAAGAGAACAACGTGATTCTTATTTTGGAGG
AAAGTCTAATGGAAGTATAATTCCTAATAAGGTGAGATAATTATTTTAGTGGATAATATT
TATATTAGTTTAAAATTAAGATATTTGGGTGTTACTATATTGGTTACCATTGAGATTCTA
TAATTAAAAAATTATGAATTTAAATTTTATTATAATATTATTAATATTAGGAAAAAGTAT
AAAAAAAATATTTTGTGTTTTGCATTTAATATCTTGTGTTTTGCGTATATATGAAAGATG
GTGGTTTAATTTTTATTAATCTTATTTTAAAATAAACTTTATCAAAATTAATTATATATT
AGGTTTAAAAAAATTATATGTCCATATATAAACTTTAGAAAATAAATTTATTTTTTAAAA
ATTTTTTCTATTATTTTTACATTTGCTTCTAAATTTAATATTTATCAAAATTTTAAAATC
TTAAAATTTTTTAATATTATTTTTTTATTGAACCTTTGCTTTTATTAAATTTTAATTTGA
TAAAACCTTTTAAAATTTATGTTTTTAATTTACAATAAAAAAGTTAAATCTATATATAAA
ACCACATGGCTAATATATTGTCGTTAATAAGTTTCAGTTTAATAATATTTTTAAAGTGAT
AAAATTTGGAATTGAAATCCTAATTAAAATGAATTACATAAAAAAAAATAGATATCCCTT
TTTTAAAAATTAAAATTCTGCAAAAATTTAGGGCATGTTTAATATAGCGATATTAAAATT
ATAATATAATTATAATTATATTATTTAATAATATAAAAAATTTAATTTAATAAAATAATA
ATTATCTAACCATTATTATAATTTAATTAGATTATATAATTGATATATTATATTATATTA
TGTTTTTTATTTTATTAATTTAATTAATTTTTTTATCATTTTTTGAAATAAAAAAATTAA
TTCTTTTAAATAAAAAATTAATTTAAAAAAATATGTACGATGATTATGTGATAATTTTTT
TTTCTTAAAAATCAAGGAACCACAGTGTGAAATGCTTATTTAATGGCCAGAAATCTGTGG
GAATACCATACGTATAGCCTGTCAAACACAAAGAATAATTGAAACTTATCCTGTGGTTCC
CTTGGCCACCATCATCATCGTCAATCCTACCAATAAACAAAACTAAAACCAGCGAAACAA
CACAAATCCGAAAGGTGGTGGGTATTGGCAGTTTGACTCGTGGGACCCCAATCCACCGTG
TCATTTGGCTGTTTCAATCCTTAGCCCCCAGTTTTCAATTTAATATCCTGTTGGTAAATC
CACACATCTCTCTTCTCGTTTTCATGCTTTTGGATCTTCCCTCGATTCTCTCATTATTAG
CCCACAGCTAATTATTTTTGAGTTCTCACGCCATTTTCCCCCCTTTAATCTCTTATAATT
TTCTGCAATTTTTTCAATGCCCTTTTGATTCCTACAGTGCAGTCTTCGTCTTGTTTGTTT
CTTTCACTCAAGTTTCCTGTATTAGTTCCCACTTTCTATGATTTATTAGATCTGATTTTG
TTCTCTGTGTCTTCCCGTGGTTTTCAAATTTGGCAACTTTTTTCCCCTTTACTTAGATCT
GATTGTATGATTTTTTGATTGAAAAAAATCAATCTAATTGCGTTGGAATACTAAATTATC
GTGTTTATGGTGTTTGCATTTGTGGGTATCTCTTTAAAATATTGAATGTGGCTCTAATTT
CTCTTCGCGGTACATTGTATTCTGGGTTTCTTTTAATTGAACCAAAATCTGACAAAGTTC
AATCCTTTTGTGCGTTTGAGTTTCTGGGTGTCTGTCAAAAAATGGTGACAGTCAATCTAG
GAATGCTCCATTACGTGCTTGACCACATTTATGGAGGATTTATGCATAGAACCAAAATAA
GCCCTCCATTCTTTTCCAGAGGATGGGGTGGCTCAAAGCTTGAGCTCTTGGAAAGAATGA
TCAAGCAGCTATTCCCTGAAGTGGAGAGCCAGAATTGGACTCCGAGTTCGATACAGCCCA
TTTGGCGAACAGTTTGGGAGACCCAAACTACTTCTTTAAGAGAAGGGATCTTTAAGACCC
CTTGCGATGAGCAGCTCCTTAGTGCTTTACCTCATGAAAGTCATACTGCAAGGGTTGCTT
TTCTTGCACCGAAATCCATCTCTCCACAAAAGATGGCTTGTGTGGTTCATCTTGCAGGTA
AGCTGAGCATCTTTTGAATTTGAAATTATAGGATACATTACCTTCGCTCAAGTTCCCTTT
TCGTTTAGATTTTGAACAAAACAATTTACATTCTAGTTTGTTGTTATTTGATGGAGAATC
TGTATAGGTTGTTTGATTTAGCTACTTTAATGCTAATTGGAAACGTTGTGAATTAGTTTC
TTGCGCCAAGCTGTCGGAGTTAATGGCCATTTTGCTTATCTGGTGCAGTTTAATACTTGC
TCCTATACTTTATGAAGGTCAAATTTTCACTATGCGTTTTTCTTTTTTTAAGAATGTGTC
ATATAGGTTGGATTATCTTTTAAGAATGTTCATTTGCTGCAAAGGAGTTGCACTTGTGCA
GGAACAATTGCTAATCACTACCTTCAATGGTTTATGAGTTGTGCCTTTGGATTGTTGAAT
TTGCATTCAATTGAAGAAACTTGAAGCATCTGTTTGCTTTCCTATATGCTTTCCCAACTG
ATCCAGCTCAGTGAATTTTAAAATTAAGGAATCATTCATGACTCAGATTGCATAATCTTG
CTGGGGTTGTTTCCCATTCCTTTCCAGAATGATTTATGCTTTTGAGCAATAGGTTCTGTT
TCATTTTAGCCAAAACTGTGTCATCTCTGCAAAATTTAATGTTTATTTTGAAGAAAGTGA
GTTTTTCGTAGGCTGAATTGAGTGGTGAATTTGACGGTTATCACTTTTAAGTTAGAGATT
ACGTACTTCAACTTCATTTTTCCATTTTTCAGGCACTGGAGATCATTCATTTGAACGAAG
ATTGCGTCTTGGTGCACCATTGTTGAAGCAAAACATTGCAACCATGGTGCTGGAGAGGTT
AGAGTCAATCTTGTGCTATTAGCTACTAATAGAAGATGGAAGTTTTTCTTTTTGCGCCCC
CACCCCACACCCTCCGCGTCTCTCTCTCTCTCTCTCTCTCTCTCATAAACTATAAGCATA
TGATTCAACTTAATATGCAATTGCAGCCCTTTCTATGGACACAGACGCCCTATGCTGCAG
CGTGGTGCAAAACTCTTGTGTGTTAGTGACTTGCTATTATTAGGCAGAGCAACCATTGAG
GAGACACGCAGTCTTCTACATTGGCTTGACTTCGAGGCAGGGTTTGGCAAGATGGGTGTT
TGTGGATTTAGCATGGGTACACACCTCTCCTGTTCAAGCACTGGCCACTTAAAATATTAA
ATTTATTTAGTTGCTTGAGACCAATATATTATTTCGGAGCACCAACAGATAAAAAAACAG
TGTACAAAGATATCTCACCTTTTGTATTGGTCCAAATATTTTCTAAAATTTGATGATCTT
ATTGAATTTTAGGGGGAGTACATGCTGCAATGGTTGGATCACTGTACCCCACACCCGTTG
CAACCCTTCCTTTTCTCTCCCCACATTCTGCTGTTGTGGCATTCTGTGAGGGGATATTGA
GGCATGGCACTGCATGGGATGCACTGAGAAAGGATCTTGCAGTTCAAGAGACTGCAATGA
CTCTAGAGGAGGTGCAAAAACGGATGCGAAATGTATTGTCTCTCACAGATGTCACGCGCT
TTCCAATTCCTAAGAATCCCAGTGCTGTAATATTTGTTGCTGCAACTGTAAGTAATATGT
CTTAGCATCACCGTTTGATGTTATTTGGAAAGACTGAAGAGAATTTGGTGGTTATTTTCA
TTTCAGGTTTTCTCATTCAAATTTTTTTCCTTGGATTAACATTTTACCTCATTTTATGAT
AAGCAGACTATTGTGCTATCATACAGATATTACTGTATAGAAATGATTTATGCTTCATTC
AATCTTTTCTACCCTATATTCTCTTTCTTCTATTAATTAATACTAGATAAACTATGTATC
CACCATGTCGTATGCTATAACTTCTCTGCTAATTATGTGGATCAATTTACAGTGAAATGC
ATTATAGTATACCTAGTTGGAGCAATACTTATCCATCTTCCTGCATCAACTCGTCAAATT
ATTATTTGAATAGGTTTTTTAGCGCTCTCTTCCTCTCTTTCACGGATAAGAAAAGATAAA
TTTTCTGGTATATATTTTTGCCATTCAAATCGAGTATTTAGCCTGCTGATCCATTGATGG
ATTGGATTGCCTGACAGAAAAGTAGGCATTGAGCACTTCACAGGATGATATGATGCTGTA
CTAAGTCTTGACCCTTTTTAACATATGTAGAGTGTTGTGTTTATTTTATGGTGCATTTAC
AACTAAATATTTCTAAATTCTCTATGGCCATATTCAATCTTAGAACTTATTCAACTAAAA
TTTTGTCTTTTAGGACGATGGCTACATACCAAAACATTCTGTTTTGGAGCTTCAAAAGGC
CTGGCCAGGTTCAGAGGTGAGATGGGTTACTGGAGGCCATGTTTCATCTTTCCTTCTTCA
CAATGATGAGTTTCGCAAGGCCATTGTTGATGGGCTGAACAGATTAGAGTGGAAAGAGTC
TCCATTGTAATAGTAATCACATATAAAGAAGTCCACTATTATTTTCTTCATTAATCTTCT
TCTCCCTTAATTCTTGATAAGCTTTGTAAAATGTACAACTGATAGTGATATCTGTGAATG
ACCCCTGCAGGGAAAAAAGGGTGTTATGTGAATGAGTTACTTGTTTCTCTTTAATCTCCA
AAGGAACTTTTTTAGTTGAATGCCAAACTTCACTGATTGTAAGGAATAATTATTGGAATT
AACAGTAATCAA
>contig00511
TTTTTGTTCTTTGATCAGGGAATGATATTCACTCTGCTGAAATTCTGATTAATGTCTCTC
ATGAAGAACCTAGTTGGTGGGTCTGGGTCACAGAAGAAATGGTTCCCAACCAGGTTGAAG
AACAGAGTGGAATTGATGATGAAAATTATGTAGTTGTTACTGAGGAACATGTGGTGGATG
GTGTTGCCAACTTTATGGCTAAATGCATTTTGTCAAATCCAAAGGCTAAGGTATGTGACT
AGTAAGATGTATTGTACATAGTGGTTTACTTGTTATACTGCTTCTCACAGGACCTTCTAC
CTTGAAATTGCAGAGTATGACACCGGAGGAGCTGCAAAAGAGTAAGTTTGCTGTTGTTAA
TGAATAATGATATGAAATGTTTTTGTGTTTCCAATTCATAATTGCAAGACCTAATGAAGG
TTACCAATTTTTCTCACAATATTCTCATATTTAGTCATAGAGATTGGTAATTTTTTTCTA
TGTAATTAATGAGACATTTGCTTAATTTTTTGGCTGCTTAATTTCATCCATTGTCCTTCA
ACTTTGAGGTTGTTTCATTACCGTCTCTCAACTTTAATTTGTATCACAAAAATACTTAAA
TTTCAATTTAATAATACCTAAAGCCTCTTTGACTATATTCTGTTGGGTACTTCGGCTAGA
AACTAATTTGGACATGCTTAGGTGGATTACACACAATAAAAAACTATTTCTCTCTGTGTA
ACGCGAAGAGAATAGTCTCTGGTTGTGGTTACAACATTACTAATAACTTTCATTTCATCT
AATTCTTTCTCTATCTTCAGACAAATCAAATCTTTAATTATTTTTATTGTGCCTAATCTA
TTGAGGTATGTCTAAATCAGTTTCTAGTCCGAGCACTCAACAAAATATGGCCAAAGGAAC
TTTTGGACTCTATGTTGTATAATGATTTTAATTTTCTGCAATTTACTTTTCTATCTATCA
ACCTCTGGACTTTATGTCGTATATTAATTTTAATTTTATGATATCTATATTTTTGTTTAT
CAACCTTTGGACTCTATGTCATACGTTGATTTTAATTTTCTACAATTTACTTTTCTGTTT
ATTAACCGTTGGACTTTATGTCGTACATTGATTTTAATTTTATGCAATCTACTTTATGTC
TATCAACTACTAAACTCTATGTCGTATATTGATTTTAATTTTATGCTATCTACATTTCTG
TCAATCATCCTCTGGACTCTATGTTATATATTAATTTTAATTTTATGCAATTTACTCTTC
TGTCTATCAATTTCTGAAATCTATGTCATATGCTGATTTTAATTTTATGCAATTTACTTT
TCTATCTATCAACTCTTAGACTTTATGTCGTATATTGATTTTAAATTTTTAAAATTTACT
TTTCTATCTATCAACCTCTAGATTTTATGCCTATGTTGATTTTAATTTTTTATATTTTAT
TTTTTTGTCTATTAACTTCTAGACTCAATGTCGTATGTTGATATTAAAGTTTGAATATTT
TTGTGATAATTGAACTTAAGGGACAATGATGAAACCATTCTCAAAGTTCAGAGATGAAGC
CTTTTTTTTTTTTTTTTGCAATACTAGTGGAACCTATTTTATATTCTTGACTATTGAGAA
GGATTTGTATTTTGAATCCATGATTCTTTTCTAAAACACTTGGGGTGGACCGATTGATAT
AACACTATTCATATTTCAGTATGACGCCTGATACTTTGCAACACATAGATGTCTTTCATT
TTAATTTAATTTTTGGCAAACCCATGTCAGTGGCCTCCATGATTCAAATGCTATCATTTT
CATAACATTGCCAATTTGCAGCTGTGGCAAAAGCATTAGGTGGTGTGAGCAAATTTGAGA
AGATATTAGATATTTGGCATGCAGGACAGCTGTTTTATACCTTGGCTACCTGGGGACTTG
CCCTGTGGGGGTGAGTATATGCTTCTCTTTGAAACGTATTCATATTTTATTATAGAAATG
CATTTCTTCTCCCTTTTATTTTTATTTTCTTTTTAAAGAGAATGTGTGTGTTTAACTACT
TGTACATTTTCAAAAATGTCTTTTAGTATTACCATATTGTAAAATTAGAATTTCAATAGG
TGAGTGCTGGTTTACTCTGGACATTTTGAGAGTGATTTTCAAACCTTAAAATATCTTTTT
GGAGCTCAATACCAAGTTAATGCCTAATGAATTGTTGGCAGCTTTCTAAATGAACTTACT
ATGATTAAAATTCAAGCATGCTTTGGTTAATGATTATTGTTATGACACATGTTTTGGCAA
CAGGTTGTATCGGAGTCGAGCTGTACTAAAACTTGCTGCAAAGGGCGTTCACACCACTAG
CAAAGTGGTTTTAAGGGCACTTTGAAGAAAGCCACTCTATTGCAATGAGCAAAATAAATT
ATAAATTTGTAATACTACATTAATTATGTGGGACCATCTAGTGTCATCCTGTGTGCAAAT
TCTATTTAATTCCTCTTTTCTATCAATGTAAATTCTTGTAAATATCATTGGTTTCCACTG
CTACTCCTTTCAACAATTGAATTGATTGATTTATTCTCCTTGATGATTAGGAGGATGTAA
TTTCTTTTATTGTATTGTGTTTGTGTGCACTATAAGTAAAAATTAGGTTTTCCTTTTTTC
ACTTCCTTTCATTTGTTTATGTCCACGTTCTTCCCTAGAGAATGTGATGAAGAAACATAA
GAAACAGATGGGTAACTAAGGTAGTACATAGGTTAAGAAATAAGAAGTCTGACAGCATAT
TTGCCACAAGTACATACACAATCGACACAAAACAGAAGAAACAGGACTAGCAACAATGAC
CTACAGTGAACAGGGAATATAGTTATTATCTATGATTAGAAGCTCAAATGCTACATAATA
TTAACATTCTCATGTTTCTCTTGAATAATACAAATACAAAACTGCTATCCTTTTAGAAAC
CAGTACCATTACTGGAATACGAGGGGGAAAACTGCAAGTTGAAATTCTGCAGCAGCTATA
TTTGCTTCTGTTTAACGTGAAAAGAAATGCAAAAGAAACAAATTTAAAGGAGAGCATGAT
GCCTTTAAAATCACTCCAAATATTACCAAAATTATAAATGCATTCATATTGGAGGACTCC
ATGAAGGTCAATGTCTTTCCATTTCAACAAGTTTCTAGCGTGCAGCATGCCAGCATCATA
GCTGAAAAAGAGAAAAATCACTAGAGGTCAAGAAAGAGCAACTAACAAAGCCAACAATCA
AAATCCCAATTTCTTCAGCTTAATGATAAGCAAATCAGTTCTTTATACCCTTCAGCAAGA
TGCAGCACTTGGGATTACTTCCCATGTAATTGCACAGTGAGTAATGACATTTAACTAAGA
TATACATACCCAAAATGATGCTTCTAGAAGAGTAAGATTATGTTTCTGGAGCTTTTCTCT
TGCGATCAGATGCTGATGTATTATCTGATTGGGCCTGACCAAATACTGACCTGCACCGTG
CCCCAAGCCACAACCAAAACTCAAAAGACATCCAGATGAAGGAAGAACCAAAGGAACATT
TAGGCAAGTATATCCTATTAGTTAAAATATCTTGTATCCAATGTTAGCGCTAACAAAAAC
AAAATTAAATAAAAATACAGCAAAAGATATTATCTAATTTGAACTGTTCATACACTAACA
CCAAGAGTTTATTTTTAATATCACCAAATATACTGGTCAGAAAGTATTTCAAGGCCAACT
ATTTTTAATCATTTTGGTGACATGCCCCCGTCCATGTCAGCCCAACCCCCAACGCACATA
TAGAGAGAGAGAGAGAGAGAAAGAGAGAGGAGGAGGATTTGCATATGGTACCAAACAAAA
AAAGTTGAAGTCCAATCACTACCAGAGCAATTTCAATAAAGGAAAGTTGCTTATCTAGCA
GCAGAATTCAGTTTCCACATTCTGATCAATCTTGGGCTACATTAATTATGTATAAATAAG
ATTAAAGCAAGAAATTATTTTGCAATATATACAGTCTTTATTTGGAGAAGAATATAACTT
TTAAATTACCAAATATATTAGTTTGCATTTGGATGGAGAATTTTAGATTCGAGGATTTGA
ATTTGAGTTTTTTGTTGAATTTATTTTTTAACATGAAAATCATACACAAGAAGCACTAAG
TAGTATGTCAACTTTTTGTTGTGTAACTTGGAAAAAGAAATATATACCCACCCACAGGTT
GAACATTTTTTATGATGTTTACAAAATATGGACAAGCATACAGAACATATGTAGCCCATG
TCAATCGTAGTTTTATGGCAAAAACACCTGCAAAATGCAGAACTCGGTAAATTGCAATTC
AAATTATTAAAAAGAAAAAGAAAATAATGTCAATTTGGAACAAATAAAAGAAAATTCTTC
CCACAGTAAACATACACAAGCAAGAGTGGCTTATTGTTCACATGAGAATGCAAATGATAA
TGCATTTAATGATATAAATAATAAATCAGACAATGGTAATAGACCCGCCGCCCCTCTGCT
CAGAACTACAGCCAGCAATTTTGTAGTATCATAAAACTGCAGCAAATCCACTTAAAAACA
TCAGCTAGCAATCCCATAGTATCATAAAAAGCTAATACAGCTGGATTACAAGCAAATAAC
GCACATAAATCTGAGAATAAAAATAAAGTTGCCTTTCTGCTTAAAATTAAAATTAGCATT
TTTATAATATCATAAAATTGCTGGAAAGCTAGTAGTCCTTTGGTATTATGAAAAGCTAGT
TGTTTGGATTGAAAGTAATAATGCCTAGTGAACAATTACATATAAATTGCCAACATTTTG
AAATAAGAAAATGTGGCAATAATTAAATTAATAGTGATTGTAACTCTCCAAAACAAACAA
ATTGTGCACAATCGAACCCTAAGTGCGTGTTTGACTCCTGAGAGCAACCACTTCGTGCCA
AAACGTTGAAGCTTAGAACTGTCTACCCATTTTACCTCCAAAGGGCCCCACCTTGATGGG
ATCATAACTGAGTAATGGCCTTTATAAGCTAACACGCAGACGTGTGCTCACCACTTGAAG
TTGGGATATTAAAAAAAAAAAAGCATCAGACACGATATACAAACAATCAAGCATGATATA
GAAGCCTTGCAACAACATGAAACAAAGTAATCATGAAAAAATGACATAAAGTTGATTTAA
GATGATTTTAACTTACGATGCTCGGAAATCCACACCGGCAGGCCTAGGAAGTTGTATGAA
GTTACGAGAATGCAAGTCAGCTGCAAACACAGTCTGCATGCAACAAGAATGCCATACTAG
TTCAAGATGCCAAAAACAAAAGGTTCAAGCAAAAACGACAGATTCAAAAAACAAATGGAA
CATATTTATATACGCACAAGAATGGAGATGTAATACTAAAACCAAAAATATAATTCAGAT
ATTAACTACAATAAGATAATTCAGCATGTTAGATTACTCATACAACAACATGCACTGCAG
CCAAAATGAATCTTACCACTAAGTATTGAAACAGCCCATCCAAATGTTGAGGTTTTACAT
ACACACCTCCAGTTATATAAGAAGCCTGTTAGATATGCATTACATGAAATCAGGAAAGCA
AACAGGCTCCATAGAGTTAGCAAAGAACACTCATTTACAACAATATGCTACCTGCTGCAG
AAAGGCTGAATTATGAGCACCAACATAACAAGAGTCTATAGGCACCTGCAGCAAGATCAA
ATGAACAAAATATATGTCATAATATTGATAAGACCATGATCCAAAAATCAGCAATAATTG
AAAAAATTAACAGGAGCCAACTGCAAACGTAACCAAATGTGCAAGTGGGGAGAAAAGGCA
ACGCAATGTGTTCCATTTCTTCTTTTTTTTTTTTTATTTGAAATGAAATATTACAAACAC
CAGCCTATTTTAGCAATCTTTTTTAGGTTATATACCTACAAGTTAAAAATTGATACATAT
GTGATATGATATGTAGACAGTAACATAATTAAAAAGAAAACAAAGATAATAAGTAACAAT
TTTCATGTTTCTTAAATGGTAAAAAAGGTTAGCCTTTCTCACATATTAAAATACTAAGAT
GAACATAACCTTCTGTCATCATGATTATCATCAAAATATATGAAACTAGGACATCAATTT
ATTCTAACTTACAGAAAAGGAAAAGAAATGTAAACAAGTCAATAAACCTATAAGTTGTTC
AATAGCATATTTTGAAGTTCATTCTATCTGTTGCTAGTCAAACAAGGACTTTGTGCTGTT
TGCAATTTACAAATAAATATTCTAGAAATTGATGAATAAAGAAAAATAAAAACAATTTCA
TTATGACATTTTGTAATTACACTCAATGGCAAACACCTAAGATTATAGTATTAGCTGGAT
TCAGATCAATTACCACATAGTGATTGCCTTATGGCTTCACTCAAAATCAAACTAGAGAGG
AAGCACCAATAAGCTTTCAATCAAAATTGCAGCACATGGAATAGGATCACAAAATATAGC
ACAAGAAAATAAATTAAATGCATTGTCTTACCATAGAGCGTTGGGCAGAGAATATTGCAT
TCATTACCGCAACATATCTGGAAAACCACATCCCCCAACCCACCCAAAAGAAAAAGGTCA
AGCCTTAAGGGATAAAATAATAAAGCAAAATTATCATAAAACATACTGTTCTGGTCCATC
TGGAGATCCCTGCAAACACAAAATCTGCCCTTGTGTGTCAGTGACATTGTAAGAAAAATA
ACAGTAATACTAATGGCTAATTGGCTATGCTAAATTCAAGGAACAAAATGCAAAGCATAC
ATGTCATTATATAACTAGCCGCAACATAACTGACTTCCCAAGATTAACTACACAAATCAA
TTTCCTTAATCTAGACAATAAGTAATGCGAACCTGTTTAAACACAAACAGAACTCATAGA
ATATCAATTCCTAACTTTGCATGGCAAAAACATTGAAAGGTTGTCTGTCTACCACAACAA
TGATAAAGAGATGCTGTGAAAAAATGAATAAAACTTTTGAGGCACCAATGAATTTCATTA
AAATGTTTGAAATCCACCCTAAATGCTACTACAAGAGAGCCAATAAAATATAAATCAGTT
CTATTCAGCTATATAATGATAAAAATAGAAACAGTAACTGTTGATTAAATGCTCTATCAA
ATATGTGGAATTTCAATTCAGTCTGGACAATGTACAGAGTGCAGACAATACAAATACAAA
TACATTGTTAAATAAATACGTGAATACTCACTCGAGGCTGAGGATTGAGTGGTCCCGAGC
GAAAAACCCGTTGTATATCTTTCTCCAAGTCAAATCAAACAATCCACAATAAAATCAGTT
AGTGAGGAATTCAGCAGAATCAACCCATGCAACGCAAAAGGTTGTCTATCTTTCCCCTAA
ATACGTCAAATTTTTTCTAAAATGGCCCCTTTTTCACACATTCAAACACATACAACGCAA
TGAACCCTTCAAATGGCCAATAATACAATGAGTAAACTTCATAAAAATGAACACAAAACC
AACAACCATGAAGGATACAACAAAGCGCCATGGACAATGACCCCGAGAGCAACGAAGACG
CAATCTTTCCTCGAGGCTCCTCCTTCGCCAACTTTTCATCTCTGATTATGAACTCCTCCA
ATTTCTGCAACAAATTGGAGTATAAAGCAGGCAATCTCCCATCCTCAGAGCTCTGATTTG
TAGCCGAAGACGAATCATAAATATAGTCGCAAGAATTATACCCAGTAGCAATCACTACGA
CTTGGTTCAGTTGATTGAGCAGTAAAATCGAGTTCAAAAACGCAAGAACCTGCAATCCAA
AAAAAAAGGGGGAAATAAGATCATTTTCTCTCTAGAAAGTGGACGAAAATATCTACTATT
TGATTTTGCAATGAAATGAACAGGGAGTTAGGGATTGGTAGAAAGAGAGAATACCTGAGA
GAGAAATTGGGAAAATGGGAGGGAAGAAGTGGTCCAGAAGAATGGATTGGTGTCTAACAA
CACCATCACAAGGCTAACATCATCTGCGATTCGACAATAAATCGATCAAGTAAATCAATC
TGAGGTTAATAGACAAACGACGCATATAAACTAATAATTGTATGCACATCTATAGATTGT
AGACAGAAAGATAACGACAGAAAGTGACCAGAGTAGAGCTTTGAAGGAACTGAAGCCATG
AGGATTTCTTTTCCTCCTCTTTTATTTGGCAAAAGTATTTGTAATTGGAGGGAAAGAATT
AGAATTAGAATTAGAATGAGAATTCACGTCACTTGCTGCACAAATACTGATGATTGAAGT
TCTGGTTTTTCTTATTTATACTTGTTTGTTGGGCCTGCTTATTGTTGGAAGGTAATGGTA
GGCCGAAGCCCACAGGACTGAAACAAAAGAAGAACTCGAACCCCCTTAGAGCAGGAGGTT
GAGGCAATATGATAAATCGCCCTCTCAGTGAAAATCCACAGTAGGTCATTAGTTATGGTT
GAGGATGATAGGATTGTTTTTAGAAGGTTCCTAGCTAGCTAGTTTATCAAAATCCCTTGC
CGAATTCTGGCTTCATTAGTTTGTAACCTGAATGATCATGAACTCAGGTTTTGCTATCTT
AGCTTGGCTGCTTCTGTTTGTGATCTGTTCATCACAGATGCAAGAACATCTCTGTTCTAT
AATAACTGATTTTACTTTCCCTCTCACTCAAAGGTTCGAATCCAGTTTTGCGCAGTTCAT
TTGATTTGTATAATTGTATATAGGCAATACATCCCAATGCATGAAGTCATTTATCCAGAA
AATGAAAAATAAACTCTACTATTTTTCTGATAAACTGTTCCTTCTAAACTCAAGCATTTA
ACAAGCACAAGAAACA
>contig00516
GGATGATGATAGTCGGGAGAGCTCCAGGATGGTTCGGAAGAGGTCCGATCATGATTTCGA
TAGCTTTGATCGGAGAAAAGGGGTTGGCGTAGGGTTTGATAGGTATAGTAGTAGAGAAGG
GTATGGTGGAGGTGGAGGTGGAGTTGGTGGTGGCAGTGATAGAAATATTCATCGATCTGA
GAGCTTTTGTGGGTCGCGGAGGGAGTTTCCGAAAGGGTTTAGATCTGAGAGGGACAGGTC
CAGAAGAGAAGGCAGTGTTTCATCTTGGAGGAGATTTGGTAGTGGGAATAAGGAGTTTGA
AGAGATTAGAGGTGGTAGAGGTGGAAATGAGGAGAGAATGAGTGCTGCTT
>contig00532
TGAAAAAGTGAGGATTTTGGAGGTTTTGCCTTGCCTCCTTTAAAAAAACCTTCAAACAAG
CATGGTACTTTAGAAACCCATCCTTACCTCCAAAAATTTCCTTCCAAACATGCTATTAGA
AGCCCTGAAATCTCCAATGTGCAAACAGCAAAGTCTAGTTGTGAGACGAAAGTGAGTCAA
AACAGCACCTAGGCAGTGATTACTTACAAATAACGTTAATCCTAACTCCTTGAATTACAT
ACTCAACATTAAGGTCCAAGGAATGAATATAAAGATAAAGTAGAAACAACAAGATTTATG
ATCTTACAATGAATTAACAGAGGCAGAGCGTGAGGAGACTAGCAGTTAGATGGGTGCAAT
AGATAGGACTGTGAGACCATCCCTTGGTAAGACCACCATAGTACATAACAGAGGAGAGGC
AAAGCAAGGCTGATTCTTGTTAGGAGGCGTTATTGTGGAGTTCTTTGATTTGGGGAAATT
GATTCTCTAGGGGTTAATTTGAGACACAATCTTCAATCTCTTGGATGGAGGTGGAGGTGA
ACAAGGGGCTTGGGTTTGATCTCCTTTAATCCCCAAATTTCCAATAGATTGGCTTGTTTG
AGCTTCCTTTTTAGCATCTCCATGACCCGGCAAAAAGCAGGACCAATCAGTTCCAGAGGA
TGGAAATCGGCAACGTAACTGCCTTCTTCTCCCTCTTCATCTTCGTCTTTACTTTCCTCT
TTCTCCTCAGTCTCGTAACTTTCCTTCTCGTCTAGTCGTCTGGTATAAGTTCATTGTACA
ACGGTGATACTAGGAAAATCTCACCCCCAACGCTAGTTGGAGAGTCTAAGTTCATACATA
CACCACACGATCGTAACATTCCACCACACTCCGTAGGCCCCGTGCCTACGCAAGCTGGCT
TTGCGCTAGCTTAATCCAGCCTCAACAAAGGCTGCTATTCCGGAGTCACCACCTATGCCG
CATGATTATAGTGAACGGCTCTGACTAGACTAGTTATTAAGGTGGGACACAAATTTTCTT
ACGATGGATCGTAACAAACGGCAGCGACCATTTTGAGGATGTAACACAACCAATAAAGGC
ACAATTGTTTTCACTAGTGATATTTATGTGCTTAAAAGAATAAGATTGATATTTGTTACT
CTCTCTTTCGCGCACACACGTATGCATATGTGTGTGTACATATATATATATATATATATA
TATATTAACCTTGTATTTATATATTTTATTTTTTAAAAATAAAAGAAATTATTATGTAAT
GTTGATGTGATGCCATTTGGTTGTTCACGTAGGTGCCACATGGACAATACTCAAACTCAT
TTGTTATTTTATGTCATAAAAGCACTAAATAAGATTCATTTTATTGATGTTAGCTAAAAA
TTATATTAGAAATGATAACATTTAAAAATCTCTGTTAGTGAATTGATACAAAAAGAACCA
GAGTCCCCAAAATGACTATCTACGCAACCATTGCCATGCCCATGATCAGCCTCATCGTCT
TTTCCTCCGTATGCAACTGCAACTCAAACGGTGCGCGCACACATTTCTTTCTGCGACAGC
GTTTTGCAAACAAGAAGTAGATGAAGCTCTGCCGAATTTATCTTATTTTATTGGGGGATG
GAAAGTGAAAATTTGAATTGTTTCCCTGTCCTCCTGATTTGAGCACAGAAAAGACTGAGC
ACATCTGATCAGAACCTCTGGCCAACAATCGCGCTGTTATGTCACCTACTTGTAACAGTA
GCAGTAAAAGGGCGAATTTTCACCCCCCCACCCTTGAACTTTGAAAGTTATGTTAACACC
GTTCTTAAACTTCAATTTATAATTTATATCATAAAAGTAAACTTCAATTTAACACTGCCT
ATTAAAAATGTCAAATTTTAATTTAAATAAATTTTTATACTTCTAACTAATATTTTTTAA
ATAGCAGTTGCAATGACAAACAACCACCACCCTATAAAAATTGAGCAGAAACCAAAGGAA
TCAAAATCAGCTGTTTTGAATCATACACCAATAGCCATCTAAAAAATCCTAAAAGCATGA
ACCCAAGTGATAGTTTAACAAGGGAACTGCAAGAAACATAAAATCAAAATCAAAATCCAT
AAATGTAAACAACCCTAATTACCTGCTTATATTTCTTCTGCCGATTCCCATCAGCAGTCT
CAATAACAGACTCTGAAAAAAATATTTGCGAGCTTGGCTCCATACCCATTTCTCCCTCCG
GTGGTCTTCTTCACCGTGTCCTCATAGTTACTGCTAGTTAACAAGTGCCCGAAAATCAGC
TCCGGTACATACACACCCTCCTACTTATGAATCTCCACTGGAACCCCATCGCCATTGTTA
TAAACACTGATTAAATTGTTTCCATATCAATCACCACCCTCACGGAATCCATGGTGGGAT
CCCCTCTGCTTGTTATCAGCGGCATTGACTAAGATTTCATCGAAGATCTTGTAAAGGCCG
GAACATAGGTCACCTGGCGATGCACCATCTTCTCGTCCTCGTAGACCCAGAGGTTTTGGG
TGTTCTTCTCGATCGATCCAATGCAGGTATCGGGTAGGAGCAGGATGTGCTCCAGTTGGC
TCTTCTTCTGGTAGGTTTCTTCTCTGGTCTTCTGCGGGACCCCGATGTTCGCATTGTTGC
TAGTCATTAACGGCATCGTTTTGATACCTGCCATTGTTGATCTTGAGAGGAAGAAGATAA
GAATCGGCGACTTTTAGACAGATAAGAGTAAGAGTTACTGGAAATGGACCTACAGGAAGA
AAAATTGAAGGTTTCTTGTACGGATTTCGAATGAAACAAGAGTGCGGGTTTCTTGGAGGG
ATTCTGGTAAAAAAGTCACGGTTTTTTTCTGGGTTTTTAGAAAGAGAAAGTTAAGGTTTC
TGTAGAGCGAGAAAGACACAAGGATGGTGTCTACAGGGTTGCAGAGATGGTCTCCAACGA
GTGAGTAAAGAAATGGGGCAGGGAAGGGAACAAAGAGGGAATATAAAACCAAGCAAAGCA
AGAAGGGTTGGGAGCTAACGGTCAGAAATTTGA
>contig00548
ATATAATATGTTTAATCCTAAATTATATGTACACCTTATAGTTAAAATATTATATAATTT
TGATATAGCTAAAAAGATATATTACATGATATATTATGTATTAATAACTCAATTTAAAAC
TTAAATACTAATCCAAATAnAACTTTTTTATGAAAAATAATTATATAAAATTATTTTAAG
AATTTAGAATCGAATCGGGACTATACCGAACAGAACGGAAATCGAAGAACCGTATTGAAT
CAAAACCGAAACAATGAAGAACCGAACGAAATCATACCAAATTTTGATTCAGATTTGGTT
CCTAAATAAACTCTGAACTGAATCGAAACTGAACAGCCCTAACAATTAATCTATAAATTA
TTATTTATTATTTTATTTTTCATATAAAAATTAAAATAATATTAAAAAATATTATTATTA
TTACTTCCATATTGCTACAAATTAAATTTTTATTAATAATAAATATCATATTTATGGTTA
ATAATTTTATTAATAAATTTAATAAAGTATAATAACTCTTAATTAATTAATTTAATTATG
AAAATAAAAAAAGGAAAAATGATAAAGAGAATAGTAAATGAGTAATTTTTTTTAATTTGA
AAATTAACAATCATAAGTTAAATGAATTTTTGTAAAATAAAATTAAAATTAAGGAATTTT
GTAATAACAAACTATAGAGATAAAAAAAAAAAGTGAAATAACATTAAAATTAGTGAAAAT
TTGTTAAAATTACACGAGATGATAATAATAATAATAATAATAACAATAATAATAAACATT
GAAATCCATAATACATTGACAAGAATATAGAAAAAGAACAATAAACATTGAAATTCATAA
TACAACGACCAGAATATGAAAAAAGAAGACGAGAACAGAGCACACACATATAACGGTGAA
ATCGATGAATTTTTCTAGATTAATGTACGGAATATGCTCAAACCCAAGAGATATAGGTGA
AATCTGAGTCTAATAATTATAGCCATTCAAAACCTTGGCCTCTCCTTTCTTATTTGCAAG
CTCCAAGTGCTCTAGCTACAAAATCATTAATATGCTTATCAGAGCTCCCTCCTTCACCGA
CTGTTTTTCTAGCCACCTGCCTCCATTTTCTGCATTCTTCTTGATCTCATAGCTTTTCTT
TCCTTCCATTACTTCCTTCAAACATCTAACCACTTCTTGTTTCCTCACAACTCCTTTCTC
ATCCTCCTTAGCTCTAATCCCCACTTTCCAAACATCTTCCACAAACTTGGCATTAGGCAC
TTGGTCTGTCCATTGTGGTATGCACACCATTGGTACGCCAAGGCTCAGAGCTTCAAGGGT
CGAATTCCACCCACAATGCGTCACAAAGCAGCCTATGGTTTTGTGTGCCAGCATTTCAAG
CTGGTTGCACCATGTCACTATTAGACCCTTGTCATTTATTGAGTCAATGAACCCAGTTGG
CAAGTTTATGCATTTCTGATTCTCTCACAACCATAACGAGTTTAAAAGTTGCTTTCTTTC
AACCCCCACGCAAGTTCTTCCATCTGTTTTACCGTTAAGGAAACCATGCTTCCAAAAGAT
ACGTACACCACTGATTGAGTTGCCTTTGTTTCTAGCCATCTCAGACACTCTTCCCCAAGT
GGATTCCATAGATTTGCTCCATATCCTTTGTCTCCTTCAATCCGGCCATCCAAGTAGGAA
GATGGAACCATCGGACCGATCAACTTCGCCGGCCAAAGCTTTGATATGCCTCCTGCCTCC
TGTTTGAACATACAATGTAAATTTGTCAGCACTAATTGAAGTGGATCACGGTGTGTAGAG
GCTAAGATTAAAGTTTAAATAAAAATCTACTAAACAATGACGATGTTTAACGTATATATA
CACCTTGCTTTCTAACTCTTCGAAGGTGTTTGCAAAAATCCAGTCAGCCATGTGCAAGTT
AGAAAACTGACTCAATTTCATAGCCAAATAAGCTGGGTAGCTCTCTGGCAACCTGAGAAA
AGTTGGCAAGTCAGAGTAGTATAATGGAGGCAGGCCAGGTAATAACAAAGGTTTATTATC
CTCCAACTCCAGGGGCAGGGTAAGTAGCCCATAATGTATGCGACAGAAAATGCTACACAC
AGTAGCTGAATTAGTAAAAAATGGAGCTCCATAAATGCCATGTTGCCTGGCCACATCAAG
AGCCCATGGCAGAAAAGAATCATAAACAATACAATTGACAGGAACACTAGAGTTGTGGAA
TTTTTGGATGAGCTGGGAAAGAGTTCTTGAGCCGTTGGCCTTGAAGGACTTGAGGTACAA
GTCCACGTTCCTGGCCTGAGCAAAACCACCTTCATCAAAGCCATCGGAAATGGGTTCAAC
AGTGACATTTGGAGCGCATATGGACTTGACGGTGTAATGGGTAGTGGCCAATGTAGCCTT
GAGACCTCTGGAGGCTAAACGCTTAGCGAATTGGAGAAGAGGGTTAATGTGGCCTTGGCT
TGGATATGGGAGCACCACAACGTGCCCTTTGAACTGTGTCTCCCTCATATTTCTTTCGAT
GGCTTTCTCTGGTCACCGATATATCCCTATTTATAGGCCAGAGGGATACAATTTGCCATC
AAATCCAGAATAAACATATGCAGAGGAAAATTAAATTTAAATGATAAATCACATTATAAT
TTTAAAATTAAATAATACTTTATTTAATTAATATAATATTGCTGAAAAATGGACCTTTTG
TCTCTCTAAATGTTGAACAAGTGTCTTCCAAACAAAATCTGAAATTAAGAAGGCGAGTAA
GGGAGGGAACCAACTAGATTATATAAGATGATTAAAAATTGGGTGGATTCACACCATAAC
ATAGTTTGCAGCTACTACCTCCTAGTGTCGACTGCCGACAGGTTTATTGCAACCAGGATG
GATTCTTACTCCTCCTGATAAGTTAGTTTATGCTTTACTTAAAGATAGATTGTATAGAAA
TCCTTCTCATGAATGAAATAAATCCTTCTCATGAATGAAATCTCTTCTTCTTCTCATGAA
TGCTTTACTGGGCTGCAAGCGTCACTGCTGATTCCATCTCAATGACGACTTGTCCATGAC
ATGTCCGGTCAATAATAATAAGTATTTTTCTTGGCTATTATATGTTCTCGATTCCCATTG
AAAATATATTTAAACAAGAATTTTCCACTTAAATAATAATAATAATGTGTTAAAAATATA
TATGTAATTGAAAAAATAAAACCATTTCATGGATGGTTCTAATGGTAGACATGAGTGCCC
GAAACAGGACCTCTCCGGCAGCATAAATATGAATCTTTTTTTTTTTAAAATTTCTTAAGT
GGTGCTCGTATATATTCATTGTTGGCCTTTATTTCCACTTTTTCCTTATTCTACTCTCTA
TATATAATCAAATAACTAAATTAAAAAAAAATATCTAAGTTTTATCAATTTGGAAGAGAA
TTGACTTTTTTTTTTTAAATGTTTTTATATTAGACAAAAATATAAATATTTTAGAACGAG
TGAAGGAGAGCCACTTGCTCTGTTTCTTGATTTGGCACTTGTAACACTATGATCCATTAT
TTTTGTAAAGCAAATTTGTGGCTGTGGGGGAAAAGATTTTTTTTCTGTGTTGGTGAAGAA
TCAAATCAAATATTTGTCATATCATTTTCTGAATATTTAATTATTCATTTACAAGAATTT
TAAAATTTCCCTCGAATATATATATATATATAATTATATGCCCAATTAATGAAAAAAAAT
TAATAAATAATTAATTTTAAGTGGAATCTATCTGAATATGAGTAAGACCAGTAAAGGGAG
TCAAAGTGGCAATGGTGAGTGAGAGTCGCTCGTTTCAATTGTGGGAATGGAATAAGCCGG
AAATGAAATAGTTTTAAATCATGCAGGAAAAGTGGGTTCATGTCCTTT
>contig00577
AGGAGATTTCTCCTTCTCTTTAAGTTTAGCTCGTGCCTTTGGCTCCAAAAGGTTATATAA
GGAAAGGAAACTAGGTCGAGGTGATTAGTTATTTAAGAATTTGGTAAGCATTAGTTTGTA
CACAATCTCCTCAAAGGGAAATTACAATAAGTGCGTGCCTAAGCTTAATGATGAAAGGAT
GATCATAGTAGTGATAGGAGTTAGATTAAGTTATTTATTAGGGTTGGTAGCCCTTCTGAA
CTATAAACTAGGGGAAGTGCTATCTACGGATGAGTTTAGGTGGATGGAACATTTACTGAT
GGGAAAAAAAAGGTATAGAAAGAATCTTCCATGGTAATTGCAGAGTTGACGTTGTTGCAG
GATTGGCTAAGAAAGCTGTACAGGGGATATGCTCTCATATTTATGTATTGATGTGATACA
ATGTGGGCGTAGCTCCAAATTATCTTCTTGTGTGAATATTGAATGAATTATCTATTATAT
GTGATGGATGTGCATTTCATAATAGAATTATACTACTTGTAGGTAGTTATAGAAATTACA
TTTGTAAGTAATAACTAAACTCTCTGAGTGAAACATAAGAAGAGAAAAAATTGAATAATA
AATTATTATTATTTATTAGACTTTTAGTTTAATTGTGCGATTAATTATTGGTTATAGGCT
ATTAGGGAATTTAAAATGTAAAGCTAGAGGTAGTCTTTTCCATTTCTCACCATGATGGTG
AATAATTTTAAAAGAGGTAGATAAGGAGAAAGATTCAAATTCGAGACCTCCCTACTCCTT
CCACCTTTTAAGGTATAAAAAAAAACAACCAGACTATCCCTGATTGGCAACAAACTCTCT
TGTTAGTGAATTAGTTACTAAGCAATTATGCATATCATGGGTTTGTTATAGGGACGACAC
ATAGCAATGACTTAAAGAAACCAGTGAATATTGGTGGTGGTGGCAGGGAGGAGTAAGGTG
TAAGCAAATTGGTATATGCTTGATCTAACAACTAGTTAATGAGCTCAGTAAAAAATTGCT
CATATTCATTTATAAAGTTAATTTAATGAACAAGTTTGACCAAAATTTTTTAGCTTGTTT
GTTAAACTAACAAACGTGAACACAATTAAGTTCATTTTAATCATCAGATTAGCAGAATAT
TACCTTCAAATGAAAGTAAGTTATGAAATTCTGCACCTCACTGACTGTATATAAAGAGAA
TACAGCAGTCGCATTATTGGAAGGTGAGAATGAATGCACTATAATGTCGTTATGTTTATG
GAGGGACCATTAACTAGCATGGCCATCGGTCCGATCCGGACCCGTTTCAGCTGGAATCGA
TAGTTCAACTCCTAGAAAGAAAGTGGAATAAAATCATATCAAGTCAATTTAATTCTAATC
AATATTAGTCCAGTTTAAAGGTGACTAGTTTTTATTTTTGACAATTTCTGCTCCAGTTCA
AAAATGGTTTAGCTCACATGGCACCCTTTAAAGCCATCACTTTTTGTTTTCAGAAAAAAA
AAAAAAAACTCTAATTTGAATCAGACTAAAACCAAAAATCCAAATCGCCAGTTCCAGTCT
AATTTCGTACTTAGGGAGAAAGGGTGAAGCCAGCCCTCCATAGCAAGTCAGGCTTGAACC
GTTGATTCGGGTCTGGTTCTGAGTTTGCACAAGCCGGTCTCTTTCTAGTTCTGGTCTTGA
ACCATCCCTGATCAAGTCTACCATCCACCCAATTACGAAGGACTGTTTATGTTTATGAAC
CTGCAGCTGCAGGCTAGATTTATATTGAAAGAACAATATTGATGATGATATAATTCAAAT
TGCGTGTGGATGGTGGATGGGCTGCCATGCAGTATCAAGTAGCGTTTGTCTTATAGATAG
AGGCTGCCAATGGATAAGGATTTTGAACCCACAGATGCTTTAAGTTTGAGAAGCAACCAG
ACGCCAACATAGTTGGGGTGATCCAAAATTATTTCAAATATAAGATCACGCTGTTCGTTT
TGGCCTTTCTGATTGCTTTTCTATAATTAACAATCAGAAATTAAGTAATACAAGCTCCAC
CACATGGTCAAGTTATGCTAAATCCATAATTTTTACATAAATATTACACAAGGACAAAGC
AGTGGATGAGAGATATGGTGGCTTTTCATTTAGGCTGCTTCAGCAAATCCAACTCTCAGG
TTCCCATAGTCAAACACTGTGTGATAAGGGCCCATGAATACATCTCCCAAAATCCTGCAT
CATACCAGCAATACTAATAAGATTTCATTGTCATGGTATTCACAAGTGAATTAGACAAAA
TCCCCTAATGAATGTCACTCTTTTTCACGGTGCTACTAGCTAGCAAGCAATACAATTGAA
ACTATATTAACCCGATCCAGAATAGTTTGGGTCATTTGAGAAAATGTCATTTTGGTTCCG
CTGTGTCCCGAGAAAAAAAAAAATAAAAAATAAAAAAGAGGGTAGGTTTAAAATCTCTAT
GTCGAATCTCATAGAACCAGGCTTGAAATGCTATCAATATATCTGATCAACATGATGTTG
ACATCATATATATTCAAGAGTCCATTTCTGTTTAATTTAACTGATTTCTGTGATTCTGAG
GTCCTAGTTTGGTCAGCGCTACTGACTATGTGCATCAGCAACAAATGATATGATAAATCA
TTAGGATGATATAAGCAACAATGGGAGGGAAAATTACCATAGAGGTCCATGAGGAGGGGG
CACGTCCAAAGCAGTAAATCCACTAATGCATTGAGCTGAAACTCCCTCTCCTACTTTAAG
AACGTACTGATCCATGGCACCGCCATTGAGAAAATTTTTCAAAAACAAAATAAACAAAGA
TCAGCATGATAACAGAAAAGGAAGACAAGAAAACATTAAAGCAACTGAATTTGGACACTT
AAATATGCACTTTTCAGGCTAGGTTGATTAGCTCCTAACTCAACTATAAACCTAGTATAA
TTAGTTACTTCCAAACATAATAATAAAATATCAAGCATATATTTTAACCTTTCTATTACA
ATCAACCTGGCCTGACTAGTATACAATTACAATGCCCCAAACTATTTCTTGAAATGTGCA
TATACCATAACCAATCTTTGTCATACAACCTCCTTCGCTCCTTACAAGGTAAAATTTTGC
ACAACCCAAAATGAGATGCAATAAATTTCACCATATAGGAAGAGAATGGTTACCCTAAAT
CACCTTTTATCCCTTTCCCCTCCTAGAAAAATCTTGAAGCCAACCCCAACCCCTCCATTC
TCCACCCTTCCCCATCAATGAACCCTACATTCTCCAAATCATGATATAACTGCCATATCA
GCCATTAGAGCCACTAACAATTGGGAAACACCAAATTGAACATATCTTTTCTATTAGAAA
TTAATTCATAACAAGTCTGACAATATTTAAACTCTGTAACAAGTACCATTAAGCTTAATA
AAGTAAAATGGATGTTGAAAATCGTGAAACAAGAGCGAAAACATAAT
>contig00621
TGATCTCCTTCTATGATATCTTCTATTGTTCTCTATGCCTATCTTGTATTCTGTTCCATT
ATCTGTTTTACTATCTGTCCTATGGATTAACTTCTTTACCCACTCCCGTCCATAATGTGG
GAACTCTTGCTCATTTAACACCACATCCGTGCGCCGGCATGGCGCGTCACTTTCGGTGAA
TGCCCTACACCATTGCATCTTTTTCACTACACCCGAGCTCCGATGTAGCGCGTCGTAAGT
AGAGGGCTCCCCAACGTTTATATCATAAGAACTCATATCATAAGGTGTGACGAAATTTTT
ATGCTGGTTGTCACCTACCGCAACCCTCCTTCGTTATCTGGGCTTGGGATCGGCTAAGTA
CAAACTACTTAGGCGGAGTTGGGGTGGAGGAATACAATGGCTGAAATACCATTCTAGTCA
GATCAGGCTTTGTTTGGATAGATGTGAATTTCAAATGATGAGGGATTTGAATTTGACGTT
ATGTTGAAATTTATATGATTTTTTATTGAAACTCAAATCGAAATTCAGTCACTTTAAATT
CACGTATATCCAAATGGACCGTTAAATTAGAAACATAGTCGTTTGATATAATGGAAAAGT
TCAGATAATTAGCAATTTTGTTTTGTTTCATTTATGATAAAATAGCTTGAACTTCCTTGA
CAGGTCAACATAAGTCATCATGGGGTCATTCAGGAGGCTTGAGAAGTTCGGATGTTTTCA
CACCAGAGGTATCAGTAAAAGATTGTGTTAATTCGCTTAGTAAATTCACTTCTCCTTAAT
TTTTTTTTCATTCATTCTCATCAAATATTTGCTTTTCTAGACTTATGACTGTGAAAACCC
AAAGGGGTCTGAATCTCCCCGTTTTCAAGCTATACTCCGAGTGACTAGTGCACCTAGAAA
GAGGTTTCCTGCTGATGTCAAAAGTTTCTCCCATGAATTAAATTCAAAAGGTTTTCGGCC
TTTCCCATTTTGGAAGCCTCGAGGGCGAAATAACTTGGAGGCAAGTAACCATTTACTTTA
TATCCCACTGGATGTTGAATTGTGCTTGAGGAAATTTTTCACCTTCTGAATCAACTTGCT
GTTTTATGCAGGAGATCTTGGTTGTTATACGGGCAAAATTTGACAAAGCAAAGGAAGAAG
TGAATTCTGATTTAGCTCTCTTTGCAGCGGATCTGGTTGGAATCCTTGAAAAAAATGCAG
AAAGTCATCCTGAATGGCAGGAAACCATTGAGGACTTGTTGGTTTTAGCTCGTAGTTGTG
CTATGACATCACCCAGTGAATTCTGGCTTCAGTGTGAAGGCATAGTCCAAGAATTGGATG
ATAGGCGCCAAGAACTTGCTCCAGGAATGCTGAAGCAGCTTCATACCCGAATGCTTTTCA
TTCTTACAAGGTGCACCAGGCTGTTGCAATTTCACAAAGAAAGTGGGCTGGCTGAGGATG
AAAATGTTTTTCAGCTTCGCCAATCCAGACTTCTGCATTCTGATGATAAACGTATTCCTC
TGGTCATTGGAAGGGAAGGGAAAAGTTCTAGTGTTGCTAAGTCATCCAAGACAGGATCAG
AGAGGAAATCTTATAGTCAAGAGCAGCATGGCTTGGATTGGAACAGAGACCAGGTTCAAG
TGCCAGGGAGTTCACTTCCTACTGCTGATGACACTTCGAAGAGCATGGATTCTCCTGGGG
GCCGGGATCGGATGGCTTCTTGGAAGAAACTACCATCTCCTTCAGCAAAAAGCATGAAGG
AAGTTGCTTCGCCAAAGGAACTTAATGATAGGAAGGCTGAACCTTTGAAAATGTCGAACA
ATAGGAAAGCAGTTTCTGATGCAGATCTAATTGCTGCTAAGCTTTCAGAGCTTCCTATAG
CCAAAGATTCACATGCAAATTCTACAAAGCACCAACACAAAGTTTCTTGGGGTTATTGGG
GTGATCAGCAGAATGTTTCTGATGATAGTTCAATAATTTGTCGCATTTGTGAGGAGGAGG
TTCCAACTTCAAACGTTGAAGACCATTCAAGAATTTGTGCAATTGCTGATCGCTGTGACC
AGAAGGGTCTAAGCGTGAATGAACGTCTTGTTGGAATTTCTGACACTCTTGAGAAGATGA
TGGAGTCCTTTACGCAGAAGGATATCCAACATGCAGTAGGAAGCCCAGATGTTGCCAAAG
TATCAAATTCTAGTGTGACTGAAGAGTCTGATGTTCTCTCTCCAAAACTCAGTGATTGGT
CCAGGAGAGGTTCAGAGGACATGCTTGACTGTTTCCTGAAGCTGATAATTGTATTTTTAT
GGATGACCTGAAGGTTTGCCCTCTATGTCATGTAAAACCCGTTTTGGTCCAAAATCGGAT
CAAGGAGTGGCCACATCATCGGCAGGTAGCATGACTCCGAGATCTCCATTATTGTACTAC
CAAGGAGCAGTCACATAGACTTGCTCCTGACAGGGAAGGTTGCATTTTCTGAGTAATGAT
GACATTGCACAGGTATTTGTGTAGTTTGTTTATTCTCTTCTTTCTAGTGATAAACAAATA
GCAACCGTTGCCTAAAATCCACCTATCTATCTAGAAGATACATACATGTCTTTATATAAT
TTGTTTCTGCAGCAGTATAATATTTGATTTTTCTTTTATGGCTTAAAATTCCATCCTTAA
TGTTCATTATAGTTCACTCTAGCTTAAAAATATCACATGCTTGTAGAAGTGGGCCAACAA
TGAAAAAGGAAAAGCAACAGTCAATAGGGCTCTGTTTGTTTTGCAGAAATAAGAAATTTC
TTGCTTAGACCTGGTCAATAGTGAGACCTGCCTATTTTGCATGTGGGTGCCACACATTTG
TGCCTTTGGTTGATAATGGACTTGGTCTACGCAAGAAGCAACTTGTTTGTGTAAACTATT
TTCTGAAAAAATCATTTCTGAGAAAATAATTTATTTTTGTTGTTTGGTTGCAATATTGAA
AATGAACATGGAAGCATTTTCTGGTGTTTAAATAACTAAGGAAAATATTAATTCACTTTG
AAATATAAGTGTATGGAAATGCTCGCACTTATATGAACTTATTTTTCTATTTATTATTGA
CTATGAGAAAATTTTGCAAGAAAAAATGTTAATGTTGTGGTTGTCATTGATGGCCTTGTG
ATGGTCAAGGATGACTAATGGTGGTTGGTAGACTTATGTGTACGCTACATGCAGTTATTT
TTTAACAAGTACCTTACTTTTCAGTAGGTTTGTTAAAAATCCAAAAAGTGATTCCTTTTT
CAGTCCTTGTCCTTGAAAATGAATTAGTTTTCCCTTGGAATAGGAAACTTTTTCTGCTGA
CCCATTTTTCTAAGTGCCCAAATGTCAGAAAATGTTTTTCAGAAATATATTTTTCATGAA
ACAAATGGAGGATAA
>contig00676
AGGAAGTTATCCGACGTGGAGTAAGCTCCTTTATTCTTCTGTATATGACAATAATTCCTA
ATTATTAGATATACCATGAACAATAAAAAATAGTGTTCTCTCTCTTACAGAAAAGTGAAT
ACTCTCTATAATATAGAGAGTGGATTCTACATGATTGTGAGAGATGGTGCATGTGTATCG
GGTGTATCTAATAATTTCTTGACAATAATGGTATGATATTGAATGAATTTGTGATGGAAT
TTTTTTGACTTCACACTTTAAGGTTGCTTATCCTGGAAAAATTGCTGTTGGAGGTCATTC
ATATGGTGCATTCATGACGGCAAACCTATTGGCACATGCTCCTCATCTTTTCTGTTGCGG
AATTGCACGCTCTGGGGCTTACAACAGAACACTCACGCCTTTTGGTTTTCAGGTAGCATG
CTAGTTGAAATGGGTGGACGTCTTTGTTTAGAAGACAATGATTTCCAGCAACTGGGCAAT
GTTTCCTATATTTCTCCTCCCTTTTTTTCAGCTAATCTCGTGTTTTACTTTTGGGTGGTC
ATTGACTTCTTTCACTTTATCGACAGAATGAGGACAGAACTCTCTGGGAGGCCGCTAGCA
CGTATGTGGAGATGAGCCCTTTCATGTCAGCGAACAAAATTAAAAAGCCCATATTACTTG
TTCATGGAGAACAAGATAACAATTCAGGAACACTAACCATGCAGGTACTACATATCATTT
CTCTTCTATTTACCCTTTCACCTTTTCCTCCTTTTGTACTTTATTTATTTCTTTTTCCAA
CATTCTGACTTCAACTCTACATATTCTCTAAATTCTGGTCATGTATTTGTTAGTTTGTCG
GTGTCTTCTTCGTCAATTTGTTTACCTGCTGCTTATTTGCATTCACTATGATGCAGTCGG
ATCGTTTCTTTAATGCTCTGAAAGGTCATGGTGCACTTTGTCGCCTGGTTGTTCTTCCTT
TTGAGAGTCATGGATATGCTGCACGCGAGAGCATCATGCATGTTCTCTGGGAAACAGATA
GATGGCTGCAGAAATACTGTGTATCAAACACTTCGGATGTAAGTGCAGAACTTGATGCAT
GCATAAATGATGTAAGCAAAGAAGTTACAGACTCTGAAAACAAAGTAGTTGCGACCGGTG
GACGCGGTGGCCCAGAGCTGGCAGATTTTGAAAGCGAAGAATTCCACCCCATGCCAAGGT
CATTGTTATGATAATTTCCGCCGTTTTTTTCCTTTTTAAGTGAGGTTGTAAAGTCCACTT
CTTTTCCTAAACTCGCAACTATTCTAAGAATGAGAAAAGAGAAGTCTGGTCACGAAATGC
AGAGGCTTAAAACATTTTAGTGCCTTCCTTTTTTTTTTTAAGTCGGTTATGCCTACCTGT
TTCAATCTCCTCAACTTTGCTGTCTTTTATCTAAAGAATTATTTCTTCTGCATTTGCAGT
TGGTGATTGGGCTAATAGTTAGATCTGTCCGGGATAATTTGGCCTTGAGTCGTAAATTTT
TGTTTTGTTTCATATCCTATTTTCCACTTACCAATTTTTTAATTATTAAACTTTGAACTG
TCATCTGTCTGCTGTGTAGAGTGAATTATGGATCAGGACAAATGCCCTTCCCTTGAAAAT
GAAAATATGCATCAAGTTAACAAATTTTCCTCGGAATACACTAAGTGTTACAAATTTCGT
AAGTACTATTGGGTATCTCATCTTTTGCATGTTGCGTCGGGTCATCAAAGCATTGCACGA
TATTACAGTCCACCATGATCTTTGCAATGGTATAATGACAGCATACATAAGTGAAGTTGT
CATTTTCTTTTTTTCCACACACTGTGTGAATACCTCAGTTTGCTTCATGGAGTGTTCTTC
GCTTAATATCAAAATCACTCTCTGGTCTGCCGTATTACTGGCACTAGTTTCTTCTTTTTT
TTTTTTTTCCAAACTGACACTAGTTTCATTGCTATGTCCGGTATGTGATTTTATTACCGA
AGCAAAGTTCTTTGTCGCCATTTCAACATTAAAATTGTTTACATGCCCATGTTGTAAGGT
CCTAATCGTCGCTCATTTTGGCTTTTTCATCTTTCCTGATAGATGCTAGAAATTCGGGGG
TTCAAAAAAGAAGTACACATCAAGGAGTTAGGCTGCGCAGCAGTTAGAGACTGTTAGTTT
TGGCAGACGACTCGGGGACGTCCTTCCAGTCCTCCAGTTTGAGGGTTTTCCTTGAATAAT
AACATTAAAAAAGATCATAGAATCACCATGCGAGTTCTTCATTCGCTTATTCAACGATGC
TGGTGCAGTCATTGTAGGCAGTTAATTTATCATACAATTAGTGCTATATTTGAATCAACT
GAACAAATCATTTATTTTACTTTCAATAAATATATATATAGAACTTGTATGTAAAAATGA
ATTCTACAACTTCTTTGGTAATATCATATTCTAGAGTTAAGAATTTTATTAGTTAATTCT
AAAGCTTGTATCAAAGTCTCTTCATTCAAACTTTTGACCACAGTACGCGAGTGACAGAGC
CATTCGGCTGTAGCAGTCAGATGTTCGCTACCGCAGAATTGCATTTCATGGATGAAGTGG
AAACATAACAGGATAGAAGTCCTAAAGGTTGCATACGCTGCTTATCATACTCATGGAATT
GGTTTTTTCCATTTGCATGTCTTGTTCTAGAGGGGCACATGCAGCACAGGCATTAATAAA
ACTGATAGCATCCCACTACAGGTATTGCAAGAGAAACCTCAAAAAGGTGAATGCCATTAA
ACTTGACACATTTATGCAAAACAAAGATGTACTCCACAATTCAAAAAAAGAAATTTATTC
TTCAGAGAAAGATTAAGTATGCTCAACTTAAGAGCCAAACACACAAGACAAAAGAGTCGG
GATACTGCTGAAGCTGTTCATAAAATCATGGTTCAAGCACAAAACAGAATTTATTCTTCT
GCAACGACGCTGATCTCACCTTTTTCTAGCAAATCATAAAATGCTCTGGCTTTCCTTTGT
TCATTCCAGTGATGCATCTTCCAAAGACCACCAGCAGTCAGACCAAGTGCAATTCCCATT
ATTATCTCCTTAACGACACTGGGTCCTTTCAAGGTTGCATGAGCAATCTTACCGCCAGCC
ATTTTACTTCTATGGTTAAAGCTAATTAATCTGCAATCAATGTTTTCATTGTTCTTAATG
CATAAAGGAAAAGCGCTCAAATAAACATAAGATTCACGACAAGTGAATCAATTAAATAGG
TTTTAAATACATGCCACTTAATAAAAGATATGAAATCAGACCTTCCTTTTAGAAGAAAAA
GTACTGCTTCAATTAAAAAAGGGAACAAAACCAGCAAAATATCATTACACATCAGTTAAT
ACAAACTCCTAAGCTAAATTACAAATTTTGACAATCTAAGCAAATCAGAAAACCCCACAT
GAATCTATTTGGATGCCACTCTAACACATAACCTGTAAGTTATTGAATTGCTTAAACTCA
TACTCAGTTTTAATTTACATCTTTCATTCATCAGATCAATCTAATTAGAAAGGAAACTTA
ATTTCTACAATTGATATTTTCAAAAGAATCCATTTCACTGTCGAGACAAAGCACAATATG
GTTTATAACAGGGCCTGCATACTTGAATCAAGTAAACAAATCTACACCAGGTAGAACAAA
AGTGAAAAAATGCAACTTCCCAAAGACCCATAGATGTTATTCAGAGATGCAATACTAGAA
AGGGGAAAAATTTTTCTTTTTTGTGAATACAAGAATAAAAGAATGACAGTTGTTTCCATT
CCTTCTTTTCCTATATTTTCTTAGAGGTTCTCAGTCACAGGACCGCGGAACAAAAGACAA
ACAGATTTACGTTGAAAAAGAAATAGCATCACTAGGTAATCCATCTTCAACAGCTAGAGA
ATAATGAACATCACCACTCAAAACCCTAATAGTGATACGCTAACAAGCAGCAAGCAGTAG
ATTGAGAGAGTAAATCGAAGATCGAAATTAGGGTTTACCTGGGAGACGCTGAGAAAGATC
CTATCGGGTCTCGATGGAAACGAAATTCCTCTCTTTGCTTTTGCTTGTGGTTGTGCGTAA
ATGCCTGATTTGGGCTTATGGGGAAGCGGGGTCCATTAGCTCTGAGCAGTGGAGTGGCCA
CATGAACTGATCGACGTGGGCTCGTTTGCCACGAAGGCCATGGGCTAGGCCTTTAACTAC
TGTTTAGATTTGCACATAAAATTAATTTATCATGAGGTTGTTTACTCACAAGTAGAAAAA
TTATAAATAGATTATAAAAAATTTTTTAAAAATCTTTATTTATGGTTTATTTAATTATTT
TTATTTATTTTAAAATTATTTTTTAATTAAATAAAATATTATATTATTTTAATAATTTTT
ATAAGAATCACTATTTTCATTCAATAATTTCAGCACTTATATATTATTTTTATCATTTGA
TAAACTAAATTTCTTTTAAGATTTTTTAATCAAACACTTAAATTTTTTAAAATTTAATTT
TAAATAATTTTATCAAATAATTAATTATTTATTTTAAA
>contig00694
CAAATGGAGCCAATAATTAATTCTCGACAGCGATGATCGAATCGCAGCCGTCGTTCAAGA
GAAAGAACAGATGGTGAATCAGAGCCGTAGAAATTAGACAATCATGAATCGGAGTGCGTT
AAAATGGGAAAAGAAACGAGGTGTGTCTGCGGATGGCAGCGTCTGCGCCTGCGTCTGCAC
ACTGCTTAAAAGACTGAAGCAATGGTCAGATCAAAGCACAGATGTCTATTTTGACTTTAT
AAAAACCTAGGAATTTTATTACTATGGTACTGTGCCCATCTCATCAAAACCCTGCGTTGC
TACTCTCGACTTTACGCTACAGTACCATGCAGTTTCTACTTTCTACTTTCCATGCTATTT
TTTTTTTTTAATTTTCCTTTTTTTCTCAAATTTATATAATTGACAGAAAGTGGAAAAATT
ATTTGTACAAGTTATGTGATCAATTAAATTTTTTTTTTTATTAAGTTGTAGTCTGATCAT
GCTGACGTGTTGTCCTACATTGAAAATTTTGGAAATTTGAATAATGTGGATTCCAAAATC
AGTCATCCGAAAGCTTGGGTTTATTTAATTTTAACGGCAGTCTCCTGAAGACTATATAAA
AATATGGAGAACCATTTATGTGAGTACTAAGATAATTAAAATAATAAAAACGAAAATAAT
GTGTAAAAATTAAGGGTATTATATTGTATTTTTTGAAGTAAAAAATAGTCTAACAACATA
ATTTTCTTAATTATTGAGTGCAAACACAAGCTTATAACATTTCGAATCAATGTGGATCCA
ATGAGCTGGTAAGCGCAACCATCAACCATTGCTATTAAAATTTAATTTTTTAAATAGAAA
ATAAATGAAATATGAATGTATTTTTAATAAACTCTTATATTTAATAATTTTAATAAAATT
TTATAATAAAAATTTAAAATATTGATATTAATTTATTCATTAAATTAAATAAAAACTTTA
ATAAAATCAAATTTTAAAATATAATTTTTAATCTTATTAAAAGAAAATTTGTGATATATA
TTTTTTAAAATTTTATAAATTGCATAGTTAAAAAAAAATTATAAATAGTAAAAAAAAAAA
AAAACGAAATACTTTAAGGAGAAGTTTGAGGTGAATGTCAAAATCATTGCAGGCACCCAA
AAAAACAGCATGATCTTCGGCCAATGTCGTTGAAATACATCATTGATTATTGCCTTCCTA
CTTCCGTATTGCCTACATGAATTTACCTATTTTATCAGACGTCTTTCGTAGGTTGAAAAT
GAGCGGCGTTTTATTAAATTAATAACCAAATACAAATGAATTCATTTCATTTTATTATCA
CCCGACTATAAAAATCAATTCATTCGGTTGGAATAAATAAGTGGACCATCTCATATATTT
AAGTTGGACCCACACAGTAGTTCCAACTTATTATTTTTTTTTTCATATAAAAACTTATCA
CGAGCAAGTTTATTAAATATTTTATGTTATATGCAATAAAGTCTATTCCATTAATTTGTA
AAAATAAAAATTCTAATAATTTATCGTATTAATAAAAATTCTAAAAAGAATGTTTAAGTA
AGTGTGTGTAAGCTGACCTAATATATTTACTCACGATCAAGGTTTAATAATAAATGTTTA
AATTAAGTATTATTAAACTTATTTTTAATGGTTAGTCATTAATTTCACTGCCTAAACATA
ACTTTTTTATTTAATTACATATTTGCTTAGTCAATGGATTAGGAAGTAGGCAGATTATTG
CTGAAGTATTATTATTAGGCGAATAATAGAGATTAGGCGGACAATTTAATAGATTAGGTC
CGCGGATTTGGCACATCGTAGTATAGATATCAGCTTTGGATCCCTATTAGATCTCCGGAG
ATCAACTCCGCGCATCCATTTTCTTGGTGGGCCAGATGCTGCAAGGTAGTGTTGATGAAC
GGCCGAGATGCTGAGATGCAGGAGATCTCCTCGCAGTTGTGGAAGCACGTGGTCTGGATG
CGGCACTTGGAGGAGAGGGGGCTATGAGCTGTGACGGTGGTCCAAAGTCGACACTTTCCA
AATATCGGATACAGCTCAGCTTCAGCTGCACAAGTGCGGGGGGATTCATTCGCCATTTTA
TGTTTTCACAGGGGCAAATTAGTCAATTAAAGTGACTAGTGCCATCAAGGCTCCCAAAAA
ATAACCATTCACCTATTTTCCTACTAATTTCGTTTATTTTTTCTCTAAAATCTTAAAAAT
AAAATAATTTAAAGGTGTTTGTTTGTTTTGGAGCTTTTGCAACGTCTTACCTTTTAAGAG
ACACCTAGAACCGAATATTTCCACTTCCTCACCCACCTGGCACCACCGCCATTACTCCCA
CTGACCTTCACCCCCACTACCACCACCTCCGCCTCATTGCCGCCACTCTCCACTCCCATT
TCTCCATCCACAATCTCAAACGAAAGGCAATCCCTAATTTTTAGATCGGCATTTATCTCA
TTTGAAGCTACATTACAAGTGGTGAGTTGATTTTTCTGTATTGAATACGCTTGAAGAAGT
TTCCGTGATGGTCTATTTTTTTTGGTGAGAGTGGTGTGAGAGAGAAGAAAGAGCAGAAAC
ATGGAGAGGCTTGCGTGAATGTTCCGTTTGGTTGTGGTGCTTTTTTGAAAATAATCCTTT
GGTGTTATCTGGACCGTTGCTTTTTTCTCAAATTGGAGATTTTGGTTTTCTCTTGCTGTC
GGTGAGGGTAAACGTTCTGGTTTCCCTTCATTCCAAGTTTCTCTCTTTTCTTTTTTGCTT
CTTTAAAGCTCTGCTTGTTTCCGGTTTTGATTCGCTGATTGGAGTATATTTTGCGGCCAT
TTTAGCTGAAACAGAAAGCTTAATGGCTAGTCCTTTTGATATCGGGGAAGTTTCGATAAC
CGCCTTTGGGTTTTGGTCTTAGCTTGTCAGTTTTGTTGCTCCGTAAAGTGATATACTGTG
AGTGTACTTTTGAGGTTGAAATTCCAGTTAGTACATTTTTCTTACTTCACTCACAGTACT
TTCCATTGTTTCTCTCCTTCGCTTTGGATTTTGTCTATTGGAGAAGAAAATGCTGACTAT
TTCGGTTTTAATTAGTCAAGTTTTTTTCTCTTTTCTTCTAAGTTTCTATATAGCTGATCA
AGTTTAGCAGCTTTTACTTCCATGTTTTCGTTCATGACTGTAATTTTGTTATTGTGCGAT
TTTAAGATCTTTCTTAGATATTAATTGATTAGATCTCTAGCTTTCTGCATGTTCATACGA
TTCAGTATGCTCTAATTGGAAACCGAGACAGCGATGGTCTTAATTTTTCAACCATGGTAA
ATTGCAGATTTATATATCAACTTGGAATTACGATAATGCATTCTTTTATTTTTATTGTAG
TTTTTTTTGTCTATTTTTGGAACTTAGAATTCATGGAAAATATTTCACTTGTGTGCTTTT
TTTAGAAAATAAAAATCAAATCTTTTTATCAGATTTTTTCTTATACTCTGTTTGGTTGTT
AAGTGGATTATTGGAACGAAAATTCTTGCTTTGTCAATTCCTATTAGCTAAAATAACTAA
GAAGATTGATTCAAGTGGTTGACTGTAACCTTGCGTTCTCATTGTTGCCAAATAAAATAA
TGGTAAATTGTCAACTTTTTCAGAGTTATCTTGGCAACAACAAAAAGAATTACTAGTTTT
AAGGAACTAAGCCTCGTTACCTAGGAATTACTAGATTCTCCCATGACAATAAAGAGAATG
CCATTTATGCTACTTACTAAATAGCAATCAGTTTGATAATGCTTATCTTATAACTTCTTT
TATTTTTTAGTTTATTTTGTCATTTTATTCCTTTAGATTTTGCTATTTTCTTGGATATGG
TGTGACCATCACTAAGGGAAGATACAGGATCCTGTGCACTATAATGTACATCGTGTATAT
TTGTTCAGTGTTCACACAGATTGTATCTCATATCGTTTCTCCTTAATCGCTAATTAAAAC
TTTGAAATTGATAATTTTGTTTTGAAAGCAATGGAGATTTTAGTTTCTCTGCTTTTATGA
GGCTAAAATTTTCAAGTTATTTTGTATTCATCGAATAAGAGTTTTTGATTAAAGATATAA
ATGATAACAATAAGTGTGTTCCTTTTTACCTTTTCTCTTTGTTTGGTTCACATTTCAAAA
TGGATTTATACTTCATGCTTCCTATTTTATGTTTAGTTTGATATGGCCATTTTATTGCAA
TTGTTATGTGAATTATGTTCTTTTTCTATTTATGTGTAATTTTTATTAAACCCTTGCATT
GCATTTACAGTCTGCAATGGACCGACGAAGTTGGCCCTGGAAGAAAAAGTCATCTGACAA
GGCAGATAAAAATGCTGCAGCAACAGATTTTGGTGGTGGTAATGTGGCTTCGAGCGGATC
ACGGGCAGATAAGGTATATTAATTATAACTGTGCTATTTCTGCCCTGCTTACTTGCATCT
AATGCTGTTATGTAGTTCTACCTTCATCCTCTTCGCATTGTTGATCGGTTATCATTGGTT
CCTTATCAACTATAATAAGTAGTGATCAGATATGACTTTTTTGAGCATTTCAATGATTTG
AATTCTTACTATTTACTTCCTGCAAGTCGGTGTTTTATATCTGCATATTTCTCTGTCATT
TAGAAAAGTCTTACCAAGATATTTTGTCAAGGACTTTCACAATGCTTAGTGTAAATGTAC
TGTATGTAAATTGAAGATTTGGTATTGTACAGTTTTCAGAAAACACAAAGTTAAATTGAA
TCCACTTTTTAACCCTTTTTGGTTCCTTGCCACCTAGGTAATCTTGGGCAAATTATGTTA
AGACCCTTGTGTATGCATTTAGGATGGGTATATTAATGGGTACTGCACCAGTGTGCCTGG
CTAATTGTCCTGTTAGGTTGCCTCATTTTCTTTGGGAACTTATTGGTTCATTTGACTTGA
TTTTATTTTTGTGATTTTCTTTTATGTGAACAGGATAACTACAAAAAACCCAACTATGTT
CAAATTTCGGTGGAGTCATACACTCATCTGACTGGTTTGGAGGATCAAGTGAAGACATAT
GAGCAACAAGTTCAGACTTTGGAGGATGAAATTAAGGAGTTAAATGAAAAGCTGTCTGGA
GCAAATTCAGAGATGACTACAAAAGAAAACCTGGTGAAACAGCATGCCAAAGTTGCAGAG
GAAGCTGTGTCAGGTATGGTACTCATGCTAACTGTCATATTTATGCAGCGG
>contig00709
TACTGTTTAATTATTTTATGTGTATTTTCTCTTCTCCTTGATTCGAGATAAATGGTTCAG
TCACTGCTATGCTGTAATACTTCGTTTTATACCTAATTCTTTAATTCATGTAATATTTTG
TAGGCACCTACTATTGCAGCAGCAGCATATTTGAGGTTGGCAGGCAGGCCTCCAGTTTTG
CCTTCCAGCAACCTTTCTTACGCAGAGAACTTCTTGTACATGCTAGATTCACTGTATGTG
GTGTGGCATCTTTTCATTGATATCTAGATACCATGTTTATTTTTGTGAAATGCAAGTTTG
TTCTCATTGATGTGGTTTTCAACATATTTTGCAAAAACAATAATCTTTCTGATTTTTTTT
TTAAATTTCTTTTATTAATTCTTTTACATTCCATTTTCTTGCCACAATGCCGTGTTATAT
ACATATTCTTTATGCATTCTCTTTTAAAAAGAAATGGAGGTTCATTTGTAAAACTAATGA
ATGACATGCCATAATGGCCAGTCTTTTTACTAAAATCTTATAATTATTGCTAGAAGGAAT
ATTTTGCCTTTTTTGTCCTAATTAAAACTACTTTTCTATGAACTTGCAGAGGTAATCGAT
CATATAAACCTAATCCTCGACTTGCTCGAGTGCTAGACATACTTTTCATACTTCATGCAG
AGCATGAAATGAATTGCTCCACTGCTGCTGCCAGGCATCTTGCATCGAGGTGCACATCCT
AATTCTCATCTGAAACAAAGCAGCCCTTAGTCTTTTCTCAAATTTCAAGTTTCTATTTGC
AGTGGTGTCGATGTATACACTTCTCTTGCTGGGGCTGTTGGAGCACTGTACGGTCCTCTT
CATGGTGGAGCAAATGAGGCAAGCATATTGTTATGACTTCGTTATTCAATGCCATGCTTA
AAAGTTAAAATTAGTTCCTAGATCTCTCTCTCTCTCTCTCTCTCTCTCTCTCTCTTCCCC
ACTACTTTTAGATCTTATTTTGTTGTTCTCAAATTATATTTTATGCCAACAGTGAGTTGC
CTGTTTCTGTTATTTTGTGTAAGCCACCAGTCAGTAAACTTTTTCCTGTTACTTGCTTGT
TTTAGGCTGTGCTTAAGATGTTGAGTGAGATCGGAACTGTTGAGAACATTCCAGACTTCA
TTGAGGGTGTGAAAAACAGGTGAATGTTGCTTTTGATTTATGTGTATTTTTATTTCCCAA
AAACATTGCATGACAAATACCTTCTCAAGAAAAATGCTTTTATTTCGTCAAAGTTATGAT
TTTTCTTTCAACTTTCCATTTTTTTAGGAAGCGAAAGATGTCGGGTTTTGGACATAGGGT
GTACAAAAACTATGATCCCAGAGCAAAAGTCATTAAGAAACTAGCAGAGGAAGTATTTTC
TATTGTTGGTCGAGATCCTCTTATTGAGGTAATTTCCTACTCTCTATCATGTTCTATCTA
ATTTGTCTCCTGTATTATATTGACACTACGATGTGGGGACAGACATATGACATGACATGA
ATTAAGGTATGCAGCAATGAAAAATTCTGAAATTATAAACATACCATATCCAATTTGTTT
TTATCTAGTAACAAATAATATTTCATATTGAGTTGACATTTCTGGTATCATTAGTTATAC
TTAAAACTAAACCACTTTAATCTAAAAGACCTTTGTTGGTCCTAATAAGATCTCATGTAA
ATTATCCACTTTAATCTAGAAGACCTTTGTTGGTCCTAATAAGATCTCATGTAAATTATC
TTAAGCATTAAATTTTAATGTAATGCAAAACAATGTAATAATAACATATGCAATTATTCT
AAACTAAAAATATTGCACCAAATTCAAGCAAAGCATTAAGGTAGCATTCGGTTAATTGCT
AAAAGGCAACTTTTTTTGCTTTTTGCTAATTTATAAGAAAAAATAAAAAGCATTTTTTTA
TTTACATATTAAAAAATATATTTTTAAAAGACAAAAGCAAAACACTTTTCCCATGAAGTG
AGAGAAAAAACTGTTCATGAAAATTAAAAATCCCAATACAATGGTAGGCTTTAGGGGTGT
TCATTTGGTCAGTTCGGTTACAAACCAAACCAAATTGAAAAAACAAGAATTGAATTACTA
GAAATGTAAAAGCGGAACCAAACCAAACCAAAATACTCGTGAAGGGCAATTAATTTAAAA
ATAATTGACATTCATGTCAAGTTTAAAAAGGATCAATTTGTTTTCTTGGACACATTCTGG
TATGTAATAGGTGTTGGAAGTGTGTTAAAATTAGTTTGGCTGACTTTAAGTTGGGCATTG
CATAGGATCTTGAAACTAGTTTTTGTGCTTTAAATAAATATGTTTTCAGCTATGTAATGG
CCATGTTATTTTTTTAAGCATGAATGAGGAGAAACAAATCATAAACATTTATGCCAAATT
ATTGTAATGCCTTTATTTTTTTTTCATGATCTTGTCTCTATGCATGTCCCCACCTTATTT
CATTTGTTTATGCAATGGTCTCAATATGTGAGATTCTTTGTGGTTATCAGAACTTAGAAT
CTATGTTTAAACTTGTGTAAGTTGATCATAAAGAAAAAAAAAAAGTGTTTTGTCTAATGA
CAGTCTGGTTAGGCTTTTGGTATTTAATTTGTAATCTGTTTTATTGAAGATGTTCAATAC
ACTATAAGATTGTGGATGTGATTTCCAATCTCCTAAGCATTAATTGTGTTCTTTGCAGGT
AGCAGTTGCTTTGGAGAAAGCTGCACTATCTGATGAATATTTCGTTAAGAGGAAGCTATA
TCCAAATGTTGATTTCTACTCTGGATTAATATATAGGTAGAGATAAGATAACATCAACTT
CTATGGTGCTTGGTCTGACTGGAAATACAATATATCTTGTTAATTTTTTCTAAAGCGCAA
AATTGTTGACGATAATAAATTCTTGTTAACAGAGCAATGGGATTTCCAACGGAGTTCTTC
CCTGTTTTATTTGCTATTCCTCGAATGGCTGGTTACTTAGCACACTGGCGGGAGTCACTG
GATGATCCTGATACAAAGATAATGAGACCACAGCAGGTTCATTCTAACTATTACTTGAAT
TTTTTTTGGGTTTCTTCTTGATGTATTTTGTTTGATTATTGTTTATAATTCAGTTTTGTT
ATATACATGAACCTTTCTCTAAAATCTGCAATTGATGCCATGTCACATGGCAGACCAACT
AGGTTTTGTTATGCAAGAACCTGTGTGGTTAATCTTTACAAGTAAACCAATATGATAACT
GTACTGTTATAGTTGACGTTGGTTATGTGCTCTGGTGAAAATTTTGAACCAAATTCTGAT
CTGGGTCCATGGCCTCTTTTAGAGAGGCTGGAGTTGAATCAATCTGATTCTAACATCCTT
TTAAGTTCCCCTTGATAAGTTAATAGCAAATGTTAGAGAAGTAATACCTATGATCAAGGA
CTTATTTTAGGGTGTAAAAGACATGCCACAGTTAAAGTGACACTGTTTAGGGTTGTACAT
TCCTTTTCCAAAATTTTTGCTCTCAAAAAATTCTTGTCAGTGGCAATAGACTACAATTTG
CTTTATGTGTGATTGTGATATTTAGAAATCTAGTAATTGTGAATGCTGTTAACTGTGATA
AAAAGCTAAAATCATACTATCGGAACCTCACCCAATTCTCATAGAGACTGGTTAATTTTG
TTCATTCAGACAATCATTTGTTTGGGATTGGTTTCAAATAGAATTGAATGGTGAAAAATG
ATCTATATAGTTGAGCTCAACTAGTTTGGATTAAGATTTAGTTGTTATTGTTGCAGACAA
TTTTTTTAATTGAATCTCGGTGCTAGTTGCATATATTTGATGTTATCTAATGTCTCAAGG
GAAGTTGTGTCGTACAGTCACTATCAAGATCATTGCACTATTGGTAGGTTTCATGGAAAA
GAAAACAAAAATCTGGAGGATTTGAGTGGAAGAAATGTATTGGGGTTTCATTTATTCACA
AAGTTGACGGTAAGGACTAGGGTTGTAACAATTACAGGACATACACGGTGCAGATCTAGG
AGGCATAATGTATAGATCTATAAAATTATGGGACATAAAAAAATGGAAGTGATGGCTTGG
TACCTATTCAAGAAGTTAATTGGGGATTGTCTACAACTGCTTTTTGACAGCTACTATTAC
TATTGTTGTTGCTGTTACTTCTTCCATATCTGAATCTATAACATATATAGATACATTTCT
ATACTTATTTCTAGGAGTGAGCATTCGGTTAACCAAACCAAATCAAACCAAACCAAATTG
AACCAAATTTCTAACTAACCTATAAAATAATTATCAATGATATATATTCATTAATTAATA
AAATTTGGTTATTTTGGTTACTATGTCAAAGATAACTAAAACTATAACCGATAACTAACT
GAAATTTTCAAGAATTGGTAATCAAAAACTCTATTTATGACTAAATACTTGCATGCTTTG
TTCTTATATAGAATTTTAGGCTCATCCAGTGGTTGTAGGCTTTCTTTTTTCATCATCAAA
CTGGACATGAATGCTGGAAAGAATTGTGTTAGGAAGAAATTTTGCAGCAATTTGTTATGT
TTGTGAATGTTGTCTGTGGTTATATAGGTCTACACTGGGGCATGGCTTCGACATTATATG
CCACTCAAAGAAAGGATGGAAACAAGCGATGCAGATAGGCTAGGTCAAGTTTCTGTTTCA
AATGCCTCTAGGCGCCGGCTTGCCGGATCTGGGATTTAGGCGTTCATTGAGTTCATTTAA
TATGTCAATTTGAAGGGGAGGGGAAAAATGAAATAATTATGTGAAAATTATAAGAATGAA
AGAATAAATGTTAACTCCGAATATTTAGGCCACTATTGGAGCATAACTGTCACGGTTTGC
TCTGTATTTGTATTCAGATACAAAATAATATTTTGCAATTCATAGCTGGAAAGAAATGCC
ATGAAATGTTTTATTTTCTGGTTTTAATCATTTCTTGCCAGTATGTACTATTCATTTTAT
TGATTTGGCCTTGTTTGTGATTGCTTGCCGAGGATAATTGTCAATTTCTATGGTGCATCA
AATTCCATAGATGCTTCTTGGGGATATCTTTCCCTAAAAGTATATCTAACATTGTCTTTA
AATATTAATTTGTCATATAAATCTCCTTAAAATTTGATTCGTCGAATAGCAAAGCAATTG
TTAACTGATATTTTTATCCATGCAAGGTGTTTAAGTAGACGAATAATTTAAAAACATTAA
ATTATATCTCTTTTTTTTACTCTCGCATTCCCCTCGTTTTCGTTCTCTTGACCCCTCTCT
CTCTCAATCGAACACAAGAATCTCCTCCTTAAAGGTAACCTGAATCTATTTTAGCAAAGC
CTACCATTCAAATCCATCCCAAAAATTGGGACCATCTCATCGAAAATGGAATGATTAAGG
TTTTCTTTGCTACCAAGTGGGCTGTCCAATTACAATTTGCTACCAAAAATTACACGTTTA
TGGCCTCGTAAAGAAAGAATTGGAAATGAGGCCAAGGGTGTACTCTCCCTTGTAAGTCAT
TAGAACCTTAGTTGAAGATTACAAAGCATGATAATGCGGGAGTTCAAATTGTACCTTAAA
AGAGAGCATCAAAATACAACAATTATAACCATTCATATGAATGTGTCATTACTGTGACAA
ATACTCGAGTAAAAAGAATATATTACAAGTCTGACATATTGCTCTCTCAAAATGGAAGGT
TGTAATGTGGATGCAGACGCAGAGGGAGATCAGCTTGTGCATTTACGTATTCAAATTGAA
ACTTTAAATGTTTCAAAGTTCAGGTAAATAAATCATTTTGTTTTGCTCCCATTGTTGACA
ATGCAAAGCCTCAGATCACATGCTTCTAGAATCTCCTGTCGAATGACTTTGTATGTCTAG
AAGATGATGCGGAATTATTTCCAGGAAAGCCCCCAGTCTTTGTCACAGTGGAGGCACTGT
AGAGCAAGAAGCAGACATGAACGGTGCGTATATTTATGAGTAGCATTTTATGGACAAAAC
TAATAAAACCGGCACACTGACAATATTACCTATTATTTCTTCGCACCGAAATTTTCTTCA
TGGCTGCAAATTTTTCACTTCTCGGCTGCTCAAAACGCAATAAAGCAAGAATTTAAAAAA
AAATAAAAAATTGAACAATTATTTTTGGTTTAACTCATCTAAAAAATGTGAAATGCTTTG
GCCAGTAAACCAAGGCCCCAGTAAAAACACAAATGTACAAAAGGCTTCAAAGTTTCTTTT
TTTCTTTCTTCTTTCTTTAAATGAGAAAACAGATTACATGATAACTTGCTGCAGCCAGAC
ATACATAAATGGTTCAAATTTAAGTTACTTCAAAAACATTACAAAGTATCAAGGTATACT
TCAATATTAAAAGACACTTTTTCTTTTCTTTTCTTTTTTTTTTAAATGTGAAAGAATTGA
TTTTTTTCTTAGTCTCTATCTAATTTGTTACGTGTTATAGCTTACTAATCCACTGCTATA
TATGGAAGAATTAGAATTAGCAGCATTTAATATCATCATCATAAAATTAGAAAACACAAA
GTTTTCATGATTTCCTAAAATTAGCATGCATAAGAAATGTTACCTCTTAAGAAAATCTAA
TTTTTGATTTCTTCATCAAGTTGCTCTTCACATGGGAAAGACTGTATCCAGGTCCACTTC
CTAAAAACAATATTCAAAGTGATACTGACAAAGCATACAAATTTGTAATACACCCTCTAC
AGTTTCAGCGCCTCTGCAAAAGGGCTGCAAGTTAAATTAGAAGAGAACAGGGAAAGATTA
CCTCCATAAAAGTTTCTTTTACTGCCTGAAGGTGGAACCTTTGTGCAAAGACGAATTTGC
TTACTTTGTTTTTCTACAAAA
>contig00734
AGCTTTAAGCAAACAGAGCAATAAACATTTTAAAGACAAAAAGACGACAGAAGCAAGAAA
AAGAAAAGGATACCAGAACTTCAAAAAGCCATGCCGCCGGAAATGGAGGGCAATGAAGTT
CTTCCCCAAGAAAGTTTGAATAAATCGCTGGGCAGTAAGTATTATAAGCCTACTTGGTTC
GATCAATGTCTTGCATTTGTGTGCAAGAGGTCCACCAGGCTGCAACACCCGCTCCTTCTC
TAGATCAGCAAAAAACACATCTCCAATTGCAATAACATCATCATTGGAAGTAAACTTGGC
CTGCACATCTTCAACTGTCTTCTTACTTGGTTTCTTAACATCTTCCTTCCAAGGCGACTC
AAGCTTCCCCATTGAAATCCCCAACACTTTCAACTTCTTAATATGTTCTTCATCCACGTA
ACAATGAGTAGGTGAAGAGAAGTAACATATAAACCGATCAATATGGATATGATTCTTCCT
CATTTGTGCAAACTCTTCAAATGTGACAACCACCTTTCTTCCCAAACATTGATTTATATG
GTCAATATCTAGCACCCTACTATACTGGTAATCGAATTTAGAGCTTGGCATAACCAGAAC
CCTATTCAACAAAGCCGCGAAAAACATATGCTTCTCCAAGCAAATCAAATGGTTACTCAT
CTGCCCAGATAAGCATATGGCAAACAAGAACTTGTCTGATCTGGGTTTCCACTCTATGGT
CTTCCTTTCCAAGAATCTCGACTGCACCTTCCTACACCTATCGTAACCAAACCCAGAACC
CACAAATGGCCCAGCAGCGTTATCGAAATCTGAAGAAGATACATTCGCATTCGCAGACTT
GTGAGGGGATAATAGAACCTGTTGAATTTGTTTATTTAGCGAAATCTGCTTGAGAAGGGC
AGATCTCAAATCCTCAATCTTGAATTTCAAACTTTCTCCCTCAAAGTTATTGAACACAAA
AGTGGAATTGTAATTAACACTAGAATTGGAATTAGAATTCGAAATCGTACTATTGTAGTT
ATTACTGTGAAAGGGAAATGACTGGTTCAAGAGAGAAAAGAGAGAAACTTGCTGCTGACC
CAGCAGGTAAAGCGCTTGCAACTCAGCCTCTCTCATGCGGTCAGTAACAGAATCAAGCCT
AAGAGCAGAAATATTGGCGGAGAAGAGATTCCTTACATCGGCCGAGAAAACAACGACGAC
GATTAAGAGAGGGAGAAAAATGACCAACAAGAAGTAGTAATACCTCTTATTGAAGTCACG
GAAGAAACGACGACGTATTGAACCTCCAAGAGACTCAATGTCTAAGGTGGTGGAGGAGGA
TCGGCGCTGGGGAGAGGAAGTAGGGAGTGGTTGGGATTTCCTGTCGTTTTGCTCAATTAG
CGTCTGGCTATCTTCTTCGTCGTCCGATGAGTCTCTATCCATTTTAGGGAAATGGGTATT
TGATTAAGAAATGTAAATGGGTGTATGAATCTGAGTGTGAAGTGAGAAAAAGATTTCAGA
ACGTAGGAGAAGATGAGAGAAGTCTATGGTTGGAGAATGAATATCGTCGAACAGTCGTTG
GATGCAAGAAAACGACCTCGTACCCGCCTCATGTTTCTCGGGCTGAGCCTTCGTGTCTTT
CAAGTTTCGGGCCTTTTTTATTGAATCAAAAGTCTAATGGGCATATCCAATAATTTAAAA
TTTTAATTAAATAATTATTTTTTAATATAATTAATTTCAATTATATTCAAACTAAATCAT
TAGTAATCAAATAGTTATTTTTAGCTTTCACTTATTTAAATTTATTCAAAAATTATTATT
TTTTAATTGAAAAAAAAAATTAATAGGAAATTGGCTAAAGCAAACAGCCGAAGTTGCTTC
ATTTTCATTTGAAGCAATTAAGATTTAACGTTCTGAAACTCTTTTCGAACCAAAATTGGC
ACTTGCAATAAGAGATTTCTTTCCCACTCACTCTGCGTCTATCTAAATCAAATGGCATCT
ATCCCCTTCACGGACTATTCCTCCTCCACGGCTACTCGGCTTCTTCCCTTTAGCCGCACC
ACTTTCCGCCGTAACAGCGCCCTCTTTCTCAGCCGGTTGGTGGGTCCTCTCTCCATGCGC
TCTAGCTCTTTCAGAACCCTCACGGTTGGCTCTTCTTCAGTTTCTTCACTGCCACTCATA
AATGGTATATGCAGAGTTGTAGGCACACTTTCCCTCTGAATGCTTTCCCAGAAAAAAAAA
AAAGTCTCTTTCTTTGTTAGCATCCAAGCGTGAATTTTTCTGTCTTTTTTAGCGTTTCTC
AACTCTTGGTGGTTTATTTGGTGCTTCGCTTCTCTAAAGCATTTTATCAAACAGGTGTGG
GTTATTTAACTTGTTACTTTTACAGCTGCAATCGGTTGCGAGTCGGGTGCTAAGGTGATT
GATGGAAAGCTGGTGGCCAAGAAAATAAGGGAGGAGATAGCTGCTGAAGTATCGAGGATG
AAGGATGAAATTGGTATTGTTCCTGGGTTGGCTGTTATTCTTGTTGGGGACAGAAAGGAT
TCTGCTACTTATGTACGAAACAAGAAAAAAGCTTGTGAATCTGTTGGGATTAATTCATTT
GAAGTCCACCTACCTGAAAATTCCGCAGAACAAGAAGTGCTCAAGTTTATTTCAGGTTTT
AATGATGATCCTTCAGTTCATGGTATCCTTGTGCAGTTGCCATTACCATCTGTATGCTTC
TAAATTTTATCACTTCTTTTTTCTTCTCATTATTATTTTTTGATGCTACATCAACATAAA
TGATAATTAATTCGCCCAAAGGTTAAATAAAATTTTACAAGGTCTTACAAGGTCCAGTAT
TTTATTTCTGGAGCTTGATATTATTGTGTTCAATCTGTTTGTAACAGCATATGAATGAGC
AGAACATCTTGAACGCTGTTAGCATTGAGAAGGATGTGGATGGCTTCCACCCACTGAACA
TCGGCCGTCTTGCCATGCGAGGAAGGGAACCTTTGTTTGTTCCATGTACTCCTAAAGGGT
GCATTGAATTGTTGCATAGATATGGTGTTCAAATCAAAGGGAAGAGGGCAGTTGTGATTG
GTCGCAGCAATATTGTTGGAATGCCAGCTGCTTTGTTGCTTCAAGTAATTCTTTTCCTCC
AAAAAACCTAAGCCATTTTTCCCCTGTTATTTCTACCGTCAGTGGGGCCACATATGTCTC
TACCTCTTTCTAAACTCTTTATTTTTTTTTTTATTGGTAGAGGGAAGATGCAACTATAAG
TATCGTCCATACTAGAACCAAGAACCCTGAGGAGATCACCAAACAAGCAGATATCATAAT
ATCTGCTGTAGGACAACCAAACATGGTGAGGGGGGATTGGATAAAGCCCGGTGCTGTTGT
AATTGATGTTGGAATCAATCCAGTTGAGGTGACCAACTGACCATACTTATCTTGCTGTCT
GGTGTTGTAAATATGTTATTTACCCTTTTTATGTTCTCTATCATTTTGGGTTTGTTTTTC
TTCAACTTGAAAATATCAAGTTATTCATGGGATAGGTGTTTGATGTAGTGGTGTGTTGTT
TTTGAAGTAGCTAGGGATGCAATTGATTTTGCAGAGTTGTTACCTGTTTTCTGCTAATAT
TTTTCAGGTTACTGACTGCTTTTTTGTGTGTCCATGCATGTACTAAAGGATGCAAAAAGT
CCTCGAGGTTACAAGTTGGTTGGTGATGTTTGCTATGAAGAGGCCTGCAAGGTTGCTTCA
GCTGTCACTCCAGTTCCTGGGGGAGTTGGTCCAATGACCATAGCAATGCTTCTCTCCAAT
ACGCTTAGTTCGGCAAAGAGGGCACACAATTTTCAGTGACTTGAATCAGAATTTTAAAGT
TACTGTTAACGTTTGGGAAATATGACCTCGTAGGACTGACCTTTACCGTGTTTTGCTTTG
AGTTTCCGTTCTTTTCTCAGGAAAGTATGTCTGTCCATGTGCTGTCCCTTTACCTTGTTG
GTTTAAATTTAGATAATGGTTTAGGAACCAGTTTTGAGGCATACTGGATTGTCTTGCTAG
TTGTTACTGCTAAATGTATGTTGGAGCTTTTGGGTTCAGGTACTGTTACTTGGTTATATT
ATATTATATTACAAATTTTATATCAATCCAAAATCTTGAGTAAATTTGGCGTTTTATTTT
TCTCAAAACAGGATTTTTTGAGTTCTTTCTTATTTCTTCACAAGACTAATGCATTGACCT
TTTGGGGAAAAAATTAGGTGGAGAGTTACAAAGATTCATTAGGACCTACTTTAAGGCCAC
TGGCTGCTGGGTTAACAGCTTTTCCTTTGCTGCGGAGTTATCTTGCCTGATCAATACACA
TGAGGATGAGGAAGAACTTTACATGCAAAATTGGCAGTTCTTACATGATATATATCTCTT
TTATACATCATTTGGCTTATGAAAACCGAGTCTAAATAAAAATTTTCCTCAGTCGCTTTT
CTGCCATTCTAGAATTTGATTCTTTCAATCGGTAAACATTACCTTTATGTTGGAGATCTG
ATTCTTTTAAACAGACAAAGCAATTGTGAATTTATGAAAGTGAATACAAGCCAAAAGAAA
CTGGAAAATACTCGAGATTAGTACCATAAATTTGGGCATGCAAGCAAATAGACTTTGGCC
AGTCTCTAAATATTGAACAATATCACAGCGAAAGAACCAATGCTTATAATTAAATCTGAT
GATTAATCTCATACAGAACAATAAAAGTATTGCTGATACCAATGTTTCTTCAAGTATTCA
GTATTAACAAAAATTCTTTTAATCAACTATGAATATTACAGAACCAAATATTATAAGATA
TAGTGACAAGCTGAAATAGCAACTTTGTGTTAGCAGGATTCCTGGGTTCTTGGATCAGAA
AGAACCACGACGAGGAATCACTGCTCATGTCATCCCCAAGCTAAGATAAAATTTGGATAA
TGTGATCAACTTTGAAATTTTCTATGAGTCGAATCTAATCACCCTCTTTCACTTCAATAA
GTCTTCCGCGAACCCATTTCTTAGTGCTAGAGATTGGTTTAGAAGGTGACTCCTCTTTCA
CTTGCTGAACATGGGATCCATTCAGTAAAGGATTCTTTTGAGGTTTAATATTCCCATTTG
GTTCCAATCGGCCAAATTGATTTGGCAAAACCAGCTGCTCTACGAGACTCTCCAATCTAA
TTGATGGCAAACTATACCCACTGGAGTTTGTAGAGAGAAGTTCATTCTCACCATTCAGAA
TATCATGTAAGGATAAGTTGGTGAAATTGAGGTCCTCATATTTACTTGATGCAAGGATTT
TGGTCCCATTTACTTCTTTTGACTCTGCTTGATTAGAGCTTCCATTTCCCATGTCCGTTC
CCATCTCAACCTGGCTAACCCGTTCAGTTGGGCCAAGAGAAGGGTCCAAGTCATTCTTAC
TAGATGTGATATGCACAGTTTCTATGGATTCAAGTGACTGAATTGCTTCAGTTATAAGCT
TTCTAGATTCCAGGAGGGAGGCTTGAGCAACAGGGCTCTTTGTTGCAGCAACCTCAAGGG
CCTTAGCAGCCTTCTCAGCTTCAGCTATTAACAACCTGCAGCATATCAGAAAACATAAGC
ATATTTTCTCTCTGATTGAGCAGCATAATACAAGGGCAGAAAATCTAGATTACGGTAAAA
AAGTGTGATTATCATGAAACTGAGAAAATGCAGATGGTTCTTCTGGCATGCACCATCTAC
AACTTTCTTTTCCAACAGTAATTGGAAGGATTTAAAAGTTAAATCTTATTTAACTTTTGC
ATCAGCTACAAGTGCAAAAAATGGTGACTGGATAAGCCATGAGTTCTCAATAACTTCATC
GTGCATGCCAGTGAACTCACTTTTATTTGTGTT
>contig00752
ATCTTCAATTGCTTTCTTTTTCTCATCCACAGGAGGCAAAGGAATCTGCAAATTGAAAAA
AGCAAATACGTTCTCTTGCATAATTCACAGAAGGCAGATTTGAACAAGATATCTTATGAA
AGCCTTCATTACCTTGATCCTACTCTTATTGTCAGTGAACTTTGAGTTGAATTCAAAGTA
ATCAGTAGGAGAGATTGATTTTGTATTTGGCTCCTTGTTTAGAATCCTATACTTTGCACA
TGACAAAGAATGTAGCAATCTAACAACATCATCATCGGTCAAGTTCAGTTGAGTCATGAT
CTCTGAATAACTCAATCTGTCAGAGGAGTTGAACAGCAACAGTGCAGAAGCCTATTTGAA
GAAAAAAATAAAATCAATATCATTATTCAGTAATAAAGAAATTCATCTAAACCCACTCCA
CCATGCTCACCAGAAAGAATAAATTCAAAAATGCAGGAGATTAACTTCATTGAGATATTA
CCTGACAGGTTGTCACAATCAGCTCCAAGGTTTTTGGTTCAAATTTCCCAATAAGGTTAC
AGGTACCCAGAGAGTATATCCAGGTAAGTTTTCTGTGTTTTGTTTTTGTCTGATAGAATT
TCCCAAAAACTTCAACACACTTGACCTAAAGCGTAGAGAACAAGATATGTTAGTGTTCAA
CCAACATGCTAACATTCTGACTAAAACAGAAAAAACCAAATATACCATCTCCGCTGGAAG
GTTCAAATCAAAAGACTTGTATCTTGGCCAGATGTCAGTTTTCGAAACAGTAACCGTCAA
GTCAATCCCTGGATCTGCATTTGGGTTATTGCTTAGATACTCCTCAAAACTAGTTTGGAT
TTTCCTTGCTGATGTCCAATCCGTTACCTAGCAAACAATTGATTTTGAGAAATCATTTCA
GTTAATATAACAATTTTATGCATATATAGCCATGTAAAATATCGATCAACTGACCATCCC
TTCCATCTTTGAGGTGAACTGACCACCACATTGCTGCTTCAGCTTTGTCAAAATGCTTCT
CTCATGATCATCATTAGCACTCTTATCAAAAAGAAGCCGCCGAGCAAGCTTCTTTCTGTC
AGTAACCAGGCAACAAATGATAATTATATATCAATTGAAAACCTCCCCCTAAAATATATC
AAATTAAACATCTATTCATTGGAAATGGCATTTCTGACCTATAAAATTCAGCAAATAAGT
CCTTGTCACTAATATAAGCAAGCAGCTTTACCACCTGCATGTCACTAGCAAATTGAATTA
CAAAAAAAAAAAATTGACATGACGTATAGAAATCATCACACTATGATGAAAGCACAGCAG
ACCTTTTCCAGTGTTTCCTCAATGGCTTCATCACTCAGCTTCTCGCTCCCACCTTTCTTA
AGAATATTATCACAGAAAGTGGCTAATAGTTCTGCACTGGAACTTCCAGCGACACCCTTG
TTGCAGAAGACTTCAAAAGCTTCTTTCAATGCCTAGACAAGAAGACATAACATTCAAACA
CTACATGCCAAGAACGATAAGACCTTAACAATGTTTTAATGATCATCTACCTTGTGGAAA
AGAGTGTGGTTCTGGAAACAATCATTGACATATGCCAAGTATTTGTCATGCAGCTCAATA
ACCTTCCTAACAAACACCTGAACGACATGGCCAGATTCAGTACCCAACCATTCGAATACC
ACATTTACCTTTTAGATGTAGAAATGGATAAATTACCTGTTCTTGCAAACCAACAATGTC
CTTTTTATCTGCCTGTCAAACAAAAGGGAAGAACAAATCTGGCATTAAAATTACACGGAA
AAAAAAAAAAGACCCTTAATAATAATGGCATTACTCAAATGAATTGTTAGAATTGGTAAT
GAATTGAAATGCTTATGCAACCATTTTGAACAACTCAAGCAATACAGCAAAAGACAGATC
TAATATTACCAAATAAAATTGAAAATCCAAGCTTAAATAAAAAAAATAACTTATCGGAAA
ATTGGAGTTTTTTTTTTTTTCACATGAATCAAAAACCATTTCATTCCCACCTTACTCATA
AAGCTATGACCAACTCTAATAGTGCAGATTCTTAACACTAGAAGCAACATCAAGCTAAGA
AAAAAGGCAAAACAGTTATTCAAAATCAT
>contig00753
TACCAGATCACGGAAGCACGTGAGTCCAACTTCATTTAGGGGCGGAAGTGACTTCCGAGC
AATAAAGTAGCGGTCCAGATAATGGAAGATACGAGAAAGCCACTTAACCATGACTTTATG
GTTTGCCCACCTTTTCACAAGCTCTCTCAACATAAACTCATCATGCTTCTCTCTTAACGA
TGGCAATACCTGAACCAGAAAACTCACATTGAAAAATAATGAAGACATACTTGTTTAAAA
TATAACTCAATAAGAGCTTCAAATGACACCTCCAAACATAACACTTAATTTAACTACAAG
GACTGACCCACATCTACCTTCATTATCACAGAGACCCCAGAACACTCACCGTTAACTTAA
ATGTATATGTGACACATCTAGTATTGTAGGGATATAAATGTTCAATATATCATACGGATG
CATAGGAAATCTCAAATACAACTGTACAAGAGACAATAATAAAACCTCTGATGAATATAT
TGCAACTTAAATTTCATGTCGCGCAACAAATTGATTTTGATTGAGATTTTATGTTGTGCA
ACAAAATGATTTTGATTCTGAGCCATGAAACAAAATGTATGGAGAATGGACATAACAAAT
GTTTGGAAGACTGGCACTTAATATAAAAATGTTACTCACCATTGAAGTGATGTATTCTTC
AAAAGACTCACGGTACTTGTTATACAGTTGTTGGGAGTAATCATGAGGGGGCTTTTGTGT
ACACATGTTGTAAATGGTTCTGTAAAGAAAATTAAAGAAAATAGCAACCACAATGACAAA
AAAATAGCAAGCAGCAATGCAAATCAAAACATAGATCAATTAATATGCATACAAACTGGC
ATAAAGAACAAGTAACACAGTAATAGATACGTGTAGAGCATCATGTAGTCCTCAGAGCTG
AACTTTGGCTCTGGCAACCCTTCTAGGATGTTCTTCAGCTTTGTTATCCCCTTTTGAATA
AACTCCAATCCTTCGTCTAAGTAAATTGTCTTCCGCTCATTCATTGTCATATTGCCCAAA
CTCTAATTTTCAAACCTCCACAACAAAATCTGCATGATATTAAATGCAAGTCGTTCATTA
GAATCATTACAGCAGCTAAATTCACGTTTTTGTACAGATCACAACTACTTCTTTGACTGG
TAAAGAGCTTGGAAACCAACTCGATTCACAGCTTTATAATCTCCACATCTTCAAAAAAAT
AACATCTTGCACAAAGTGTAGCCAGAGTGAAGATAATTTCAAGAACAAATATAGAAAATC
CAGCAACAAAGAACAGTAACTTATTGTTCATCATTACAAAAACCCTAACTATATATCAAA
TACAAAGGATAAATCAATTATCACAGTAAATCCCTTTCTTCTGGACCTAAAACCCTAATT
CTTAATTCGTGAAATAAGAAGCCACTGGAAAAGATAATTAAAGAAACCAGAACATCAAGC
TTCAAGTGATGATCAGTGTAGCTGCCCTAAATACTCCAATCCTACCTTTTCCTTGGGTTT
CCCGCGATTTCTCAGTACCCAAACAATGCAAATGCTCTAATCGGAGCTCAAAAACAGATG
TTATTTACAAATTGATCAACTACTGAAAGAAGCAATCCATACAGAATGAAGAAACTATGA
AGAGAAAGAGATCAATAGATTCGATTGTAAAATCAGAAAGCATAAAAAGATATAAATTAC
CTGTACATAACAAAAGATAATGGGAAAGGAAAAGGGAAAGGGAGCAGATTTGAAGAAGAG
AATAAAGAAAAGGCTTAGAAAGTGTGGATGGAGAAGAAAAAGGATGAAGTCGAGGTGCGA
CAATGCATTGATGGCGAAGGCTGTTGAGAAACAAGATGTGGCATTCTTTCGGGTCTCGGA
TCCTCTGTAATTCATTGCACCTTTTTTTTTATATAAAAAATTAAATTATATAAAGGCTAA
ATTACAAATTGCTCCAAAATCGGCTAAAAATTATAAATTAATCCTTCTATTTTTACTTTA
AAATACATAAATCTTAGAAATTTATTTCATAAATTAAATAACTTCTCCATCTAATGTTAA
CTAAAATTACCATTAATCAACACATAATTATGTAAAATCAACTAAAAAATTTTAATTCCT
ATAACTCCCTTCTTTCACCTAATTTCCCCTCCTTAATTTGGTTTTGGTTTTAGTTTTTTT
TTTTTTTTACTTTTTCCTAATTTTGGTTTCATTATCTTCCTCATACTTTAATTAATGATT
ATATTCCATTAAATATTCTAGTGATCTAGGTATGTTTAAATGAATTAGATACAAATTTGT
AGAAAACAGTATTTTTCTTTTATTTTTGATAAATAAAATCACTTATCTTTTTTTTTTTTT
CTCTTCCTATGTTTCTCAAGTGGCAAAGAAGAAAAAT
>contig00761
CAATAAAATGCAAGTTAATTACTGGTTCTACATTAATTGTCTGTTTCCTCTCTTATGCAA
AAGTTTAGTTTCTGTCAGGAATTAAATTGCATTTTAGATTATCTTAATTGGTTGGAATTA
AATTGTATTAGCATAGTAATTTCAAAAAAAAAAAATGTATTAGTATAGTAGTTGTTCAGG
AAAAGTAGCCTTGCTGTTAGAGGCCCTAAAAGATCATCAAGCTTGTAACTTTATCAGGTG
TAATTCTATTTAATACTATGTCTGGCTTGGAGGATGCAAAGAGAGGAAAGGAAAGAAAGA
GGGAAAGCACTCGAGAGAAAAGTCATATTTGATATTTGGTTTCACTGTTTGGTTGGAGAG
AAAGTTTTGGAAGGACAAGTAATCTTATATTCTTCCATGATGCCCATAAAATCAATCCTG
CTTCCAAATTGGAAGGTTTGGAGAGAAGCTATAAATTGTTTTTAGATAGCCAATTTGTCA
ATGCTTTAAAAATGAAGATTTTGATCATTTCCCTTCATTTGTTCCCAAACAACATAGATG
AAATCTAAATAATCCTTCCCTACTCTCTTCACTTTATTCTCTTCCTTCCTCTCTAATTTC
CTTTCACAGAACTACATATCACACAAATTTTAATAACGGGAAACATGACATTTTGGTACA
AAGTTAATAAGAAATAATTATTACTTTTATAATTTTTTAATATTATTTAGATATTTAAAA
GAAAATAAATTAATATATTAACTTTTTTACCTCATTAACATTTACTTAATAACTTTTTAA
TAAAATATTTTGCTTAAGACATAAATGTTAATCTTAAGATCTAAATTAATAATTATCTCT
TTTAAATATTAATAATATTTAATTCTTAATCTTTTAAACACATCCTTATAATAATAATAA
TAATGAACTGGAACCAACTCCGGGATGGTTGGGCAGCGATATAATAAAAATGCGCCGAAA
AAAATTTTAATTAGCACAAACGACGGAAGGATGCTCTGCTGCCCCACACTGGGATCCACA
GAGAACCACAATTCAATGTGAAAGTGAAGGAACAATTAATATTTTGAGAGTTGAAACATA
GATGCCGAATACAACTAAACATCATCTTTGGTTCCTCCAATGTCTATTCCCGAGTTCAAA
AAATGAAAATGTCAACTTTTGACAAAAAATTGAACAGGGCACAACTGATTGGCCCTAATG
ACTTGCAATCATGAACAGTAATCCACTATTCTATACTTCTCTTGCCAGATCAAAGGATGC
TAACAATATCTTGTGTAGACAGGTAATTATTGAATTGCTTGTCATAATGTTGAAATGGCT
GATTCTCCTTCATTCAACAGCGACTACAGAAGTTTGAGAATGCCATGCTCACATGTTTTG
ACAATTCAGGATGGAATTTCTTCTTTACTCGTTAGATCTTCCAAATTGACATTCAACTCT
AAGCCCATGTTTAATAGACCGACGATGGCAGGTATGTCTGATTTCAAGGCAGCAGCTACT
GCCTGATCAATCACATAATAATTGGAAAGGAACCATGTAAATTTAGATTCTAAAACACAT
ACAACCCAAAATGATAGAATTTTTCGTAGTAGTCAAAATTCACATAAAATTATTAGCAAA
CATCATACCTTCTTATTCTCCTCTGGCTTGTGCTTAACTACATCCAAAGGCCACTCACTG
ACTAGTTTCTGAAGTTGAACGTTAACTCCAGACTTCTTGGCGTCAGGTAAAGTCTGCAAG
CACAGAGTAAATTTGTATCTTATAGAACTCTATAAAAGAACATCATACCAAAAGAAAAGG
TTTCAACCCTAAACCATATGTTTCTGATTACTCATTCAAATTCACAAGTACAAAAAGATT
ATCCGAGTTATTTTAAGGCTTTCAATATCTTTTCCCTAATGCCACAAGATATTGGCTAAA
CTTGATGACATTCAAGATATCAGCAAAGGCAAAATTTTTATCTTTAATTGATTTGATTTA
GAAAAAAATTAGCTATTTCTTGAACTCCCCTGTCCTCCCTTTCTCCCCCTTTCCTTTCCC
TTGTTCTCTTTCAGAAGAAAAAAGAGGGAAAAAAAAAAAAAAACCTTCGAAAGGGATTCT
GGGTGACCAGCTTTTTTGGGTCGGGGAATCTACCAATCTAATATAAAGTTATAAACAACA
GGTAATCATATGCACCTGATTAAGGACTTGAATGACAGCAGCAGCATCCTCAAGCTTACG
TTCTAGTATTAGACCCTGCAAAATCAGGCACAACTGAACACTTGAAAATTCTCTCTTCAC
ACATGTGAGATTCACACAAGCAACTGGATGACATAAGATCAATTACCTTGGCACATGAAA
AAGCACTCACAAGAGTGTGCTGTTGCATTAACTCAGATCTCAACTTCTCAATTTGCCATA
ACGATTCAGTATCTCCTATAAAGAAAAGGTAGAATTCAGGGCTAATCAGAAGAGTTAATC
TACACTAGCAATATGCAACAGAAATGTATGATAGAAAGTAACCCCAAAAACCTATTTATT
TCTGAAATATGAAGGACTCAATGTTCAAAATGGGAAGCCCAACTAACAACCATTACTAGA
CCACTAAGAGATGGCAAATAGATATAAAAATATAAATATAAACAATATAAAATTGTGAGT
AAGAAAAAGAGAATTGGGAATTCAGAGGGACCTCTTTTGATAGCAAAATCCATCCATATG
TCAAATGCAGTTTTTCGTAGTTTTACGCCAGCCTTGAGAAACTTTTTTGAATACTTCGAG
ATCAACTCCCAATTGCCGGCATTGTAACAAATACTGCAAATGTTAAGTCCAATATCATGC
TCATAGTTAAATCAGTTCTAAAGCAATGGGCTAAATACCCAAATCAGCCTTCTAACTTTA
CTTCAAAAGTCAATTAGACCCTCATGTTTCAATTTGGCTCAATTAGGTCCTCAGAGAATT
TAAGATTGAGCAATAAGCCCCATTTCCTCTAAATAAAGGAACATACAGACACGTGAAATA
GATGGATATTTGTCTGATATGACATCTGTTGTCTAAAATACATGCAAAATGTGCAGAAAA
CAAAAATTCCCATATTTAGAATTTGGGGAGCTTTTTTGTTTTTGCACCTTTAATGTGTAT
TTTAGACAACAAACATAATATCGTACTAACATTCCTCCGTTTCATGTGCCTCATGTATTC
TAACTTAACGGAAATGGAGCTTCATTGCTTATTCTAGAAATGTACAAGGGTCTTATCGAG
TCAAATTGAAATATGAGGGCCATTTTGACTTTTGAGTAAAAGTTGAAGGGCTAAACTGAG
CTTTCAACCAAAGCATATGGTAGTCTTTTTGACAAGAAGATATTTTAGTTGAGAAAAATC
CATATTTTTTGTGATCAGAAAACATCAAAGACCACTTGTTATGTTTCCAAATCATGGAAT
CTAGGACTTCAAAAGGAGAAAGCAGGATTTGCATCCAGTAATGCATTCAACCAAACAACA
GTTTTTCATATTAAATAATATGTCGAGATATCATATCCAAAATCTAGGTCATTTTACCCG
AAAACAATGTCTGCTGTACTAGGTTGTAATGGGATGTGATTCTTTTTCAACAGTTTCATC
ACTTCAACCATGAAACTTACATCATTGTGTTCCTTAGCATATGACTGCAATCCAATTACA
ACAAGCATTTAATATTTTATAGATATACAAACAACAACAACTAAGCCTTAATTCCAAACT
TTATAGATATACAAAGTACGACAAAAGTCTGCAACATAAATAAAGAGTCAAACATTACTT
ATACCAGCAAATGTTGGCAGAGCCTATGTTAGGACTCAATCCATATACATTATGCTTCCA
CAAGGCCATTTTCCCTGCATTTATTGCAACTTATGGTCATGTAATTACATGCTACGCACT
ACTTTATTAAATAGCTTTCCAAGTGCAAAAACTGCAAATATTCAAATGCAGCACCAGTAT
ATATTTTTTTTCTCCACATGGTTCTTGATAGTATATATGAAACCAATTAAATAAGGAAGA
ATGAATGACGGAATGTGGTTTCAAAATGAAAAGAATTCCCAAGTATACATACCAAAGTCA
ATGGCCCCAACTCGAGCACATGCTTTAGTAACTTCACGGCAAAGATGGCAATTAAAATTA
TCATGTATACGAAGATTCGAAAGCCGCTGCATGGTAAAAGCCACAGGATTCAAACTTCCA
AGAATCCACAAATTAAACTCATTCATATATAGATACTCATTAGGGGAGAAGAAAAAAACA
AG
>contig00764
TCGTCTCTGAAATTCATCATATCAAGAAAACAAGAATCTTTTAATTTCTGGCTTTCAAGA
TTAGTTAGCTGTTGCAATATTTAAATAAGTAATCATAGAAACTCATGCTTTTTATGGTAC
TACTGAATACCTGATGTGCTGAAGCCTTTGAAATCCATGATGGTAATAGACAAGCTAGCT
TGTTTAGAGCATCATAACTGGTTTCCTTTGCCTTTCCACAGTCTACAACATACACAACAT
CATCTATGGTGATACTACTCTCTGCAATATTGGTTGCAAGAACTATTTTTCTGCAAAAGT
AGATAAGAGATATTCAAAATTAAGGAGGGAGAGGAGAATCTAAAGTTTTTTGTAACCAAC
AAGAAATTAAGGATTTAAACTCACATGCAACATAAGGTACCATGAAATCCCTACCAACAA
AGACAGGAGCAGGTAAAATATAACTTTTTACAAGCTTGTTCTACAGCAAGATCACAAGAA
TCATTTATTATTTAGGCAACATCTTGCGCTGTGCAGTGGCCAGATTTTCTTATTCAAATA
GCTAGACACAATATCTAAACCCCACTAGAATCTAAATGAGACTTAGAAGCTTTTGAGTTT
TAAGCTTAGCAATGGCAATCTCCAATCAAACACAAAGGTATCATAATTAAATTAGTAAGA
TCTCATTATTTTTGACTCAATGTCCATTCACTTGAGTTATCCTACGGAATGCCTAAAGTA
GCTCACTAATGAAATGATCAAGAAGTTACAAACCCATAATTGTCAAGCTCCCCTCAAAAT
CAAGGGAATTTTTTTTTCGTATATATCTGCTGCAAGAGATAAACCATGAAGAACTAATGA
TGTAAGAATATTACCGCTTGTTAGGGGGAGGACGATCAAATATTTCACGTTGGTTGATGG
TAGGCATTGAACCATGTAGAGGAAGGACTAAAAACTTGCTTTGGTCTCCCAAAAGTTTGT
TTCCTTTAATCCGATCAAGTAGCTTGGAAATCTCATCCCAGCCTGTAAGAAATACAAGAA
TTGCACCATCCCCTTCATGGAGACAAATAAATTCAATAGCTGCCTCCACCTACAAAACAT
GTTTTGACAATAATTATTATATAAAATGATTTGAAAAGAATAATAAAACAACAAAACTAC
CATTTGATGGATGCAGCAAAAATTAAATTGCACAATGAATGATACAGCAAAAGAAGATGC
AGAGTGAACACAAATCACATCATAAAGGTTACTATCCTTCAACATTAACAATAAACAGAA
GCAAGTTACAAAACAAAATTTCCATTAAAACAATTCATCAGGATCAGATACGCAACAAAA
AAAAAATCCTTAGGCTATGCTACTTTTTTCTTTTATTTGGATTTAGTGGAGGCATAGTGG
GTCAGATAATAACTGGTTGGCCACATAACAGGGGGTAGCTGTCTCCCTTTCTCACCATAA
TGGTGAACAATCTTAGAATAGGTCGATGGATAAACTCAAGACCTCCCCACTTCCTGCACC
TTAAAGGCGTAGTAAGGTTAAGACGAATTAGGCTATTTTTCTTAATGAGGAAGGAAATGA
ATCTAGTCAATAATAAAGGAAAGATGCATTAAAGGGAGGAATTGTATCTTGACAAGTCAA
AATACATTTTCCTTCTACCCTTCTATCCTCCCAACCAAACACCGCATCAGTAAAGAAAGG
TTCTTTTGTTAAATTGAAGCAAATGCATTACAATTAATTTCTAAAAGTACATACCAGACC
CAAGTCAAGCGGTGAACCAGACCAAGCTTCAAGAGAAAGTCTAGTAGATGCACTGTAATT
CTTGTATTTAGAATCAATATCAACATCCTGCACAAAAACAAAGCAAAGGCCCAGTGAGTA
TTAAAAGAGTTAATAACAAGCTCCTTAAGCTTAAGAAAGATTTCTACATTCATAATTAGT
AACAAATGCAGATGATCCAGAAAATTATTCTCCCAAATATCAAACAATAAATTCAACAAG
AACAAACTACAGATCATCACAAAAACAATAGATTGTTTTCACTATGCCTATGAATGTCAA
TACCCAATTCATAAAAAATTACATTGAGATTCTGATGCAATAATCTCCAATCCACTGTGC
ACATGCAAGACAAAACATGATGCCATATGCCACATTTTAAATGTAATTTTTCTTTTCAGT
ACTTGCCCTGCATTTTTGCATTTCTTTGAGGCCTAAGTAATTCAAGTTGAAGAAACTTGA
TGCGGAGAAAAAGTAATTTTTATATATAAACATCCAATGTTCATCCTATAAATACAACAT
ATTCATGATATATTCAACTCCTTGAAAGATATAAGAGAGAGAGAAGCAGAAGTTATAAGA
TTTGTAGCTCAGAGAATTGGAGCATTGCCTCAAATAATTCAGTCAAAGGATCCTTCTTGG
AATCTTGCTCCCTCCTCCTCCTCCTCCTTGAATTCCCCTGAAAGTTGCCAGCCTCTGATT
GGATTTTATAACGAGATTTCTCCAATATGTCTTCTAGAAATAACTCAGTCACAGGGAAAG
TCAATCCCTGCCAATATACCCAAACAAATGAACAGACAAACGATGATGAACAAATATGAT
AACTGCATATTCAACACACTCAAAATACCGGTATATGAATAGTTGGGGCATTTCCAAAGT
ATTTTGAGAACAAGTTGGCATTGATGGTTGCACTCATTAGAATAAGACGTAAATCTGGAC
GCCGAGGGAGAAGGTCATGCAAAATAATTAACAAAAAGTCCTCATTCATGCCCCTTTCAT
GAATTTCATCTACTAACAAATGGCTTACACCAGTCAAATCTGGATCTTGAACCTGTAGTT
AACATAAAAAAAATAGAAAACAAGATGTCAAGAATGTGCAAGAATATAGAAGCTCATGTG
TAGGCTACAAAAAGGAATAATTAAGAAAGCAGAAAGCTTAAAAATTAGAACATCCTTGGT
TTTTTGATTCAAAAAATCTAGGATTTCACTTTCAATATCAAAGCCACTAACAATTCACAA
GCTGGTCGATAGAAGTTGCACCACCAAGGTTACACAATAAAAATAAAATTAAGCTTAAGA
TTCTAGACAATTTCCAAATACAGAAAGGTTAAGAGCTAGACATGGATACAAACACCCAGG
AAGAACTAATCAACACATAAGCCTCATAAAAGAAGGGGAAGATGCAAGTAACAACAATTA
CCAACTGCCGGAGTAAAACACCAGTGGTGCAAAATAGGAGCCGTGTTTGAGCAGAACGTT
TTGCCTCCAAGCGAATCTGATAACCAACAGTTTCACCAAGATTCTCTCCCCGTTCAGATG
ATATTCGAGCTGCAACAGATATGGCAGATATACGACGGGGTTGTGTGCATATTATGCTGC
AGTCAGCACCACGCAGACTTGCTATCTCCTCATCTAATACATATTGAGGTAGCTGTGTTG
TTTTACCACAACCCGTCTCTCCTGAAATAACTAAAACCTGCAATTTTAAAACCCCAATAA
TGAGAATCTACTAAGGATTATTTTCAGAAGATTCGTGAAAGCAAAAGTTTCTCCTCATCC
ATTAAAAGTTTTAATGATAATGTTGGGGAGGAAGAGTGGGGGCTGGGGAGCAGAAAAAGA
GAAGAAAATATCAAAATCTCCAATTGGATGGTAAGATGATTTATTATTCATGTTATAGAC
ATATCAGTGAGAAAAAGATACTGCTAGATAGTTATGCTCCATTCTATGCATCGAAGCATC
CAAGTAAAGTTGTTTATTGCATCTATCACAAAAATATTTCTCTGTTATCTTCCCCTAAAA
TTGAAGGTTACTTTATTCAGGCCTAAATGAAAATTTATTACAATCTCAAGAGCATGAATC
ATATATCATCTTTCAAATATAACCTCTTATGTACAAAAATATCATCTCAATGCATTGTGA
TTCACCATTACTTTTCAATATAGGTATTAATGCAAAATTTTATTTGATAATCTTAATCAA
CACAAAAAATACACATCAAACTAGTATTGAATTCCATACCTAAACCATGACCTTTGTTTA
ACAGGAAATAAATGAACAAATATCACTAAAACAGTTGTGCAATTTGTGGAACCCAAGGAA
CATAAAAAAAATTGTTATTCATGACAATTATTAAAAACAATTTATTACAATTTGATGGGG
ATAAAGAAAAAATATACACCTGATTTTCAGAAACAGCTTTCAGAAACTCGCCTTTCACTT
TGAATGCAGGGAGCTTTTGCCTAAAAGACTGCAATTCCTTCACACAATTACTTGCCTGAA
AGCAAGAAATAAATGACAGGGGAAATATTTCAACATCTGAAATGCCAATTAAATTTATAT
AAGTAAACAAACATCACCAGGAAGATATGAGTATTTCATGTGTATAGATAGTAAAAAATG
ATAACATCATTAAAAAAAAAAAGATTAGCCAATCTACCCTCATTTTATCCTGCCTCTGCT
TTAATTCAATACTGAGTTTCTCCTTAGCAGAATCCAGCTCCGAGGTAGATACAGGTTTCG
TTATCTTTAGACCACTTGATGGTTGTCTGTCCGCCTGACCAGATGCTGCAGCAGAGTCAG
CAGGTGCTGCTCTCTGCGAGCTGTTCAAAAGATTTCCAACTCTCCTCTCAGTCTCAGTAG
ACATTCGGATCTGTAGAGGGAACTGAATGAGAATATTTTAACCAACAACGGCATTCAAGT
TTTCTACAGTTGCATATTTTTACCTCTTTCTGTGTGGATCCATGACGCTCATCAAGATCA
GCCCGATAATTTGGCAACGGAACTTTGCTAACCACAAGAGTCTTGCCTTTATTATATGCA
TGGCTTCCTTCCCACAAGCAAAATTAAGAACACAAAAATTATAAGATGAAGCCTCATGGT
GAATAATTAAGCATGCATAATAATGAAATTACTTGTTGAGATCTGCTTCAACTTGTAAGA
GAGGAAACAATGCCACAAATCAATTAAATAGCCATAAAATTGGAGTAGACTTTTCAAATA
TTCAACAACCAT
>contig00783
CCCCCATCCCACAAATGCCCGCCCTAGTGTGCTAAGGTTTTTACTTTTACTATAACCTCG
GGGGTATCAGAAGTAATATTAGTGTGACTTTAGGGTATATATTATATTATGTAATTTTAT
AATACCGTGTCTGAGAGGGTCAGTTCTTCGCCTCTTGGGTCAAAATCTATAGGGCTTATT
TTAAGTTGCCCTTTCTCTCATTTTGAGGTAACAGTTGTCACTCTTGGAGGGGCGGTGTCC
TACACTTGGAGGGAACTTTTTATATTAGTGTTGGGGGTCTTTTCATTTTTCCTTCTGCCA
TAAAAAGGCAGAAGATGGCTGAGGTGGACTCTTACCACCCGCCACTAGCATTTGAATATA
TATATATTTTTCCCCATTGGAAGCTCTTTTTTTGGCATTAATGTAGGGTCATTGTAATCA
ACTTTGGGTTGAATCATGCCCTTAGTTGCTATGTTTAAAGTTGTAAAATCTCAGTTTCTG
TTAGTAATGGAAGTGAAAAAATTTATATATTATCTATATTTACCGGTTTATATTATTAAA
ATTGGTGTTTGT
>contig00805
TGCTTTCTTGGTTTAACAGGTGCTTTACACACTTGGTGGACTAGAAAACCTTCAGGCAGC
TAAGAAATATTATTCATCCGCAATAGAGTTGACTGGGGGCAAGAACACCAGAGCACTTTT
TGGTATTTGTTTGGTGAGCTCCCTCCCTTCTCTCTCTCTCTCTCTCTCTCTCTCTCTCTC
TTCAGACAAGCAAGAAGTCACGCTTACATTCGAAGATACATTTATTTTAATGATGTTGGC
ATGCAATTTCATCATTTGTTTTTCCTAAT
>contig00808
TTCAGTGTACATCTGCCATCACACAACTTACAAAAGGGCGAAACAAGGAAGACAAGGATA
GCCCAGACCTGCAATCTCTTGCAACTGCAGCCTTGGAGAAAGAATACAAGCATAGGGCTT
CTGGAAAGGTTCCTGTGCTTGCTTCTGCATTAAAAAGCTTGAAAGTTTCGTAACTTCTTT
GCAATTGAAGGAAGCTTTCTATCCTTGACCATGTTCCAGGATCTTCATCATAGCCTAAAT
GGAAGGCTAGAAATCTGCAGATTTATAATTTAAAAAGAGTGTTTAGTTTTTTTTGTTTTG
TTTTCCTTGCATGGATTTTTCTTCGTGCTCTTTTTTCTCCCTCATTGAATTTCTTACAGG
AGGACGTGATGTATTATTTTAGAATGCTTCATTAAGCAGGCAAGGAACATCGTGAGAGAG
ATATTTTTCTCCCATTGCATAGTTTCAGATTTAATTCACTTCCAATCTCCTGCTTATATT
TTCTACCTCGGTGGATTTATCTCGCTATTTTTTTGTTTTTATTTTTATTTCAATCCATTA
CTTTAAATTTCTAATTTTGTTACCCCAATTATATTTCAATTTATGGTGTAAGATATACCC
CTCTTACTCTAATGAAAAGAGAGTTTTTTTTTTTTTTTTTTAATGACAACTTCAAATATC
AAAGTCATTTATGCATAATTTTAACTTAATTTTCAATTAAATGCAATAATATTAAAAAAA
AAACATATGATTAATAAAAGTATAAATGGGAAAAAAAAGTTTAAAAAATAAAATTAGTAA
GTTCATATTTTATGAAATTGGCTAATGTTGTAAGCTTTTCAATAGCTCTATTTATTTTGC
TGTGAAGAAAATAAGTTTAAAATGTCTATATTTTAATATTTTCTTGATAATTTGATGTTA
ATGTTGATTTCTAAGTGTGCTAAGACTATATTGAATAGGTCACAATAAATATTATTCATA
AAATTAGAGATAATAATAATAATAATAAAGGATTTTTATAATAATTTATTGAATGAATAA
ATCGTATTATTTAGTTGATATGCCATTGAACAAATAACTTTTATAATAGAAAACGTTATT
TTAATATAAATTTAAATTTTTTAAAATATTAATTTAAATTATATATATTTATCCAATTAA
TTTTATATTATTTATCTTAATGCATGTATATATTTTTAGCTACTTGATACCTAAGTAAAA
ATAAAAAAAATATCCATAAATAATAATTATTTTTATTTTTTTAAGATAATAATTAATTTG
AAGTTGAAGAATTACAATTTATGATTATTTTATTATTTTTTATTTTCTATTAAATTTCTT
ATTGTTCTCTTAAAAACATAATATAAAAATGTATATGATCAATAATTTGAAACAAAATCC
AAAAGTAAAGTTTGCCGAATACTTTTTTTTTTAAATAAATAGAATTTTATTTAATTAAAG
ATTACTTAACAAAATTATAATTTTTTTAATAAATAGAATTGCATTTAATGTGGGATTACT
TGTCAAATTAGAATCAAACTATTTTAAAAAATTTATTTTAATAATTATAATATTATAATT
TAAATATTATAA
>contig00817
TGTATGGTGCCCCCTGAGATATACTCATGGGCACCGGGACGAACCATGACAAAATCCTAA
CCTGATTAACGGCAAATCTATGGTATAAGCATCTCATAACAGGTCTCAGTGATGTTCAGT
AGCATTGTTAGACATCTCTGAAGAACATTATCTTTATAGCTTTTAGCATGGAAACCATAC
AAGCGCATTTTATTTTTACAATCATATTTTCATTGAGATAGTTGATCTGCAGAAAAGAAC
TTGTACTATTGTTCTTCCACACAATTATCAGTTTCAGAATCTATTCTGTTTCTTTTATTA
TCAGTTTCAGAAAATCCAACAAATAGTAGATTTCTTTGGATTTTGGATGCTGCCTCCCAC
CTGCTACAAATTCATGAACTTCCCCATTTACTTCAATTAAACTACATCCAGGTTCTTTCT
CTATCTGCTTTTCTTTTAATGAAAGCCTTTGCTCTATTGCTTCCTCAAAATGACCAGAGG
CAGCAAAGAAATTAGCCATCAGTACAAAACTTGAAGTTTCACTTGGATCTAACTCTATCA
AATGCTTTGCTGCCCGATTTGCCATCTCTATATTTCCATATTTGCAACAAGACCAGAGTA
AAGATCCCCATATGATGGCATCTGGATCCATAGGCATACTTCTTATGAGTTCTTCTGCCT
CTTCTAGGAGTCCTACTCGGCCTAGCACATCAACCATACAACTATAATGTTTTATTGATG
GTTTGATCTTATATCTTTCTTTCATTAACAAGAAATAATCCTTGGCTTTATCCACCAAGC
CAGAATGATTACAAGCTGTCAAGACACCGATAAAACTGACATGATCTGGTTTCAAATTTG
AAGACTCAAGCAATGAAAATAATTGGAATGCTTCATTGTCTTGACCATTCATTGCTAGAC
CTAAAATTGTAGAATTCCAACATGATAATCCTTTCTTGGGTGCACTCTTAAACATTTGAA
GAGCTTTATTAATGCTTCCACACTTGGAGTACATATCTATAATTGCTGTAACACAATAGC
ATTTAGTTCGAACTTGTTCTTTACCATATAATCATGTAATCCATTCTCCTTGCCTAATTG
CTCCTAAGCAAGCACAAGCATTTAACAAGCTTACCATTGTAAACTCACTAGGCTTAATCC
TATCTTCTTGCATTTTATGAAAAAGCTCCAATGCCTCAATGAATCTACCATTCCTCACAT
AACCACTAATCACTGAATTCCAAGAAACCGTATTCCTCAATAACATGTTGTCAATAACCT
TCTTGACTCATCAACTACTCCACATTTAGCAAGTGCCATAATCATTATATTCCAAGCAAC
AACATCAAAATCAAAACCTCCATCAAACACCTTTCGTGCTTCACTCATGAACCCACAATT
CGCATACATATGCAAGATAGTATTTCGTATAAAGGGATCATTATCAAGTCCCATTTTGAT
CACCATACCATGAAGTTGAGCTCCTTCACAGGCAAGATTAAGTTGAGCATAAGCCTTAAA
AACTGAAGGAAAGGTCAGTCTTTGAGGTTGAATTGGGGAAGTGAGCAACATGTCAATGAA
TAAAAAGATTGCAATTTGCGGAGTAGAGCTCTGAGAGAAGCCTCTAATTATATTATTCCA
TATGAAGAGATTTGGGTTTTGAATTTGCGTAAAGACTAAGTAAGCATAGTTGACGTCACC
AGCCGGAGAGGTGCAAAAGGCTAACAACCGACTAGCGGCAATAGGATGCTTGGCTAGACC
AGTTTTGATGAGTTGGGCATGGAGTTTTTGGAGGTCTTTCATGGTATTACAATTTTTGTC
TAGCATGGAGACGTAAGTTTGGTGTGAGATGAGCATGGAAATGGCAGTTGGTGATGGAGT
AAGGGAACAACAAAAGGATACCATTTCTCTGGTTCTCGACTTCTGTCTCCAAAGAGTGTT
ATCCTTCTGCAATAATTATTTATTATTAAAAAGTTTGAATTTTTTTAATTATTTAATTAT
GTTAATATAAATATGTAATTAAAAGTTATTAAATTTATTTTATATATATATATAAATTGG
GATTGTATATAAAACTGGTGAAAATAAAAGAAGATAAGTGCAATTTATGGGGCCAAATTT
AAAGATTATAATTGGTGGACTGCTGCTTGTAAAATGAAGCAGGGCTAAAAAGGTTGTTAA
AGGATGGCTTCACCAGCAGCACTGCAAAGATCTCCACTCCCCTCCTCCGCCACTGCCTCG
TCTTCTGCATCCCCTCTCCAACGCCTCTCTACCTTCAAAAATCCCTCCTCTTCCTCCCAT
CTTCCACTTACCACCGCCGCAGCTTCCCCCTTAGACTCATTTGCCAAAGACCCTATCCTC
TCCCCTTTTCTCTCCCCATCCTTCTCCTCCACTTCCTTCTCTTCTGCGGCCCTCTCTTCT
GGGTCCCCGGCTTCCACTGCCGAACACCTCCACCATGCCATCCGCCTCCTCGAATCCCAA
CTCCGCACTGAAGTCCTATCTCGCCACACTGGACTCCTCAACCAATTATCATCTCTCAAG
CATGCTGAACACGCTCTCTCCACCGTTACGATCCGCCGTATCCTCCCTACCAGTCATCTG
TGCGCCGCGTACGATCAGAGCTTTCCGAACCCCATAAATCCATCCAATCCAAAACCCTCC
AACTCTCCAATCTCCATTGCACCACGGAGCTTTTGCAACACACGATCCGTGCTCTCCGAC
TTTCAAAGAAGCTCCGTGATCTGATCTCGGCCTCGGAGACAGAGCCTGAGAAGCTGGATC
TGGCCAAGGCAGCGCAGCTCCATTGTGAGATCTTGAATATGTGCAGTGAATATGACTTGA
TGGGAATCGATTGCATTGACGAAGAGCTCAATTGGGTTAAAGAAATTGGCGAAAGATTGC
GAGATGAGGCAATGAAAGTTCTGGAGAGGGGAATGGAGGGATTGAATCAGGCTGAAGTTG
GTACAGGATTGCAAGTGTTCTATAATTTGGGAGAGTTAAAGGTTACTGTGGAGCAGCTGG
TGAATAAGTACAAGGGGATTGGGGTGAAGAGTGTGAGTGTGGCGTTGGATATGAAGGCCA
TTTCCTCCGGAGGTGGTTATGGACCAGGAGGGGTAAGAGGGAGCGGAACACCGCAAATTG
GAGAAGGGGCGAGGGCCAGAGAAGCGATCTGGCAGAGGATGGGAACATGTATGGATAAAT
TGCATTCCGTTGTGGTTGCTGTTTGGCATTTGCAGAGGGTCTTGTCCAAGAAAAGAGATC
CTTTTACGCATGTCTTGTTGCTTGATGAGGTTATCAAGGTGAAAGGGGCTGCATAATTTT
CTTTATTTTTTTTTTCTGGCTTTAAACTAAATTTGATGTTCTTTTGGCTGAGAAAATCTT
GGAATCGAGAGAAACTGAATTTAAAATTTGAAGCTGGAGAAACTGAGACTGTATTCAACA
AAGAATGAAAGAATGGTATAGGTTATTTTAAATAAATTAAATAAATTGGGATAGATCAGA
GAGGAATAGTGCTGCATAACACTTTTCTATTAAATTGGGATAGATCAGAGTGTGAATTTG
AAGAGTACTTTTAAGCAGAAGCAACTGAAATATTAGCTTGATTTGCAGGTTCTAGTTAAC
CATAACCTTGCCAACATTGCTATCAAGTAGGCTGCTGTAGGATAGAATTGCTAATCGTTA
CATATGATTGGTTGACCTTTTTATTTAGTTTCTAAACCTATTAAATTAATACATTGCTGT
AAAAGTGTTTAAACTTGCACTTTGGAGTGCAAAGGCAGATTGCAAAAACAGGTTGCAGCC
TGAAAGCACTTAGATTTTATTTTAATTAGATTAAATTTTTCATTTTCTTTGAAGCTGATA
TATGGGAAGGTGAAGTTTTAAATTCCCGGTTTTGCAGGAGTATCAGCTACAAGCTCTGCT
CTTTCATTTCAATGTTCTCTTATTTCCTTTTGAATAGTCTTGATTTGAACTCAAACTAGG
TTTCTCAGCATAAAATGATGATTATGCTTTATCCTTAGTAATTTTCAGACACAATTGAAA
AATGAGAACGGCTTAGGATGCTTGAGCTGTCCTCCTTAAATGTCAGTTCTCCATGTGATT
AAGCTGACGTTTTGGGTAATTTTAATTGCTATCTTGATTTTCTGCTAGTTCACTTTCTCT
TTCTGCTTACATCAGTTTTTATTCACTTAGGAAGGTGATTCCATGTTGACTGATCGAGTT
TGGGAGGCACTTGTGAAGGCTTTTGCAAGCCAAATGAAATCTGCTTTCACTGCATCAAGT
TTTGTTAAGGAGATATTTACTGTGGGATATCCAAAGCTCTTCTCACTGATAGAGAATCTA
TTAGAAAGGATCTCACGAGATACAGATGTCAAGGGAGTTTTACCAGCCATCAGCTTGGAA
GGGAAAGAAGAGATGGTTCAAGCTATTGAGATTTTCCAGACAGCTTTCTTGGCTTTGTGT
TTAGGTGGCCTTTCAGATCTTGTAAATACTGTTTTCCCAGTGTCCAGCCGTGGAAGTGTT
CCCACGAAAGAACAAATCTCCAGAATTATATCACGCATCCAGGAAGAAATTGAAGCTGTC
CAGTTGGATGGGCGTTTAACACTTCTTTTATTGCGTGAAATTGGCAAGGTTTTGCTTCTG
CTTGCAGAACGAGCTGAATACCAGGTATTCTGGCAGAAAAATAAGATACTCCTTTTTATT
TCTTTTCCCTTTTCCCCCTTCTCTTTATTGTTTGTTGTCATTTATAGGGATCTCTTGGGC
TGTGTGTGTGCAGTTGTTCCTCATATGCACACAGATAATTCACTTGCATATGCTACTCAG
AACATTACCATTTAGGACTATTCCATGCGTTGTTCTACCCTTTTCTTTTCTGGTGATATC
ACTGCATAACACTTTTCTATTAAAATTATTATCCTGTTATTCTTGCTGTTACATTTTCTA
TCATTTCATTACACACATACCTTCATTTGTTACCATAATCCAAAGGATGGCCAGCTTCTG
ATGCAATATAGATGGGTGCTTGGAAGTTGGAAGTCCAGTGTCAAGAATCTCTGGTCCTAT
CTTTTTGTCACAATACTTGCACAATGCACTAATATGATGTCAAACTTCTGTTTTATCCTG
TTATAGCATTCACTGTGCATTCATTTCT
>contig00840
GAACAATTATACACATTCTAAGTTCTATCAAAATCATTGTGGTAATTCTTGAATCTTTAT
CTGATGCTGCAGTGCCGGATTCTTTTATGCACTTCAGCTGAACTGATAAATTTATTCTGC
AATATTTCATTAGTTAAAAGCACAAGAAAAGTAAATAGAAATCACTTCAGTTTCAAGCAT
ACTGCACAGAACAAATTGGATCTCATCATATTTTCGTCAAGTTGCATGTATAATTACAGC
ATTAAGAGTGCCAACCAAAATTTCCAAATCAACACTCACCTAACCTCCATACTTTCAATA
ATTTCGAAGTGCATCGGCAGATCTGGAGTTCTATCAGCAAAACATAATTTCTCACACACC
TCTAGTTTCCCTTCACTCTTTTGAGCTTCGGACATGAGCAGATTAACCAATTTGTCTTTT
TCATTACGTATCAAAACTCACCTGCTATCACACCATTGCCTCGGTGTTCCATGAAGGACA
AAACGAATTCCTGGAGCTCCTTGCATGAGACGTTTGGATATTCTTTCAATCACATTATGG
TCAGTTATATATGCACCAGCAGAGTTTAAACCCACATCCACGTAATGGATCTCTGTGATG
CTGTTTATAAGGCTTTCTTTACTATGTGGTATGATTTGGAAATCGTCTTCAGAAGATTCC
CTGCTCCTATGTTGTTCCTTTGAATTTGATTTTACTTCTGAAATGCTCAGTTCAGCTACT
AGCTGGTTCAGTACAGTGCCGCCTTTACTAAATCCAAGGATGTATGTTTTGGGCTGATAA
GAAGATGAAGATGATACACTGGTGGTCGATGGCTCTTTCTCTTTTGTTGAAATGACCTTT
TTTGCCTGCCATATTGATAAATTTGCAATGTAGAATATTAGAATTGTTCAATCCAGGGAC
AATTTGGGGTTTTGTTCAGTTTCAATGTCCCTTGCTACTGCCATCCAAAATTTTTTTTTG
GAAGTAAAAACAATCCCTCAAGTGTAGATGCAACATTCTTTTTTCAAGTGTGAATTCAAT
CAACTCAAGAGAATTTGATTTATGATAATAGTTACATGCAGTTAAAGACATAGAACTTAT
CCTTCATGAATCATTATCAAGCAAAACATGATGAATACGATAGATAGCAGTTAAATAGAT
GAAATTACATACCTCTTTTAGGCAATTTGATAAGAGAGAGATGGTTGAGGTAGAAGCAGG
GAATCCAGCTGGGCTGTAAGATTTTGGTTCCCCCCACCGATTTACTGATGGAATGAAATC
TCTATAAACGGCGAAAGGCCCATTGAAAATGGAAGCCTCAATAACCCAAGCATTAACAGA
ACCGCCAAATTTAGAGACCAGAATTTCAGCAATTTTCTGCAGATTAGATAGCCTCTCAAT
CATAGGATTCCTGGTCCCTTCAACTTTATCCCCAGAAAAGAAGATGGCATTTGCAGAAGG
TACCTACCTTTCACACGCATATGTCATGGTGTTGAAGAGATGAAAGAAAGTTTTCTAGGA
ATTGGAATATAAAACCACAACAAAGTTGTTCGTGTTGAACAAGCATGTATAAATTCAAGT
ATAAAAGGAAGATCGAAACCCAATGGGGAAAAAGAAGTAACGCAATTGCTTGTTTTAGAG
ACAAGAAAGGTGAAGCTCCGTCTCCAATAAGAGAAATGCATGGCGAAACAAACAGTTGTG
CATGGCGAAACAAACAGTTTAGTAATTTACAGCAGTGATTGCAGAGGATAAAGGCATTGC
CCTATTACAATTGAAGCAAAAAGAACTTACAGCTAATGATTTGGAACTTGGTGAGAGGCA
GAGAGACACGCCAACTCTGAAGTAACTTCTGCTGGTTGGACCCACCGTTCCCTTTAGAAC
ACCTCTCCAATACTCCATCATTACAATATCTGTAACCCATATTCACCTAAATAGACACCT
TCCTACTAATAAATAATAATCTTCGAGATATTTAAAAACATTCACATCAAAGATACAGAA
AAATTACCTCAGAAGTGTATGGTGGTTGAGTTTCTTTCAGTAGATGAAGATGCAATCGAA
GGGATTCAGCTGGAAATTTTTACAAACACCTCACGTGCCGACCGTTGCAGTTACAAACGT
TGATTTCCGTAGACAATTAAAGAACGAAGACTGCTAAGTTCGCCATTTCTAGTCGAAAAC
AGGCGCGATTAGTTAAGCAACAAAAGTGGCGTATAAGCAGATGTTTACCGAGTGCAACCA
ATCGGTATGAGCGAGAAGCACATTCCATGCTACTCGATCCTAGATCGACAGAGCTGCTAT
TGGTTCCATTGGGCTCATTAGGTTCACGATTTGGGCTATAAATCATTGGCCTATAGTCAT
TTTCATTTGCTCAAGTCACGTGTTGGGAAAATGACCCAAAAGAAAAAGAAAAAACTAAAA
TCTAATCAATGTTAAAAATCTTATACTTATTTAATAAATAATTAATCGGGGAAATTTAAA
AAAAAAATTATCACATGATTTAGTGCACATTTTTAAAGTATGGTCTTATGTATTTTTAGA
AAATTATTATATATATATCAGTAACACTAATTTTTATAAAGATGAATTTATATATTCAAA
TAGATAATATATGTATATCGGATCATTGAATAATCTTTTCCTATTTTCATCCTATCACTA
ATGCTTATAAGGCAGCTAATATGTCATTAATTTGTAGATAATTGAAAATATGACTTTCAG
CTACAGGTTTAAATCCGTTGCTAAAAATATCATCGCTAAAGTATCAACCGTTAAAATCTT
CCTTGTGGTACTTGACAAAAATATTATGTTCTTTTCGTTCTGTTTATTCTGATGATGGTG
GATTTGCAGGAGGGAATAATGAATGTTAGGGGCATATTCCTGGTTTAAAAGTGGGATAAT
AGCCGGACAAAGGCCGTCCTCTGAATAGGAGATGGTTGAAGCGTGGAAAAACAAATGAGT
ATCGAAATGGACCTTGGAAAAGCTGTAGCTTACAGTTGGTGAAGATGGGTTTTTTTATAG
AAATGGTGATGTTGATGGAGAGAATAATTTAGCAGGTGGGCACTGCAAAATGCAAACAAA
ATCCATTACAATTTTATTCATTTATTGCAGTCTGCACATTTGTCTTCTGAGGTTCAGTCT
TCTGTCACCGCTATATGGCAACTACTAGAGACATTGGTAAAGTTGCCGGAACTTGATCTC
AAGGATTTATATCAATTTTAGTTGCAATTAATATAATTTATCACCCAAAAGAAATATAAT
TTTTTTTAAATAATTTGTAATATTCTCAAATGAGATTTAAGTTTCTTTTTTGTTCGGTAG
CACATAGGCCTAAAATATGCGATTTTTGGAAAGTACAGTACGGTAGCAGACAACCACACG
TCGAATTCAAAGAAGAAAGACATAGCGGCAAATTTAACTGGCTGTCAAAAATTTGAATGT
GTCAGTTAGTCCTAGACAGCAGCAACTGACATTGGCCGGCGGATCTTCACAAGCAAAGCC
CATCGTCTCCTTGCAAAATGGAGCTTTCACGTTCATCGACCATATCCCTCCATTTCTACG
CCCATGTCTGTACCCATGTGTCTCCTGCTTATTTCCATATGTTTCTCTTAATCATTTCTT
TATTATTTTTTGCTTCTTGTGTGCCACTTCGCCCATTTCAATTTGATGTTGATAGGTTCA
TTTCTTGTTGGTTTATACATATATATACACATACACGTATATTCTTTTTTGTGCATGCTA
TAGGTTTACTTGCTTCCACTATCTTGAACATCCAGAGATCTTGGTCAATTGCTAATGTCA
TTTTTATGTTGAAGAATTTTGATTGCTAGTGTTGCAATATATAGGTCAGTGTTGATTAAT
TTCGAACATGTAGTTAATGTCCTTTAATGCGATTGAATTTGCTTGTTTTAATGAGAACCA
TAGTTTTTCCTTTTCCATGTCTATTCTATTTTCTTCACATTTGCTCTTGTTTCAGCAGGA
GGTAAATAATTCTTATAGAATTTTATAGAAAAAAACTTTTAAAATAATGAATTAAGCAAT
ATTTAAGAATGAAATGAGCAATTTGGTTTTTTACCAAATTTGGTAGAGACCAGTATATGG
CTTGACAGGAAGTGCTTGGCCGTGCAGAATCTCTTCCAAGACTTGTGGAAAAGAGAGTCT
AAGTTGAAGGGCATCTACAATGGTTCATGGGTCAGTTGAACTCGATGCTGTTTCCAAGGA
AGCTGTTGATCTGGTATGTGCTTATCTTGCTTATCCTTATTTATCCAATTTTAACATCAT
GGGCATGGTTTGTTTGCTTATCATCTAAAGAATCCTCTTTATAGCTTAATGTTAGAAGAA
TAAGTCTAATGTTAATCACTGGCATATTTTTTGATATAAAGGTTTAAAATTGTTCAATTC
TTCAAATCTTTTGCATGATATAAATTCTTCTTCCCACCAAACCTGCTCCTGATTCCTGAA
TATTAGTCCTTAGATTGAAGATAAGTAACAGGAATGAAATATGCTTGTTGAAGATACTTG
TTAATAATGATTAAATTTTTATGAGGTGAATAAACAAGAAAAGTCAAAGTAGGGGGAAGG
TGATCTGGTGAACATTCTATTCTGGAAGTTTTAGGCGCAATGCCTGTTTGCTAAGTTTCA
TAATGGCTTCCTGTAGGAAAACATGCCCCTCGAGGAAGTTTTTGACCAGATTAAATGTAC
GAGAGAAGGTTTGAGCTCTGATGAAGTTCAAGAGCGGCTGAATTTGTTTGGATACAATAA
ACTTGAAGAGAAAAAGGTTAGCAAGGAGGGGTCCATTGTGCATCATGTTCACTTTCTTTA
TTGCTTTTTTATATTTCTGTACCTGATTGATTCATTTACTCTTTCTTCAACAGGAAAATA
AAATATTAAAGTTTTTGGGTTTTATGTGGAATCCTTTGTCATGGGTCATGGAAGCTGCAG
CTCTCATGGCGATTGCTCTTGCACATGGAGGGGTAGGTCTATATCTCAACTCTTGTTATC
TCTTTTATAGGACAAATATGGTATATGGCACTTGAATCACCAGAATCTTGATTCCAGTTT
TATGCTAGTTGTTTCCTGGTTCAATATGACTTGTTTTGACAAAAGATCAGAATTGTCAAC
TACTATAGGAGGTGAATGAACCTAATGTAAGATGAGTGTTTGATGAAATGCTGTTGACAA
CAACTTATTGTGCAGGGCAAGAGTGCAGACTACCATGATTTTTTTGGCATTCTGATCTTA
CTTCTAATTAATTCCACCATCAGTTTTATAGAGGAAGCTGCTGCCCTTATGGCTTCGTTG
GCCCCAAAAGCCAAGGTATGTTAAAAATACTTCTATCTGTTATTTAATTTTCCATAAAGC
CCCAAGACATCACCTCTCAAGTGTTCCTTAGTTTTGACTTTCTATCTACTCTTACCAGGT
CCTACGCAACGGAAAGTGGAGCGAGGAAGATGCTTCAGAGTTGGTGCCTCCCCTGATCTT
AGGAGTCTCCAAGATGTGAGTGACTTTGTTACTAAGTAAGTGTCCTAATTCATTTGTTCA
TATTTTGGGGTTGGGACAGATAAAATCAGACGAGGAATAGACCAACCATAAGAGTTTATA
CAACTAATTTGCTTTGTATTTTATAGTTGATAACTTGATATTACCTAAGGAATGATCATG
GACCGCCATATATAATCTTAAGTAGAATTATGTTGGAGGTAAAATTCCCAACACTGACTT
CTATTTAGTTGCATTATTTTCTAGTTTCACCAGTTCATCATTTTGACCGTTTGATGAAGT
CTGGTAAGGCTTTCCAAACCAGTAGATGTAAGTTTGTTTACAAGAGCCAGTGCATTGCTA
GTGATGTAAGTGACTCTTGTGACCCTTTTCTGAAGCACTAATATAACTTGTTTAGGAGGG
CTTTGGTCCTCAATACCATCCAAGCAGGTGTCTTCATCAGTAAGTGCAGCACTCATCCAT
GTAATTACATCCCCCCATTTGTGTATTGAAGTTGGTGGCATCAAGATTTTTGAGAACTCC
AAGTGATTTGTGAAGATTGTCATTTGTGTCATGGAAATTCTCAATGCAATCTGAAAGGGC
AATTCTGTATCTCCCGCCTCTCATGAGTCTGTATTTCTTTAGTTTGTTCAGGTATTGAGT
AACGTTTTTTAGCCTCTCCTATTGTGACTGAGACCCCAGCCTGAGCCCACTTCCCAGGAC
TTCTCCCAGCTGTTCGTGAAAATGAAGATAGTGAGTGGACACAGAGGTCTTGATACTTAG
TCACACTACTTGCATCACTAACATAACTGTCCCTACTATTGGAACCCCATCCCCCGGATT
TTGTTACCCATGAAAGGAATAGGAAGATAATGAATATGATTGTTGGTCTCATTATAGTGA
CAAAAATGGAGAAAAATATTGCAAATTCA
>contig00859
ATAGAATTAGTTTAATTAATGTTATATTAAATATTTGTATAAAAATATATGTAGAATTAA
TTAAAATGTATATATAAAATATATAAATTTATATGTAAAAATTTAATCTAATAATTAATA
CATTCATTTTTATATGAGTTTTAACTCTTCATAAACACGCTCTATTATTTATCAGTTTTA
TTAAATAAATGTAATATTTATAATAATTGCAATGAATATTTTTATTTAAAAAAAAGAGTT
AATAATTGAAGAGCAGTGTAGAAGAATTTTCATATTTTATAAAGTTAAATTATTTTTTTT
ATATCAATATTATTGATTATATATTACGTATTATTAATTGGATATACTTTTTTTTTTATA
AAATAATAAAATTTTAATTGTTTAATCTTATCTGCTCAAATACATTTTAAATTTTTTTTG
TATTTTTAAAAATTAAATTTGCAATAAATTAGGAGATAGAATTATTATAGTATTACCGAT
GAGAATTCTGATGAGAGTTAGTGTTATCGTGTTAAATCATCCATCGTTTAATTTTTTTAT
TAAGCCTAATCCATCAAGGGAAAATGGCTGGATAATTTCAGACGGATAGTGGTCCCCTCC
GACCCTTACGCTATGCCTGGGAAGCTCCCTGTGGAATCTACTATCTACAACAGAAACAGT
CAAACGGCCAGTATTTAGACCGTTTCTTGACACACCTTTCATTCTGGCTTCTGGGCTTAG
TAGCCGTTATTCATCAACCAGTAACCTTCCATTATAATTCACAATTAATCATAATTCTTA
CCGACTTTATTATCATTTGGAAGTGGCATTATTAAAAAGATGCTTCGACACCATTCTGGT
CATTTCATTCAAAAGATGAATGAAGAATAGAATATGCCACACATTTCCAGCTGTGTCCAA
ACTCCAAAGTATGGCCAGCCTAATGCCTTCACCCTGACACTCACATGGGCCCAGTCACTA
ACCCCACCTAAACCTCACTCCTTAACCCTAGTTGCTCCCTTAACCACTCCACTCCTCTCC
CATCCATTCCTTTTATCTCATCTTCCTTCGTTGTCTTTCGCACTCTGCGGCCTCTGCTCA
CTACTTCTCTTTGAAACCAATATCGGTTAACACCCTAAATCTGCCATGGGAGCGTTACAT
TACCTCTTCCTCTTTCTTACCCTTTCTGCACTCTCCACCACCACATTAGCCCATAACATC
ACCGACATTCTCTCTGGCCTGCCTGACTACTCCGAGTTCAACAAATATCTCACCCAAACA
AAGCTTGCTGATGAAATCAACAGTCGGGAGACTATCACCGTACTCGCCCTCAACAATGCG
GCTATGTCCGCCCTTGCTGGCAAACATCCCTTATCCGTTATTAAAAACGCTCTTAGCCTT
CTTGTTGTGCTCGATTACTATGATCCCACAAAACTCCACCAGATCTCTAATGGCAGTACC
CTGTCCACCACCCTTTACCAAACTACAGGAAATGCCCCTGGCAATTTAGGCTTTGTCAAC
ATCACTGACCTGCAGGGAGGTAAAGTGGGGTTTGGCTCCGCTGCCCCTGGCTCCAAGCTC
GACGCCTCTTACACCAAGTCTGTCAAACAAATCCCTTACAATATCTCCGTCCTCGAGATC
AGCGCGCCGATTATTGCTCCCGGAATCCTAACGGCTCCGGCCCCGACACCTTCCGATGTG
AACATTACAGCTTTGCTTGAGAAGGCTGGATGCAAAACATTCGCTAGTTTGCTTCAGTCG
AGCGGTGTGATTAAGACGTATCAGGCAGCGGCTGATAAAGGTTTGACCATTTTTGCACCG
AACGATGAAGCCTTTAAGGCCAAAGGAGTCCCCGATCTGAGCAAGCTCACAAATGCTGAG
ATTGTTTCGCTCTTACAGTATCATGCCGCCGCTGGATACAGTCCTTTCGGTTCCTTGAAG
ACCCAAAAAGTCCAATCACAACATTGGCCAGTAATGGCGCAGGGAAGTTCGATCTGACAG
TGACTGCAGCTGGTGACTCCGTAACTCTCCACACAGGGGTTGACTCATCGAGAGTTGCCG
ACACTGTTCTCGACTCCACGCCATTGATGATTTTCACTGTTGATAATGTACTTCTCCCTG
CAGAGTTGTTCGGAAAGTCTCCATCTCCTGCGCCAGCCCTTGAACCGGTGAGCGCGCCTT
CTCCTTCTCCGGCTACAACACCAAGTCCAGCTCCTGCTAGTGTAGAGGCCCCATCACCAC
TGGCCGCTTCTCCACCAGCACCGCCGTCGGAAACCCCGGAAGGAGCTCCTTCAGATGCGC
CAGTAGGATCGGAGAATAGCACAGCGGACAACGCGGCTATTCCCGTGACCGCCCCTGCGT
TGTTCACTGTTTCTGCCACTGTAATTTGTTCGATTCTCATGTCCTGAATCGTAATTATGT
AGGTCTGTCAATTTGATTAACTTTTTTTTATTATTATTTTCTTTTATTTTTGAATATTGA
GTTGTTATTGATTAGAGAGTAGAGGTTTATTTTATTTTAATTTATTATGATTTTTAAATC
TGTGGACTATGGCTGAGCATGATGGGAAGTGAGGGAGCTGCGCATTTTAGCAGCGATAGT
GTTGTTGTTTCAGAGATGATTGTTATTGGGTTGTATGTTTTCCATTATTTTAATGTTAGA
TCTGTCTGTCTTAGTGATGATTTTGAATCCAATCCAGTTGTATTTTTTAGCTGTTAGCCC
ACGTGGAGAGAGAATATGTGGGGTCTGCTCCGACGATTATTTTGTTTATTTAACGGTGGT
CGATCTTTCTAGAGTAGAAATTTGTGATTTATTGCCTGGCGACTGGCCCGAGTGGGAGAA
CTTATGTCATTCTGTGAGGTGAAATGTGAAGCCAATAAGAGACAGACATGTATAGAAATG
ACTTGATGTGATTTTTTGCTGTAAGCTCTAAACTGTTAAAAGACCCATATTATTTGTTTT
GATAGTGTCAACTGTTTGCCTGTGAAATATGGGCTCTGTCATATGGATAGATTGGGAATT
ATGATAATTAAATCTTCTTTAGACAGTTATTGAAGAATCTGAATAATAATTGGTGTGGTA
ATTTTTAAATAAAAATGAAAGAAATTATCTGATAATTTTATTTTTTAAAAAAATTAATGG
TTGATTAAAGTATTTTTATATTTAATTAATATACAGAAATATGATAAAGAGAAAAATGCA
TTTGGCATTAACAAGTGTAAAAATGAAAAAAAAAATAAACAAAGTGAGACAATTTGTTTT
TTAAAAAATATCATTTAAAATAGGATGAAAAAGTGTTTATTTTTATACAAAAAGAATTTA
CAGTAATTACAATAAAAAAATTTGCATGAAGTTATCCCTTTCGCTATTTGATTAATTTCA
TGCGCATAATTATCTCCTTTTCCTGTTGTAATTTCCTATGTTGGTTGGTCTCAGTAGTCA
ACTCTTGGGAACTAGAAAAATATAAATATAAATTTCATAAAATACAAATTTTTAAAAATT
CACTATATTTAATTTTAAACATGTGTTGAACTGCCTCATTTCTAATCGTAACTTTTGTAT
TCAAACTTCAATGCTCGGAAAAAATGAAAAAGGAAAAAATAAATTGTATCTAATGTAAGC
TACAGCACATATGAAAATTAATTTAATTATTATTAAATTAAATATTTTTATTAAAATATA
TATAAAATTAATTAAAGTCTATATATAGAGTACACAGATTTATATGCAAAAATTTAATCT
AACAATTGAGAAGTCCATTCTCATATGAGTTCGAACTCTACATAATCACTCTAAAAATTA
AAGCGAGAAAAATCAAAACATCTAATATAAGCTAAAACTCATGAGAAAAAGTTTAATTAT
TGTTAAATTAAATATTTGGCAAAAAGCCTTTATAAGTCCTTAGCAATTACCATAAGAGTC
AAATAAACCTATATCAATTAGGTTGATCTATTTAAGTTCTTGTGTTGTAAGAAATTAGAA
AATAAGCCCAAAAAGGTGTAAAATTGAGGCAAAAAAAACCTAATGTCCATCACGTGATCT
ACACGTGATGAACGCCGCATGGTTGATGACCATTCTATTGCATAACCCATACTGCAATCT
CACACACACACACATACTTTATCTCTGTGGTTCTTGAAGTTCTGAATCTCTATATATCTA
AAGAATTCTGCTTTGCATTTGAAGTTGGATATGACTTCGGCATCTTCATCTACACTGTTG
ACAGCAATTCGACTAAATTTCAGGAATACAAAACAAATGAGTGAAATTTGCATGTGAAGT
GTTATTATCATATTGAAGCAAGGATTTGGACGTCATGGAAGAAATTGAACCATAGCAAGA
GATTTTAATGATGTGTCAATTATAAGGTACTCAACTCAACTAAGTTTTTATCCAAAAAAT
TTATTGGGGGTCGACAATTATAAGGCAAGAGTAACATTTTCATAACCTATTTTCCATAAT
GGTCTGGAGTTGGACTTCTATGAAAGTGAATTTTTGTTTCTATTTTGTTGTTGCAGAATG
TGAATAACAAGGGTAGTGGGTTGTTTGGATGGCTTGATTGCAAGTCTCTAAATGGACTAA
GGAAGTGATAATTGAACTTTTGAAGGAGAAAAAGTTGGTGGAAATTGAAAATATGCAGCT
GCGGAAGATGCAAAGGGCAGGGGAATTTTTTGATGAATTATGTGCAGTTAGGAAGGAGGT
GGATTTGATGAAACTGGAGAAAAAGGAAAAAAAAATGTGCCTTAGAAGTGTTTAACAAGA
GGACAGTTATTAAAGTGTTAGTATTGATTGTGGCTTGGTTGTTGCTTCTCATCTCTTTGG
TTGCAATGTGTTTACTTTTGGGGAAGGGTTAATTACTGCAATTATGTGTAGTATTGATGC
AGTTGTGGTTTTCACTGGAATTTATGGAGTTCTATTAACGGAGAATACACACCGTGAATT
GGGGGGCTTCTAAATTAGGTTTTTCAAAATATAATGCCTTAAATGGATCGATTTATTTGA
CAAGAGTTTATAGTAATTGCTAATGATTTATAAAAAAATTTTATCTAAATATTTATATCG
AGATATGTACATAATTAATTAAAGGATATTAAGCTGTGAGACTTAACTTTTACTAAATTA
AAGAAATGACAAACTTCAAATTTTATTTATATATTTTTTTAAAAAGTGAAAAATAAAATC
ATAATTTTATTATTTTCTCTTTACATGGGTATGAATTTAATGGGCTTTTATACTCATCTC
ATTTTATTATGGGGTCAGTTGGATCAATTATTATTCAATTACTTTTGAAAGTAAAAAATG
TAAATTATATATTTTAATGTAATATTAATACAATAATTTACATTATATAAAGAATTATTT
TTATATAAAATATATTACAATCATGTTTCAATTAAATTTCATCTAAGTAAAAGCACTGCA
AAAATAAATAAGCAAATGATTAAATAATATTAAACAATATAATTAATTTAATCTTAGTGA
AATTTGAATCATTGTTATTGATATTTATTAAAATCTAATTTTATCTATCAATTTAATTTT
TACTATAAGAATTATTAAAAGGAAAAAATGATTTTTATATTAATTAATTTATTAATTATT
ATTTATCACTTTACATGAATAAATTAAAGAAAAAAAATTATACAATGAAATGAAATTATA
TATAATAGTTTCATAAGTAGAATGATTGCACAAAATTCGAATTAAAGGGCTACTCGACGT
CGTTTCAATGGAGTCAAAGTGTCAAAATCCAGCAGATTGTGGAACCCAGCACAAGAGTTG
AAGAGAGTACTGCTTCCATGGCGGCCGAACGTCCTCCTGTCATCGCCTCCGCGACCACAA
ACGCAACCTCAGTTCTGCAGGAGAAACGGTATCGTTCCATATTTGACGTCCCAGCCAACT
TCTTAGACGCCTGCCGCTTACTGTCTTCCTCCGCAGGTTTAGTATCCGAGACCTCTGAGA
AATATGAGAATCCCACTATCATCGGAACCCTAGAGGAGACCGATGATAGGGAAGAGAAGA
GTTCTAGAAATGGCGCCGCAATGCTTAGATGGACTTGTAACATCTGCAAGGCCGAATTCG
AGTCGCTTCAGGAGCAGCGCTCCCATTTCAAATCCGATATTCATCGAATTAACGTAAGTA
TC
>contig00868
AATTTGCAATGTGGTATTGCAGTCTTGCTCGATTGGTGAAGAAAGTCAGTGAGGCTCGAG
TTGTGGAGATGACTAATAAATTATGTGATAAATTGCTCAATGGCAAAGATCAGCACCGTG
ACATTGCAAGCATAGCTTTGAAGACAATTGTATCTGAAGTCACAATGCAATCTCTTGCTC
AATCCATTCTTGTGTCTTTACCTCCACAGCTGATAAAAGGAATAACAAGTCCGGTGAGTT
T
>contig00871
TTCATCCTTTTGAAGCTTCTGCTTTAATTATTTTCTTATTCTTTTCTGCTTCAGGGGATG
AGCACAGAGATAAAATGTGAATGTCTTGATATTTTATGTGATGTCCTCCATAAATTTGGA
AATTTGATGGCAACTGACCATGAGTTGCTTTTAGATGCTCTTTATCCCAATTGAATTCCA
ATCAAGCCAGTGTAAGAAAGAAGACTGTTTCTTGTATTGGTAAGATCAAGTAAATTTTTA
TTAATTTTCC
>contig00872
ATATGCCATACTGTATGGTGGACTAGTTGGACTTCTGTTTGATTTGCTATGTTTGAAACC
GAATTTAATCTTGTACATTGGTGACTTAAATGTGTATAACTTCTGAAATGTGGTATCTTC
CTGCAGTTATGTTGTGATATGTCTGATACATGGTTTTCTTTTGTGATTATGAAACCCCTT
AATGTTTTTGAACATTCAATTTCTTTTCCTGCAGGCCTGTCCTAAACTGATTGACAGATT
CAAAGAGAGGGAAGAAAATGTCAAGGTATGTCTGGAGCAAGTAATTGTTGATGTGTAATT
CTTTTTTATTTGGGTTGATCATCTGATTATGCTGTTATGCAGGTGGATGTATTCAATACA
TTCATTTGAGCTATTGCGTCAAACTGGAAATGTTACAAAAGGGCAGATTGACATAAATGG
ATCAAGGTAAGTTTCTGATATCTTTCTACTTTTGTTTATATGTTTCCATTTTGACCTTAA
GTTTACTTTATGTTTTAATGTCACACACTGACCTTTTTAAGCGTTTAAGGTTGCTGTTTT
GTGTTGTTTACTTGTTCTGCATTTGTCCGTCGTATTATTTCTTTGATTTCAAAACCATTT
TGAATATTTATTAGAACTTCTGAAAATATAAAGGTCACTTTTAAATAAAGTTTGAGGGCT
TAGAGAGCAACCACTGATCTGGAGAATCTGGTGCTCTGCAGTAGGCCTTCTTCAGATTCT
CATTTGCAATTTCATATTAGTTCAAATGGTCTCTTTTCTGATCTAAATTAATAGGTGTTA
GGAACTTGTCAAAATTTTTGCGATGAGTTGGCGAAATATTATAAATGGGTTTGGGTTCAC
ACAAATTTCTACACTTGTATATAGGTGCTAAATAGTTATTTTCTCTATACTTAGTTTATT
GCCTTAGGAGTGTTATTCTGGTGAATACATATTGATGGTACTGTTATGCAGCCCAAGATG
GCTACTGAAGCAGGAAGTGCCAAAGATTGTTAAATCTATAAATAGGCAGCTTCGAGAGAA
ATCTATCAAGACAAAGGTAGGATTGATGATATCCGCTATGGATTCATGGCCATAAGCTTA
TTATAGTTGAAGACTACAATTGACAACATCTCATGTGCCTACAGGTTGGTGCATTTTCTG
TTCTGAAAGAACTTGTGGATGTCTTGCCAGACTGCCTAGCAGAACATATTGGATCACTCA
TTCCAGGGATTGAAAAAGCATTAAATGTAAGAAAAATTGCTTTGAGCTGAAATTTTATCA
TAATTTGTTGTCCATGGCACCATAGCTGCCGTCTTTCCTGTTTCCTATTTTTTCTTTGTG
ACCTTGTCCAGGACAAATCTTCAACCTCAAATTTGAAGATTGAAGCTCTCATATTTACGA
AATTGGTATTGGCTTCACATTCTCCTCCTGTTTTCCACCCTCATATCAAGGTAATAGAAA
TTTTTTTGGCATCTTTATCTTGTCTAGGTATCTTGATTTTTCTTGTTTGGGTTAAACAAA
CCCTTTCTACTAGGATTAACAAGGATTAGTCTTAAGCAAAACCTCATTGCTTTGCTGCTG
AATTTAGTAAAATGATTGCTTTAACATGTTCAGCTGTTTGTTTTGAAGCTTTTTTCAATA
TCCATTTTATTTCATAATGCAAAGGCAGAAATGCAAAAGGTAGTCCATAAACTTGGGTTG
GACCTTTCAGGAGTGTGAATATTTGTATTCTTGCTTCTACTCTGGTATTTTATAAGCTGA
TGGCTTGAACTTTTGGGTATGCATTTAGTTAAGGTTTAAACAGAATCCATTGCTGGGTAT
AACAATGTTTCTTATTTATTTTGAGCCATTCTATTGTCTAAAATGATGTTTAGATGTTGT
TAGTATTCTTGTTCATAATAGTCTTGTTAGTTATTATAGATTTGGCGAGTTGAGATGGGT
GGTTGTGAACAACAAATTTTTACTTTTGTTCTGGGCTCAAATACAAAAGCTACAATCAGG
AGTTTCATTTTTGTCTCTTCTGTTTTTCCCCTATGATAAATATGAAAGAGTATGATGTTG
ATGGGGCAACTGAAGTTTGGATGTTTCCAACTTTTAGGCTTTTCCCCTTTCCTATTTTAT
GGTGGGGGAAGGTGTAGAGAAGGGCACTTAGAGTTTTACATTTTGCTCTCTCTTCTCCTA
GGAGTTTGTTTGTAGTTTGAACAATTTGTATGCAAATCTTAAGTCCTATAGAATTGATAC
CTCTTCTCATATGGTTTTCCTGATTATTTATGCACAAGTAATTTTCGTAAGTAATGATGG
GGTGGGATTGATGG
>contig00876
AAAAGGTTACAACCAGACATCAGAGTTGGTGATTGTTTTGGGTAGGGAGCAAGGCAAGTA
AAATAACAATTGTTTGCAAAGTAGTAATCCGGAACACCCATGTCCAACATAAAAGGGGAA
TTAGGAATACACTTTCCTGGCCTTTCACTCAAAGGCCCATTGGTTTTCTCTGCGAACTTC
CTCCTCTTCCTCAGGTGTAAAGTCATTCCTGATGTTGAAAGTCGGCGAATTTCCTCTGGA
GTTTTGCCCTTGATCATGTCTGCTGCTGTCTGACAAGTGTGATCCAGCAAGCTCTTGATG
TTTAGATATTTGGCAGCCTAAAAACCAGACAACTTTCATGTCAAAACAAGAACCCTTTTT
CCAGTGGAGTATTGAAAGGTTAAAATCATTGCCACATCACAATCATGACACAATTTGAGA
CAAATTCAAGCAGACAGCACATCAATAAAAGCAGGTTGCTCACAGAATTATTAAGCATTG
TCCTCTTTAGGAGGATAGTTGTTTGGCCCCTTAGCCTGCACTTGATTGTTAGTTGCACAT
TGGAAACTATAGTTTAACTTATAGAAGCCATACCTTACACCTTGAAGACAGCTCACACAC
AACAACACTTCTAGGACAAACATTTATTGAGAAAAATATCAAGCATCGGCAGCAATGCTA
CCCTTTCATTTCTAGAATGCTCATGCATCTTTCTTCAATTCTAGTTTTCGCAATTTCAAT
CCACTGGGAGGTTGGGGGCACCTCAATGCCTCGTCTTTGGACTTCCCCTGCAATTTCTTG
TATGATGCAGAAGTCTCAAATAGTGTTGCTCCCTGAGAGGGAGTAGCTGCCTACTGGCGA
TTCACACAACCACCAATACCGCTACCATACTACTTGGGAGCTATACTTCAAGCCTATGGG
ACCTATGAAAGTAAACTGAGGATACAGCTTACACTCTAATGAACAAAGCAAGGACCAATT
AGACAGAATTAATGTGCACTATGCACTCATTCATTTCTTCCCTCAATCAGTTAAAAAGAA
AAGAGAATATACCGGAAAAAAGAATTTCTAGAATAATTGTCTAATCTTTATCCATGTCAA
AAACTAAATTTTAACATTCAAATAAAAAAAAAATAGCAGATAGAGTTTAGGTTTAAGAAG
AGTGGAAATAGATGCAAGCATCTATATTAAACCAAAAAAAAAATAATTATAATCATCTCT
AAGTCACAGTCAAACCACCCAATTTATTTATTGGTGAGAGTTATGTGCAGAGTAACAAAG
AAAATACCAGAATTTAACATCTTAAACCCAATATTACATCTTAACAGAGAGCAATATAAA
GGAATAAACAGATGTAAAGGAGGGTCAAGAAACTTCAGCTCCGACATTCACAAGGTGACA
ATCCAATGTTCTAGATGGAAAATTTTCTTATTCAACTATTGGGACTGGCATTATTGCCAG
AACAAGTTTTATTTCGGCGCTTACAAAAACCCTAAAACTAGACCTAAAATGCTTAACCCT
CGTCAATTTTCTCAGCTAAGAAGCAGTACAGCCAGAAACAACAAAGGCTTACAAATATGC
AAGATATAATTTCATTCCTTTTAAACACATATCTAATCAAAATAAAAAAGAGCAAAAAAA
AAAAACCCTAGCAATGATCACCCATAAATATCACAAAAGATTTCAAAACTCAAAACATAA
CGCACAATTCCATATCTAAATAATGCCATAAATAATGATCTACGAATTAATATAACAAGA
ATTAAACAGAAAACAGACCAGGATGAGATCGAAGAGAGTAGCCTGATCAACTTTGACGAA
CTCAGCGTCCCAGGCCTTCAACTCGTCATCAACAGAAGAAGGACGATCATCAGACTTGGA
GGTATCGACATGCTTCTTACAGTACTCAATTACCTTAGAGAGAATTTTGCTGGTGACATT
AGGCAGAGGGATACAGTTATCTGCGCAATCGTCCTCTATCACCTCTATCATGTGCTTTAT
CGTCTGCGATTCCAGAGCCACCGCCTCATCCACCTCAAAGGTCTCTTCGTCTAAGCTTTT
CAAAGTGATTTTCTTGCCTGTTGACATTGTTAGTGTGGCCGGTGGTGATTCTTCTTCTAC
CTCTGTTGATTTCTACTTCTAAAGATTTCTGATTAAGCTTTTTTATAGTTTGAGAGAGAA
AAGCCCTAGGTGCGCACGCATAGAGTGCCTATTGGACAGGACAAAGTGGCCTTTGCTAGG
CTTTTTAATTTTAATTGTTGGGAAATTCAAATTGCAAACGAAAATGGAGAAAAAAAAATA
TAGGTTTTTGTTTTTTATTTTTATAATTTTATAAATTACTAAAAACTATATTTTATATAT
TATAGCTAAAATAATAGGTTAAAAAAAATTCAAATATTATAATTAGATTTGAGAAAAAAA
TTAATAATAAGTTGTATTTTTCTTTAATTTCAATTTCCATAATGTAATGTAACGTTTGAA
ATTTTAAATTGGGTTTGAAATTTAAAATTTTAAATACATAAATTTAAAAACTATCATATT
TAGTTAATCAAAAAATTTTAAAAATAATTTTAAATTTAAAAATGTAGTTAGCGTCAAACA
AAAAATTTTTTTTCCATCATCAAAAATTCAAATTAATGGATTCAAATCATAATTTGATTA
AAAAAAAAAATCCATAAGAGTTTCTTTTTTTCTTTATTATATGAATATTTAGTCTTCTCC
AGTAACTTGTGCCATAGGATTAAATCAAAAATAGCATAGCTGCTAATAAAACTGCTTCCC
ATTGATTTTATTTTCCAGAAATTGCACATATTAACAGTATAATAATGATTAACTATCTGA
AAATAATTTTGAATTTCCAAGAAACCAGATAGTTCTGATTGGTAAAGAAAAATAGAAAAG
AAAAGAAGACATCAATCAGAAGGACCAGTTCGACCGAAGCATGAGGGCAAATATTCTGGC
ATTACTTTCCACTGCATATGCAATGCCTGGTTTTATACTGAATTTGTTCCCTAAATTTAA
TTTTAGGTATGATTCGGCCTGCAAATGGGTCCATTTACGGGAACCCTCAGCCATCATCCC
ACTTACACACATACCCCATCCAGATTCATCTTCAGAATCATCGAACAAGTTGACAGCCCA
TTGTAAAGGGTTGGAATTCGAATTGTTCATTTCAATCCAACCACTAATTGTAGTGTTCTC
ATCAAGTTCTGTCTCCACCTTCACAGCAATTGATCCTGTTGAGAAAGTTTGAAGGGTATT
TGTTTCTGACAATGGAGCAGATGCTTCGACCATTGTCTCAGGAGCTTTATGATGCTACAG
AAAGGCCATGGGAATGGTGAGGGCTCCAAGCTTGGCATGGTGACTAGATGATTTTCGTAA
CTGGTGGACACCCAAAAGTGAGAGTTTTATTCCTCTAGGGAGTTGACAGACAAGTCCGCC
GAATGTACTGAAGCACCGCCCAATTCCATCAGAACATGGTTGCATTCCAAATCCAGAAAC
AGACTGAGCCATTGAAGCAGTCACATTTGATTTTCTCACTTTCAAGCCAATTGTACTACC
ATTAGGCTGATTCAAGAGTGGTGGCCCAACACATGAAAGATCAGCCAGGCCCTTTTCTGT
CAGAATAAATAGAGAATCCTGATTATTTTACAGAAATATTAGAAACTTTATTAGCAACAG
TCCTAGTCAAAGAAAATACACATAGGGATCAAGCAGAGATCATCTGTCATTGACAATGCA
GTTCTGACAGAAAATGCAGTTCACAAACTGCATTAGGAAGAGCACCATGCTCCATCAATT
AAACTAATTTGTCCTATGGATGGAATCTAATGGTCACAAGAAAAACAGAAAGAAAACTGC
CAGAAGGTAAAAGTTTAAATGTCATTTGACACTCAAAAAGGGGTGAGAAACCAGCAACAT
GCATTCCATCTGTTTAAGATGATCTAATCAAAAGAAGTCAATATTCATGGTAAATGTTCG
TGATTTCATCAAATATATATTTAGATTAGAACATAACAGTCAATTTAATGAAATCACAGC
AACACAATATAATTGACATATGAACAAAAAATGAAGGTAACCAGCAATATTAACAAATAG
AATATACCTGGTTCAAAGAGTTGGTAGTGATTCCAAGATCTCTGAACTGAGCTCCCACTG
GGGATGCAATTGCAGAGAACCAGTCACTAATATTTGCTATGTATGATACCTTTGCCAGAG
AAAGTGCACTTAGTGAAACTTCGTCATCACATTTTGTAGTTCCCACAAGCTCAGCCAGAA
GTGCGTCCTTCTCCCGGATAGTTGTTTCAAAAGTGAACCTTGAATCAATTCCAGTTTTAA
TTCCTGCTCTACCAAGAGCATCGTGATGCTGCTGATCAACATTGCCCAACAATAATATTG
CCCCCAGCACATCAATCTCTCCCCTCACATGGGTACTGGCTTCTTGAAATGGACTTCTCT
TGGATGCTTTATAGAAGGAAAGCGTTCGCTCAACCTTGTCTTGCCTGTCCCTAAGTTTCA
TTAGATCTGAAAATGCTTCTCGTTGCAACCGCTTCAGGATCTCAATCTGAAAACAATATA
ATAAGAACAGTGTAAAGCTCAAGCATTCAGCTTGTTGTTCCCTATGGAACCAGAAAATTG
GTCAATGCAAATTGCAACAGGAGGTACAAAACGAGTTCCTGTCCAATATAACAAATTACA
CATAAATAGGTGCAAGTTCCAAATAAATGAGACCTCTGCTTTTTAGTGCAAGGAGATAAG
AGATCAAAACCACAAAAAAACTTCATGGTGAATTTTAATATTAGTCAACTAAAAATGAAG
AGTAATATGTTCGAAAATATCTGTCATATCCATAAGCCTACAAAAGCAACAAGTAAAATG
TGTATTTGCCCTGGAAGCAAAACAAATATGCATATGAAACAAGGGTATGGCAGGCAAAAC
AAATATAGACTTGAATTAACTGAAAATAAGTTAGGCAAATAAGCTATTGATCTATCAGAC
CAACAGGTACCACTGTTTCGCAATATGAAGAGCTAATTAGAGATAAATAATCCCCATTAT
CAAAATAATAATTCTTTCTTTATGAGATGATGGCTTTTCATGAAACAGAAATACGGATTG
TTGAATTTCAGTTCAAACAAGCTAAAGAGCCCAGGATTGCATCAAGTAAACAAAGAAACT
GTAAATTGGATACTCCAAAAAGTATATAATCAGTAAATGGCTTAAAATGGGGTATAACAT
CGGAAGCATTTCTACCTTCTCACTAAAGAGATCAACAGTTCTCCAGACATATAACCAAAT
CAAATTAACTGGAAGAAAAACAAAATGTACAAGAACAAAAAGGACAACTTCATACATTAT
TGAGAGGAAAACAGTAGATGTGATAAATTTCAGCAAGCAAGAATAAAGAAGAAGGGGGTG
GGGGC
>contig00921
TATTTTTATCAATAAATAAAAATAAAGAGAGAATGAAGAGAAAATGATTTGAGTATAAAA
AGAAAAAAAGCATAGGAAGAAAGAGAAATAATGGCGAATAAGAGAGAAATAAGGGGGAGA
GAATTAAGGTAGTTTAGATATTAAAAATAATTATGAGATTAAATAGTTAAATTATATATT
AACTAATATATTTTTTTCAAAATATAAAGATTAACTAATCAGTTTCACTAATATAGAAAG
ACTAAATAGTAGTTTGATAAATATTAACTTATAAAAAATTATAAAAAAATTAAATAATTT
AATAAAAAAATATAAAAATTAAATAATATATTTTTTAAAATATAAAAATTAAATAATTAA
TTTTATAAAAATACGGAGTAAATAATAATTTATCATTTAAAAAATTGTAGATTAATTGCT
TTTGCGCGCAGACTTTAAACGACAACAGCCAAGGTGGGCCAAGGCCCATTGAATATTTGT
CGTTTTGCAGAGCAACCACCATAGCAGAAGATGCCGTCCAAGTGTATATATATTTGCAGA
TCATGAGCAGCGAAGTACCAATTCCACCTCTGTCTATTTTTGACCATCAGGCTGCGCTTA
GACAGAGGGAGGCCATCACCGGACAGAAATGGCAGCCATTAGTACCTGCGGTGTCAATTT
CAGGGCGGGCGGCAAGTCCCAAAGGCCACCGCCGTCATCGCCTCCGCCTTATGCTTCCCT
TTGTCCGCCCTCTTCTGTCTCTGCTAAGACCCCTAAGCTCTTCTTCTCCTCCAAATTGTC
ATTTGCTTCTAGTAATTCTTGCATTTCTCTCGGTTCCAATCAAACCCTATTCACCCCTCG
TCTTGGGAAATCTCATGGTACAGCTTTGGTAAGCAATGAAAATTGAATCACTTGTTGTAT
GTATAAAAGATGAAATTGCTTGGAATTTTAATTTGTCAGTCGGTACTTAGTTGAATTTGC
TTATAATGAGATGAGCAGGTTGTAGCATCAGCTAAGCCAGAACCCTTGAAAATAATGATA
TCAGGAGCTCCTGCTTCTGGTAAGGGTACTCAATGTGAGCTCATCACTAAGAAAGTAAGC
CTTTTTCTTTTTATTCTTTCTTTTAATTTCTATCCTTTGCGCTCTTATCCCTTTTTATTC
TGATCAAAAAAATAATAATCCCTTGTGCTCTCTTTAATTCTTTATCATATGGAAGTATGA
TTTCTTTACGTAATAATTGGCTGATAGGCTAATTTTAATATGGAGGTATGTTGGTTTTAA
GATACATTTGGTTTATTGTAGGTGATAATTGGCTAATTTTCCGAATGGTCTATTCTGTTC
TTATATCTGTAGTTTCTTCTGCACACTAGAGAATGGTACATGGAGAAATAAACTGTGAGA
TTTGTTGTGCTGTAAATGAGCCAAGCTGAGTTGAGCGGCTTAGTTTAGTAGACTGGTATA
GTTGCTTTAGAGTCTGTTTGACATTTTGTTGTAGAGAAAAACACATCCGCAAATATGTTA
ATTAAAGGGTATTAAAAATTAGTTTAAAATTAAATTAACATATTTTGGTGAATTTCATCA
CATGTTTGAGATTGTATCAGCTTGCTTGCTTGCTTTCTCACTCAACCTCAAACTGAAATT
TGTTTCCCATTTTCATATTTGAAAACTAAATTTTATTTGCTAGTTATTTAGTTGTTTCAG
TGGTTTATGAGGATGAGCTATATATTAGAAGGAAGTCAGTTTTTCTTTAAAAATTCAGAT
TTAGATTAATCTTGTTTCCTAAATGTAGAGAAACCCTATTCACAGTTGAATGATGTTGAT
ATATATGCTTGCAAACTTGAAATTGATTGCCACATTAGTGTTCATTGAGGCTTGGGCAGG
ATAAGAGAGCAACTAAAAGTATTAGTCTTCCACATTTCTCATTTTTAATTGCCGATGAAG
AAAAACAGATTGAATCAAAGTCCTCATGATGAATGCAGTATGGTTTGGTGCATGTTGCTG
CTGGAGACCTGTTGAGAGCAGAAATTGCTTCAGGGAGTGAAAACGGGAAG
>contig00927
CTTTGTTTGCAGGTCCCTGAAGAGCTTCTTGTTGAAAGGGTGGTTGGACGTAGGTTAGAC
CCCGTTACTGGAAGGATATACCACTTGAGGTATTCTCCTCCTGAGAGTGAAGAAATTGCT
GCTAGGCTTACCCAACGTTTTGATGATACTGAAGAGAAGGCATGCCTTAAACTGGTTTCT
GCAATTTGAACATTTT
>contig00953
TAAATTAAATTAATTTACTTTATTAAATTTAAAATTTTAATTTTATTATTTTAGATGTAA
TTATTTATGACTATCAAATTATGTGGAGTCTTGGACGGTTCATATTTTTGGCACGTGGAG
CCAGTGGTCAGTATTGGGATATTTCGTTACTGCTTGCTAGCACTTTAAGACTAGTCCTGC
CATGATTAGCACCTGCAGCGGACCTTTCTGAAAGGTCAAAATTTCTGAATTTTTTTTCTT
TAAATTCCAAGTTTTATTAGGTATAAATTGTGCAAAACAAAAGAGTATTTTACAATTAAT
TCCTTTAATTTTTTAATTTGAAATTTATTTTATTAATAAAACAGTTTTAATTAAAATTTA
TATTTAAATTATTATTCATTTTATATATTTTTTTATATTTATAATTATTTAAATATAAAA
TAATAGAAAATTTAAAATTTAAATATTGACACTATTTTATTAAAAAATAATATTTTAAAT
TTAAAAATAGTTAACAAAATTTAAATTTAAGAATTAAATTATTATTAAAAAATAAATTAA
AAAATGATTGATATATATATTTTACTGTAACTAAGGATTTAATTGTAATTCACCCCAAAA
GTGCCTTATCTAACGCTGGCCTGTGGGCAGAGCTTGGTTTTGGGTTTTTTTTTTTATTTT
TATTTTTTATTTTTTTTCTAAAACCACCAGCTGTCAAATCCAGATAAGGATGGCTCATTG
CCGCCGCCATGTGTCTTGGTCTTCTTAATTTTAAAGCTACTAATTATTAATCTTTTATAT
TACAACACATGTAATATCCTCGTAATTAATTTTAAAAGGTTAATAAATAAATTAATTAAT
TCTAACCACTGGTTAAATCCAAATAAACCCATCTTACAAGGTATTATCTCAGCCTATTCT
TTTACTTCACCACATTAATTCAAGTGAGTAATATAGTAATTTTTAAGCTATGTATATATT
TTTTTTCTGTATAATATAATTACTTAAAATAAATTTTAATAGTTATCTTTAAATTTATAT
AATTATAATATTATAATATATTCAACTTAAAAATATAATATTAAATTTTTTTAATTTTAA
ATTTTGTGTAAATATATTTTTAATTATTAATTTTTTAATTAGAAATAGACATAATAGCTT
TAATCTCTTGCAACTTAGTTAATATTTTTTTTAAGTATAAAATTATTCTTTTTATTTATA
AATAATTATTTTAGAAAAAAAATTAATTTACTGTAAAATTTAAATATTTTAAAATTTTAT
ATTATATTATATTTTTAAATTGAGAAAATATAATATTGTAATAATTTAAAGTTAGGAAAA
ATTATTAAAATTTATATTGATTACTTGTCAACAATACTACTATTATAATCAACTTGAAAT
AAAGAAGCAAAAAAAGGGGGGGGCTGCTTGAAAGTAGTTAGAGAATATTTTAAGAATTTG
CATTAAATTAAACTCAACTTTGGAAATATGGTTATCAGTGAAAGTTCTAAATTCTTTCAT
AATACCGACAATAAAGATAAAGATAAGGGCCATCATCATGGTCTCCAGGTTGGCCGATAA
TGGCTTGGGGTCAGGTGAGCTCAACTGGTTCTGTAATCTACTGAAGCCAAGAAAAAGGAA
AGTCCCGCACAACTGGGTCCCATTAAGCGTTTCTTGCCAAATTCAGACTTAACAAAGGTA
TGGGCCATGGATCTATATCTATGAGCTTGAAGGTGTGAGCATTGTTCTGCCAATTGTTTG
TACTCTCAGGATAATGTAAATGTAATGGATTCACACGGGCTTTTAGGCAATTATGGAAGG
TGAATAAAAGCAGCACGTGATGAATCCTTAAATATTCCATGCAACTTTGTAATAAATAAA
TAATTGGTGTGAGTGGCCCCACCGTAGAAAAGAACAAGCCATAAGCCCATTAAATTGATT
GTAGAGCATTGCAGGTGGTACACAGTACAGAGTAGAGACCGCAAGAACGATGGTGGATGT
GAAGATGGCAAAAGTTCATCAAGTTTTAGAGATCATATTTGGCTCAACTATGATTTCACT
GCTGATTCTCATGGCCATTGGATCAATCAAAGTTAAAGCACAGGCAAGGCATCTTCCTCC
TGAGGAAGGTATCTCTCTCACTTTCTTCTTCTTCTTCTTCTCCGCCCCCCAAGGAAAAAA
AAATGATTTTAATCATAATTGTAAAGAAAGTGACGAGCTTGATGTGTGTTGCAGTGCAAG
CTCTGCAAGAAGTGGCAACCCAATTGGGCAAAAAAGATTGGAACTTTAAAGTAGATCCTT
AGCAGTAATGACACAAGTTGGAAGACACCACTATCCAAGGATAGGCCTTACTATGCCAAT
ATTGTAACTTGCAATTGTTCTTATATTGGGGGTGAATGTCATGTTGAAAGCATGTAAGCT
TCCTTCTTTGTTCCGACGACCCATTTTCTTAATTCAAGGTCAAATTACTTGTGGATTATG
ATTGTTAATTGACCAACATCCTCTATTCCTATTTCATGATTTGAAAGCTTGCTTAGCACA
AGTTAACATTGCCTTAATAATTTGAAAGAATCTGGTGTTTTTATGAGCCAGTGCGACCAG
TGATTGATATAGTGTAAGGGTATAATGCTCCTGTTGTTAGATATCATCTTTTTTAGGTTG
GGGTCTGGGGGAGGGGGTTATCAATTTGCATTTATGATCAGAATTTCCATTTATTTTTTT
TTTCAGTTGAAAGAAAATACTAAATTTTGGATTTTCTAGCAATTAATTTTGGAATTCTAA
GACTTGTCCATTCTTGGACAATAGATTACTCAAAGCGCAAGATCTTGCTGGTGTGCTGCC
CCGTGCCATTATGAAACTACCTTTCCTCAAGAAACTGTAAGAAGTTTTCTAATTTCAGTA
ACTTTGTTTAGAACATGTTAACACCTGCAAACTGTACTGCAACCTTAAATTCATCTATGA
ATATTCATCTGATTTACAGTGATCTTACTCGGAATTACCTCAGTGGTAACATACCAAGTG
AATGGGCTTCTACAAAGTTGGAATTTCTGTAAGCAATGTCTGTAAGTCAATGTTAGGGTA
GCTCTTGAATGCTTATTCATACTGAATTAATAGCATGTGTATTCTGCAGGTCTGTTTCCA
TTAACCGCTTAATGGGAAAAATCCCAAGCTATCTAGGAAATATTACCACGCTTAGAGCCT
TGTATGGTAGCCCTATGTTTCTGTTTTATATCATTTTTTACTGTAAAAATATTTGTTCTA
TTTTCTCATCCTGTTATAATATTGAGGGAGAATTTGTTCAGGGGCATTGAGAACAATATG
TTTTCAGGAACTGTTCCCCCTCAGCTTGGAAACTTGGTTAACTTGGAGATTGTGTCAGTC
TCTCTAACCTTTTCTGTCAGAAAATATTCTCTGATTTCAATAAAAATAATAGAGTTTACT
GACGTTGATTTTCTCCCTTTTCTTGCAGCTATCTTGGTGCAAACAATCTGACTGGAAATT
TACCGCTGGCTCTTAGTAATTTGACCAAACTAACAGAGCTGTAAATTCTTGTAACATTTA
ACAATGTCACCTTGTTATAGGTTTAGATTTTCTTTATCACATTAATCTCTTAAGGCTTAG
TATTGTTTAATCTAGTTTTTGCATTCACTTGCAGTAGGATAAGCAGCAACAACTTCATTG
GAAAAATACCCAGTTTTATTCAAAGCTGGAAAAATCTTCAGAAATTGTACGTACTTTTTT
CTATCTCAAGTTCTTAATCCATGCATGCCCTTCCTTTTTTTTCTATTCCCTCCATGGGGA
AATCTAAATCCTTTGAATGGTATACTAACAGAGAGATTCAAGCTAGTGGTTTTGAAGGGC
CTATTCCTTCTAGCATTTCTACTTTGAACAATTTAACTGAGCTGTAAGTTGTGCTTTTCA
AGTCAATTACTTTTACAATCTTACTTAACCCAACATCTTTGCGTGCTTTTGAAAAGTTGA
AAATTGCAAATCTGCTACTTATGTCTTATTCTGTATAATGTAGAAGGATTAGCGACTTAC
ATGGAGAAGGTTCAGAGTTTCCACACTTAGAGAACATGACAGGGATTGAAGCATTGTAAG
TCATTATTAACATTGATGGATGCTTTAAAATCAGAATATTTCTGCTGCACTAGATGAGTT
TATGTGAAGATAATTATATTGCAGGATGCTTAGGAATTGCAATATATCTGGTTCTATCCC
ACTATATATAGCAGCAAGGCCATCACTGAAAAAATTGTAATCTTTTGTTCACTTGCCTTC
CAACTTTTTTATTTCCTCTGGTCATACTAGAAAATTGGAGTGTTGAGATAGCTGGAGTTA
TACACCCTTTATAATTAACTAACAATTTTCCCTGCAATTTCTGTTATTGTGAAATCTGCA
ATTTTTTTTTTCTATGCAGAGATCTCAGTTTCAACAGATTGGGAGGAAATCTTTCAAGAG
ATCTAGAAGGTCTACTAAAATTGGAGAACATGTAAGTATCTAGGCTCATGAGGGCTAGAT
GGCATATATTGCAGTTCATATATATCCTTCTTAATAAATAGTTGCAATGAACTCTATGAA
AACCATGCAACATTCTAGTTTCATATCCAAATTTAATACTATTAGATAGCCATCACACTC
GTATAGCTCGATATTTTGGTGAAGCTAACAATGTACCTAGCAAACACAATAACTTAAATT
TAGATAATCACTTGATGTATATGATTGCCCTTTGGAATTTGACCCCTATTCCTTTCATAT
CCATCATCTTGAAAAATGCTCAATGTATTTAATGAAAATCTGTACTTTATCCTCACTGAA
TAAACAAAAAAAAAAAAAACTTCCGACTACACTTTACAACCTTTTGAAATAGTAATGATG
CTTGAGCCTTGAAGATGAGTGGCAATATTCTTTTCCTGGTATAAGAGAACACTATATGAT
GTTAACACTTTCAAAAGCATTTTTGAAGTGTCTGTGCTTGTCTTAACCTTGCTCTCCACC
AAATTG
>contig00957
TTTTTTTTGTGGTTATTAAATGAAAGTGTTTTATGGCGACTTTATGTTGCACATATATTT
TGGTTTCTGCTGGCAGATAGTTGAAGTTCTAACAGAGAGTCTGACACTTAAAGAAACTCC
AATTCCAACTAAAGTTGCAAGGCTCATGCTTGTCTCTGACATTCTACATAATAGCAGTGC
ACCTGTAAAAAATGCTTCTGCATACCGCACCAAATTTGAAGCCACACTGCCTGACATAAT
GGAGAGCTTTAATGACTTGTATCGTAGTATCACTGGGAGGATCACTGCTGAGGCCCTCAA
GGTGATCTGTAGTTATTATTATTGTTGTCATTTCAATTCTCCATCTCTTTCATTTGTGTC
CTCTTCTAATGTGAACCTTTTATCGGTTCCAACAGGAACGAGTTTTGAAGGTATTGCAAG
TATGGTCAGACTGGTTTCTGTTTTCAGATGCCTATGTGAATGGATTACGGGCCACTTTTC
TCAGATCAAGTACTTCAGGTGTTCTCCCTTTTCATTCTATATGTGGTGATGCACCAGAAA
TAGAAAAAAAGATCAACTCAGAAGATACAGGTGGAGGAAAAATCAACCAAGATGTTGCAT
TGGCAATGGGCAAAGGAGCAGCTATGAAGGAGCTAATGAGTCTCCCCGTTGCTGAGCTCG
AAAGACGTTGCAGACATAATGGATTATCTCTTGTTGGTGGTAGAGAAATGATGGTTGCCC
GATTGCTCAGTCTTGAAGAGGCAGAAAAGCAGAGGGGCTATGAGTTAGATGATGACTTGA
AATTTTCTCAGAGCCATTCTAGTTCTAGTAAATTTTCAAGCGGGCGCAGAGAAACAAATG
TTGAATCAGAGCCAGTGGGATTGTCAGGGTGGAATCTTTATGAGGAGGATGGGACACCTT
CTCAAAGCAGAGGGTCTGCATCTTTAGTAGCAACCCTTCCAATTCCACAACCTGAATTAA
AAGCCTTCACAAAGAAAGAGAAAAACGAACCTGTTCTGCCGGCCTCTAAATGGGCTCGAG
ATGATGATGACAGTGATGATGAGCAAAAAAGAAGCACTAGAGGTTTGGGGTTGAGCTACT
CGTCCTCTGGAAGTGAAAATGCTGGTGATGATCCAGGTAAGGCTGATGATGAAACGGAGT
TTGCGTACTGATGCAGTGTTCCCATGCACCTGACAGCGGGATGAATGAAGAGCAGAGGTA
TCTATCCTTAAAGTG
>contig00972
TATATTTCATTTAATGAAAATAAAATATAAAAATAAAATATAAATCAATATATTATATTT
TTATATAAATAAAATTATTAAAAAATATACTAAATTTTTGAATTACACATTTAATCATAA
AATCCTTGAATAGACAATAATTATTAAAGAAAATAATTATTTAAATAATAAAAATTAACA
TAATAATTATAATAATATTTAAGAGAAAAATAAAAAAATAATTAATTACTATAAAAAAGA
ATTAAACACTCATTTATAGAGAATGACACGTGGCTATATCATGGAAAAAGGCATACTCAC
TCTTATAGGGATTTGCCAATATTTTGCATATAGCTAATAATTATAATATGTACATAATAT
ATCAATAATTTTTCAGTTTGATATATGAAAATAAAATAATATTTTAAATTTTTAATAATT
AGCTCATATTTTATTTTATTAATTTTTATGTAGAATAAACTTTTATCTCACAATTTTCTA
TTGAGGATTTCATAATATAATAAACACAAAAAGTATTTTTAATAAAAATAGTAGTAAAAT
GAAAATATAAATTAAACATATGGAATAATTTGAGATTGGTTAAATAATAAAATTACTTTG
TTATTTCAAACAGATATTAATTTTATGAAAATTATACTAAATATATGAATATAAATTATA
AAAATAGATATTAATATTAATAATTAAATTATGTTTTACTACTAATTCAATAATTATTAA
TTAGTATATTAATTTTTCATTATTTTTGAGATAAAAAATACCATGTGATGACATTAAAAT
ATATATATATCTTCATAGAAAACATCACATGTCATCCTCTTTGAATGCCAAATGTGTTGT
GACGTGTACCATGAAATAGAATTGGTTAAGATTAAGCTTTGACATTTAGTGAAAGCGAGA
TGCATAACAATGAATTATTTTTTGTTTAAGCAGGCACGGAACCATGCAAATGCGTTCATA
TTAACCCCCAGAAAATGACATGCACTTCCAGTGAGTGGCTGGGCCTAACTTGGCCACTAA
AGAACCATATATCCAAACACCAAAAAGACAACAGGCCAATATTAATAATAATTTTACACA
GAAAATCACATCTCAAATAGATGCAAATTGCAAACATTTTAACATAATATAATAAGGATT
CTGCAACTACAGTAAATGGTTAAAATACTTTATAGGATAAAACCCTTCCAATCTAACAAA
AACACATTTAAATTTTTCTGGTGCAAAAACTTGGAGCATGGAACCAACTCTGCCACCCCA
TACATTAAATTGTTCAACCCAGTGAACGGATTTTCACCGCTTCTTAGAGACACCAACAGT
CTTTCCACGACGACCAGTGGTCTTGGTGTGTTGTCCCCTGACACGAAGACCCCAGTAGTG
CCTCAGACCCCGGTGATTCCTGCAAAATGATGTCTGATCAGCTAGCAGTATTATGTTCCA
CCGGCGTGAGCATAATCCAAGTCAAATAACTAATTATATAACTATACTAGTTGAAAGCCC
CTGCATTGGGTATAATAAAATAAAAAAAAATCAATCTACGCTAGCATTGCCCAGGGTCAT
AACCTATAAAATAACTTTAACACATTAAAAGTCATTTTGTAACTACAATAAAGTTAAATT
AGTTCACTCATTACATAAATGAATTAAAGATGCACTCGTTATAATAAAAAAAATTTAATG
AGATATAACTTGCCAGTTTCCAATATTTTATATTGGCATTACCAAGAGTCATAACCTATT
AAATAACTTTAACACGTGTGAACATTTAAATGAGATATAACTTACCAGTTTCTAATAATT
TATATTAGCATTACAAAGAGTCATCACCTATTAAATAACTTTAACATGTGTGAACATTTT
GGAACGCCATATGTAATGAAAAAAAAAGTGACACTTGGCAACTTTTTTAGTATTCCTTTT
TCATAGCTCAGCTTTACAATATTTATATAGATAGATTTAACATCTTAAGCCATAACACTA
CCACCACCTTCCAAGAAAAAGATAAAAGTACTGTTTTCCATTCTTCCCAGCTACACTTAG
AAGTGGACATCTAAGAAATGCCCATCTTAGTTATATAAAGAAGCCAATAATAGCAAAGGA
AACCTTCTTTCAGCCAAAAACAAGATCAGCACACCAAGCCAGAAATAAGTGTTGAGTAAA
TGTTGCTCTCCAAAACTAGAGAGCAAGGCATTATACAAGGAAACCAACTAATAATCGAAA
TAATAAATTACCTGATCTTCTTTAGTCGCTCTAAATCATCTCTCAACTTCATGTCCAGTG
CATTAGACACAACTTGAGAAAATTTCCCATCCTTGTTATCCTTCTGCCTGTTCAAAAACC
AGTCTGGGATCTTGAATTGACGAGGATTTGCAACAATGACCATGAGATTATCCAGCTCAG
CAGCAGTTAATTCACCAGCCCTGAAATCAATAAAGCAAATCACATTACATCTGTGATACA
ACAAAAAATGATGGCTTAATGAATCGAAACTAGTTGAAGGCATCAAAGTCAAGAAGATCT
GGTGTCAGAGATAAATTACAGTACGAAACCCTGCTAGGTGATAGGGGTGAGTACTATTCA
GTTTGAATCGAATAAACCGAACCGTCTTAATTCGATAATTTGGTTCTATTTTTAAGATAA
TTCAGTTCAGTTCGATTTTGCATTTTAAGAATTTCTGTTACTTCAGTTCGGTTCGATTTT
GAAGAAAAAAATCGATTAGGTTAAACCAAATCAAACTGAATTGCTTTATTGATTTTTAAA
TTAATTTATTTTTATAGGAAATTTATGAATTATAAGTAATTATATATATATATATTGTTT
AATTTCATTGATTAATGATTATTAGGTTGAAACCAATGTCAAAATCGGATCACATAACTT
GAAAATCAAGTTTAAATTAAAAAAACCCATCAAAACTTACAAACCGATCATTTAGAACTA
AACCGAACCGAAATATAGCAGCTCAGTTTGATTTAATTTTTCTATTTATTTCGGTTCGGT
TTGATTTTTAAAATATGATAATTCAATTAATTCGGTTTTAATGATTTGGTCCAATTTGAA
CTGAATGCTTAGCCCTACTAGGTAATATATCAAAATCAATGAAAAATTATAACTCCATTG
ATAGGAAAAATGACGACTACAAATATAAGACAGCCTTGGCAATAAGAGCACAAAACTGGT
AATAAAGCAGAACTCCAAATCTGTTTCTATGGGTAAAAAAACTAAAAGCACACAAGTTTT
AGATGCATTATTTCAAAGAATGTTCAAACATATAACTATCGGGTTTAACATTGCAATCCC
AATTCTATGATATTTGTCTTCCAAAACCACATATTATTTTAAACTGCCAACAGTAAAACA
TCATCCAAGATAAGAAAAAAAAATACAAGTAAATCATTACATTTCAAGAAAGATCTCAAA
TATTCCACCGCAGAATAATCCAGAAGTCAGAATTTCCCCACCCATTCTATTCATGTCTCT
ATAAAAAAGCATCCCCACTAAGGCTATGTTTGGTTCAATTCAATTCCACAAAATCTCTTG
GAATTCAATTGAATTCCCTGTTTTATGCATTTGTTTTAAAAAAAATTTAGATTTCAATTT
CAGGAATTCAATTCCATGAAATTGGTTATAATTAAAACCAATTCCTATTAAATTTGATGG
AATTTGAAATGAATTCCATAAAACTTACATAACAATATCTAAGTTTATTATGCACTTAGT
AATGACACTATGTATGTTATATAAATATCTTATATTATGAGACGTGAATTTATTTTATAT
TTATTAATATATCGTTAAAAGATTTATATATTTGTAATTGTTATAAATTTATCAAGTATA
AGAATTATTTTTTGATAGAGCAGAAAATTATAATTTCTTGGACACTATTAAATTCATTTC
AAATGAATTCTAAATTTGTGATTGAATTGAACCAAATACTATGTAAATGAAAGATAATAC
ACTAATTCAGCCAACATATAAACAGAATAAGTTAAGAAGACCATGTTTGCTAAGCCATTT
AATTTAATGAGATTCTTCGAAGTAAAAATAATCATGAAAACATATTAACAGAGTAT
>contig00997
CTTTCCACCTTCCTTCAACAGTCTTCCAAATTTTTTATTTTCTACTTCTAATACCTTATC
ACATTCAGACGTAAGAAAATAAACATAGATTATTAAAATAATAATGATTTCTGACAATGT
TAAAGCATATATCCTACCTCATCCTCACTATATCCCTGTCCACCCTTAGGAGCAAACAGC
ATGTCACCTGTAGCTAGCTCGAAAGCTGTGCAAGCAAATGACCACATATCAACAGAGAAG
GAATATCCCGACAGCAGAATGACTTCAGGAGCTCTATACTGCCTCGTTTGAATCTCTTCT
GCAAACTGTTTGTCAGCCCAACACGCATTTCCAAAATCAACAACCTTGCACCTCACATCA
ACCCCATCCAAGCATTTCTTTGGTTTTTTCACAGCTCCAGCTCCTCCCATTGAAGCTCTT
CTTTCTGAAATCTTAGCAATTGCCCTCTTTGCTCTCCTTTTCAGCTTCTTCTCAATGATA
TTCATTGTAGATCCACCATTAAGGCTACCTTCAGGCCTTTGAAGAATTGGTGTGAGCCCA
GATCTAATTGGATCCTTGGCAGGATCAATAGTGGAATAGAGAAGAATATTTTCAGGTTTT
AGATCATTGTGGATCAAACAGAGTTCTCTATGCAAGTAATCCAGGCCTATCAAAATGCAT
TTGCATATCTCTCTAACTTTATTCAATTCTAGACCTTTGTAACGACTATGCCTGATTAGC
CGCAGCAAGCTGTCACCAAGAAATTCAAGGACCATGCAGTGATGGTGCCCATTTGGTCCT
GCATGCTTGAAGTGGTCGATCAATCGCACGACACATTTCGAATTGGAGGGATCACCATTA
GCTATAGATGAGAGGACTTCAATTTCGTGAAGGGCAGCTTGAGCAAATTGTGATGCACTT
TTCTGGATTTTAAGTGCAACATAATTCTGGAAAGAGAAAAGAAATAAATTCGATAAGAAA
AGAAAAGATCCAGACATTTTACTTCCAGCTTGAATAGGGGGGAACCATTAAAAAGCAGCA
GAAATGGAAGTCTTCAAGTGATAGGCAATCAGTAGTTTGCCAAATACTTGCATTGATAAC
AGCACAAGCCTGGCGTGTGTGCCTACGTGGATGTCAACATTTGATCAGATGAGAAGCCAA
AGTCAATGGTTAATATGCACACAGCTAAATTAAATCAACAGAGAGTTGAGTAAGTCTTAA
CTACCCAGTCAATTTACAGATGCCATGGTGGATCTTATCTAAAATTAATTTTCTATTGAT
GAGGTGTATACCCAATGCGCACAAGAATCTTCCGAGATGAGGTGTATACCACCAGGATGA
AGACTGACTTCAATCAAATGAGACTTCAACTAGGGATTTCACCAGGTAATCCTCTAGCAT
TGCTACAATGCTACTACAAAATCCTCTCCAGCTTAAACACAAAACAGGTATTTAATCATT
AATCTTTTTATTTTATTTATGTAAAACATGGGACTTCATCCCACTAATATGATTGGGTAT
TACAGATGAAGCAATTTTATTGCTAATGCTAACTAAGTTATAAATTTTGAAACAGCAGAA
TATAACATTCATAATTTTTTTCTTGTTATCCCAATTAAGCCAAGAGATGACAAAGAAAAA
TGCACTCATTGGTAAAGCAAAAACATGCCCGAAACAGAATCATTTATCCCATAGATAAAA
AAGGAAAATTATTTGCATTTATTATAGTAAATCTATAGGGATCAAATCCAAATAGTTCAT
AAATCAATTACACACCGTCGTCTGACACCTATTAAAAGCAGAACATAACTCCGCTGCAGC
GGACACGTGTGAGTTACTTGGGAGACATGAGAAAACGAGGAAGGATCTCTAGTTCATATA
AACACTACAGGTCAAAATAGCATTAACACTGACATTGATCTCATCGAACAAAAACCTATG
CAAAAAATAGAAATGAATAACGCCAAAACATTTTGAAATTAATTTTTTTTTTTTTAAAAT
CAGAAATTTCTTCATCAAAAAACGAAAACAAGAGATTTAGAAAGTGTATAGTTATTGATC
AAGATCCAATAAGAAAAGAGAAAAAGGCAGAAGACACAAGGGGAAAAAAATAAAAGAAAC
AATCTAAAACGGTGACGTACAGAGGATTGAGTATCATAAGCGAGCCAAACTGTGGAGAAC
TGGCCCCAGCCAAGCTTCCCCTGGGCGATATAACGGCCACCAGCGAACTGACGCCAACTC
TAACGGCATGATAACCACCTTTCCTGTAAGAATCGATTCCCTCATCGTCCTCGGACTCAG
AACCCGACGAAGACGAACACGACATCGTTGTATATTTTCTCTCTGCGTGTATGAACGAAT
CAAAGCACGGTGCGATCGGATGATAATATGGTGTCCGATTGAATTGATTTGATCTGAATA
TTGTATCAACCGTTCTCTGTCAGAAATTAGAAGGAAAGAAAGAGGAAATTGTATTGGATT
AAAATGGAATTAGGGTACGTTAGTTTAGGGAAATGAAGCTGGAAAAAAGGAGATAGAGAA
GGAGAAGACTGTGAAATCGAGTGGCCTTCAATACAAAATAGTGTAAGGGTCTCTCCACTT
TTTTCTCTTTTTTCCACTTTCGCGCGTGGGTCTGTCTTTGTAAGTTTGTTGCTTCTAAAA
GGTGGGCTTGAATTTACAATTTTGCCCTCTGCCTCCGGCAAGTGCAATCGGTTGGATTTT
AGGTGGTACGGACTTGTCAAAATGTTCCTATGCGCAAGCTTCCATTTGGTCGATGCGCCT
TCTCCACCTGCCTCGTTATTACTTGTTTTATTTACCTAAATTTTTTTCTTATTTGTTTAT
TATTTCGTATATATTCTATAATAAATATATTTATGTTTTAGTTGAGTTGACACATGAGCA
AGGAGAAAGACTTGCAACATCCGAAATGATAGAAGTTGGGTTCTTAATTATTAAATTAAT
GGTGGATTGAAGAAGAGGAGAGCAGCATGAAGCTGGTTCGATTCGAAGATGTGCTGGCCG
CAGTGTGCTTGCAAATGATGAGTTTACACCCTCCACGAAGAGTCAATTAGGATGGCTCTG
TCAAGAATTTTAGTCTGCATCAGTCTACAAGTCGGGGATCTGTTGGAGAATAGGATGAAA
TGCCACGTAATACTTTGCAAGGTTTCCTTTCGGAAATTTAATGGATTTTAAAAATGTGCC
AAGCGACTAATTAAGAAAAAAAAATAAAAAAAAAAAGGAATAACGAGTAGGCGAAGTGTT
TTCATTTATTTATTGAGCTCCTAATAATAACATCGTTATATATTATGTGAGAGCTTTTCC
GTGCATAATTAAATATATAATTTAAATATTTTACAAGATTATTAAAATTTTAAAATATAA
ATTATTAACTAAATATATACTATTAAACTGATTAATCGATTTTCAAATGATTACGGATGA
TTTATAATAAATATTTGAATTTTTAATACAATTTTAATGCTTCCATGTAGTTAATTCATA
CCCTTTTGTCATTATCTGGATAACATTTGGCATAGGGGTGGTAGCATTAAATACAATAGT
ACAAATTTGGAACATAATATACATGTTTGTTCGGTTTAGTGTTATTATTAAAATTATTAT
TGAAAAAAAAAGATATATTTAAATATGTTTGTTAAATAATATTAAAATAAATTAATTGAA
ATTAATTTTGAAATATTTTAATTATATGAAATATAAATCATTATTTTTTAATATTTAAAA
TAATATATTTAAAAACACTATTTTTATTAATCCTTCAACCTTAACTTCAAATAAAGTTTT
AATAAATTCTCTTATTTAAAAAATGATTAAACTAGGCCATGTTAAAACATGTTGTGTAGA
TCATATTGTGTTCAACATGTTTAATAGGCCATGTTTGGTCAATTGTACTTTAAAAAAAAA
AAACTGAGATAGAATAATATTAAACAATTGACAAATTTTTTTTATATATTTTTTAAATGT
ATCTGAGCATTCCAAATCATTTCCTTCAAGCAAATGAGTTGACTTCTATTCTAAGTAAGA
ATTCATTTTAAAACTATTTTTTTTATTTTCTATGATATATTTGAAATGTAAAATTTAATT
AAAATTTATATAATTCATATCTTATATAATTTTATAATTAAAATTCATTTATCATCAAAT
TTTAAATTATTTTTAATAATAAAATAAAAAATTATAATTTCTTCCAAAAAAATTATATAT
AATAAATTTATAATAATTAACAAACATATAAACGACATAATATATGTATATGGGAAATAT
ATTTAACAAAATAAACAGATTCATCATCTAATTGAAAGGTAGGAGAGAGAGAGGGGGAGA
AAGACAGGAGAGGAGGAGATAGAGATAAAAGAGAAAGTAGGTGTGTGTTTATTAGAAATG
CATAGACATTATAGTTTAAAATTTTTATTGTTTTAAATTTGTGAAAATTATTTTAAATTT
CATTAAATTGAATAAAAATTAATTTTAGTTATAATAAATTAAATAAAATTTGATTTCTAA
AAGTTTTACAGACTAAACATATAATATATATAAAATTTAATTAAATTTTACCAAATTTTA
TAAAATTTACTTATACTAAACAATCCCTACAGCAATCTATACGAACAAAAACCAATCTTG
AAGAATTTGTTGACATTTCCTCTTTGAACTTTACCAGGTAATTTTCCAATTTATTTTATA
CATCGATTGCTAATCTTTCATTCTTTCTACACTAGCAGAATTCGTGGACAATATTGAATT
TTTTTAATAAGTTGCGATTGTTATGTGAAAGAGCACTGAAATTTTGTGTAAATTTGGAAT
TATTATAAAAAATATATGCAAATAATTAAAATATAAAGTCAATTTTAGTAAAATACAATT
AAATAAAAAATAAATATTTTAATAATTCAGAATTTTAATTATTACACCTCGCTCTCTCTC
GTGTAAGGACTTGAGACCTTTTGACCTGAGAGCGGATTGTGGTTTGGCTCCTTGAGACGG
CGTCGTTTCCTAAGATGGATGAAATGAATGCAATACAGAGCAGTAATTTTGTCAGTTGGT
GGTTGCTTTTTACTCTATTTTTTTTTAATATAAAACGACACCGTTGTAATGTCCAACCGG
CAACCATTCACTTTTAGCCACGCGGGGACCGGTGGGCGGCTCGAGTTTATTCTTCATTTT
CTGGATGCTCTTTCTCTCTCTTCTCTCTTTCGCCAGGAGCTTGAGCAATCAATATATGAT
ATGAAAATATCCCTAATAAAAATTAATAAAAAGTGGGCAATCGATCCTCGAAATTGTGAG
AGAAAAATTCATCCAGTAATTGAGGGCTGGATTGGATTGGATTTG
>contig00999
GCCACACCTGCTCCTAAAGCAGTAACACCTGCTCCTCAAATGGCTGGTACCACGTCAGTG
GCACCTCAAAACTTTGGTATCAGACCACCACAGATGCCTGGAAATGCAAGCACAAACCAG
CAATATTTCTCATCTCAGCAAAGTCAAATTGTGAGGCCATCCCAAGCTATGCCTTCCAAC
TCTGTGTCTCATCCACAACTAGTTCCTGCAAGCCAAGCTGTGCCTAGGGGTAGTACCATG
GCTGTTCCTCGCCCTTCAAATTCAAATGTCTCAACTGATTGGGCTGGTGGTGGTCTAGGT
GCCCCAACCACCCAAAATCAAAGTAGGGAGATTAGTCCCTCCTCCAACTCGAGGATGGAT
TTGGGCGTAAACAGCATCAGGTTTGATGCCCTCTGTCCAACCTAGACCACAGTTGACAAC
TGGACAGACGCC
>contig01005
CTGCATAAATGTTCCGTTCCAAATGTACCGTTGGCATTATCCATATCTATGGTTAAAGAG
ATGCTTTCAGTATAAAAAATGGAGCTGGAGTCATCGACTTCTACAGATTTAGGCCCCCTG
CAAACTTCATTCAACTAGAACTAGTTTGATGATAATCAAATACAAATCTACAATAAACAA
ACGCATAGAAGGACTATTAAGAATCGAAAACAAATCTGAACAGTAACCATGCTCTTTCCA
CTAAAGCCTCCACCAACAAAAAATTAGCATTAAACAAGAGGAAACAGGTTCGAATATTGC
AACTTTATAACAAAAGATAACTTTGAAAAAAAAAAAAGAATAATATCACAAAAAAGATTT
AAAACGAATAGAAGGTAGCCATGTAAGGGAGTTTGAGAAGACCCACCGGAGAAGACAAAT
TGCAAGAGAGAATTGAAAAGACAAATGTCAATTAGGATTGGGACATTGAGGGATTTAGGC
AGGTGCATTTGTAGAAAAAATGAAGGTTATCATTTTCAAATAAAAGGAAAGAAAATCTCT
ACAGGATATGATTTGCTAATATGGAAGGACCGAATAACTACGGATTCTGAAAAAAGAAAA
AAATGAACTCACTGGTTTCAATATTGCATTACTTGCTAATGGAAGCTTCTGAAGAAAACA
CTAGACACCCTGTACGGTCGTCATAAGCATGCACATTATAAGCGAAGGACAAAGATGTAG
ATGACTGCCCAGAAAAAAGATGGTGAGTATCGAAGCATCTCCATGGTCGTGATTTTCTGT
TTGTCTCTCGAAAATTGGAAGTGAAATTTATAAAATCCAGCATCAACGTCGTTGGCCAGA
GCGAAAATAGGGTAGTAGGCGGAAAAGAAGTTGATTTTAAGGAATTACTATAAGATTTTT
TTTTCTTTCAATTTATTAAATTATTAATTCAACTAGAAACGCCAAAGTGTAATTTAATTC
ATAATTAATATCAATTTTTCATAAAAAAAACTGCAAAATTAAATTATTTAATTGGAATAT
ATAAAATTATAATCGTCTTTAACACCGTAAAATAAAAGAGAAAAATGATGGCGAATATTA
AGATAAAATAGAAATGATAAATGAGGTCAGAAATTGTGTGGAGACCAGAAAATGCGACAC
AAAGTAAGTAAAGGAAAATACTACTGCGAAAGAAAAGGGACAAAGACAAACAGTATAAAG
TCAAATGGATGCTTATAATAATTAAAAAAATTTAATTATATTATTAAAATTATTAAAAAT
TACCGATCTTCATTTTAAATCCTTTTCACTCCTTCAATAATAACAAATCTCGTAACCTGT
CCTCTCGCTTAATTTCTCCCGCCCGGCGATACCCTCCGGCTCCCTCGTGGAGCTTGCTTT
AATGCCAATACGCCACCATGCCAACTGCCTCCGCTGCCCTTGCTCACCGCCCTATGGACC
TCCTCAACCGTCTCGCCTCACCTGACCCTGATATCAAGCTCAAGGCCCTCAGAGAAATCA
AGAACCAGATCATCGGTAATCGCACCAAGAAACTTGCCTTCCTCAAGTTAGGCGCCATTC
CTACCGTTGCTTCCATCCTTGCCGAAGCCGACTCTCAATTAGCGCAAGGTGACGTCAGCA
TCGCGGATAAAAATAGTAACCACTACAATTATAACATTATTATCCAGTCTGCGGCGGTTC
TTGGGAGCTTTGCATGCGGCTTTGATGCCGGTGTCCGAGCCGTTCTAGATGCCGGCGCTT
TCCCTTACCTTGTTCGGCTCCTTTCCAATCCAGATGAGAAGGTAATTGTGCTATTTTTGC
GAAAATTTCTTTTTCTTACATGGGATTTTCTTGGAAGCAGAACTCTGTTATTTTTATGAT
TGGATTGAAAGTTTGTGCTTAAAATTATTGTTTGGCTTCAGAATATAAACGAGAGAAACG
AAATTATTTTGTTGATGAAACTGCCATATTCGTTTTCTTAATTTTTATTGGGCTAATTAC
AGAAAAAGATTTACTTGATTGTGATTTTGAATCTTCTCCGGGTAAAATGACTGGCTTATT
TTTGGTCTTCAGGTGGTGGATGCTAGTGCTCGTTCCATTAGAATGATCTATCAGTCTAAA
CTAACACCAAAATATGAATTCCTTAAAGATAAAAAGATGGAATTCCTTATTTCATTATTG
AACAGCGAGAGTGAAAATGTTACTGGTCTTGGTGCAAGTATCATTACGCATTCTTGTGAG
ACAAGTCTGGAGCAAACGTCATTATGTGATGCTGGGGTTCTACATAAGCTTCTTAGCCTC
CTTGACGGTTCTCTTTGTCAGAGAGATGCCAGCTTGGAGTCTCTGGCTGCATTGTTCAGG
AACAATCCTGAAGTCATCTCAAAGTTTGTGGGACCAGAAAGTGGACGAGCTTTGGGTTCT
ATAATGGGATTGACAAAGGACAGGAATCCACGGACAAGACTGCTTTCCTGCATGTGCCTG
ATTGTCATAAGGAATTCTTCTTCTTGCTATCTGCAAGATATAGGAATCAAAACCAAATTG
GTACATCTGTTACTTGAGCTTCTTGATGATCCTGGTCAAGTTGGAGATGAAGCTCCCTTT
GTTTTTTCCAGTTTAATCATGGAAAAGGAGGACCTACAGAAATTAGCTTTTGAGGCAAAT
GCCCTTGATAAATTTTCAAATCACTTGCAAAACTTTCGGTTACATCCGAAGCGATTCCAA
GGTATATTGCTGGCATTGGCTGATATATGCTCAAAGCTGGAGAACTGCAGGTCTAGATTC
CTGTCATTGCAGGTTTGGCATTATAGAATTTATTGATTTTCACAATTCATTGTTTTTGGC
ATGTAGAGGGAGTACCATGGAAATAGCCTTTTTGCAAAGTATGGGTTAGGCTGCTTACAT
CCACCCTCCCAGAGCTCACAATTGTGGGATGATTCGTGCACTCAGTCACCTTTTTATTGT
TTTTAGTATGCTTATTCTTCTTATTTGGTTTTTGCCACTGGTTATGATGAAACAGGTCAT
GTCTTTTTTTTTAATGTATTTAAATGTGCTAAAAAATCATAAGTTTTTTTAGTTCATGAT
GAAATTGACATAGAACAGGCTAATTTGGAGGAAATGTAAGAGATGGGAACTAGAAGACTA
GGCTGGGAATTATTAGTTAAATTTGATCAGTGTGATTTATTGATAGGATATTGTAAATCT
TTGTTGAGTCACAATTTCACCTGTAAGCACCTTGGCATTGTATTTTGGATGATATTAGAG
AATTTATCCTTTTTTTGTTTGGTTATTTGCATTTTTTATGGATTTAGATGGAAAGTTGTG
AAGGACAGTGATTATGTAAAGCTAAAAATAGGTTTAAAAAAAAATCCTGCATACAATAGG
ATGATAATTGATAATCAGATATAGTTTTTGTCTATGCCATCAATTACTTATAATTCTATT
TTGCAAAAGCTTAAATGTATATATGCTACGACTAAAGGAGTATACTCAACTCAACTAAGT
CTTTATCCCAAAAATTTATTGGGGTCGGCTATATGAATTCTCTTTTTCCACTCTAAACGA
TTTTGGGTTAAATCCTCGGTACAACTAAAGGAGTATATTGTAAAAAATTAGGGATTACAT
TAGCATTGCACTTGGAAGTTCTTATGTCTACCAACTCGCAGCTTCTAATATAATCTCATA
TGAATGTATAGGTTTTGAATTTGGTGATTGATGCACTAACTCATGATAGTGCTGATGTAC
GCACTGCAGCTTGTATTTGCATAAGAAGTGTCACTCGGTCAATCAAGGTTTTCAATATAA
ACACTATGTTTATGATTTTTAAAATTTGAATTTAATTTGCCTATTTCTTCACTAATAAAA
TGTCATACAGAACTTATGTGCAGGATATTTTATGAATGAAGTGCTTGTTATTCCTTTGGT
CCAGCTTTTAAATGACCCTTTGGCGTCTGTTCAGGTTTGTGTTTGCTTAACCTGTCAGTG
ATTGTGAATAATCTGAAGTCTTGAAATGAAGTGCATTACACTCTCCCAAAAATTTAAATC
ATTTTGCAAAGGGCAGAACTCTTTCTAAAGTGCTTTCATTGCTTACAAAAAGCATTTTTT
CTTTAGTTCAATTAAGGCCCATTTAACAGCCTGCTATCATATGACTGCATTGCAGCTTCC
AATCAAATATTGGTCATTTGAACGGTACTTCTAATTTTATTTTGCTTTTGCTCAGTTGTT
CTTATTCAACATGTTTCAATTGGTATCTGCTCATAATCTTCTAATGAAGTCGATAAGTAC
AAAATTATATGGAAAATCCCATTTAATGTATTGTTTTCCAGGTTGCAGCTCTTGGTGCTC
TCAGCAACATACTAGTTGATTTTACAACAGGAAAATCAACTTTTGTACAGTGTGGAGGTG
TAAAGCAGCTCATCCAGCTTTCAAAATCGATGGATTCAACTGTCAGGTTAAATGCATTAT
GGGCTTTGAAAAACATGGTGTTTCTGGCAGATGATAGATGTAAAGAAGGAATTTTTATGG
AGCTCACTGCTTCTTTGTTAGCAAGCCTTATCTGTGGTAATGCTTATAGTGTCTGCAACT
GTTAGTTCTCTCAAGTATGGTGATACTTTATCTTTGGAGATAAACCCTGTGTTAATTCCT
TT
>contig01017
ACTAAAATTTTTCTTAATTAAATTTAAAATAATAATAAAAAGAAAATGAGAAAGTAAAAA
ATAATAAAAACTAAATTAGGAATATAGTTTTCGACCATATATGTCATGACCTTATTTTTT
GGGCTAGACTGATATTAGTAATTTAGGTCAGTATAAAACTCTCAGAAACTCGTAGTAAGT
CTAACTATTTCTAGTTCAACCATAAAGCTCATAAATATAATTCAATTTCAATAAATCAAA
CGGAGTCTGACTATAAATTGAAATGTCCAACGGAAGCCTTAACTTATCTGACTTGTAAAT
TAATAAAACAATAATATGGGTACCTTAGCTCAAACTTGTAGATAAATAATCAAATGGGAG
TTCAGCTCCCTCATCCAAAGGAATAAATATTTCATGCATCAAAACATTTCTACATAGATA
AGGCTACAACTCTAAAAGTTTAATTAATATAACCCCATATAAGAATAATACACAATTATT
ACATGTAGAGTTTTGAAATTTAACAAAAGATAATAAAAGTAAACTGAATTTTTTTTTGTT
TAACCTGTGAGAAAAGAAAGTAGGTTATTTTCAACAAGTCTATCTGTCATATAAGGACAA
AAAATAGTTGAATAGGGGTGAACGTTCGACTCATAGAGTAAGATATTGATTTTAAATACA
ATTTCTATAACTATTTAAACATAATACATTCCTATATGTGAAATACAATATTTACACATA
ATTTTAAATAATTTAAATAATATTCACACAAAATATAATTTAGAGCACTCATACGCCCGT
GTATCACATTAACATATATACATATGGGAGTTGATCTCTGTACAGCTCTCTTAATTCTAA
TACTTGCCAGCGAAGTTAACTCAAACCGGATTTTCTCTAAATAATCAAAGTGCGGGGGTC
AGCGAGATCAACTCAAAACCATATCACCCCGACTTATCCACATATAAGGATCCAGTCTCA
ACGAGTCAAGCTCCAGCAGCGACTATTCGTCCTGCCCATCTCTCTTCAGGTTACCTTAAG
GCACATCCACAATAATTTCATCAATAAAATATGCAAAACAAGGGCTGCCTAACATTTAAC
TATTACTTTACTTTGTAAAAAATTTAAAAGCATACAATTTTTTTTAAAGGAACTTATACA
ATTTATAAATTTAATTTTATACATTTTTATAAAATAAAATATTATTTTAAATTAATTAAA
TATAGAATTGTTTATTTTTTTATTAATTTAAAATAATATTTTTTAATATTAATTTATAAA
AATATTTTAATTATATATGTTTTAATTTTTTTTATAAAATTTCGTAAAATAATTATTTTA
TAATGATTAAATATAAAAATTTATCTTTTTTGAGAATAAAATTTTATAATAATGACATTA
GAATTTTTTATAAAATAAAAATAATTTTACTTATTTTAAATGAAATGATTATAAAATTCA
ATTTTTTTATTTTTTATTTTTTATTTTTTATTGTTTGTGAACCGCGCAGCTTTGTTTGCT
TTGAGAAAAAAAGCGATGTGGGCGGCGAGTAAAGAAAGTAAATCTTCTTCCTTCTTCGTC
GAATATCAGCCGTCGGATCTCATAACATGGACCACGTTTTGGGGATTTTAAAGGATTTTT
TTTTTTTTAATTGTATTTCACTCCAAAGAGATTCAAAGGAGTGGGCTTTTTAAAAGCGAA
GCGGGGGCAGTAAAGCAGACCCAGCGCTAACGGTCGGATAAAATTACAAAACTAGACCTT
AATTTCGTTATAAAGTAAACTACAAATTAATGGTACCATAAGCTACAGTTAAAAACGCAA
GAAATTTCGCAGAAATGGTAACCTCCACCTCCACAATCCAATCCGATTTTCGTTCCGCTC
TCCACATCGCCAATTTCTTCATTTCACCACGCGCCTCCCGGACGCGCCGCCCTTTTACTA
ACCGACTGTTTCTTTCCTCTTCTAAAACTAAAGCGACGTCTTTTCCATTCAGAGCTTTCT
CCACCGATTCTACTGACCCTGTGCTCCCCGTCAAGCTTCGTGAGAAGCCGCCTGTTTGTA
CTGCCGATGAGATCCACTATGTCTCCGTCGCCGATTCCCATTGGCGCCTCGCTCTCTGGC
GTTATCGTCCTTCTCCTGAGGTCGCGTGCTCACTGTCAATTTCCCATTTCCGGTTTTCTT
CTCTTTTCTTTTCTTTTCTTTTTTGAATTTTTTTTTAAGAAAACTGCAATCTTTTATAGG
CGCCTCCGAGGAATCATCCACTATTGCTATTGTCTGGAGTCGGCACTAATGCCATCGGTT
ACGATCTCTCACCAGGGGTAATTGCTTTTTTTTTTTTAATTTTTATTAATTAATTAGTTT
TATTTCTGCCATAATTACCGGTTTTGGAATTCTTGGTGAGAATTTCCTCTGTACTTCACG
AAACCTGTCCCTGCGTGGGATGGTAGTTCTTATTTGTTGGCCGCACATGAATCTTCGCTT
ATAATTATATATAAGGCTCACATTCCGTATTTGAAATCAATTTTTTGTGAGTATATAGCA
AATAGGGTTTCTAGTCGTGCCAAGATTAGAATGGCACTGCACATATGGAACTTGTGTCTG
CTCGGGAACCAGAGGTTCCATTTGTAGTAAATTTGTATGCATATTTGGCTCATTGTCTAT
CACAAAACATTGTTTTACTTCTGGCATCATACTGCATCTTGACTGTTTGTTTTGCCTTTT
GTCTGGTTGCAAGTCTGCTTTTAGCATAGATTTGATATCGTTACTTCTTTTTAGTTGAGG
ACAGCTTTCTGCATATAACTCTAGAAATGTTAAAACAATATAATCAGCTTTCCATTAAGT
TACCTGCAGTAGTGCAGTTACAATGATCAAGTTGTTCTGTTCTCCTTTATAGCTTTGAGG
GATCTGGATCTGATAAAACTATGACTGTATATTCTCTACCATATGAAACTTCATCTTCTT
ACTCATGCGTGTGGCAGTGTTCATTTGCGCGATACATGTCTGGTCAGGGATTTGACACAT
GGATTCTTGAAGTTCGAGGTGCTGGATTGAGTGTACGGAAAACAAATCCAAAAGAAATTC
AGCAGTCTGCGCATGCAGTGTCTGAACAGATGGAAGCTGTTGCTAAGACTGTAAATAATG
GAGCCTTATCTAACAATCAGCAGCCAATTAATGTTTCCAGTGCCTTATTAGATTCTAAGG
ATTTTACTGTCAAGGAGGATCCAACAGGTATGGTAACTGTGTGGGATGAATCAAAGCTGG
TATCAAAGTTGACTGAAACTTTTATGCGTTTGTCAGAAAGACTCTCTGGCTTCCTCAGTG
AAGGCCAATCAAAGATTATTTCTGCTAAATTATTTGATCAGATAGCAAAACTTATAGAAG
ATTCTCAGTTATCTGAGCGCTTTAATGAGATAAGGGGGAAGCTTTTAAGCTTGTTAGAAA
CAAGACAAAACACAGTTATTGCTAGTCAAATCAGGGATCTGAGTGAAAGGCTTGTAAATA
TTTTTGAGGAAGGTCAAAGATCTGTTTCACCTCAGTTGTTTGACTTGCAAGAGCGTCTTT
CCTCGACCATAGAAGATTTCCAGAAACAGCTTGACTTGATTGTGCAGTATGACTGGGATT
TTGATAATTACCTAGAAGAGGACGTTCCTGCTGTGGTGAGGTGACATTTTGTCTTGCCGA
CATGCTATATTCATTGTTCAATTTTTTGGTCTGCACAATTAGCATATTTATTATAGTATG
ATACCATTCCTTGGGCTATCCTAATTGGTAACCATATATCTCCTCTAATCTGGAGGTCTG
TTATTCAAATTCCCTTTCCTAACAATTAATGGGAAAGAAAAAGATTATTCTTCTGTAAAA
AAGTGATGAATACTCTTCATATGTAAATAATATATTCAAATATATCCGTGTAGATGGAAT
ACATAAGGGCAGAAAGCAAGCCAAAGGATGGTAAATTGCTTGCAATTGGACACTCCATGG
GAGGCATCTTGATATATGCTATGCTTTCACGTTGTGGTAAGATAAACCTCTGCCATATTC
TTGCAAGCTCACCTACTCGTTATGGATAGATATGGCAAGAATGCTTTGTTACTCTTTTTG
TATTATCAGTCATGCTTTTGCAATAATGCTTTTTGCCCTTTTTGTGCTATTAGACTTGCT
TTTCCATCACTATATTATGTCTCTATAGTATGGCATGCAACATTTGGGCTCAGGTTTCAT
TTGGTATTAATATTTATATTCATTGATCTTTTTATATTGTAGAATTGATGATAAGACCAA
CTGTGTTTTAAATTGAAAGCTTAAGTAAGGAATTCAGGGGCTGGGTCATAATCTTTGAGG
ATTCAATCAAATCATGAACCAAATAATCAAAAGTATTTTTAATTGTCAAAATCATATGAG
CTCATCAACTATGTCTAATGGGAGAAGTTTAAAAGTAAAATATCATAAGCCTTCCTAAAA
GTCTTTCTTTTGGTGGTTGTGGATTGTATGGATTAACAAAAAGAAAAACATAGTTGTTTT
GCTTTATTCTTATGTATAATGCATTATTTGTGTTGAAAAATCCAAAACTTGATTCTGTCA
ATTTTGTCCCCATCTTTCAATTTTTTTTTTAATTATATATCCAACTGTGGAGGGTTGGTG
TCTACTGTTGCCATTGCTTGTATTAGACTTTATCTAGATGTGAAAGCTCTTCTAGGTATG
CCATACTTATGCCAGTAAAACATCTTAAAAAAACATAATAATGTCACTTAAAAAAGAAAA
AAAAAAAAGTCTGACACATGCTGCTAAGGCAAATGACGGTTATTGGAAATCTTAGCATTA
TATTCCAACAAAAATTACTCCAGAAACAGCTCATCTCCAAAGAACTTTTCCCTCATTTGT
CTGGTTGGAACTTCTGAAATAAATTAAA
>contig01018
AAAAAAAAAAAAAAACAAAAAACAAAAAAAACAAAAAAAAAACAAACTCTAAATTCTTCA
TTAAATCAGTTGAGACATAATCGAATTGTAACATCCATCAATTGGATTCTCAAAGCAGAC
AGCTATGCGAATGCCCAAAGAAACGTCTCCCCAGCAAAAGGCGGTCGTAATTTGAATTGA
AATTGAAATGATCGAACTCAAAATTAAAGTTGTATTAAAATAAATCAAAATTAAAAATTA
AATTAATTAAAATTAAACTTAGATCATATATGATAAAACGTAATTTAATGTAATTAAAAT
TATAATTTAATATAATTATTATAATATTTTTATGTTTGACTACAAAATTAAAATATAAGT
ATTATAATATAATAGGTAATTTTTATTTTAATATTTAATTTATTTATAATAATAATAAAT
GATAATAGTTATAGTAATTGATGTAATTAAAATTAAACTTAGATCATATATGTAATTAAA
ATTATAATTTAATATAATTATTATAATATAAAATATAAATATTATAATATGATAGGTAAT
TTTTATTTTAATATTTAATTTATTTATAATGTTAATAATAAATGATAATAGTTACAGTAA
TTGATAATCTAGTGATAATGATGGTGAGGAACAGCAACAATAATTATAATGATAAAGGTG
ATGATAAATGTGACATTAACTAAATTGTGATTACTATAGTCAAGTGACAGTGGTAATAAT
AATAATGATAGTAACAAGATAGTGATGGTGGTGATTGTGGTAATAATAATAGTAATAACA
AGATAAAGATAATGGTGATAATAGCAGTAGTGGCCAGATAGTGATAATTAACAATAAATG
AAAAACCTAAACATAAAATCTTGATTACATCTATTTTTATATTTAATTATCATTTTGTTA
CTTTAAGTATAATCAATTATATTATATAATTGTAATTCTATTACATTAAATTTTTTTATA
TTATTAAACAATATAATCAAATATTCAATATAATCACAGCTACATTACAATTTTGTAAAC
CATACCAAATATGACCTTAAATTATACTACAATTCGCACGTCCAATTTCAATTCCAATTT
CAACCCACAAAAACATGACCAACAAACCAAACCATGACAAGCCTATATTAGGCACTCACA
ATTACTCTTTTACCTTGTCGCTTACCCATTTCTTTTTCCTCCTACAAAATATGAATTTTA
GGTCACAAAATCAAGTAATTGAGCAAAACTATGGCTCTTGGGCAACAAAATGCCAAAAAA
TACAGCTAAGTGGGCTAAAAAAAAATACATATATATACACACTATTCAAAGAATATGAAG
ATTATATGTATATGAATGCGAACTTCGGGCTAAATTGTTAATGGAACTGAAATTCTGACG
TGCCATCTGAAATCTCGACCATGGACTTGGCAGCGAGGAGAAACCCATATATTTACAAAT
TACTGAGGCCTTTAACTTTACCCCCTCATATGTCCAGATTGTAAAACATGCGAGGTCACA
ACAATCTAGTTATGCGTTTCAATCATGGAAGCTCTCTCCTGTAACGAGATACAATGACAA
TTTCCTTTCAGATGTTTTTTCAAGTATCTTCACAATATGTTTGTAAATAGAAGTTAAAAC
TAGTATTTGCGAGTAAAGAGCCTTAGAGCAGTCATTCAACATTCAGATGGCGTCCCATTG
ATGCAATTTCAGTGACACCCAATATGATGAGCGAGATAAACCAATGCTTCACCTAGAACT
ATTTGTGCTAGTAAATAATAATGTTGGGATCCCCTAACTAATGCGTGTATCCTCAGAATT
ATGATAAAGCATAACTTTCTTCCTAAATAAATTGCTCCAAAACTAATCAGTACAAAATAT
GAAAACCCACCAATGGCATCCCCCTCCTAACATATTATCAATGATGCGGTGATGTGAACT
GAGTAATGGATTCCACCATACCTGTTACTTCTAGAATGTGTCAGCATTTATTTTTACACT
ATAAATACAAGAAAAACATGATACGAGACCCAACATACTTCAAAAAGACACTATATTCTA
GTCATATAAGTCTACTGAAAAATTTGATGCCGAAACTCAGCAGTAGAAAGAGTAACTGTG
ATTTAGCTTTCTAGGTATAACAGCAGCAATTTTCTATCTTTCATGGTCAGTATTGTCCTA
ATAAGGCCCCATACAGCACAACCTGGTAAAGAATATAAATATTTAGTTGTCTTTTTTTTT
TTAAATAAAAAAAATCTTCAGGATATCAGTTGGTGGTTATCAAGCTAATCTCTATGTAAG
TGTAGGCATGAAAGTACAGAACTCTGTAAATGAGAGAGAGAGAAAGAGAGAGAGAGAGAG
AACGAACCTCATTCTGCATGCTGCTTTCTGATGGAAACCATTGCAATAGAACCCCCAAAT
TCATGACATTAGGTATCAATTTGAATAAAAGAGGAGTTGTTACCTGAATAACCATTTCAA
TAAGGCAAATGTTAAATCCCAGAGAGCCAAAAGTATTATTAAAGCTTCCAATGCCAACAT
ATGTATCAAAGAAACACACCAGACTAAGAGCTGTTGTTCCAAGAAGAAGAAGATACATCT
TTCCCTAAAAAAACCATGAACAAGGTTAAGCATCAACCAAGTTATATATAAACACACATG
TGCCATGCACATATATCAACTTGGGAATCTCTAACATTACAATATCATATCTAAAATAGA
CAAACAAAGGAATAGGAAAGAGAGGTCACCTCAACAAGATGAAGATTTGAGGCACGGCTT
AGGAGAACAAAAGCAAATTCTCCAATTTGAGCAAGCAATACTCCAACCTAAACGATGATA
CATTAAATAATTCTGTTTGAGCAAAATTCACATAAAATCATCACATTAAATGGCTTTTGT
ATTTTCTTCAACAAGCCTAATAAGCCAACTCACGTGGAACGATGTCCTCATGCCATAACC
AAAGGCTTTAGTAACCATAGCAGCAACAGCTGTCTTAACCACTATAACGAGAATCACAGA
TGCTAGCAATATATCCACATGGTTCCACAGAAAATGTACATGTATGAGCATTCCAATACT
AGAAAGGAAGAGAGCCGCAAACAAGTTACGAATTGGTTCCACCTACAAAGAAGAATAGCA
ACAAATTCAATAAGGTATTAATCCCATTACCCGTGTCAAAACGATAAGGTGTAGTCAGCA
CAGCCAGTAAGTCAAGTTTCAGGGTGACAAACCAATTATCAATATAAATAATAGCACATT
CTCCAACAGAATAAAATAGATACAAGTTACAATCTCAGAGCATCAGCATTTTTAAAATTG
ATGAGCACAGGCCTTTTTTACTGTAGCTCCCTGATAGTTCATCTTCAATGATTAAGAATA
ATCTAATAGATAATGTAATGACAGCAGCAACAGATGTATCCCAAGTGTATATTAAATCAA
TGAAAAGAATTGGGATAATATAGGACATTATCATTGCCCAGAATAATACCTGGTCTAAGG
TATGTTGTGCGAAGTCAGTGGTAGATATCATAACTCCAGCCACAAATGAACCCAACTCAA
GACTAAGGCCAAGCTTGTCGCTGCACTGAAATGGTTTATGAAACTCCAAAAGTATTAAAA
AGTGATGAGGAAAATTTTCACAACCAGCAATATGCTGCATTCAATCATACAACTAGCACA
ATATCTTAACTGGGAGAAAGTAAAATAACTATAAAATATTATGTATCATACAAACAATTG
GCTGAATAAATGCTATTGCTTTGTGGTTCATTTGTTAGCAGATATAGCATTCTCAAAGGA
ACAAAATTATCAACATAACAAACATAAGTAAGGTATAAAGCTTTATTTGCCATGTCTTAA
TCTTCCTTAGTTAATGTAGTAAAAGTTCAATCTAGCTTCATTAGAAGATGAAGCAACAGT
TTTTATTCAGTAAGTTGGTTAAAAAATCTGCCATCTGATCTGCCTCTCAGTGATGAAGAA
TGCAAAAAATGTGGGTGTAGTCTTGCCAATTTAAAGGGCCTATTTGTCCATATCTCATTC
GCATTTGAACTTCCTATCAGTAAGTGAGCATCTGAAAATATGTCAACTTATTAACCATCC
AATTTGGAGCGAAGTTAATATTCAGCAGGATACAAAATCCAACACCAAATCCAAGTGCAA
CAATGCATAGAATTCAGCAAAAGGGGTTAACATATTTATACACTTACCCAAGCAGATAAT
AAGCAGAAGGCCACCGCAGCAAGCTGATAAAGTTCATTTGTCTGAATCACAGGATGGAAA
CAAAAGTTGTAATTATGAGGGTTAATCCAGAAAAGTATCGAGTTAAACCATAGGAAGCAA
GGTATATAAAACATTTTTGAAAAACCATGTTATAAACTCACTTGAGATGATAGCTGTATC
ATTAACTTAAGAAAACGAGGCACAAATGACCAAGACAATATAGATGCAACAGTGAGGAAT
ATGGACAACACCAACAGCCTGAAGTTAATAACAAATAGAAGTTAAATTTGACCCACACCA
TTTAAAGTGGGATCATAGTTTGTCATAACATTAAAGTACTGTAAAGGAGAACAAAAGAAG
CCCCATTAAGAAAGAGAAAGTGGCAGGAGGGGATAACTGCAGTAAATGTCTCTCTCTCCT
TCTCTCTCAAGACTCAGAAGAACACACACACTAGAAGGGGGAAGGGAAGAGGTAACAAAA
CAAACTTACAGTTTGCCCATTGAAACCATTCCTTGTGCCAGCCCGCTGCTGCCACCCAAG
ACAGGAAGCAAAGCAAATAACAAACCAACAGCACAATCCTGCAATAATTCATAGTTAAAG
ACATCAAGCTTTTCCAACACAAGTCATCAATTAAAGTTGTGTTACCAAATAAATACAAAC
AATGTAAAAAATTAATAATAATGAAACCTGAAATATAAGCGTTCCAATTGTGACTTGACC
ATGAAGAGCACTACTACTATTCCGTTCAACTAAAA
>contig01020
GGAGAGAGAGAGAGAGAGAGAGAGAGAGAGAGAGAGAGAAAGGGAGAGCCAATTAGGGGC
TGGGTTGCATTGCCTAATTTTGAATTCCATTATTTATTGTGAGTTCATGTCTAGCATAAC
CATGTTTGTGAATTTTTTATGTCATTTATTTTGTAACAGCGAGCAAGAGAAAGTTAAATC
TTATCGTCAAAAAATATCAAAATGGCAGGGTCAAGTTTCGGACAGATTGCAAACGTTAAA
TCGGCGAGCAGGTTCACAATTTATTCTGAATTACTTGGTTCGTACATTGTTTTTAAACTG
AATTATTCATGGGAGAGTGCTAATGCTTTCTTTTGGTTGTTCTTCTTATCCCCACTCGTC
ACTTTGGTTTTTTTTTATCAGCTGGCACATTCTCAAACAAGGTATGGCTTGGTTGTTGTA
AATTGCAAATTTAAAATTCTTCTCTTACTTTAAGCATGATTACGTTTCTATGGTGCAATT
AGGTGTAATTGTGTCATTTTCCTGATTCAATCTTTTTTGCATACTAACAAATAATCATAC
AGAAAAGTGTTGCTTTCATTACATTTAACATATGTTATTTGGTTGGTAGATTAATGGGTC
TTGGAATTTTGAAATCTTTTCCTTTGACACTAGAAACACTAGCACTAGTTTGCGTTATTG
ATGGAATGGCTTTAATCAGTTAATTCTTTTCTATGTGAAAGAGATCTCACTCATAACTTC
TAACTATTATGGAATTTAGGTGTTTAGTTTCTTATGGATGCCAAAGTTTGTATATTTTTT
GTTTAATGACTTATTATGACTCTAAAAAATTCTTTAGACCTTTATCAGTCTTTGTCCCAG
AAATTATGTCTCATCCAAACAGTCATTGGCAACATCAATCCTTCAGGATAGCCAAAACCT
TTATGTTGCTTGTATTGGTTAGTTGTTATACTCTGTAATTGCTTAAGCAGAGAGAGAAAA
GGAGGGGAAAACTTGAATGACTTTTTTGTTTACCATTGCAAACCGCAACTTATTTTTTTC
TTATAAACTGAATTGGTAGTTTTATTCAAGTTAGCATCTCTCGTATATATAGGTAAAGAT
CTATACATGTATTAAAATAGTTGATTAGACTGAAATGCTAAAACATGAGCATGTTCAACA
CTTGCCTACTGTTTGTTCTTTGAAAAAATTCCTTGCAGCCTTGGCAACAATGTAATGCAG
TTTATGCATGTGGATGGTGGCAATGTGCCTATCTTTAAAAATTGGGTTTAATGCAAAGAA
TGACGATCAGCTTGAGTAGCATACTTGAAATTATGCCATTTCTTCCAGTTTGCTTTTTGT
TTGAATAATTAACTTTTGCAACTCAAAATCAAATTCTTTCTTTTTTGGCCTTGAATAAAG
TTTGTGCAAAATTTGAAACTATGAATTACCGACTGGTTTTGATTATGTAATTCTGTATAT
GTCGTTTATTCCTCAAAATATTGCAGAACACCATAACTCATGCACATAGTGCTGCAGTTT
CATCAACATCATCAAATTTTAAACAAGATCTGTCACAAAAGTCTCCTCGTTCCACTGGAA
ACAGTCCAATAATCAGGAATCAGACTGATAAAGCTGCAAGTTCAAAACCTATTCTAGATT
CTGGTAGCAGTTATGATGCAAAATTGGTTGAAATGATTAATTCTGCAATAGTGGATAGAA
GTCCTTCTGTGAAATGGGATGATGTTGGTGAGCAACTATAAATATTTCTTTCATTTTCTG
TTTCTTGCTTGTGTTTCTGCCTTCTTTAATTTTGAATTTAGAAACTAACTCATCTAAGTT
GTTTGCAGCTGGGCTTGAGAAAGCAAAACAAAGTCTAATGGAAATGGTTATTTTGCCGAC
TAAGAGAAGAGACTTGTTCACTGGGATTCGGAGGCCAGCTAGAGGTAACAAGGAAGACTT
CTATATCAGCAAAAATGATACTAAAGAATGTATAGAAGAAGTTGTATTCATGCTAAATTG
AAACTCCCAGTACTTGTTATTCAGGTCTTCTGCTCTTTGGTCCACCTGGTAATGGGAAAA
CGATGCTTGCCAAAGCAGTTGCTTCAGAGTCACAGGCAACATTCTTTAATGTTTCAGCAT
CTTCCCTAACATCAAAATGGGTGCGTTTCTAGTTAAAATTTATATAATATGGTCCCCCTC
CCTCTCCTCCACCCCCCTCCTCCCCACATCTCTTTTTCTTTTGCCAATTAATAATGTCTA
GTAAGTTCTTTTTTCCTGGATTAGGTGGGAGAGGCTGAAAAGCTTGTTCGGACACTCTTT
ATGGTTGCAATATCCAGACAGCCATCAGTAATTTTCATGGATGAAGTATGCTACTCTTTC
TGCAAACTTCATTGTATTGTTTAATTTTATTAGAAATCATGCTTCTCTTGTTTCTTTCTG
CTATACAATACTCTGTACCTCCTCGTATATACGTACCAAGAATAATGGATGCCTAAGTAA
AATAGTTTGTGGGCATTAGTTTTGGTTGTTGAACAATTGATGTTGCAGCTACTAATTCCT
TGTAGCTTGTTGATATCAGAACAATTGATGTTGCATCTGCTAATTCCTTGTAGCTTGGTG
ATATCAAGACTAATTTTGTCTTTTTTTGTATCACCCTTGAAATGTTAATGAGGGCAAGAG
TCATGATATCATCTGTTCAGAAAAATTTTGCTACAATTTTCCACTTCACTTCAGTGTTCC
AATTTCCAACCAATCGTTGCTTTCTCTTATCTACAGCTGCTGTAGATTAATGAAATCCTA
TCTAAATTCAATTGCAATCTGTGTCTTTGGTGGCATAGTAACCGCTACCATCAGCCTCTT
ATCGGTGCTTCAACCTCCATTCTGAAATATGTAATGATTTCCTTTTCTTGTTTGTTAACA
GATTGATAGTATCATGTCAACAAGGTTGGCCAATGAGAATGATGCAAGTAGAAGGTTGAA
ATCTGAGTTTCTAATACAATTTGATGGAGTGACCTCTAATACTAATGATTTAGTAATTGT
TATTGGTAAGCTTAATGTAATCCAATTAAGGCACATACCTACTACACCTGGTGTATCTAT
GGATTTTGCTTTTTAGCTAATTATATTGACAAAGTAAAATTCGTTGGATACATATGCATT
ACTAGTCAGTTAACCTGTCAGTCACATGTAATCAAGAGAGCATGTTATCCAACTTCTTCT
CATTTGGCTCAACATAGCCATCACTCTCTTCATATTCTGTTCTTAGATGGGGCTTACAGA
GCTTCACAGAGTGGTCATTTCATTAAATCTCTTAGTTCCATTGCACCTAGCCATAAATAC
AATATGTAGAAAATCTTGTTTGACATTTCATATTTTAACAAGGAAATTAAAAAAAAATTG
CCATTGAAGTTTATGGCATTAGTATATATATTGCAATATTCTGAAATTTTTAGAAATTGT
AGTTGACCTTTATCTGCTCCAAAACAATTGGACTGGGCATGCTGGTCATTAGCTCATGTT
TGTACTGTTGTAACATGTTTGGATTTGTTTATCTGACATTGTTGTTAAATTTGGTCCTTT
TTGTGTTGATGCAGGTGCTACAAATAAGCCACAAGAATTGGATGATGCAGTTCTTAGGAG
ACTGGTTAGTGTTGTCACTTGACTTTGCAGAATGCAGTTTATGCATGTGCATGGCGGTCA
TGTACCTGTCTTTAAAAATTGGTTTTAAGTGCAAAGAACGAATGACGATCAGCCTGAGTA
GCATACTCAAGATCAAGTCATTTCTTCCTGTTTGCATTATTCCTTTTTTTTTTTTGTATT
AATTCAATCAACTTTCACTTCCAGTTAGTTTGTTTGTTAACTTTTGCAACTGAGTGCAAT
ATGAAACCCTGAATCAGGTGAAGAGAATATATGTACCTCTACCAGATAAAAATGTTAGGA
GGCTTCTTTTGAAACACAAACTCAAGGGCCAAGCATTTTCCTTACCTGGTAAGTATATGT
GGTCAGTGGTCACATTTAACTTATGTTGTGCACATGCCTTTCAGGTTTGAAAAGTTCCAT
ATTCATTTTCAGTAGGCCCACTCTAAGAATATATGGTTTCTATTTTTTTTTATGTGTTCT
CCATTTATTCAGGTAGTTTTTTAAAAAAAAAATAAAAAGAAAAAAAAAAGGAAAGGCTTG
TTACATTTCACTGGGGTTGCCAACTTTGTATACAAAAGTGGGTTTTTAGACATTACATAG
AATCTGCTAAATCTAAATTTCCTTTCACTCACATAATGTTAACCTGCAGACATGGAGTTT
TCATCCATCTATCTCTCACAATGGCAAGATCACCATACCTTCAATATGTGCTCTCTTTTA
ATCATGGAACTTAGAAAATTATGTAAACACCATTAACAAGATATGAGATCACCAAAATGA
TGCTGTTATGGAGAATTGGGCAGTCCTATCCTTCAAATATCTCTATATGAAATTGCTCGT
CAAAGCTCAACCTCCATCCTCGTGGTTGCATGCAACATGAAACTTCTACCTGTGTACCAA
GTAACAGCCCCTAGATTAAACAGCAAATAAATATGAACTTGAATATGTTTGAGATGTCTC
TAAGAAAACAAACATACAGTTAAAATTCAGATCAAAGGTCTAGGCAGACTGCCCAAATTC
ACTGCAATGATTGTTGCTGAATCAGAGAATAGGCATTTGCATGAAAATTTGGTATAAACC
ATAAGAAGATGGATACTATAAAATGATTGTGAAGATAGAAATATGAAATTTATCGGAAAA
TGTGTAAAAAGTTTTACTTTTGGCTAGTTATTTTGTTTCCCTTTTGTAATATCTCTCTTC
CATCATAAAGAACTTTTTTGGATATCCATCCTCTTTTGCTTGTATGTATAGTTTTGATTG
CCAACATGCATTCTCTATCCATATCATAAGACAAAGAAAAGTACAATGAGAAGCTTATGT
TGTGTTGTATGGGCTTGTGGAATAATTGGCCTTTCATTATGTGTGACAGATGGAGACCTT
GAAAGACTTGTCAGAGAGACAGAAGGTAAGATAATTATTACTATCATTGCCTTCAAATAC
ATTATTTATTTGATGGAAGTGGATTGGAATTCTCATTTAATAGGAAATGATTTTAGCCAA
ATGCTGAAGTCAAATTGATGAACTTGCACATGCATTGGTTGCTTCTTGTAGCCAATGGAT
GTATGCTACTAAACAGTGAAGGACAAAATTTAAGTCCAATCATCAATGTTGGATAATAGG
AATAAATCTTTTCAAACTAAATATTTGTGAATCACTTCAACTTTAATTTATAGGATACTC
TGGAAGTGATCTACAAGCTTTGTGTGAAGAAGCTGCAATGATGCCAATTAGAGAGCTTGG
CTCGAACATTCTCACTGTCAAGGCAAATCAGGTGATTCAGCTAAGCCTGTCTCTATTTAT
GACTTGGTAAATAAGTTAAATATTATACTTCTGGAAAAATGATATTTGATGCTGGCAGAT
GAAAAGGTAGGTTTTCCACAGCTTTGGGTACAGCAATAACTATTCGGTAAATATGGATTA
TGGGATTTACCCATTCATGTTAAAAAGCAAGATCATGGCTTTTTAGTTTTTGACCATGTA
GTTGTGGGTTCAATTAAGTCTTAGCTGCAACACGTGGTTCTAAACCTCACCTCTGTGTGT
GGGTCCTAAACCTGTGTGTGTGTATGTGAGGGAGGGAGAGAGATCTAAGGAGATTTTGGG
GATGTTGGTGCCTCTGCGGCATACCATCTCCAATGTTTAAGTTAGTAGCTTATAGAAAAT
AAGAGAAAGGAGAGAAAAGGAGCACTTTATCTCAGTCTACTTATTTCATCCTTGCCTGAG
TCGCTAATACAGCTATTTTTATAATTTAATTGAAGGTTCATTATCAGAAATCCTTTAGGA
AGCAAAACACGCTGCATAAATTGAATCTATCCTGTCTTTTTCGTTTGAAACAATTAGTTT
GGCAGTGAAGTAGGAGATCTGTTTACTGTTATCTTTCTTCATGGACGGAGAGAGGAAAGA
AGTCAGCAAAATTTTATTAAAAAACATAAATATTCTTTAAAGAAAATGTACTAGACATTG
AAATTAATTAGTTTTCACATCCAATATCATCTTAACCTAAACCTCTCCCTGTCTCCTGTC
TAAAAGCCATATTTTATTTATATTCCCAACAAAACAGTATTCTTTGGTCATTATGGTTCT
CAATTTCTATGAACTGTAATGTACATTAGGTTTCCACTTGGATAGGTAAATAATTCGTGG
GTATTACCTAGAACCTCTATTAAAAATAAATAAAACGTTATTTATAACGATTGACATTTG
GTTTTATCAGGTGAGACGACTAAATTATGAAGACTTTCGGAAGGCAATGACTGTCATTAG
GCCCAGTTTGAGCAAGAGCAAATGGGAAGAGCTTGAACGGTGGAATGAGGAGTTTGGGTC
CAACTAATTGATTTCTGATTGCGAAATGCAACGTCTCAATTATTGGATTTCATATAATCT
ACAATTAGAAAATACACTGCACACACTACAAGGAAATCCTTGTACACAGTTCACAATCTG
AACTAGTTCTTTGTACATATGTGGCTTTTGTACTGAATATCGTCATTGAAAGAACTGCTA
GCATTTTCCTTGAAAGAAAGCATTTGCCCCTGTGCAAATTTGTAACTATACTAATTAAAG
AACAAAATAAGAAAATCTTTCATGTGGAGGAGATGATTTAAGAATGATTGCGAGCGTGCA
TAGCTTTTCGTGCACCCCACGACATCATATGGATAGTGGTATTGCAATTTTCCTTCTCAT
CCAATCCTCTACAAGAACAGCATAGTTATGCTAAAAAAACACTATTATGTTGTCTGGGTT
TACGTTTTCTGAAATGAACATTGGTATGTTATTTCTTTTATATATTTCATTCGGCTAAGG
TCTGCACAAGGTTCAAGTTACTCGTACAAAGGAGAAGGTATATTGTGGAACGCAGATAAG
CTAAGGTCACACACAGGTTATAAGATGAAGATTCATCGTTTTGTGCAGTCCACCAAGCAA
AACTTGTCTTTTGTAACACCTGGACCTTGTTAACGGGAAGAAAATATGCAGTCCTTTATG
CAGAAACTATTATTAGTGGTTCGCGCCAATGAAGACTAGTCGGTCTAGCCGTCTAGGAAC
CTGAGGAGTTGTTGAATAGAATCAGAGGTTGCCTACAATATATATAGGGGTTTTATAAAT
TACAGCCATCAGAGTGTCTCTTGAAGTCCAGATGCCATCCTTTTACGGATACATGACATG
GACGGTTACCAGTTCAAGTAGAGCATCTCTAAAATCCGTCCGAAACGGAGCCTTCGAGCT
TCGAAGGTTTCACACGTTAGTTTTCGCTATTGGGCCTTATTAGCCTTATTACAGAAAAGG
CTTAATAAATCAATTTTTTTTATGTATCTCGCTCACAATTTAATTTTTTTAATATTTTAA
ATTAAAAAAAAAACTTTTAGCAACTAATTTTTAATCTAAGTTGAGCTAGTAAAAAACGCT
TCATTTTATTAGAATATAGGCTCATTAATTTTTTTTTAA
>contig01026
CTGATTTTAAGAGGCTTTTTAATTTTTATTTATGCTTTGATGTTTAAAGTTTCCTTTCAG
TTGTTGTTAACAATCCTGTAACTGGCATCTGTTCTTTTGAGTATCTCTTGTATTGAGAAA
CTCCTTGGCAAGGTGGTTCCACTGTGATTTGATTTTTAGAAGGGCGCATCACTTGATTGA
GAAATGTTTTCTCTAGTTTTTAAGAGTGGGTAAAACTATACAAATTTATGCTTATTTGTA
TAGGCCCCTACTTCCTCCTTGTTGCAGGATAGTGAACCAGAAATAATTGATGGTGTGGGT
ACAGAAGCAGGACATGTCATAAGAACCACTATTGGTGGTCGAAATGGTCAATCTAGACAG
GTTGGAAAATTATATTTAAAATCTGGAATATAAAATTATTATATTGGAGGTATTTTTATC
AGTGAATAATTTACATCTTCTGCAATTTGTGTTATTTGGGTTGACAGACAATAAGTTATA
TAGCGGAGCATGTGGTTGGAACTGGTTCTTTTGGTGTTGTCTTCCAAGTAAGTAGAGCTG
TTCACTGAATTAGTTATCAAATCTTTTTCTCTCCATTAAGTTACATTGTTTAAATATTTT
AAATTTCT
>contig01041
CAACATTGTAAGCTACAATTACTTTGTCTACAACAGAGGCTGAATATATGACTTTAGCAA
AGACAGTAAAGAAAGTTTTATGGTTACAGGGTTTGGTGGACGATCTTCGGTTGATACAAA
ACAAGCCAACAATGTTTTATGATAACCAGAGTGTAATACATCTCACAAAAAATTAGATGT
ATCATGAGTGAACTAAGCACATTGATATCAGATATCACTTCATTCAGGATATTGTATTTC
ATGAGACTGTAGTTATACAGAAAGTCTCTACACGTGATAATCCAGCAGATATGATGGCCA
AAGGAGTCTCAATCAGCAAGTTTAGGCATCGCCTAGACTTAGTTGGTGTTCGTAGTGCTC
AATAGTGCCCTTGCGAGGACATATGACAAGACAGAATGTTTATAGTGAAACTTTTTCTCT
CGTCTTATCCATGGACCTAGACCTTACGGTCGAACCATTATACTCTGTGTTATTTATCTT
CTCTTTTCTTATACTGTGTGATTGTACAATTGTGTGTATTTTTTATATTTACGTGCCTGC
TATAACATTTTCTTTATGTCCGGCAAGTTTATTACCCACCTGCAAGATGCAGCCTGTGCT
AACCAACATAGATAATGGAACTTGAGGAATGCATGAGAATAGACAAGCCGACAACTATGC
CATTCCATTTTCTTGTCTTTCTGCTATTTCTTCATCTTCAGTCAATCAAGTTATCATGTT
ATGCCAAATTTTCCACCTCCATCATCATCAAATATTTCGAGTTTCGACAGACAATTGAAT
CAAATGTAAATAAAAGTTTAAAGCGTTTGAAGATTGCAAAAACTTTTTCATAAATGTGAA
GCATCCCTAATAAGTTGTTGCAGGCTTAGGTGGAGAACTAGATCAGTATTCTTTTACCAA
CATTTTTCATGACCAAGGATTCTGTTTATCCATCAAAAGATGCTTGCACCACCAGAGCAG
AAACCCTTGGACTTGGCAAAGCCACATAATAAAAATAGAGACAAATAATTCAAAACGGTC
CAACTAGTTATTTGGTTTCCAAGCTTGATCTTGATATTTACTTGCACATGTTCAGCATTT
TAAATTACATTGAGAGATACAAACAAAGAAGGGATGGAAATAACACAAACTTGGAAGGGA
GAAACATCAATTGCTAATTGCTTTTCCATTAGGAAATGGAAACAAGTGAAAGAAAATTAC
AGTAAAATATTCCTGTTATCAGCTTGAATGCAGATAAATTATTCCTCAGAAATCATGTAA
TGAAGACAACAAATGTTACACATTGTTGATACTTAACACTAAGTCGTTAACAAATTGGAT
CAATTCCTGGCATCTAAGGCCATGATGGTTCTAAGATTCATAGGGACCATGTAATTGGTA
GAGCCAGAGAACATCGCTTCAACAAGCAGCCTATTTGCCTTCTCAGATGGATGGAACGGA
TCCCAGAATGCATACTCACCTCTGTTTGGACATAAGTTTGATGCTGCTGTGCATAGTCCA
AGACCATTGTATTGTCCCTGTCCACAACAGGCAACCTGTGATGTAGTGAATCCTGCAGAC
CAAGAAATAGATGAGTCTTTGAGTACCATTCTCTCATGCTATGTAATTTAGCACATATCT
CTATATATATACCATATGCTTGGGGATTACTGATGAAATCCGTGTGCATTCTTTGTGTAT
TTGCACCGATGAACACATTTTTGCCAATTTTTTTGTTCAGTCCTTTGAGCATCTCAACAA
GTTGAGGGTTGTACAAGGAAGCAGCTCGCTGAAGTTCAGCAGAGCAACCACCATTTGTGC
CCCGCAAAGCTAGTTCTGCTGGAACGCAGCCCAGTGGTCCAGTACCTGTCACGAGAACTC
TTCTTGCTCCCAATTTATATAGTTCCTGCAATGTATAATTAATAATGGGGTCAGCAAATA
ATACTTGCTATACCCAGTTGTACAGGATTGCTTTTTCTAACTAGAAACCTCAAAGACTTG
ATGAAACTATTAATGGAGGAGACTGCTTTAATGAAAAAGTGGACAGCCAGATAAAAAAAA
AGACAGATGAAAAGTTGCCTTTTTTTCTCAAAGCCCAAACATGTCTCTCTTGTGCAACCT
TATTCAATTGTTCACACAAGCAAATAACCTTGCCCCACATTCAGCGTGCTCGATCAATTT
CTTGTCCCTGTTGCTAAATTCCAAGCAAAGTAGGCCAAAAAAGGAAAAAGAAATTACCAT
TAATAATTTTTTGTACTCTGAAATGAGGTACTTGACATAATCTGGCAAAGGAAATTGGCG
AGACCTAGCAGAATAGGGAAGCAAGTAATAGTTGTTCACAAAATCATTGCCCCCGACAGC
GATCAGGATTAGTGCTCCATTTACAAGTTGCTTAGTTCGATCACCTCCAATAAGATCACG
AACCCGCTGCTGGTATTCTTGAAAGCATTCCAACTGTTTATCCATTCTGATAATGTTCAG
CTGCAAATTTCACCCGTTAGGGCCATAATTTAAGGCAGAATTATACATCAGCAAATAATC
CTGCTGCCACTTAAGTTTAGTAACAGAAGGAGCATTCTTTTAGGTCATTGCTTGACACTT
ACGAATTGAACCCCAGTGTCATTGAGGATTCCAATCCCAGCAGAAGCAAAATTGGCACCA
TTAAGCAACCTTTGTGCAGTTAGTTCTGGACTCAGGTATGGCAATACAGGTTCTGCTCCG
ATTCTCTCACCTGGAAATGCATAAAATTCACACAAGTGATGAATTTGAAATACATATTTA
TTTCATTACCTTCTACTGAGAAAAGCAAATCCCATTAATGTAAATGCTATATATAATCAG
AAACACCGCAGAACCCAACTGATAATGTCTGGAATGTTAAAGCCATTAGAAAAACGGCCT
ATGGGACGATGAGTTGGGTAATCAATTCCATAAGGAGGAGAATCTGCACGGCAGTCGTTG
CAAGGTAATTGTTATTGCCACTGTCCACGAGTGAATCACCAAACACGAAGAATGCTCGAG
CCTCAGATGGCAGAACAACACCTGCAGCTACTGCTAAAAGGAAAAACACAATCTTGGTAA
TGGATGGAATTGAAATAGTAGCCATTGGCATTATTCCAAGAATTTAATATATATATTAAT
GTAGCTATATAACTAGCTAGTTTTTGTTATTGGAAAAATAATTATTGAGATGGGGGTTTA
TATATAGCTTGGTGGGCTTCAACTTCATTGAATAAAGAGGAGCTTGAAACATAAAATGCA
AACCAGAATAGGTGGTTGTGTATTACTGCAACTACTTGCTGCAATCTTGAATTAATTCAT
GCTATTGCTACCAATCTTTTTGTACGTTTCAGATCAAAAGTTAGCTTTTCCCGAGCTAGT
TCATGTGATGAAAGTTGTTCCATAACTAAGTATTTTGGATTAAACTCTGTCCTCAATTTC
TAGTAGTAATCAATTCCTTAATTTCTAGTTGTAATCAATCTTATTTTGCTTATTTATTAA
GCCATATTAAGAATCAACACTTGATAATGAAAAATATATCTCTTGACTTTTCATCATTTA
GGAAGTTAATGAAAATTGATCAATAAAAAAAATTTCTGGCAAAAAAAATGAAATTAAATC
AAATTTTGAAGTTTTACAGACTTATAAAGGGAAAAGAAAAAGAGGTAGAATACAAAGGCA
AGTGGGAGCCATGACCTCTAACTCTTCCAAAATTTTCTTTTTATATTTATATACTCTCAT
GAAAATTTTATTTTATTTTAATTATTGGCTCTAAATAATTTTTATTATTTTATTATGATA
TAGGTTAATGTGAAATATTAATTTTTTTTATTTTTCTCATATATTTAATAAATTTTTAAT
ATAGGCACTGAAAATTTTTAATTTAACTATATTTTATTGTGTATTTTTTAATGTATAATA
TTAACTCATAAAAATATAAAACAACGAGTGTAGTTAATCATTTTTCAAATTAATTTCATG
TATAACATTGTCCCCTTAAGAGAAATTTTGTAACCCCAAAAGTTTAATGCACCCCTTTTG
TTTATTTTGATTCGTTATATTTCCTAATTTGTTTTTTATTTTTGGCTTATTCTATATATA
TATATATATATAATAATCACTTAACATATTTTTTTAATTTTCACTATAAAATGAATTAAA
TTTAATTATTTATTATTTTGAGAATATTGTACTTATTAATTACAAAAAAATTAGAATTAA
AAATGTAATACGATTACACTTTTTTAAATAATTTAGTGGCTAATTTATACAATTAAAAAA
ATAATATATGTACATATATATTACTGATTTTTTTATGTAAGGGTATCCTTTGTATTTGTT
CTACATATGATTAATCATTTTGAACTTCGTAACAATCCCTTTTAACGATATATTCTCCAA
TTAAAAAAACATAAACCCACATGGCCATAACCCAATGATGGCACTTTTAACAGCCTAGTA
AGATGGCTTAGGTCAAAATCTAGAGATATATCAATAGTAATTTGGAGAAAGGGGCTATAA
AGATTCCAATTAGTTAGAAATTAAGTAGTTTAAATTACTACCATTTTTTCATTTAAACCA
TCTAATGTACCAAAAGAAAAAATCAATTCAACAACCGTTATACAAACTGATTAATTAAAG
ACATCACATTCGACAATTGGGTTCTAAGACAATTCAACGCATGAATATCCTCAGAAAATC
AACCACTACATTAAACATGTACTATTAAACTTAAAGGAACAAATATTTTTGAAGAAAATG
CAATTCTTTAGGTCTTGGAGTCCAAGGCCAAAATGGTGCTAAGGTTCATGGGGTTCATGT
ATTGGGTGGAGCCATTCAGGATTTGTTGAGCAAGGTATCCGTTTACCCTCTCTGATGGAT
GGAATGGATCCCAAAACACATATTCATCCCTGTTAGAGCACAAGTTTGATAAGGATGTGC
ATAGTCCTAGACCGTTATAAGGCCCTTGCCCACAACAAGCTTCCTTTGAATTGGTAAATC
CTGCATATAAACCAGCAACATTAAATCAATAACAAATGATCTTAATCCATTTAAACAATG
AACTTTTGTTCAGTAATACTGAAGTTGGTTTCAGAACCGTGAGGTTACAAGTTGAAACCT
CAGTTGGAGCCCAGTTAATCTAAAAAATATGATAAGAATTCAGAATTAACTTACCAAATG
CTTGAGGATTACTGAGAAAGTCAGCATTCATTCGGCCTGTATTTGCTGCAATGAAGATGT
CTGAACCATATTGATTGTTGAGTTCTTTGATCATTTCAGTAAGCTGAGGATTGTACAAAT
TTGCAGCCTGTTGCAGCTCATCTGAGCATTGCCCATTTTCGCCCCTCAAGGCCAATTCTG
CAGGGACACAACCCAATGGACCTGTGCCAGTTACAAGAACCCTCCGTGCTCCAAGATCAT
ATAGTGTCTGAAGAAGTTTTCTGTACTCAGAGATAAGAAACTTCACATAATCTGGCAGCG
AATACTGCTGAGACCTTACGGAGTTAGGCACCAAGAAATAATTGTTAACGAAATCATTCC
CACCAACTGTGATAAGTACAAGAGCCTCATTAACAAGTTTCTTGGTCTGTTCAGCTCCAA
TGTGAACAGCCACTCGCTGCTGGTATTCTTGGAAGAACTCAAATTGTTGAAACATTCTAA
GTATATTTACCTGAAAATACATCATTAATTAATTAGAGATTTAAACTATTCAAGTCTTAA
AATTAACTAGAAATTATTAAAATAAATGTTGCACTTACAAACTGAATTCCAGTGTCATTG
AGGATTCCAATTCCAGCAGAAGCAAAATTGGCACCAACAAGTAGCTTCTTTCCAGTAAGC
TCTGGACTCAAGTATGGCAACAGGAGCTCCGAGCCAAGTGCTTGACCTACAAAAATAGGT
GAACACATCACGTGTTAGTCAAGCAAAAATTGAAAAATATATGCTGTAATGCACACAAAG
GTCGTAGCAGCACAGAAATTAACTGATAAAGTCAGGGATATTAAGGCCATTGGAGAACCG
GCCGGTGGGTAAATGAGTCGTAAAATCAATGCCGTAAGGTGGAGTGTCTGCTCGTGCAGT
GGTGACTAAGTAATTGTTGTTGCCATGGTCAACTAGTGAATCTCCAAACACAAAGAAAGC
TCTAGCCTCGACTCGAGGAGAAAGAATTACAATTGTCATGAGTAAGGCTAAGCTGATTGA
GGAAATGAGAATTGAACTTGCCATGGAATTGGATTCTAAGAAATTCTTGAGTAGGAAATG
TGTTTTCAGAAACCGTTGCTGTGTGGATTCAAGAGTAAGGAGAGACATATATAAGTAGAA
GTGGCGATGTGGGTGGAGGAAAAATTTAAGTCCAACTAACTGAATTTGGCAGAGGTAGTT
GTGCATGGGACGCTGCTGACCTTTTAATGCATTATTAAGAAGACCTGCATTAATATTCTA
GTAATTAAGACGGTCTTTTTTTAACTGGACTAATTATAAGGATTTTAACTTCTGTTGGAC
AGCATTTGGTAAGCATTTAAAGTCGGAAACTTTTGTCTAGCCAGCTTTTTTATCAAATAA
TCCCAATATAATTGCACAACTTCAAAAAATGGTGAGATTATCTATCATAAATTCTCTGCT
CTCCTCTCCTTTCCTCTCCTTTTTCTTTCTTTTTCGTCATCTCTTTTTTGGTTGGTCCAC
AAGTGAGCTTTTCTATTGGTAACTACCTCAGATTGATTTACTATATTTATTTTATTTTTT
>contig01091
ATGAAATTTTGAAAAGTGTAAAAGTAGCTAAATTGTTTTATTTGTTTGTCTATCTTTTCT
TTTAATCTTGAGTTGTTTGATCTTCAAGCCATGGTTTCTTTCTTTATGTCTTTTTTCATT
TCTTTCTTTTCCTTTTGTTGTTTGTGCTTTTTTTTCTTCTTTTTAGGAGATAGTGGTGAA
ACCAATAGAAGAGATAATCACAAATACATGCCCAAAGCCTGCAACTTTGGAGAGGAAAGC
AAGACCTCAAAAAGAGCAGGCCTTGAACTGTCCAAGGTGCAATTCAACAAACACCAAGTT
CTGTTACTATAACAACTACAGTCTCACTCAGCCTAGGTACTTCTGCAAGACTTGTAGAAG
GTATTGGACTGAAGGTGGTTCTCTCAGAAACATTCCTGTCGGTGGTGGTTCCAGGAAGAA
TAAGAGATCATCTGCTTCATTTTCTTCTATATCTTCTTGCTCCTCATCTTCTAAGAAACT
TCCTGATCTTGTTACACCTCCAAGTTTGTCACAGTCTTCTATTCAAAACCCTAAGATCCA
TGAAGGCCAAGATCTCAACATAGCTTTCCCATCTACTCAAGGTATAAGAAGTTTCTCTGA
ATTGATTCAAGTACCTAACGTTGAAACCAACAACAAGAACCAAATCTCTTCTTCTTCTAC
ATCCACTACATCTCAACTTTCAGCTTTGGAACTGCTAACGGGAATCTCTTCAAGGGGTTT
TGAATTCTTTCATGCCTATGCCAGTTCAAGATCCAAACTCAGTTTACACATCTGGGTTTT
CTCTTCAAGATTTCAAGCCAACGTTGAATTTCTCTCTGGATGGGCTTGGAAGTGGGTATG
GTAGTGTCCAGGGGGTTCAAGAGACTGGTGGGAGGCTTTTGTTTCCGTTTGAAGATCTAA
AGCAAGTCTCAAGCACAACTGATATTGAGCCGAACAGAGAGCAGGGAGATTCAGCTGGAT
ATTGGACAGGAATGTTGGGTGGAGGTGGAGGATCATGGTAAAGCTAGACAGATGAAGAAA
ATAAGTAATCTGGGCGGTTTTTTTTTTCTTTGGATTTTTTTTAAAAAAAAACTTTTTATT
AATTTGGGTGACCTGTTTGGATTTCTTCATTACTAACAGATAGGATACATGGGTTTCTCT
ATATTTGCTTTGTTATTTTAATTTCAATCATCTTCTTTACTATCTTAATTAAACTCTGGA
TGTTTGAAGCTTCTTTTAGATTGGCTTCATTTTAAGTGGGGAAATGGGGTTTGTATAAGA
TACAAGAAGAAGAAGAAGAAGAAGAAGAAGAAGAGATCAAGCTAAGCCCAGATTTTTTTT
AGGGTATGCAACGAGTACAAGAGGTCATGAACCACGTACATATGCTCCACTTCATATCAT
GTCATGTCTCTTCCATCACTAAAGCAAGAGCTAGCAGGAAGGCTTACCCATCTAGCTATT
ATGTGTCATTGGTTGTAGCTTGGTATAAAAAACAAAATAATGTATGATGTGAAAATTTGT
AAGGAGTTCTATGGATGAAAGGCTTTGTTCATTATTAGTTTCTTTCAATTTCTCAGGCAT
GTTAATTACTAATAATATATTATTATGTTAAAACATGTTCTTATAACCTCATCAAATATG
GTTCCAATGATGGCCTTGAATTTTTTTTCCCTTCCTCTCCTGTTCTTCTTGAATATTTGT
AAACAGGTTTTGAGTGTATATGGTCTCATGAGGAGTAAGATTTTTTCAGACGTTAGAAAG
CAAATCATGGAGCAGGTGGGAGAGTTGGAGATGATGATGATGATGATGATGAACCAGGTA
GGAAATTCTCATCCCTAAAAGTGAAATTGTAATAATATGTAAAGAACTCTTCAGTAAAGC
AACTGAAATTGCTTGTGTAAATTAAATTTGGAGGCACTGAAACTGGCTCAACTGTGAAAG
CCTCACCTACTGACTGCCATATCCAAGCAATTTTCAAGACTCACATTACCCCATTTTCCC
CTGAGTTATCATTGTTTCCATGCTATCTTCTTCTTCTTCTCCTTCTTCTTCTTCTTCTTT
TAAGAAAAAAATAATTTGGAGATTGAGAAAGCTCTGACAAACCTTCTTTCTGTGGTCCGG
GTTTTGGGACCCACAAACATTCTCCTAGGCAAGTGTGCTAGAGAATAATACACCCCACTA
TAAGTTCTGATCCATCTAGATCTAGAATTCTTATAAAATTTATATAAAATTAGTCCATTT
TTGTTTCTTTGCTGTAACCCACTTAATGTGCATGATAACTAGCGAGAGTGTTAGATATAC
CACCACCTCAGCCCCTCCATCATGGGATTGGAGGGGTCTCTTTCCTGCCAAATTCAGAGC
TCTATTTTTTGCATATGACCCATTAACCCTACCTTGCTTTTCTTCCCATGGGCTGTTTGG
GCAACCATATATATATATATACACACACATCCAACTATCTGGTCCAAACCGACAATTTCA
TTTTCCTTTGATACAAAGGATAGCGCCTATAATTCAAGGTTTTCTCAGCAAGGTAGCTCT
ATTTGGGTAAAGATCAATATAAAAGGAAGGGTGGAAATAAGGGGGAAAACAAACACTTAT
ATGGTTGTTAAATTGCTTTAATATACTTTCTCCAAAACAATTTTTAGTGGTTCATATCCT
TTCATACTATTTTTAAGGAGGATTTATTAAGTCGTTCTTAACGCATATGCTCTCTCTCTC
TCATACAATTAGATAAGATCCATATGTCCTAAAAAATAGTATATTAAAAATTAGTGTCCT
GAGAATGTCTAATAAATTTTTGGATGTTACAAGTATTAATGCCATTGTTTCGGAACAAAA
AAATTACGAAGTAAAAAAAAAAAAAAAAGAAACGAAAAACGTAAAAGAAAGATGAAGAAA
GACTCTTTGCCTTAATATAAAGCATCACCTAATTGGGACAATGTTTTGCGGTTCTGATGG
AATTAACGATTGAAGCAATTTGAGCATAAGATTTCCATACTGCATAGGGCCTAGACCACA
TGTTAAAGCAAAGAGAAATTGCCAAACAAGGCATTTTTGTTTAGGATTCCTTTGGAAATG
GCAGTTAAGCTAACATAATTGTGTTTTAGGTCACATTGCTTGATCCAGTAAAAAGACCCT
GTCACTTATTACCAGTCAAAAGGCGTGTGCATGTGCTTTATCATGAGAGTAGATCAGAGT
AGTTATTGCCAAGTGTGTGGCCATTTCACTTGCTGTACCAAAGAGGCTTACTGGTACACT
GACACAACAATACTCCAACTACTTGGGCCCTTCAAGCCTTTCATTTTGGATCCTGAAGTA
CCAGCATTGATTTTCAATGGAAATAAAGTAGCACCAATAATTTTCAACATTATGGATAAA
ACTTGACAGATTTAAAAGGGCAGGATAGGATTAAGGAAAGAACCATGTTTACCTTACAAG
CGTCAAGGGAGGATATTGGGCTTAATAAACTTTTGGTTTCACCAATACAACACAAAAGCA
ACCAAAGGAAAAAGGAGGAGGAGAAGAAGAAGAAGAAGAAGCAGAAGCAGGTAAAAGAGA
AATTATAGTGACCATTCCCCACCCCCCCCAATGTAATCAAGGGAAGTATACATATTTGCT
TCATAATAAACAAATAGCGATAAGCGATAACCCTTCACAGTTCAGTATCTGTACAGGGAT
AATATCATATCAGAATGCCAAATT
>contig01093
CCGAGAGCGAGGTTTTCTTTCTTTTTCCTTCCACTTTTGCCTTTTCTCTAAAATCTTGCT
TTTTCTCTCCTTAGGTTTCTTTTGTAAAATCAAAATCTGCTCTTTTGCTTCGAAGCATAA
CTGAAACCTAATCTTATATTTTTTGCACTAAATTCTTTTGTTTATGAAATCAATTCAATG
GTCCGTTTGATGAGTTTTAAGCCTTTTAGCTTAATAATAGCATTGCGTTTTTTTTTTCGT
CTTCTGAATTCCTGATTTAATTTGTTTTGCATTTGGAGCAGTTTTTTATTTGCAGTTTTT
GTGGATATGTGATTTCTGAGTTGGTTCAAATGATTTGGGTTTCTCAGATCATGAAGGAAG
ATGATGCCAACTGGCCAGAACCAGACAGGGTTGGGCGACAAGAGCTTGAGATTGTGATGG
GAAACGAGCATATCTCCTTCACTACTTCAAAGATTGGGTCGCTTGTCGATGTCCAGAGTA
GTAAGGATCCTGAAGGACTTCGTATTTTCTATTACCTTGTTCAGGTCAGCTACTTTTACA
TTTATACTCTGCTTTTCTGTGTGCTTTTCCTTTGTGGCTTAGGGGTGGACATAAGTTTTG
CTTGCACAACTATTTAGCATTGTATAAGTAGAGTGCGAGCCTAATTTTGCATTAAGAGAA
CTTTTAGATGAATAGATAGCGTATGAAGATTGCCAATGTTATTACCTGATTGGTGGTGCT
AATTCTGCTTAAATGGACGCATAAGACAAATTTGTATTGTCACACTTGAAAGAAAAATAT
ATTGTAGAATGCAGTCATGAGAAATGAATATGGCGAACATTTCCAGACTATGCTCGTGGT
AAGGAACTCTGGTTTGTTGAAATGGTTATGCTCATTATGGAAGATAATTTAATTAAATGC
AGACTCAAGAGTGTTATTGTTTTTTTTTTTCTTCTTTTCATTTCTTCCAAGTTCCTTATA
TTTCTGTGAGCTGTGATCATATGGAAAGTATATTTTTAAGGTGAGGTGGCTAGTGTATGT
TTAAGTTAGATCACTTCCAGCTATTCAGAACTTATACTCTGTTTGAATCCATTTGATAGG
AAAAAGAAAAATCCATGTTTGGAAGTTTCAAGGAATATGAAAAGATTTTAACCATTAAGG
GTAGAATGGTCATATTAAAAAAAATAATTTTGATATCAAGGGAGTGATAAGTCTTATTCT
CCCTATTTTGATGGGAAAGTAAAGTGAGGTTTGAAGGGATGAGATTACTAATCTCTCTTA
TCCTTACTTTTCCAACTTCATTAAACTTCCAAACAAGGGATAATTCTTATCCCTTCACTC
TTTTCTTTCCAATCCTCTATCCAAATGAAGCGTTGTAGTGAGGTCACTAGTCTTTGAATC
TTTTGTATAAAGTATAGCAGTTTTCATGTATTAAGGTGAGATGGCTACTCTGTCACTTAA
GGGAGAGCACAGATTGTTTTCTTTGCAAGGTTGGTGAGGTTCATATGGAAGTAATGTTTT
GATTTTTTTTATTTTATCTGATGTGTTGGTCATCATAGTGTAGTTATTTACATTGTGATC
ACTGGTCATCATGTAAACACTGGGCATTTAGTATAATGCTGGTTCTTATTGGCGTTTTAT
TTGGTTGCAGGACTTGAAGTGCTTTGTTTTCTCCCTCATCTCACTACATTTCAAGATCAA
GCCTATTTAAGTGCCCTTATGCTGATCACTCAATTTGTATCAAGGGGTTAGTTTTTGTGG
TAATGAATTTTGCTTGTAGGATTTGTTATTTGCATGACTTGATAGTTTTGTTGCTTTTCG
AGGAACTGTTTGAGCTGTGTAATGTCGTATGGGCATATGGTTCCTCAATTGAGGAGTAAT
TTCATGAAACGGAAATGCTAATGCTATGAAATTTTCACATTTCATTATCACAGTATTTGA
TTATTTGTGCAGTCACTCTCCACCCCACCCAAGATAAAAAAAGATAAATTGATGTTTTAA
AAACTTTGCAGTTTAATGAGCATTAAAATGTATCAATTTCCAAAATAAAAAAAGTGAATA
AGAGATTCAGAAGTTAAATTTATTCTGATTATGGTAAATTTTCTGCCCTAAAAATAATTT
GTTTTATTGAGTCTGAGAAAGGTTTAAGAAGTGCGAATTAGCTAGAGGTAACGTGAAGGA
GTTCGCTGCAGCAAGTGAAGTTGGGTGGAAAAAATTCTGCTCTGCTCTCCTATTTGTCTT
TTGATTGCTAGGCTACCCAGATAGATGTGGTGGGAGTTTCCAACCTCAGATAGATCAGCT
CATGCCACGTCCAGATATTTGCAATCTATATTAAATGGCTTCTGAAATTTAAATTTGTTC
TCCCTTAACGTTCTCTTCCGTTTGAAGCTTTGATGGCGTTATAGTGTTATAGAATGAGTT
CAGTAGCCAAACCAATACCTAAACCATGCATTCCAAAGAAAAAGGATTCAAGTAAATTGA
AAATTCAGTGGCAGTAAAATAGAAGTTAAAATAAGAAAGAATCAAATCGCATTGAACTAA
TTATACCCAACTGTAGGATGATTAGGAATTCAATTGGAATTCAATTAATAATTAAACATT
AATATACTTATAATTAAGAATTATTAAGTAATTTAATGTATTTATATCTAAAATCATTAA
ATATATATATATATATATATATATACT
>contig01097
CTGTGATCTTGAACCTTTTAATTCATCTCTTTGAGAAATAGTCTGAATTGAATTGTGCTT
TTTGTTTCACTGAAGGGAATCAATTCAATTGTTGATGCTCTTGCTATTGACATGGGAATT
TTAACGACTCCACAGCTACACTGGATGGTTTGTGCTAGAAATAAGGGTATGAAAGCAACT
GAAGTTGATTACTATGAGCAGCTTGCTGGTTCATTCAGGTTTGTTTGAGATATAGGTGTA
TTTCCTGGTTAGAGGTGATCGTTTATGAATTAAGGTCATCGCTAAATGGCTTCATTTGAG
GTTTTTATGATTTATTAGGTGCTTGATTGATTTGATTCCAAATGGACAAAAAATTCCAGG
AGATAGATGACAAATTGGTCATAGATGGGGCTAATGGCGTTGGTGGAGAAAAAATTGAAG
TTTTAAAGAAAATGTTGAATGGTTTGCCTATTGAGGTTCGCAATTCCGGGAAAGGAGGAG
GTATACTCAATGAAGGAGTTGGCGCTGATTATGTTCAGAAAGAAAAGGTTGTTCCAGAAG
GATTTGGCTCTAAGGATGTTGGGATAAGGTCAGCCATCTCATTGTTTGATAGTGTGGTTG
TTAATCACGCAAAAAAATCCTTATGTTTTGCTTACTCTGCTTATTGGCATGCCTGCTTTA
TAGTATGTTGGATGAGGAAGAAAGGTGCAACATTTAAAAAAAAAAAAAGGCTTTAATCCC
AAACTAGTTGGGGTCGGTTATATAGATTTCTTTTTTTTTTTTTTCCATTCAGCTCTGTTA
GACACGAGGTCCGCATCAAATCCAAGACTTATAAATCTTTTGATATTATTTCCCTCTACG
TCATCTTAGACCTCCCCTTTCCCTTCTCTCTCCTTCTCGTACTAACCAATCACCCTTCTG
TACTGAGGCATTTTTGGAACATAATCAGACAACAATTCACATTTTTGCAACTGTCATTTT
CTTTTTTTCTGTCATTATAAGAGTAGGCTGCATGGATTTGTTGCCATTTGAATTTTGTCA
ACATGTATGCAGTGCTTGATACTTGATAGCGTGGCTAATAGTTGTTAGACAGTTAATAGC
AGTAAATCAATGGTTGTTAGATAGTTAATAGCAGAAGATTTATCTTTTGTTGAAAAGGCT
TGTGTTTTGAACTAGGATAAAATAATATTTGCCAATTGATGGAATAGCTATTATGGCTGT
TGATGGAGGATGACTATGAACTCTTAACTTCTTGGCCTGTCAAATTGAGTGGGTTTATTT
GGAATAAATCATTTGCAAGAATTCAAAAGAATTCTCACACAAGCATGCATGAATTCTATT
TCTTTTAAAATGAAAAATCTTTTACGTTAAAAAAATTGAATTCTTTCATTTTAAACAGGA
GAATTAGTCAAAAAGAAATCAATTGAATTAAATTCTTACAAAATTTTACATTCCAAACAA
GGGGAGTATGTGTTGAAACTTTAAAATTTTATAATATGCGATCATCTATATAGACTATGA
TGCTGATTGGTGGGAATAGGAGCTAACTGCATGAATGTTTTATAGGTGTGCAAGTTTGGA
TGGAGATGCTGATCGACTTGTTTATTTTTCTGTGCCATCAAGTAATAGCAACGTCATTGA
TCTTGTTGACGGTGACAAGATACTATCTTTGTTTGCTGTATTCATCAAGGAGCAATTGAG
TGTTCTTAGCACGGAGGGAGATGAAAAGATCGGTGACAACTATCAAGCTCGATTTGGTGT
TATACAGACGGCTTATGCAAATGGAGCATCCACAGATTACCTCAAACAGTTAGGGCTTGA
AGTTGTGTTTACCCCAACAGGAGTGAAATATTTGCATGAGCAAGCTGCTCGGTATGATAT
TGGGATCTATTTTGAGGCCAATGGCCATGGCACAATCTTGTTCTCAGAATGCTTCTTATC
TTGGTTGGAAAGCAGATATAATGAGTTGTCTTCCAAAAATAAAGGTTATTTCTATAGAAT
CTTGCACTATTATTGCTTATTTGCAAGGCTGAAGCTTGAGATTTTTGTTTGACTCAGAAT
CGGAACAGCATAAAGCTGCTTTGAGATTATTAGCTGTTAGTAAGCTGATCAACCAGGCTG
TTGGAGATGCTTTAAGTGGTTTGCTATTGGTAGAAGCCATTTTACAACATATGGGATGGT
CAATACATAACTGGGCTGAGCTTTATCAGGATCTACCAAGCAGACAGCTTAAGGTATGTT
TCCCACTGTCCTTTTTTTTAAAATTTTTTAAGGAAGACTATTTCTAATTTGTTGGTTCTC
ATCTTGTTCCCTTTGTCATGATATACCATTCATCCTCAATGCTGCTCCCTCCAATTTTTT
AAGCTGATTGAAGAATCTTGCTAAAGTAGTGAGGAGATTCGGTGGCTTCATTTTATAATC
ATTATGGTCCATGTGCTATTTCTTTTTCCTTTGAATTCAGAAATTGATGCTTCTATTGCT
TCCATGATGTCAGGTCAAAGTCGTAGACAGAACTGCTGTAGTAACAGCAAATGCAGAGAC
TATGGTTGTGAGGCCACCTGGCATTCAAGATGCCATCAATGCAGAGACAGGTAAAATACT
CTGAAACCTGATGTTTTAAACCTGTCATATTGTTTATCAGGATTTTTATGTGCATTATTT
TGTTGCATCTTCAACCTTTGATTGATGGTATGCACAGTTGTGTAATGAGCATCGAGTAGA
AAAATAGAGCAAACAGAAACATGTAATTTATGATTAAATGATGTCACTTGCTAAAGTGAG
TTCCATGAAGTGCGCACTATTTGCAACATGTTATATTTTTCACCACTTGGTGGTGTGTGC
TTTCACGCATGCTTGAATGAAACTTCCTAAGTAGCAGTTGCTAGCTTTTCTTTTATCTTT
TTGGCGAGTGTGCCATATTGAATTAACTAACTAGGATTTTTACTTGTCATACAGCCAAAT
ACCCCCAAGGCCGATCTTTCATACGGCCATCTGGCACAGAGGATGTTATACGTGTATATG
CAGAGGCATCAACACAAGAAGCAGCAGACAGCCTTGCTAGCTCTGTAGCAAAACTTGTGG
ACCAGTTCCTAGGATTTGGCAGCTCCAGATAGGATTTTTATTTTATTTTAAACAAAATGA
CTAATTTGTCATATGGTCAAATTGGAGTTTTTATCGTTGATCACTGGATATTTGTAAGTC
TAATAATTGTTTTCCAACTTTTGCTCATCTTAATTTCACACAGCAGTTTAGATGGGTTTG
ATTTGTGCATTTATTAGATCATGGAATGAGTCAAATTAGCATTAAACATGCCTACGTATG
TGTATGTTGAAAATTACTGAGTTATTAAAATTTTCATTTCATTATAAAAATATGCAACAT
TTAAATCTAGAACTAGTGAAGTTAACAGACCTAGTGAAGCTTTTCACCAGGTTTAAGTCT
TTAGTTGGGCCAACATCCAACCTACTTTCGATTAAAAAATTAAAATTTTAGAGACGATAG
AACCTTGAATGCACCGATTTGTATATTGATTCCAGGATTGGTATTTGTTTTTGAAATTGC
CAAAAGTTGATATTTGTTTCTGAAAGTATTGAAAGTAAACTTCACAAGTCTGAATTAGTT
TTATCGTGTGTAAATCTCCTATGTGGCTCTGCAAGCAGAATGAGAACAAGAACAATAAGA
ACAAGTCATCTAGAGGTGGAAATCAGGATTTTCCAGTCTGATTCATCAGAGCTAAGCCGA
AGAGTTGTTTCTTTGGTGGAGAAAGTCCTTTAAAACTCCACCTTATTGGAAATTTATCCA
AATCCATGATTATTGAGCACATCTAATGCATCTTTAATCACAACTATGGAACAAAATAAC
GAGATTATAAAAAAAAATGTTACCTGTCCCTCAATCACAGGTTTAAATATACACTGTTAA
AATACATTGATCAGCCATATTGGTGTTCCATGGAATCCAGAATCTAGAACCAACAGGCAA
GTTTTTGGCATTAATTAATATCATTCTTGCTGTAAAGGAATGTTGCAGGACTCCTAACAC
AAAGCAATTAATCCAATGGGTAACTGAATTGGCTAGCTCATATCTTAGTTGTTTTTCAAA
GTCTGTTCCTCAAGTCAGGACACTGGCATAAAGGATAATCACCCACGCGTTGGATATTGA
CTACAAGAATAATCATCCTTTGTTCTTAGTCTTGTGTTATCATCCTTTGTTCTTAGTCTT
GTGCCATCATGAGAAAAATCACCTAATCTTTAACCTTGGCTTTCTGCTATTATTGAAAGA
GAAAAATCACCTACTCTCTAATCTTGGTTTTCTGCAGTTATTAAAAAAGCAAGCATCAAG
TGTTCCATTAGAAACTAGGGAATTCTAGCATAATTAGACAGTTCACTCTTCCTTGTTTCC
TGCAATAAGTCAGGGAAGGAATCTCAAAAGCTCTTTAAGGCACCATACAAAGCTTTAAAT
GGATAAATGTCCTATCCAGTCTCCTAGCTATTTAGACATATGCTGCATAAAATACTTTCT
GCAGTAAAATGCTATCACCTTTTTACCAAGCAAAACACATTCAATAATAACTAAATGCCT
CACAAGCCATCATCGTGAACAGATAAAGGACTATCATCCCAATGAACTAACGTATATCTT
CCGAGAAAAATTCTTTGTACCTTCTCCGACTGACTTCACCAATGTAGTGAAACCAAACTG
AAATATGCAGATAGGCCAGAAAAGAACACTCTTAATAGGCATTTATATATTCCCATGATT
TCGTGTTGTTTTCAACTAGTTTATCATTTCTCATAATAGGCAATGACAGCATTTCGTGTT
AATCATGCTGATGTAATCACCTAAAAATTCAATGAACTGCTCCATATAAGCCACTGAACC
AATAGGAACTCCTCCAAAGGATCCTTATTCCATAGTTTTAATGCATCTTCAAATACAACC
TTAGATGCCTAATTATTAACTTCCACCACCCTGCAAAAAGCAAATGGTAAGTAGTGGCAG
AAAACCGTATTGTCAATCCTTCAATGACCTGACACAAAATTATTTTAGAAGAATGCTATT
GTCAATGATGATAAAGAAACCTTAAACCACTTTTTGCATCATTTTTCTTTGGAGTCATCT
TTTCCAAACATTCAACAAATAGACTTGGAGGATGGTTAAGAAGCTCAGCAAAGGGAATTC
AACCCCTACTAATTGTGATCTAGATAGCTGTTGGGTTTTATAACTATTAGCAGAATCAAT
TAACTGCTTTTTTCTAATTTGCAGGAAGCTTCACATAATTTAACTTCCTGTATTCAATTT
TTGATACACAGTGCAAACTATAAAAGTGAGTACCGAAGGATGGCAAAACCAAGGGGTAAT
CCATAATTATTCAAATTAAAATGGAAGCTCTTTCTTTTTTTTTTTAATTTCTCCTTGAAA
TGCATCTATATGTTTATCAGGCTCTATCTATTAGCTGATACATCCAACTATGGATCCCTT
TCATGGTTCAATAAGAAATCAAACAACCTTTTTGGACCTAAGATTTCAAGTACAGTACTC
TACTTTGTGGTTATAGTGGTTGTAACAGAACAAGTGAGTTGCCCGACTAACATGTGGAGC
AGAGAGAGAGAGAGAGCACCAGGATTTTGATGAAGCCAACATAAGCTTCCACAAAAAGAA
GCATTATGATGGATTTTGAATGTTTTTATAAGATATGGCAGACTACATGGACTGCAATTG
CAAAATAGAAAAGCTAAATATGAAAATCAAAAGCTGCAGTTAATTTATATTGAAACCAAA
GCAAATACATTTACTGGAATACCATATTCTGATATTCAGACTCGCAAATTTCCCCATAGA
AATTGCAAACAAGCTATTATCTTTCTTCTGATAAATAAAATTATGCTGTGGAGCACAACA
GTTAACAGAACAGAAGATGAAGCAGTATGGAGAATTGATGAACGATTAAGAAGGTGAGCG
TATTCGTAGAAAATCCTTTATATGGTACAGTATGGTTGCCCTAACAACATAAGATTGCAA
TTTTTTGCTAGCCAACCTAACCAATACCAAGAAGATTAATTCACTTAATTTCACCAATGA
GTAAATTGATCAGATGATCAACAGTCTGACTGATATTCATCAAGGAAGCCAAAAGAACCA
CAGAATCTGGCCCTAGCAAAGCTGGTTTGTGTGCTAAAAATAATTAGTACGCAGAAGAGA
CGAGGAAAACCACATGACTCTCATCAACCAAGATATTGCAATAACCAAATAGGCATTCAG
TTTTATTATAACAAGTTTCAACAGATTTAGGAAACATCATGTGTGGAACAAAAATCAAAT
AGTATTTGAAGTAACTTTCCTCATAAAAAAAAATGAGGGAAGAACAAGAGTAAGGAGATA
TCAAATCACGTATTTCCTCCCCAGTGCTACCTCATATTCAAAATTCTGTAAACAGTCAAG
ATATCCAACTTTTCATCTAACTCTCAGCACCAGCTTTTGAACTCCGAAAATCCCTTTTCA
AATCAGCAACTCTCTTCATACAAACTGCCTTTGACTTGCCAGGAACTGCAGCTGCAATCT
TCTCCCACCTCATTGCCACATCCTTAGGAAATGCTTTTAAAGCTTTTAGCAATGCAATAT
CCTCCCCTGCACTCCACCCCACTCCACCATCATCACCGTCACCGTCACCGTCACCGTCAC
CATCTTTCTTAGTTTCATCACCACCACCATCATTATCTTTCTTAGTTTCACCAATCTCAG
ATTGAACTCTTGTGTCCAATGGTTTCCTGTTCTTCAAAAATCTTGCATATGAATCATTAT
CATCCAACTTCCTCTCCCCCATTTCCTTTGCCTTCTTTATCACGCTCTCCACTCTATGCT
TCCCATTGAACGCCTGTGCAATTACCTCCCATCTCCTTGGCTTCCCCACAGGATTCTTCA
CCATCTGTTTCTTCAACATCTCCAGATCCTCTTCACTCCACTCTTTCTCTCCCTCATTCG
TCACCAACCCATTTCCACTGTTTGCCAAAACTTCTCTCTTTCTTTCCTTAATTGACGACC
CATTTATCGTTTCCACCGCAGAAATTGGAGGCATAACAGTTTCTTCAGATCTGATCGCTT
TCGATCTCTTTTTGGGCGCTCTCTTCTCAGTTACGATTTCAGGTTCTTCGTCAAGGGGCT
CGACAATTGGGCCTTGACCGACGCGAATGTCACCGCCAGTGACGCGAGACGGGGCAAAAG
GACCAATGATGAAGGAGATGGAGACCCAAAAGAGG
>contig01098
TGAATGGAGAAATAAATTCAGCATTGCATACAAATATTGCCTCAATATGATCGAGATGGC
AGCAAGGGGAAAAAAAGGATTACAATAAAGAAAGCAAGCACTTCCCGATAGATAAACCAA
TATGAAATAAAGATGCTGTTTCTCATGGAATGCAGAAGTTACAGCCATTACATTGCCACA
TTACTAAGCTTTTCAAACAATGCAACGCTTTAATCACAGAGTTTCCCCTTTCTTGGTCCT
TTTCTGTCCCCTCTGAAAAATAGAGACCTATATAGTCTTGCTAAATGTTAGGAGCTTTCC
CATTACATTTAACAGTCTAAACAATGGGAACGAAAAATTGGAAATAAAAAGAACAGTAAA
TGCTGTTTTGCATGAGGGGAAACCACAGAATGAAATATATTACAAAACCCTGGATTAGAT
TACAGCTCACAGGGCAGTCGACATTCAACTTTTCTTTTCTCCATTCCCCTGAATCCCATG
CAAGAAACAAGTATAACTTAATATAGATAAAGTAACGAGCGTTTCGCCTCATGCAAATGC
TGTTTTGCATGAGGGGAAACCACAGAATGAAGTATATTTCAAAACCCTGGATTAGATTAC
AACTCACAGGGCTGTTGAGATTCAAATTTTCTTTTCTGCTTTCCCCTGAATCCTATGCAA
GAAACGAAGTATAGCTTAATATAGATAAAGTAATGAGGGTTTACTTTCATATCTATCACA
TGAGACTGGCACTTCACCACATATGGTATCTGATTTCAATTTAAGGCTTGGCAAGTTTGT
CTGCACTGTCTGTGCCTTTTGGCCTTCACTCCTAGATGCAGCTTCAACACTTTCTTCCAA
GGTTGGTTTATTTGAAGTAAAAGGAGTCATGGTAAATGAGTCGTCCATTACATCAGAAAT
TTCTACATATTGTTGAGTAGTGATAATTTCATCAGCACTGAACCCAAAGGATGCTCTGTA
AGCTTCTAATTCTTCCACATCTTGCTTGGGACTTCTACTTCTGTTTTGATGGCCATTTCC
ACCAGCAGGATAAGCATCCGAATCCTTGGAAACACTTAACCTCCCACCATTATGAGGAAA
TGGTGGATTATGGTCCAGATAGAATCGTGCAAATGTAGCAGGACAAAAGAAATTTGTATC
TTGAGATACCAAGGAGGCACCAGTTGTGTCATGCCCAAAGAGCCTGCCAGAACCACTCCT
TGAATATTTTCCATTTTGGGGAGAGACTGAAGGATCCCATTGAGGGGGGAACTCTCGTTC
ATGAAAGGATGATGATAAACAGTCACCTGAGGTCCTAGAAATTGGTGAAATGAGACTGCT
AGCAGGACTTCCAGGATAAAGCGAATATGTAGCTTGAAGATCACCAGCAGCAATGTAATT
GGTCTTCTCAGTGCTTTTGAAATTCGCAGATGATGAGAGGAATTGAGCAAAAGGCACGTC
TGGGGAAGAGGGCGTAGTTAAGTGAGCTAACTCTGGCGGGGGAGTAAAAGGAGCAGTAGA
TGGCTCAGTTGTGAAGGTTGAGAAAACAGGAGGAGAAACTAGTTGTGTTTCATGGGCATA
TGGCCCAGTTGCAAACATTGTGGACGAAGGACCACCAGGCGAGTTGGCTGATAAAGACAA
GAAGCAACTAGGTGACTGAGCCGTTGAAGGGAGAGCCGAATTAGTAAATGATGCTGGTGA
AGAAGGCGGAGCTAAAAGTGATGGAGCTAGTGTCGTAGTTTGGTTGGTCAGACCACCAGC
TTGTGCTCCATTTGGCTGCACTGCTGTTGCATTACCATCAGGAATACGAGATGCAGGCAC
AATACGTTTTCCACCTTTCTGCAAGCCAAAACAAGAAAACGCACCCCAGCATCCTCCCCA
TCTCTTACGCTGCCATTACAGTAAAGCATTATAACAACTCATTATTAACCAAAAACAAAA
CCAAATAAGAATGGAATTATATAGACCAACACCAATAAAATCTTCCCCATTTTCAAACTT
GGCATGGCCTTTTCACATAGTGTGAAAATCTTCACTTAACTTGCAAATATCAGGCTAAAT
TCAGAATCTAGAATTCATGGGCTTGCAGCTATTTATATGGCAGAAGAAAGTTAGTCAACA
GGGAGTGAAACTTTGTGGAAGTGCTAAAAAAGAAACCAGGGCCTAGCGTGTTTAGAGAAA
ATGCCGTAAGTGCAAATACACGCACAAAATGCATGTATAGACACAAACACACATAAGAAC
ACACAAAGAAGCAAGACACAACATATTTCAGAGGAAAATGCTGCAAAGTTAGACACATGC
ATAAATTGATGAATGTGTCTTGCTTGCATATTAAGAGCAAAGGTGTGTACAAATGTTGCA
GTGGAAATACCCTCACTTCATTTCATACATGCTTGGTTGCACTTGAAGGTTTAAAATTAT
TATTCATTAAGAACATAATGAAAAGGGGGGAAAATTCACAATAATACTAATATTTATTAT
GCATCATCAAGTATTATTCCTTCTATTCCATTATCCTATTCGAAGGCCACACTCTTTGTG
GTATTGAATCAAATCAATAAATGCATCCCATTATTCTAAGACATCTAGTCATCATTTTAC
CTCCCATGCACTCCAGTTCTCCTCTCAGGCAAGGGGGGAAATAAGATTCTCCTTCTAGCT
TTTGCATCGATAGTCTTAAACTTTTGAACCTCAAGCAAAGATGTAAGGGCAGCATTTTTT
TCGTAAAACAGGTAACTGAAGTTAAATCAGCAGCCTTAAGGTTTATTGCCATAAGCATCT
AGAATTGAGAATATGCCATAAATAAATAAATAAATAAATAATAAAATGGCCAATGAAACT
TATTGAAGTTCCACTAGTTTAAAGCAACATCATCTTTGTAATTTAAATCCCAAACCAAAT
AGTAGCTTCAGATAAACCATTGATTGAACATTTCCACGGGAGATAAAAATTTATACTGGG
TCTCCAGCTTATGTGAGTACAATTGGCATGTTCCCTTAATAAGAGGTCTATTCTACAACT
ATCCTATTAGTTACAGAATTACCACTCCCTTCACCTTCTCTCCATATAAAACAAGAATGG
TTTATCGCAGAGAAGAAATTCAGTCTCGCAACTCACTGCCAGGTAAATTGCATGGTTAAA
TTGCTAGCGTAGGAAGCTGATTGGAATACAAAATGCTGATTATGAAAATTGTAAACGGAC
ATCAAACTATACAGAAAGCAAGAATCAAACTGAAATTGTACGGCTACAGTGCCGAACTAA
AAGGAAAGAAATGATCCCGAGGGACATTCTCATCAGATCTGTATAGGTCATACATACCAA
GATAATCTGATGCATCCACAATTTTTCCGGAAGAAATTAAGAAGTGAAAAACAAAAGGTG
CAAAAGCGTGACTCGTGCATCCACAAGAATGGGGACATTAGGGAAAATCGAGCATTGGCA
TTAGAGTAAATGTAGGCGTAATACACAGATCTGACAAGGAAGATTGAGTATGAATAAGCT
TAAACCAGAAAAAGGCGAAGAAAAGAAAATGGAAATGGAAAGACATACCCAGATCTAGAT
CTGACCCAAAACAGCAAATATTTGTAGAAATTAGATATGAGACATACCCGTTCCTGCTGA
GGGAACCTATTCTGTTCGGACCCCATTACAAGCTTTGACTTTAAGGTTGGTGGTAACAGG
AGAGTGAAGTAGCAGCAGTAGCTCTTTACTTGCGGAATGAAGGAGATGAAGTTGTTATGG
TAGCAGCGAGGGTAGGGGTTAGATTTGGTGAAGCCGCAAAAACCCACTCCTCACATTTCT
CTTATTTCTTAATTCTCTATTTCCTCTCTCAATATCAGATTACATTAGATTAGGGTGGCT
TGGTTTCAGATTATAGTTAGATCAGATTATCTCTAGACTGCGATAAACACTCTTCTCTCT
CTCTCTCTCTCTCTCTCTCTCTCTCTCTATGCCTGTATGTCCCTGCAAAACCAGAAGCTG
ACACCATGTAGATTTTACTCCCAACAAAAATAAAAGAGAGAGGGACAGAGAAAAAGAAAC
GCCACAAAGAAAAGAGACTTGGAAGAAAGAGAAAGATCAGCAATTATAAATTAATTAATT
AATCAATCAATCAATCGTAAATGGATATTAAAAAAAAAAAAAGAGAGAGAAAAGGATTGA
AGTGATGGAGATACTTAGAGAGACAGACATGAGACAGCCTCACTCGACTCAAGTCGCACT
GTCGCAGTATAAGCAATCTCTTTTCTTTTCTTTTCTTTTCTTTTTCTTTTTTTTCTTTTT
ATTTTATTATATTTATGGCGATTAAAGTTTGATAAAGAGGAAATTTAAGAGTGATTATTT
TTATAATAAAGATGAGATTAAAGGGCAAACAGGGGAGAAGAAGAAAAAACTAAAAAATAA
AAAGGGCGCATTAAAGTTAGAGCTGGGAGGGAGTGGGGCATTTGGGACCTGATCATGCAT
GCTGTTAAAACATTCACATTTCACAATAACACGCCCTTTTCTCTTTCATTCCAGTTAAAA
GAATTTAATTCCAATGAGTTTATCAAAAATATTTACTGTTTAAAATATTTTTTAAATTAA
TAGAATTCATTTAAATTTTATTAAGTAAAATAAATATATTTATTTTTTTAATAAATAAAA
GAAACAAAACAAAAACTAACCGAGCACTCTTTTGCCAAAAAGCAACACTAGCAATATCAA
CATGAAGCAACGAAATAAGGCCATTCAGAGGATGATGTAAGACAATCAACCTCAGATGTA
AGCCAATGAGCCAAGCAAGCCAACCAGTTAGTGCAGGAATTAGCTTCCCTATAAACATGC
TTGAGTTGAACTCTCCAATATGTACAAAGCAACTCTCTAATTGCGAAGAGAATTGCGAGT
TGCAAGACTATCAATCCCAAATCCTAATTGTCTTTGAACCATATTCCCAAGCAATGGTAA
AGCCATGAAACACACCTCACAACTCGACACAAAAAAAAAATATCACATAACCCAAGGTTG
CACCCAAAACCAACCAACCAACTGCCATCTGCATTTCAAATAAGCCCACCAACAATGCCC
TTTTGATGGACGACACTACCATCCGTATTTACCATAACCCAATCTCTTGGAGGAGAAGAC
CATCCCACCATGACATTATGATGAACTCTCGGAATCAGAAGACCAATCTTACTCGTCAAA
AGTTAGTAATCTCCTCTACTTTAGATAAAATCACCGAAACAAGGCCCCAAGGGAGATACG
CTTCTGTAAAAATGGAGGCATTCCGCCATTCCCAAATGAACTAAATAAATGCATTTATTT
TTATATTTTACTTTTATTTATCAAAAATAAATGCTATTCAAGTAAGAGTGACGTTGACT
>contig01101
CCATTATATTCAATATCTAATGCCATTCTGTAATTTTGTTGGAAAATTGTTGTGGCATGG
GGCAGACTTTCTGTGGCATTATTGCCATGTAAATAAAAAGTTAGTTTATTTATTGGTTTT
CAAATGCAGACCTTGTGTGGTCATACAAGCCCAGTTGAATCTGTAGCTTTTGACGCAGCA
GAAGTTTTGGTTCTTGCTGGAGCTTCCACTGGGGTGATAAAGCTTTGGGATTTAGAAGAA
GACAAAAAGTAAGTGGATTCGTTTGATTGAGTTGCACTTGACTAAATCATAATTGGAATT
ATAGTTTGGTAAATCAGTTATTCTATGTTGTTTCTGCCTGGCATCTAAAGATAGACTAGA
ATTGTGAGAACTTGTTAGACCTAAGCTTTGAATCACGATTCAATTCCTAAATTTAATTTA
AACTCTTATGAGTGAAGTCACTGGATGTGTTTCACTGCAGTAAGAGAATCTATAGTTTAA
TTTTCCTTTTTAAGTCCTATTATGTTTTCTAGCATACTGGCATACTTTTATTGTAGCCAG
GATTGCTACAACAGTTTCTTAGTAAAATTATAATAAATTTGTTATTGTTCGTGAAGTGTA
GTGGTTCGCACTCTTACTGGACACAGATCAAACTGCACTGCTGCTGAATTTCATCCATTT
GGTGAGTTCTTTGCATCTGGTTCAACTGACACAAATCTGAAGATATGGGATATCAGAAAA
GAAGGGATGCATTCATACATACAAGGGTCATACTCGAGGCATTAGTACTATTAAATTCAC
TCCTGATGGTCGCTGGGTAGTTTCTGGTGGATTTGATAATGTTGTAAAGGTATTAATTGA
TCTCACTAACAATAGAAGACATGCGTTTAGTTTCATTTCTGACCCTTCACTCGTTCCCCT
ATTATCATAAACAGGTGTGGGATCTTACTGCTGGAAAGCTTTTACATGATTTTAAGTCCA
TGAAGGACATATTAGATCCATAGATTTCCATCCCCTTGAATTTCTCCTGGCCACAGGTGA
GCACTTGATTTCTATGTGTCTTAGTTATGAAGAGTTTCTGTTTGCAGTTTTTGCATGTAA
ATGATATCAGTTGTGTGATGATTATTATCCAAAGTTTAATTACATATTTGCTTTATATGG
CTAAGTTTTAGGCTTACTTTTGTACAACCGATATTACTGATTGCTGTATCCTTGACATCC
CCCATCAGCATTTTTTCATCAATTTCTTATAAACTTGGTTAGCAAATTATTATAACATGC
AATTCTTTTTTTCAGGTTCAGCAGACAGAACTGTGAAATTCTGGGACTTGGAAACTTTTG
AATTGATTGGATCTGCCAGACTTGAGGTATCTGA
>contig01108
TTGTTTTTTACAGCAGGCAGTAAGCAACAGGAACTTGAGGCACCAATATCATATTTTCTT
CGACAGTCTTTTGGCTACAAGGGAACAAAAATACTCCTTGACAGAAGACTAATCACAACA
AAAGCAACCCAGAAAAAACAATGAAAATTGAATATTCTCCCACTTCTAGTAGCTAGTTAG
GTCAGTTCCTGCACCCAAATATTACTCTGACTGACATCTGATACTAATGTGAATCTGAAT
AAAACAGAAAAGGATCGACATCCTATGTTGACAACCAATCTGCACACCCCTAGTCACACT
TTGCTGAGCTAGTTGGAACCCTGTATCAAAATGGATATTAAATGCCTGAGTTACTCCCAA
AATATCCACTTTTGTGATGATAATAATAGAAGTAAAATAAAAATAAAAATAGGCAGCAAA
AAGCTGAGAGAATATATGTAACTAAAACCACTAGACAAATAGTGAGCAAATATTTTCTTT
AAAAAAAAGAAGAAAAGATAGTTACCCATGCAAGGATCACATCTATCTTAAGTGTTTATG
CAGAAGACCATAGGTAATGGATATATATAAAAATTAAAACCAACAATTCAAGTTATCATT
GCATGAAACTAGCTACAAAATACATTAACCAATGTACCAAGTCTAAGTGCTTATAAAAGA
GAAATGGATTACATAAATCACAAATCAAAAGAGGAATACCATGCAACACAAAAATATAAA
AAACAAGTGCATCTAAATAGCAAAACCTATACATGCTAAGGACCTTTAAAAGAAAGTATC
GATGGATTAAATAAATTTGTAAATGTTTGATAAAATACCTGATCAGGTGTCATAATTTTC
CCTAAATGTAAGATTTATACTGACCTAACGTCTTTAGAATATTCATCAGAGATATGTGAC
TAAAAAACCTTGTCATTAGCAAATTTAAATTTCATGAAGGCTCCTTATTGATGGACTAAT
TGCCCAGCAGGCTGTCTTAGGCAGAATAACATAATGAAGCATGCCCATTGATGAATTAAT
AAATGTGATTAGTGTTTGGTATATTATACATGATCAAATTCACCAATATGTTAATAATGG
ACTAATTTTTCCATGAAAAATATTCATGATAGTCATCAAATATTGATGTGTATGTAAAAA
AACAGAAACTTGCAGAGGTAGAGTGCAACATGTAAAGCCAATCGGCAGGGCATGATATTC
TTTTGATGACGACGATGAGGTGCAACCAATGGTGCAGAAGGTTCACAAGTGCAGCATCAA
GAACTAAACCAAATAGAAACTACCACAGTTCCTTGATTGAAAATCTGTGGACACAGTTTG
GAAGTGGAATGATATAATGCCTAGTGCCTAGTAGGTTATAGACTCGCTATCACTACAGCT
AACATAGTGTATTCAACACACCAAAAACCAAAAACTTTAGAGAAGTTATAAGGAATTTTT
ATTAGAGTTTAGCAGCACTTTGCAAATTGCAAATTATCAGCAGATGCATTCATTTTCTCA
TAGTTGCTCAAGGAGAGGCTCAACAAGCATCAAGTGTAGCACTGTGCCACCAATGGGCAA
CCTAACTGAGGTGCATTCATTGCCTAGGCACACAACTTTTTCCAGTCACAAGGCACAGCT
AAGCACACCTCTGTTACGTTTTGACAGTCACCATTTGTCTTTGGGTAAAGTACAAAAAAT
TATCATAAGGTTCAGGCCATTTTTAAATAAGGTCATGTGGTTTGGGTTTTGACAAACTAG
TACCCTGTGATTAAGTTCGTTAACGGAGAAGGTCCAAACATTCTAATACTATTAATAGCT
GTTGACGTGGCATTATTTTTACGCCTGCCACGTCAATAACCATGTGAGCAACCATTAATT
GCATTAAAGTGTTGGGACCTTCTTTGTTAACAGATTTAACCATATGGTATTGGTTTGCCA
AACCCAAACAACATGAATATACTTGAAAATGGCCCAAACCACCACTTGATACATTTTAAT
ACTTTCCCTTTATCTTTTCTATTTACTTGATATTATTCACAATAGGCTGTTGATATAAGG
TGATTATTAGATTATGGTCTATTGTAATACACCCCAATCAAAATTGAAAGCAACAAAGAG
AGAGAGATCGAGAGAAAGAGAGTTCCAGCAAAATAGAAAAAGAAAAGAACATAAGAAAAG
AAGAAGGCAAGGCTCCAAAAGGCCTTCCATGGCGCCCTCTAGCCAATCCCCTCTCTCTTG
ATGTCCATCCACACATTCCAAAAAGGTTCCTGTTTCTTGCTTTTCCTTTTTTTCCAACTC
TCCACTCTCTCTCGGTCCACTATTCCCATCCATTCTCTATCTACTCTTGTTCTCTATTTT
ATTTCCCTTTACCTCACATATTTCCTTTTCTTTTTTCCTTATTTTTCCTAACTGAACTCT
AAGAAATGTAGAATATTGTCTAACCTCACTCAAATGGAGATTTTCATTAACATTCTCTTC
TGTCTCAAATATGGAGTTTGACAATTATGTCTTCCTATATCATTTTCTTTAGCCCAATGC
CTTGGTATGAAATTTGGATTCTAGTAATTCTAGCATTGATAATTCTAGAAGAGATCCCAT
AAGTGCAAGATTGATAAAGTATTGATGTATGTTGGTTGTGGGTGGCTGGTGGAAGCAG
>contig01117
GTTCATTTGTTTCTTTTTGGAGAATTTTAGGGCTGCTTATAAAGGTTTTGCTGATTGTAT
ACGACTTTTATTGTTTCTGGACGCTTATAGAGGACGCCAGGATAAAGAGGGTATATGCTC
AATTTTTTGATTTCTTAATACCAGTTTATTTAGCCTATGTTGGTGAGGGGAATAAAAATA
CTTATGTGGATATATGACAAATTTCATCCTACTTCATCCTTTTGTCATATCTGTTTGTCA
GGTTGCACTCCTCTCCATTGGGCTGCAATTAGGGGTAACTTGGAGGCATGCACAGTATTA
GTACAGGCAGGCAAGAAAGAAGACTTAATGGTGGCTGATAACACTGGCCTTACACCGGCC
CAGCTTGCATCTGACAAGAATCACAGACAAGTTGCTTTTTTCCTTGTAGGTGCTCCATAA
CCAAAATACTTTAAATTGGTTAGTAAAATTGCTCAGACAATTTTATTTTATTTTATTTTT
TGTTGGGGGCTGCCGGGAGGGGGGGGTGTTGTTTGTATATTTTCTTGTTTCAGTTTTTTA
GGGCTATTATAGTTAGTTTTAATGTTTATTTGATGGATACATTATGTCTTAGTCAAAACA
CTCTTGTACTTTCTTTTATACTTTATTGAAAATAATTTCCTCGTGGCTAAATTAAAATAG
TCAACAATTTGATTGGTGTGATGATTAGAAGCAAGTTATCTTTTGCCTCAAATTGTTTGT
TCCAAGACATATCTTGGAACATGTTGAATTGGAAGATGCAACATAATAGCTGGACTTACA
TAGAAAAGGTGCTTGTATTACCGTCTCATTTGATTCTTTCTTTTATGTTGCATTCAGTCT
ATGTTGCTTGAACTCAAGTACAGGTATTGAATATGGGTCCATATCTGGGGAGGCACCCAT
TTTCCAAAATTTTCATAGATCTCCCTGTAATTTTAAGTATCAAACTATCAAAGTATGGTA
TCCATGTCCGAGTGTCCTTATATGATCCTTTTTCAATAAAGTGAAGAGTCAAAGAAAGTA
ACTATGCATTTAGTTTTGTGAAGTTATGCTGTTTCCAAGTAACTTCTATTCTCTTTCGGA
ATCCACCACCATTATTTCCTGGTGGGTTATATGGGTAAAGTAATTTGTGGTAAGAAGTGC
AAAGTGCAAAATAACTTACTATTCTGTGTACAGTGAAGCCTGAGGCAACTCATATTTTTA
GTGGTCTTAGTATGATGTTCTCATTTTGGTTTTCCATGTATTTTTAGAGAAATTTGAAAC
GTTCTTATGAAAATTGCTAAAGCATAACCTTGTATAAATTCCATGTCTAACTAAATATCA
TAATACAGGGAAATGCTAGGAGGTTGCTTGACAAACGTTGTGATGGGAACAGCCGCCTGG
GACGTCTCTCAAAGTTGGGACTTGCTCCTGTACTTTGGTCTATAATACTACTACTCTTGG
TGACCTATATTCATTCTGTCATAATGGGTATTTGTTCTTATCCCTTCACTACAGAGTTCC
TCACCTTTAATCATCAAGATTGCACTTCCCATATGTTTTCTTTATTTATTTGTTATTATT
TTTTAAAATGAATTTTTAATTGCAATTTTTTATTTATTTTAATTTATTATCG
>contig01147
AAAATAAAGAGAGCATATTATTAAAAATTTTGTCACAGTAAATCAAGTTAATTGTGGTAG
TTTTCTTGAATTAATTAAGCTTTTGACTTCATATAGATGATTTTTAGAAAATTGTCTAAT
TTTTGCATCATAAGTCTCACATGAAATATAATGGGAGATTTCATCCATCTTTGCTATTTC
GCCTCCCAAATGCAAAGGGATAGATCCCCCAACATATGAGGAAACTGAATTAAAGTTTAA
GAATATAATGAATCAAAAATAAAAGATCAAGATGAAAATATATTATTATAATTAATTCCG
GCCAAATTTATGTATTTGCTAAAGATGAATATAGCAAGAAGGTATCCAACTAGTGTGACC
AGCAATCGATTTAAATTGAATCATTCTAGTTGGTTTCGATTCAGTTCTGAGCATGATTGT
TGGCCGAATCAACCACACCCTCATTTGTGCCCCAACCAATTCAACATGCATATAACCATT
TGTATCTCCTTTCTTGTGATCAATTCACAACAAAATATAGTTTTTCTTATTTTAAAGATT
CTTATATAAAAATATATTTTTCTTGTCTAAACTTCAATTATCATAGACCTAAAACTATGG
TGATATCTATCAATTAAATATACAAATTCTATATATTTATGTTTTAGGTTAGTTCGGACA
AAAATTTCTCCATAAAAACATTATTTTTTTAACAAATAAAGAGGAGAGAGAAAAAGAAAC
ATGAAACATTGTATTCATGTATTTTTTTTTTTTTAAGTTTTGATACATTATTTAGATATT
AATTAACATTCAAGAACACATCACTTGGAACTGTGCGACCTTTAACTTTCTGTGCTAGGA
AATAAGTATTCAACCATTGGGTCACTAACCCTAGAACCCTTATACGTGGCTGCATGTTTG
TATTGCATAACTCATACAAGAGCAGCATTATACAACTGACAACTCCATTGTAATGATCAG
CTAATGCGGCGGCACAGAGTAATTCCATCACCAACGGGGAGCTGGCAAATCTCGACCCTT
GGATCAGCAGCAATGGCCTTGTTGAACTCCAAAACATAATCAAGGTAGAACCTGACATAT
TTCCTTAGTGGTGCATCAGGAGGTGCTGCCACTGAGCCATTCCACAGGGTATTATCATAG
CCGATAAGTCCTCCAACCTTCACAAGTTCAATTGTTCTCTTGTGGTAGTTGAGGTAATTG
TCTTTGTCAGCATCCACAAAGATAAAATCAAACGTTCCATGGTATTTTCCCTGCAAATCG
TTAATTTCGAGTCAGAATTGAATCTAACATACATTGCCTGGATTTTTCTTTTTGTTTGAA
GGGTATATATATACATATACATAAATTAACCTACGTCTTGGATCAATTGATCAAGAACTG
GAAGAGCAGGGCCTTCTCTGAAGTCAATCTTGTGAGCAACACCAGCTTTTTCAATGACAG
GTAGACCCAATTCGTAGTTTTCACGGTTGATGTCCATGGCCAATATCTGAAACGTTTAAC
AATAGATTATTCTTGTACCCTCCTGGAATTATCTCAGTTTTCTTTACCACACAAAATGCC
ACTAGTTAATGTTTTCAATTTCTAGGTCGCTAAGTTCCTGAAGACCTGAACATTATTGAG
ATCTTGCTAGTTTTAGTCTGTAATAGAAAATACCTTGCCATCATCAGGAAGAGCAAGAGC
AGTGGCAAGAAGTGAGTAGCCAGTGTAAACACCAATTTCCATAGTGTTCTTGGCATTGAT
GAGCTTCAGAAGCATGCTCAAGAATTGCCCTTCATCAGCTGAAGTAGTCATGATGTTCCT
GTGTAATTATTGAAAATAAGTTCAACCTTGCCAACCATGAAGCAAAGACACAGAGATATT
GGGGGCAGGGGATCTGGGCATTGAAATTTGTTTCTTTTTTTTTTCCCCTCCTTTTTTTTT
TTACCATGGATGATTTGCTGTCAATTCTCGGAGCTCTTTCATTGGTTCAGGCTCCCCAGG
ATATACACTAGTCTCCAGTATATACTGCAAACACAACAGTAAAAATATCGGGGTAAATCA
TCTGATCCTGCACCGTTCAAAAATAATATTTTTCCCCTTTCATAGTGTTGCTTAGTTTAA
TTCATCGAGTAAATGAATTAATAAATAGGCAATGCTTGCCTGGTAAAGAGCATCACTCTG
TAAGAGACTCTTGTGTCCAATTTCCTGGTGTCTACCAACTTGGTTTTGCTGCTCCTTTGT
TGGTTCAGGCTCCTTTGTTTCAAGAATATCCTGCAAGAAAACAAAAAGGTTTTTAGACTA
AAAGCAGAATTAAAAATAACAACAAATAAACACAATTATTAGTTGTTACTTAAAGCTAAA
AAAATAGTGTGGGTACAGAAACCTAAATATGCTTGCCTTGTAAATAGCAAGACTCTGTTG
AAGATTTTGGTGGCCACCTTGGTGGTTTTGCTGTTCTTCCAGACCTGGAGCCATTACTTC
TAAATGCTTATCCTTAATTTGCTTCTCTCCGATAAGGGATTTGAAAGATAACTTGCGAAC
TTGCTCTATTTATAGATGGAGTAGTATGGTTGGTAAGAGTAGGTGCAATAAATCCATCAC
AAAAGCTAAAAAGGTGAAAAAATATGGTTGAAAAATTATAAAATTTCAACCACAAAGCTG
ACACCAAAGATGTTGGTGGCAGCCTTCGCCCGGCCCTGGGTGCCATCATCACCCTGGAAC
CACCGTGGGCCAAAGGCACAGTTTGACCAATTCCATCTTTTTCTGGAAATGCACTAATCA
ACATCAACGCCTAACATGCTGAACTTTCTTTACTCTCTACTTGCAATCTATCCATTTTAA
TTCCTCTGCACACTGCCTCAAAGATAAATAGGCACACATACACAGGTTTAGAGGAGGAAC
ACGCTAATTAAGACGCGCTAACCCTTATAAAGTCACACACCTATCCATATAGAATCCGAA
GAATCAACCTATTAATAAATGGACCAGCCCCGAGTTTTGCCATGAACACACACGCAGCAA
CTCACTCCTCTACATTTTACCTTTTCTTTTTATCGAAAATAAATACACAGCCAGTGATCA
ATTGTCATCAATTATCCTTTTTGACATTGTTCCAATTTATACATGGAAATTAAGATTTGC
AAACTGTGCTCTTTCTATGAAAAACTTAACTTTGTGTTTGAGTTTTATTTTCCATACCCC
ATCTCCAATTAATGAGACATTTGAAAATTTTGAGTCTTCACTCAAATTAACATAACTACC
ATTAAATTATTTATTAATTTTATCAAAACTCAAAATAAATTTGAATGATTTCAAGTTGGA
ATTTAAAT
>contig01164
TATTCCGATGCACCTAGATCTTTTTGGCTTTTGGTGAATGATGAAAAAGTTGGTGAATGT
TTACATGAATTTTAATAAGCAGTGTGTCATCCCATATTCTGATTACTATGTCCTTGCATA
TGACAGATTGTCATGGAACTTCCAGTGGAACATGGTCTTCTTCTGGATAACCTGTTAGAT
CTTGCGCATGCGCCCTTTACTCACACATCTACCTTTGCAAAGGGTTGGAGTGTTCCCAGG
TTTGCTCCTCCAACTTTAGCGTTGAAAATAACCATCATTTCAGAAGTATGAGCATGATTT
TTTTTTTCACCTTTTCAAGATGCACAAACTTGCTGTCAGAATAAGTAATGCTGACAAAAC
TTTATATTTCTTTTGCTTGTGATCAAAATTCTCAGCTTGGTGAAATTTTTAACGCCTGCA
TCTGGGCTCCAAGGATACTGGGACCCCTATCCAATAGATATGGAATTCCGACCACCTTGT
ATGGTATTATCAACCATTGGGATCTCAAAGCCCGGAAAGCTAGAGGGGAAAAATACCAGG
CAATGTGCAACTCATCTTCACCAACTTCATGTATGCTTGCCTTCATCAAGACAAAAGACT
AGGTTATTATACAGAATGTCTCTTGATTTTGCTCCCATGCTAAAGCACATTCCTTTCATG
CACTATCTGTGGAGACATTTTGCTGAACAGGTAACAAAATTGTTAAAATGAACTTATATT
TCATATGTTTATGGTTGATA
>contig01172
TTATTTTTTAATTAAATATTTAAATTATTTAAAATTAATTTTGTATAATTTAATTAATTA
ATTAATTAATTAATTCTAAATTAAATTATAAATTAAAAATATATTTTAAATTAAAAATGA
TTAATGAAGTTAAACGAGTATTCCTTTTATAAAGCTGGAAGCTGCTGGGTCCTTTTGCTA
AAGAGCGCTACACACCGACGTGAGGGAAGAGACAGTTCGTCACTACATTTACACCTGACA
TATATTTTTTAAAGTATCCAATATCAATTTTAAAAATAAGATAAATAATTTTATATTATT
GATTTTCAATTTTAAAATGGATTGAATAAATAAATAAATAAATAAATAAATAGAAGAATG
ATGCGGAAATCTCGAGCATCATACGGGTGGGAAGCTTAATCTGGATGAAAAGATGACAAA
ACATGAGGAAATGACCTAAACAAAAAGATACTTCCACGTGTCTCGAAAGCGTAACACGCC
AGCCTGTTCAGGCTTGCCTGGCAGACAATTAAAATATAAAATAATATTTTTAATTTAAAA
AAAAATAAATTTAATTTCAAATGAATTTTTTAATATTTTATAATAGGATAAAGAAACAAA
CACATCCACCTCCTCTTTCATTCAAAGGCTACTTGCCACGTGGACGGATGATGTCACGTT
CTTGTGTTCATCAGCGGTTCTCAAGCATTCACTTTTTAGGTTGCCGCACTCCCGCCGACC
TCTCTTTTCTTCAATCAGAGCTCGCTCCTTATTAATCAAATGCTTTAATTTTGATTGAGG
TGAACCGTTTGATCAAAACTCATTCTCTAATAATCACCCTTGATTAACCTCAATAACTAA
TTTTATTTTTAGTTAAAAATAACACTATGATTAAGCAAGGGCGCCCACGCGGCAAACAAT
GCAAAGTTTAATATATCGAAAGCCGAATTTGACGGGTTCTGTTTAACCCTAGTGGATGGT
GTTTCTAACGCGTCTCGGCCCTTTCTCTATATAAAATCCCTTGAGCCCTCTGCTTTCATA
CGCACAACCACGAGAGAGAGAGAGAGAGAGCTTCAGTGATTCCAAGGAGGCAGAGGTTTC
TTCAGCTGCTGTGGAAAGGTTTCTTTCGAGGAGAAGAGAAAAGTTTCTGCAGCAGCTTTC
TAGCTACCCACCTTCCTTCAACGTCACTCTATTTGAATCGCAATGGCTCGCTCTTTCTCA
AACGCAAAGGTTCTTTCTGCTTTGATCACCAAGGCAATCAACAGGCGAGGATTTTCAGCG
GCGGCTGCTGCACCTCAAGGAGTTGTGTCCAGCCTGCCTAAAGGAGGAGCTTCCATGGTC
AAGAAAATAGCGGCGGAGAATATTGCTTCCGCCGAGAAGGTCTCGTGGGTTCCAGACCCC
CGTACCGGATTCTACAGACCGGAGAATGTAGCGGAGGAGATTGATGTGGCCGAGCTAAGA
GCTTTGCTTTTGAAGAAGCATTGAACATAGAAACAAATAAAAATTCTAATTCTTGGTTAT
AGATGTAGCGTCAAGATTCAAGAAACAAGAAAGGATGGATATGTCAAGAATCGGCCGCGT
ATTTTTTCAAGATTTTTACTTTATATCTTCGTTGTCGCTCCTCTGTCCTCTCTGTCTAGG
ACAAGAAGAATTTTTACCTTGTAATTCTTCTTTCAGATAGGAACTGAATGATTCATTTCA
ATATAGTGCACCTTTTTTATATATATGCAAAACTACCAAGATTGTAGTTTACTATTGGGA
AGCAAATTTCGGTGTAAAAGTTTTCTCTTTTAATTTCTTTCCATTTTTCATCGTCTCCAT
TCAAGAATGAGTCTCCTAACTCACCAGGAAAATTGCAAGATTCATGGATAATAATATATT
AAATGAAAATTTTAACTTAACCTAATTCAACGTGTGAATCTTAATTTCCATAATGAATGG
GTTCAATTAAAAATTTTTCCAAGTGATGACCTCTTCAGGTGATTGTGAATGAGGGGAGTA
AATGTAATGCATAAATCCTGTTTAATTAATTAACTGACATAATAATTAGAGTTGGAGAAA
ATGAATGATTTGCTGAAAAAGTTGGCAACCAACAACACACGATTCTTGTTATCATTATCC
TTTATATATTTTATATATGTAAAATTATTTTATTATTCTCATGTCATTATTAACATTGAA
TAAATATAAGCATCAAACAAGGTAAGCTGAGGCGGTTGCCTTCTCTTTTTCTTATGGCTT
TCTTCTTCTTCTTTTTTTTTTTTTTTCTTTTGGGGTTCGTGTATAACGTGTGAAGCAATA
ATTTTTTTAATTATTTAATTTAGAAAAAAGTATGCGGTTAATTATTGTAGTCAGAGTTCA
ATGAAATAAGCTAGGGATTGGTTGGAATGAAAAGTACACGTGCAACCCGCGTTCTTGGAA
GAGTCGGCCCTATGAACAACATGCTTGAATTGGTGTGCAGTGTCCGCTTATTGACCAGTA
AGTCCTGGGCTTGGTTTGCTTGCAAAATTCAAAGAATCAAAACTCAATTTGGATTATAAT
TGAAAGCTTCTCTTTTGGAATGTAGTGGAATATTGAGTAATTCAAATTATTCCTTGTAGA
TTTATATCAAGTTAATTTATTATAGTTTAGGAAAAATTGGAGATGCTGATATTTAATGAT
TTTCATCCCGAACGCAGCAGCAAAATTAGAGTGCAAAAATAGGCAAAAAGGAAAGGCAGA
AAAGGCCATAGCAAATTTAGCTGCCTTGCTAATATGGTGTATCGCCTAAATAAAATTGAT
ACCGTAAATGGATTGGCTCACCCAATAACTTGTTACTCAAATAATGGCATATTGAAATTG
AGAAATTGTGACGAGTTTAACATAGATTTAGATCTTCTCCCTGGCGGCCGCTGAGCTGCA
TTCTCTGATAATTACAACCTTTGCTTCACAAATATGAGATGCCCAAATATCCAAATGCTA
CTGGATGAACACCCACAAGCCTAAAATTTGATAACTACCATTCAAATAAAAAAAAAAAAA
AAAAAAACCTACCACAGTTTTCTGCTCTATATCCAAATCCAATGAAATTAGATGTTGCAC
TCTTTGGCTGAAGATGAGTTGTAAGTGAAATCGCTCAGCAAATTCCCGGTGTCATACAAT
GCGATTGAGATCAGCAAGCATAGTACAAGAGAAAATGGCATTCCAAGGAATTCTTGTAAA
TTTTATGGGGCAAAGACATTAAAGGAACCTGTCATTCACATATCTTTCTGGCAAGTTAAA
GCATGATAGGGAGAATTTCCATTTCCCAACATTGTATATTTTGTCATTGAGTTTCAGAAC
CTAAAACTACTTTTTTGAATAAAAGCACCATTTTAGATACTGATAAGAAAAGCAGTTTAT
AAAAAAATTGTTTTGTTATTTTAGTGTTATTATGACTAAAACTGATCAAATTTAATTTTT
AATTATTTTTTAATACTTTCTAACTAGTATATTTAAAAAAATAATTTTCTCAACAGCAGT
TTCAACAACAATACCAAACAAGTCTGCTATATATAAAACAAATTTATTATCTTTTATCAC
AAATGCCTATGTTCGCGTGCAAATGCAAAACATGTCTCCCAGATTAAACTAACACAAACC
CAAGTAGCAGTAACATTTGCTTCCAGGTTATGTTTTTTTAGAACTCCCTTCAAACCCTGT
AGTTGTGGCATCGTAAAACTGCACTGAAGTGAAAATAAGTCGTTTCGTCCTTAAAAAGTT
CTAGTTTGCCAAGTGTTACCACACCAAACACAGTTCCTCGCACAATATCTCACTAAACAT
AACAAAACCATTTCTCCTGGATCAAACTAAAGTGATGCTAAACAAACTGCATTCAATCTA
GATCCTTGTTCATACAACATGAAAGGATGTGCCTTCCCCATCTCCTGACTCATCAAAATC
CTTGTTTTCCACAGGGCACAAATATTTTCACAATTTCTCTCTCCAACTGGGTAGATTTTT
ATTTAAAATGAGGGTGGATTTGAATTTTTTTCAAGAAAAAAAAAAATCATAAAGCATCAG
AATACTCGAGTACTCCATTTCAAATCCTCATCTATACGAATGGACCCTAACCTAAATACA
GTGATCCAGTTTTTGGCTGTCCAATAGCTCCACATGAACTAGCAGTTGGATTGCTTCAAA
CATCACTCCCAAATACCAAACCCCTGTTAGGCTTTTCTTGCATCATGCAAGGTGCAAAAT
GCAAAATTTTTATCCCTTCCATAATAGACCCTCATTGATATCAATCTACTTTGCACTGTG
GCTGAAGGTGTGTAACCATGGTCAGACTTTTGCACACACTTAGAAGCATTCAAGCACCAC
ACAGTTTTCAAGAACTCCAGATTGTTATAAGATTGTTAAAGTAATATCTAATAATAAATT
GAGCATTCAATTTTTCTTTTTTTTTTTTTTTGGCAACTTTTGAATTTAGTGTACAAATTC
TCATGCAAAAAAAAAATTCAAGCCTGGAGCTTTTTACATCTTCAGGGAATAAAGTTAGCA
GTCAGTAAGATAAATGATCGTAAAAAACATACTATGTTAGCTTCACTAAAGCGAATGTTG
TCATTGTGTAGTTGCAATGGCATCAAGAAGGCTAGGATAAGGGTTTAAATCCTACGGCTA
TTGACCAACTAAAACAATTATATTCACATAAAAGTACTAGTTTCAAATTGTAACAGGACA
AATTACAAGTACAAATGCACTAAGGCAAAAGTAATTAAGGAAACTGATTCTAGGTAACTC
AAATTACTAAATTTAAGGCAACGAAGGAACATGATAAATCAAATATCAATCTGATAATTC
TTTAAAATGAAGATGTGCAACCTCTTTAGTTTTCTCAATAGTGCTTTTGGAATATTATTT
AGCTACGCCATATTTGTTTATC
>contig01174
CTCAAAACATCTAATAAAGCATCCACAGGATAGCCATATCTGCGCAAAGTCACTCCAAGC
AAACTCACATAGTCCTTTATCAACAACAGATGATTCGCAGTTTGCATCCTAGAAAAATGA
TCTTCTAACACTGAACACATTTTACTAATAGCAGTCTCCCACAAATTCTCAACGTCCATT
CTCGAAATCAGACCCCCTCCAGTCCTCAAAATGCGATCTTCTACTATAAAAAACCCAGCA
ATTTGCGCAAAAAAAGTTTGATGAGATTCAAGAAACGAGGTCATGGATGATAACTGAAAA
TCTGAAGTCAATTGAAGCTTCCTATTCTCAAAATAATACTTCTTAAACCGATCCTCAAGC
CCTAATGTCTGGTGTACATGGTAAGCCCTATATAGCGGAGTCAAATCAAACCCTAACAAT
CCAGTACCATTGCTATGCCCATCCTTAACATCATCTCCAATCCCACCATTAATCCCGTCG
TCATCATCTTCCTCTTGCAAAGCGTAGACGCAATCTCGCACACTGAGACGACTTTGTTCT
TCAGCTTGCCTCTGTTTGATTCTAAGGTCCTCTTCTCGCTGCCTCGCCAGCCGACGCTTG
ACCTATCTCCAACTGCCCCAGATTCCGACTCACTACTCGGATCTCCACGAGCCAATCACC
AAACTCCTTGCTCACTTTCCTCTCTATATTTAATCGAATCTCAGGAATCTTCTTCTCCAA
CATCCTCTTCAAAGTAGAAGATGGCGTTTTATCCAATAACTCGCTCTCGATCATGTCCAC
GCACTTCAAGGCCATGTAGAAATTACCGCTGGTTAAATGATGGTTGGCTCTGGAACAAAG
CTCCATGAGCTTGATACAAGACACGATTAACGTAAGAGCTAAGTTCACATTGCGAGAGAC
GGTTTGGACCTCGATGTAGGAGTCTAGAACAGTTAATAGAGGGCCAGCGACGGACTGAAG
CTTGGAGTTGGAATCGGAAAGGGAGGATTTCAATGAGTCAACGTCGGAGAGCAAGGATCG
AAGGTCATCGACGGCTAGGTTGAAGTCTTGGTAGTGAGCTTTACAAAATTCCTCAATTTC
TGACTCTTTGGAGCGAGAGAAGTGGCGGAGATTGTGGAGGAGTGTCTCGGGCTTACCGGA
AGCGAAGGCCTTGCGGACGAAAGAGCCGAGGTCCTCGCCGTTGCAGATAGCTACGGAGAG
TAGGAGCTGGTCTTGCTTGTCGGCGGAGTTGTCGAGGTCTCCGTTTGCCGGAACCACCTT
CCGGCGTAGCTTTGTGGAATGCATTTTGGAGAAAGGATTATTGGAGGATATGACAGATGA
CCTAGGACGAGCAGGATTGAGTAGCCGTTATTTAAACAAGAGAGGAGAAGGGAAGTTTCA
GGTTGGTTTGACTAATTTGACGTCGTGAAAAGCGCGGGTTATTTTGGTAATTCCAACATA
AAGAATGTTTGACCCTTCCATTGGGCAATTCCACGGCAGCGATCCGGCGGCGAAGCGTCT
GAGATTTCACATTTACTATTGCTATTGGGGACGCTTTACTTCGATATTCCAAAGCGAGAT
TGAATATTAATTCCAACGCGATGCTCCAAACGCTAATAGGATTGCGAGAGTGGGAGTGAG
TGAAACTAAATTGTAATAAATTAAAAAAATAAATAAATAGTGAGACCAATGAGGCGACGA
TGCAGTGATGCTGTCCAATATATTGAGAAAAAAAAAACTTTTTATTTATATTTATATATT
TTTCCCTCTTATTTGGGATGTTGAAAAAAAATACATGAATTTCAATTTTCTTTAAAAAGC
CACCGAGCATGCTTCTGGGCCTTGAATCTCTAAGCTTAAAACGACGTCGTTGACAGGAGT
GGATCAACTTTACTTGATAACTGTCGCATCCCAAATATGAATGAGCCACGTGTAGGGCAA
AGGATTAGGATGCACCGAAAGTCAATAGACTTGAACAACAGAGAGAAGTGGCCGATCCCA
ACTCTCCCCTACAATGTCCTAAAACCCTAGCCTCTCTGTTTAAAGGACGTTTGCCTTGCA
GCAGTCGCCCGCCGAGCATCAGGAGTAACAAGAATGGTATCATTTCCACGAGCAAGCCTT
CGTGCTATATTTTGGCTTTTTCCCTTTTACGGTCAAAGTCTGAGCGCTCATATTTGTGAT
TTCAGGGTATCGATTTGAAGGCCGGAGGCAAGAGCAAAAAGACCAAGCGCACTGCGCCCA
AGTCCGATGATATCTACCTCAAGCTTCTCGTCAAGGTACCTATGTCCCTATTCTTTTAAT
TTGTGCGTGTTTGTGTTATTCACATGCTTACATTGGAGGATTTGTATAACAGTTGTACCG
ATTTCTGGTGAGGAGGACGGGGAGTAAATTCAATGCGGTGATTCTGAAGCGACTCTTCAT
GAGCAAGATTAACAAGCCCCCTCTTTCCCTCTCTCGTTTGATTCGTTTCATGAAGGGCAA
GGTCTCTACCTCTACCTCTCTCTCTCTCTCTCTCTCTCTCTC
>contig01195
ATAAGAAACTGCATGGGGAATGAGATGGACTGGTATGGCATCCTTCAGATTGAGCAGACA
GCTGATGAGGTTACAATCAAGAAGCAGTACAAGAAGTTTGCTCTCTTACTTCATCCCGAC
AAAAATAAGTGCCCTGGTGCAGAGGCTGCTTTCAAGTTGATTGGTGAAGCTCAAAGGGTG
CTTTTGGACAAAGAAAAAGGTCCTTGCTTGACATTAAACGAAAAGCTTTTGTAAGTAGAC
CAGCACCAACATACAGGCCCCAGCACCAAATGCAAAACAATTACAGAAGCAACTTTATGG
GCTTCAATTCCCAACACCAGTACATGCAGCAGCTAGCGGCTCAAAATGGCCGCAAAACTT
TCTGGACAGCTTGTCCATTTTGTAATATGAAGTACCAGTATTATGTGGAAGTTATGAACA
AGTCTCTTATTTGTCAAAATTGTACTAAGCCCTTTACTGCATATGAGAGGAGTATGCATG
GGCCCCCAACAGCAACTAACTTGAATCAGTCAGCATTTCCTGAAACGGAATGATATGCCC
AATCGGGCTTTTAGCAAAGTGGAACTTACTCGTCAGGGCAATTTAAGTGCTGAGCAATCT
AGAACAGAGTTCTTTCAGAAGAAAGGTTTCAGTGGCGAGTTAGGTTCACAAAAGGTAAAT
AGCAAGAGACGGAGGACAAGGGATCCAGAATCAAGTGAAAGTTGTGACACTGATAGCAGC
ATTGACACTGAAGAAGATATGCTAGTTGATGAAGATGGTGAGTTTAAGGCAAGAGTGAAT
TCAGGATGCTATGGAGAGTGCCCAAGGAGATCTGGTCGGCATAAGCAGCAGGTTTCTTAT
AAGGAAAATTTGAGTGAAGATGAAGACTTTGTGACCCAATCAAAGAAGGCCAAGGGGAGT
GGATCATCCTATGCCAGTGAAGAGCTGTGCAGAAATGGATTGAAGCACAGTTTCTTTCAA
ACAAATAAGCATTCTGGACTAGCTTCTGGTGTGAAAGATCTGAATGAGGAGAAACAAAAG
AAAGGTCCAGAGAGCTTTCCAATGAAGGACATCAAGGATGTAAAGGAAAAAGTAAAAGCA
GAAGAAAATGGGTGTAAGAAAAGTTCTGAGGCTCATGGCAATTTTGCAACAGATTCAAGC
TCCAAATCCACATCAGATCCAGAGTTCTATGAGTATCCTGACCCAGATTTCAGTGACTTT
GATGAGGGCCGGAATGAAGGGTGTTTTTCAATAGGACAGATCTGGGCTGTTTATGATACC
TTTGATGCCATGCCTAGGTTTTATGCTCGAATTAGGAAAGTTTTCTCTCCTGAGTTCAAA
CTGCGCATAACCTGGCTGGAGCCAGACCCAGATGATGAAGATGAAATTGCATGGGCCAAT
GAGGGCTGGCCAACTCCTTGTGGTAAGTTCAGAAATGGACACTCTGAAAATACTGAATAC
CGTCTTATGTTCTCCCATATGGTTAACTGGGAAAAAGGTAGCCAAAGGGACACTTATAAG
ATATTTCCAAGAAAAGGGGAAACTTGGGCTGTCTTCAAGAACTGGGATATTAAATGGAAG
TCTGATGCAGACCCTAGCAGGAAGTTTGAATATGAATTTGTTGAAATATTGTCAGAGTAT
ACGGAGGATGGCGGTGCATGCGTTGCGTATTTAGGCAAGTTGAAGGCCTTTACGAGTCTT
TTCTGTCGTACTAGTAAAGAAGGGAATGACACATTTCAAATTCCACCAGGTGAACTATTC
CGCTTTTCCCACATGATTCCATCATTTAAATTGACGGGTGAGGAAGGACAAGGTGTGCCA
AAGGGATCTTTTGAACTTGATCCAGCTTCTTTGCCTAAAAATATTGAAGAGATTGTCGTC
CCTGAATATATGGTAGTTGACGCTGGTAATAGTCATCCCAGGGATCCGTGTTCAAAATCT
TCACATAAAGTGAAACCTGGAGTGGAGTCTGAAGCAAGCACTAAGCAGGGGGCTGGTCTG
AAGGGTGCTTATCTAGAACCTGAACTTGCCAATGTCTGTGATACTCCTCCAGCTTCAACC
CCAGAATGTATGGAAGTTCCAGAAGCAGAATTCTTCAACTTTGAAGCTGAGAAATCCATT
GAAAAGTTTCAGGTTGGTCAGATCTGGTCATTGTACAGTGATGAGGATTGCTTGCCAAAG
TACTATGGTCAGATCACAAAAGTTGCTTCTGACCAAGGTTTCAGATTGTGGCTTAGGTGG
CTTGAACCTTGTGCATTGCGAAATGATGTGATCCAATGGCATGATAAGGATATGATCATT
TGTTGTGGAAGATTTAGGACTAACATGCGTAAATCACAATCTTATACATCTGCTGAATCC
TTCTCTCACAAAGTAAGTGCAGAACCTGCCGGCAAGAAAAATGAATATACCATTTTGCCT
AGAAAAGGTCAGATTTGGGCATTGTATAAGAACTGGTCTGCTGAAATTGAAGCTTGTGAC
TTGAGAAAATGTGAATATGAGATAGTGGAAGTCCTTGAGGAAAAAGACTTGGGGATCAGA
GTTTCATTTTTAGAGCAAGTTGATGGTTTTAACTCGATTTTCAAGGCTCAGTTAAAGGAA
GCATCATCTGTTACAATGGAGGTTCTCCATGGTGAGCTGCTTAAATTCTCCCATCAGATT
CCTGCCTTTCGACTAACAGAAGAGAGGGGTGGCAGCCTAAGAGGCTTCTGGGAACTTGAC
CCTTCAGCGCTGCCTGGTCATTATTTCGCTAGGAAGTAACATGACAAGCTTATATTCTAA
TGCTATCTATTTGCTGTTGGACTTTATAGTATCACCAGCATGGTCATGTTTTGTGAATGC
TGTTTTAGAAATAGATTTTGCCTAGATACATACTGTGTTCTGGAGTTGCCTCTGAACATT
TCTTTTGGTGTCTGGAGAGATCTGTACTGGCTCAAACTCTTTTGATCCCTTCAATTTTGG
CATGAAGCTTTGGTTGGTTAAGCCACAAATCAGTGATGGGAATGGCAAATTAGCCAAAGC
ATGGAAGTTAGATTTCTTCACTTTGTTGCTGCGGTAGCAGTCCTATTTCACTTCACATTT
TCCTGTAAACTCTCACATTCCAAGTTATCATATTAGCTTTTCTTTAGTTGGATGTAGAGA
TGAAATGCTAGCAGCTCATTTACTATTGTTTCATTTAAAAAATAATTCTATTTTGGAAGA
ATTTTGGTGGGCGAAGTTTAGCTCTATCATTTGCAAAATTGCAAATGCATTGGAAATTAG
CTCTTATGAAGTTCCATGTATTCTCTTGTAATTCTTCTTTTGCTTAGTAAATCTTCAAAG
AGCAATGTCCTAGTTAGTCTGAGGGCAAAAGCTTAAACTAATTTAGGACATGGTTGCATA
AATTCTCCTTCGAAGGGAGAGATCCTGGTATGTATGTGAAGTGAAGAAACTGTAGTCTCT
GATCCAACGGTTGATATCTACATATTCTAAAGATATCAGCGAATATTAGGGCTCTGCACG
ATTTCTAAGATTTGAACTGGACTGAAAAATCAAACAGAACTGAATCGGTGTTGAATTTAT
TTTACTGTTTAGTTTGATTTTAGTTTCTTATCAAGAACTGAAGTAGAATCGAATTAGTAT
CGAATTTAAATCAAACTGAATCAGAACTAAATTAAAGAATTAATTTTATATATATGTATT
TTTTTTATATATTTTAGATATATTAAATAGTTTCAATAAAATTGTATATATTATACGTAA
TTAAGATTGTTGTATATATAATTTAATTTACTATTAATTATAAGCGTATATATGTAACTT
AATATTAATTTTTATTATTTTTAATTATAAATATATTAAATATCATTAATTATCTTATTA
AATCACCGTTTTAATATATAATTGAAAAATATGTATGAGATAGTAAAATATATTTATTTA
ATATATATATATTATGAAGCGATTTAATTTATATATGAAGTGACTTTATAGTCATTAATT
ATTTTATTAAATAAACTTTTAATAATGTAGTATATTTGCTTGTTAAAAATTATATAATTG
AAAATTATATATATGATAGTAGAATATATTTATTAAAATATATGTTATGAAGTGATTTAA
TTAATGTATGTATTGTTTTATAGGATTGAATTATAACCCATTGAAAATATTAGTGATACG
ATACAAAAAAAATATTTTGCAAGGTATATAACAAAATTTTAACTTTAAAGAGTTGAATGG
AAATATAATAAAGAATTACTTTAGCGTAGCAACTCAAGTTTCATGGGTTGAAAGGATTTA
TGCAGAATATTGGTACTGAGGTATCCCTACTCAGTGCCAACAATTCACTCCCAGCACCTG
TCAAGGATTCAAATAAATGATCTCTACTCTGATACCAATTATATAATTGAGTACTTACTA
TTGTGCTAAACGTTTAAACTTTTAGAAAAGACACAACTCTAATACTTTATAACGTAATAG
TCCAAGCGCCATGGGTTGAAAGAATTTGAGTACGATGCTGACTCATTGAGCTATTTCACT
CAGTGTTAATATTATGGATATTTAGTTATTATCTTATATTTTTATGTGATAATTGTTAGT
TTGATTTTAATATTTCTTTTGAATAAATTATTATATTTATGTTATTCTATTAATATTTTA
TTTTGATATTGTTATCTTTATTTGAATATTAATGCTATTATTTTTATTGATATTTTGATG
TTAAAAATATATAATTAGATTTTTTTTAAAAAGACAATAATACTGTAATTTTAAGTGTAG
GAATCGAAAATTAAACTGAATTGAAATCGAAATTTAAAAGTAAAAATAGAATCAAAATTA
GAATCGAACCTAAATTTAAACACTTAAAATCGAACTGAAATCAAAATTGAAATTTAATTT
CTCTTTTAATTTCAAAAAATTAAAAAAACTTAAGTTATATTCTGATTCTGATTCTTATAA
AAAAATCGAATTGAAACCACAACTACACAGCTCCAGCAATAAAAGTGATTATCCAATTTA
ATTATAGTTTTTAATTATGAAGAGCAATGAGGAAAATAAATTGAGCCGTATACATTAAAA
TATGTGCAAGAAAATGGAGAAATTATATATATATATATATATATATATTTTAATTATATC
GTATATTAATTAAATTTTATATTTTCTAACTTTTTTAATTGTCCTATCTGATGTAGTTTG
ATGTAGCATTTAAAGTAGTGTGATATGAGATGGTGAAGGCAATTGAAAAAGGTTATTTGC
TGATGACAAAATATAATTATTAAAATTCTTAATTATATTTTACCGTGGCGACATGTAACG
TTGCGTGATGTGATGTTTAATGGGTACGAGGTGACATTTAACGTGATAGGTCTATTAAGT
AACCAAGGGACCTGTTGATAGCATAATATATTTAGTAAGAGTTGCAAAATATAGGATTTA
AATGGTAAATATAAAGTTTAATTAATTTAAAAAATTAATATTTTAATTAATATAAAATAT
AATTAAAAAATTGAAAGTAAATTTTTTTTTTCCTAAAAAAATATTTTTATGGTGTTTTGC
GTTAAAACTTTATACAACTTTATTTTGAGCACTTTATAAAACTTCATTATAAAGTCATTT
TTCTATTGTTTTAGATTGTTTGCAATTATTTTTATTAAAAATTCTCGATTTAATAATATT
TATTTATTTATTAAAAATATTAAATATGATTAATTGTTTAATAATAATATTTAAATTGAT
CGGTTAATAATATAAAAAATTAAAAAGTTCTTAGAGTTCGCTTTTAATTTTTTTTTAATT
ATATATATATATATTTAAAAAGAGCAGTTTATTTTTTTTTTGAAAACT
>contig01198
GACAATAAAGGAATTGAACAGACCCTGGCACCAGCTTCGTCGAGTCCTTTGAGAGCATCT
TCTCCAATTTTATCGAATTCAGCATTGGCTTCTTCAGCAAATTGAGTTAGATAAGCAGAT
CTCTCATCCAAGTAATCAGTGAGACGAACTTTTTGTGCTTGAAGCATAGCTATTCTGGCA
AGTAGCTCTTGCTTTCGAGTATCACCTTCAGGTGGGGAGGGGGAGCTCTCAGAATCAGCA
TCATTGGACTTGCAAAGGCAGAGGATTGAATTCTTTAGGTTGGTTGGTCTTCCAGTGTGG
AAAAGGGCTTGCTTTGTAGGCGTGAAGAAGGCGTTAATGGCTTTTAGGGCGATCATCTTC
TTCTTTCCACAGAGATAGCAAGAAGCAGAGGAGAGTGGGGTTGGAATTTTTTGTGGACCT
GTGAGGCTGTGACGTGTTTTGAACCTTTCATTTGGTAGACCTTATCCGTTGCAATCACTG
AAATCTTAAATTTTCATAGTTAATACAAGTTTCAATTAAATTATTGTGCAATCAATTATT
GTTGAACTGAAATCTATTTTGACCGTGACCGTTGCAACTTGCAACACAAAATTCTCGTCT
TCAAACATTTTTATTGGGATCACGTAAGCAAAAGAAAGAAAATAAAGAAAATAATAGGAT
GCCTCGTGCAGAGTGATCCTTTATGTAAGCGAAAGAAAGAAAGTAACCTTCACCTAATGT
TAAGCTCCATCGAAAATCTTAATCCTAACAAACATTCGAGTTCTACTAAATTGAAAATTC
CTTAACATGTCCAAAGAGTATTTACAAGCAACTTCCAGTTTTCCAAACAACCAAACTAAA
CAAAAAGATATCAACATAAACATCCACAAGAAATGAAATTACGAATTGCTTGCACAAACT
TCAATCTACAAACGATTCTATCTCATGAAGCGCGTCCAGTTGCCTTCTTGTAAGTATACC
ATTTTGCAATCCAGAGATATACCAAGAAGTTCAAGAAGCTAAGGATAGCTAGGAGCCAGT
AGAAGTAATCGAGATGGCCCCGGTTCAAGTTGTCGGGAATCCAACCAAGCTTACCATGCC
TTGTAGTAATATTAGTCACTATGGTAACCAGCAGAGTGCTTAAGTAATTTCCTAATGCAA
CAGTTGTAAGAGAAAGAGCCGAACACAAACTCCTCATTGCATCAGGTGCCTGGTCATAGA
AAAACTCCAACTGCCCAATGAATGTAAAAATTTCTGCACATCCAATGAGAAAGTACTGTG
GAACTTGCCAGAAAATGGACATTGGAATGTACTCGAGATCATAATAATTATGCTTCTGGA
CATATTTGATCCGAATAACCTCTAACACTCCAGCAGTGATCATCGATAAAATGGATATGA
CAAGGCCAATGCCCATACGTTGCAGCTGGGTGAAGCCTCGTTCATGACCTGTGAATTTCC
TTGCATATGGGACAATGATTTGGTCATACACAGGAGCCCAGAAGATAACACTAAGGGTGT
CAAACAGGGAGAGGGAAGCGGATGGAATCTTGAAATGTGGACCCATATGTTGGTCCATGG
TGTTGCCTTGTAAAACAAACATGGTGCTCATTTGACTATATACAGTGGCAAAGACTATAC
CACTTGCCCATATTGGAAGCAACCTGATAATGGCCTTGAGCTCTTCAACTTGAGTTACCG
TGCAGAGTCTCCATGGGTCTGCTGAGCCCTTAATGCTGTCAGTTTGCGTCTCCACAGCAG
CCTTGTCAAAGAACCTGAAATTTGATAATTTTGTCTACATCAAACTATGAGAATAACAAT
CAGACGCTTAGTTCAATCCCAAAACACTGCCCTACTTTTGTTGATATTACAATGCAACAA
TAAAGTACTAACAACTAAAAAATGACACATATTGGGTGTTTTGGATCATTTCAAGAACAT
ATCCTTTATCAGTACCCAACAACAGAAAATACTATGATATATGGATTTGGATGTGAGATT
CATCTTGCATGTATACTGCAGAGACATGAGTGTTGATATATGTTTGTGCCTTTGGAAATT
GGAAATGAATAATAAGATTATTATTGGAGAAAAGCATGCACATTGATAAGTAACTGGCTT
TAGTAAACTTGCATATTAGATATAGGATCAGAATACTTTACTTGAGCTTGTCTGTGTGCT
CAAGCTTGCGGCTTCCTTGGATATGACTCTCCTCATCTGCAGTCTCATAAAGAAGGGACT
TATCAGCAGGAACTTGAACATGCAATTTCCTAAAGGATGCAACTATAACCTGGAAAATCC
TTGTAAAGGGACTTCCTCCAGGCTTTTGAAGTCGGTATAACTTGCTTCCTGAGAAGAAAA
ACACAACTGCAATGGCCATTGCAACAGTTGGGACCCCAAACCCCCAGCCCCAGCCAACAT
TCATTTGTATCCAGACCAAAACAGAAGAAGCAATAAGTGCACCAATATTGATTGAGAAGT
AAAACCAATTAAAAAAGGAGCTCTTCTTTTTCTTTTCATTGTCATCAGCTTCATCAAATT
GATCCGCCCCAAAAGATGAGACACATGGCTTGATTCCACCAGTCCCAAGAGCAATTAAGT
AAAGTGCCACAAAGCATGCTACACTCTGTGCTGTTTTTGGGTGGCAAGAATTCATATCAC
ATGATGGCCTTATTCCAGGGACAGAAGCAGAAATTGTTAGGAGTGTCATTCCCTACAAGA
AAAACAAGTGCTTATCATTTCTGCATCAAACATGTTCAGCAACAGCATAATTTATAGCTT
GGTTTAATGTCTATAATTAACTTTTAACAATTGGCATTAAACCTTGTGAAAAAGAGAAAG
CAGAATATTTTTTCTTTTACAAAACTTCGAAAAGACTAAAAAAGAAAAAGGGGAAACAAA
AAAAAGGCAAAATGTACTATTCTCGGCATCTGTATGAAAAACCAAGAGTTCTTCAAAAAT
AGCATTCTTTTACATATCATGTCCAGAAAAAAAGGACAAGCACTAAGATATTTTGCGCAA
AATCATTAATAGTACTTTTATAACATATTTTACACAATGACGATTTGG
>contig01210
AGACTGTTATCAAGGTATGATGGTTTATCAATTTTTATGATTTCAGGATAAGTATAGTTA
GAAATCAGGTTACGTGCACACAAGGTGGTTTTCTTTCTTTGTCCCTATCTGCAGTATGAT
TATAACAATTAAATTTCACTTGCTTGCAGAGCTGTGAGTTTGAAAATGCTTGTGCTGACT
TGCAGAAAGAGATGATGCTCAAGCAATAGGTCAAATGATATGATGATATGTTTTCTATGA
TTTGTTGTCCTATCTTTACCAAAATGAAATTCGTCCTGATTTGGGCGCTTGTGTTCATCA
TTTGTTGTAGAAAGGTTGTTTTCTCTTAACAGCTGGAAGTTGTTTTACCCTTAAAAGAAA
AAAAAACTTCCAACTTCTAAATTGTCTTCAATCTTCGCCCAATTATCTTAGCAGCGTTTG
AACAAATGGTTAGCTTTATGGGGTTCACCATATGGCAGTGTCAAAATTTAAGCTTGATTA
CGGACTAATAGAGTTATTAATTTTTTTTTTCAATCATATTAATTACAATTAGCACAAGTC
AAAGCACATTTGCAAGCCAAAATAAACGCACACAAATAATTAAATAATATAAAAATACAA
TTAAGCCAACATGATGAGATTAAAACTTGAGATAGAGGGACCATAAAATTGTTTTGATTT
AAATTAATCTATTCAATTCAAGATAAGGGAAAAGAATTCGATTTCAGTTTCCAATTTTAA
AGCTCTAATCCAATTTTAACCGAGCCAATCCAGTCTGATTTTAAATTCAAACTAGACAGG
CTGAATGATAATTTGTTACTTATCACATTTGAGGGGATCAATCTCAAACAATCTGCATTT
TCATGTTCAAAAATTTGCCACTCTAGCATGGATATTAAACGGTATGATGTTGTTACAACT
GGTATTAGGACTTTTTTCCTTCAAATGGTGAAAGACTCTAATCTATGCTTCCAATTTAAT
GTTACATTATACTTCAACTCTGCAAAGTCTGAAAAGTAAGCATCTGGGCCTGTATCTAAT
ATAAACACAGAAGACACATCCAATAAACCAATGGGAAAAAATAACAAAGGAATAAGAACT
CCAAATTTTGGCATAAACTATTACAAAATGCTTATTTTCACATGCTTCTTGGATTTTCTT
TCTCCATTCTAGTCAACCATGAGAAGACAACACGAAAAAAAAAGGCAATTTCTTGGTTAA
GACTTGTATGTAGAACCACAAAATTACACGAGATCAACCAGTGACGATCTTACTGTAAAA
AATTTGGCCAAAAAAAAATAAGTTAACAATATTGAATTGTCTATACGATCCATTTTTGTT
GAAGGAGCCTCATTACGATTTCTAGATGTGTTGCCTGAGTGAAGGGCATTACGCGTCACA
CAATTCACCTGTTTCCTTAGTCTAGCATTATCAGTGAATATATTTGCTAACATCTTTCTT
AACTCAGGATCTGTTGCCCCCACATCATCATCCTCAGAAGTGGCGATTTTACCATCTTCA
AATAATGCTCGCCCCTAATAACATATATGTGAGTTATGATGAAGAGAGTACCCAACAATG
GTGTAGGCAAGGGAAAGAAAAGAAACCTGATATTACATGTTGATATTTAAAACGCATTTC
CCAAATAAGAAAAATACAAAATCAATATTTCCAAATGGGAGCTATCATATCAAGACACCT
TGCCTTTGTTGCATGATGAGACAGGATGCACAGAATTATTAGTCAAACAAGGGCAATAAA
TGGATAATGCATCCATGCTCCCTTTGGCAAACACACAATGCCATATTTTTGATAAAAACC
CTAACACCGGACAACATTGTTTAAAGATGACAAGCAGAGTAGAAAAATTAGAAGTACCTC
TGCTACCAGACGGCCAATTTGATCATCAGATGTAGACAACAAATCTAAAGCAACTGCAAC
TGAGGATTCCACGATAAATTTATCATCCTCCTTGCTAGACAAATAAAGGTTGCACTCTTT
AAGCTGGTTGCAGAGAGTCCAGCAGTAACGTACCAGCTTTTTTCGAGCATCTTTCTCCTG
CATAATCATTTCTCTTTCCTCCTGAAGAAGTTTCTGAAAAATAAACGATATCATAGAATT
ATCAGATAATACTTCCGCTACTTAAACCGAAGGAAGTTCAAAGATTAACTAAAATTTGCT
AATAACATTAATAAAGAGAAAAAAAAGTTTATAGGCCTGTAACTGATAGCAGTAAACAAT
ACTATACTGACAGTTTCTTTAACTCCCCTAAATTATGACAGTTTCTTTAATCCCCTAAAT
TATGTGATATAGTTCATGCAAAGAGAACAATATAATTTTTAAATAAACTTGGAATTTATT
ACATGATTAGTAATGGCATAAATTACCTCAACTTCAGATTTCTCTTTCAGTGATTGACTA
AGTTTCTCCTTCAGTTCTGCCTGTGAACTTTTGAGGGATTTGAATTCTTTAGCCAGAAAT
TTAATATCTGCTTTTGATTTTGCTTCTAGCTCCTCATACTGTTTTGACAAATTCTCAAGC
TGCTTTCTAGTAGCATCCAACTCTTGCAATGCTGTGTCTCTCTCCTGATCAGTGGATCCC
ATTTTTGACTCTGCACTTGAATTTTCATCCTGCAATAATTACACATTATAATTCAATAAA
TTGTAATTGAAAGAATCATCTTCCCTCCAACAAATTGATATCGCATGTAGGACATTGAAA
AGAAAACCACCAAAAGAAATCACAAAAAAAAAAAAAACTTAGTGAAAATAACGGCTGATA
AATAACCTCTTTAGACTCCAATTTCAATTCCATTTCTAATGATTTCCTCCTCAGTTCCTC
CATATCCCACTGCATTTGTGTAAGCCTTTCTCTCTCAATTAAAATAGCCTGCTGCAGGTT
TTCTTTATTTTTCTGTTTGGTAGTTTCAAGTTCTGCCTCCAAATCCTTGACCTGGAGAGA
AAAAATTGGCTAGGGCCCTTTATATAAAATCCAAAGGTAAATATTTGTGTAAAACTGGAG
CCTTTGGCAAGATATTAAAAGATGAAAGGATGTGCCCGCATTTGGAAATTAGGATATTCA
ATATGATCTTGCTTACATGCAAAACCACGAAAACTGTTATCCATAAGCAAGAAGTAGGAA
CATTTTCTACCAAAAAAAAAAAAAAAAACCTCTACTCAAGGAAAAGACCCAGACAGTAGC
ATCTGAAAAGCACATTCGGTTTTTAATTGACATACCTTTGTAGTAAGGTAATCTTTTACA
GCTATTTCTTGATTTAATCTTGCTATAAGGTCCTCCATGTCTGTTTTTGTTGTGACTAAT
CTCCGCTGCATGGTTGTTAGAACCCTGTTCATTTTATGACGCTGATCCAATGGAAGGACT
ATTTGTGCATCACCTGTAAATTGCAACTCCGCGCTGCCAAGAATACCTGCCATACTAAGA
ACCTCAGAACCCCCAGGAAGGTCAAGAGATCCATCACCAGATGAATTTGGTAGGCCAGAG
TTTGATATTTCACTGCCTCTTAGAGAACTTCCATCACTTCCAATGCTCTCGCTAGATAAC
TTTCGAGCATGACCAAAAGCCTTGCCAGGCTCTGGCTCAGAGAAAAGTTCCATCCCATTG
CCAGCAAGAAATGAGGATTTAGAAGCATTTCCATTATATGTATCCTTCCCTATGACATTA
TTCACATGTCTGTCATGCGGTTTGTGCCTTGGAATACCTTCAAGCTGCTCCAGAATAGTC
TGTCCCATAAACAGCCCCTCATCAATGTTGGACATGCCATAGTTCACAAGCTTTTCTATT
GGATTTGTCAAATCTTCATCCAATGTTAGACCCTCAGTTCCAATTTCAAAATGTTCATCC
CTTACTAACCTTGGTGTTCCAAGCTCCGATGTCTCATAAGCAGTATCACTACCATAATCT
GATGCAACTGACGAACTACCAACAATCACAGAAGAAGTGGAATGTGGAGGTATATGAAGT
GAAGGTGTGCTATCAACAGCAGGACTAGTCTCTGATGACTGCTTATTTACATCCTGGAAT
GCTGAGAGATGTTGAAAATATAAGGTCAATTTTATTTTTCAGAAAAGAAAAATAATTTGA
CAAATCCAAAAGGAGGCAAATACGTAGTGTGTCAATTTTATTTCTGAAAAAACAAAAGTA
GCAGTGTACTTTCACTTAAATATAAAACAAGAGCCAATGATGTTTCAAGGTGAACTTGCT
GCAATACAATAACACATACAAGACCTCACAGCAGCTTCTAGTTCAAGAAAAGATGCAACT
GCCACACTTCTTGAGAAATCAACGTCAGATAGCAGCTTTGTCATCCACTCCTCCAAAGAG
CACCTTCTCTGCAACAAAACTAAATCTTTTAAGAATATTAGTCACTCCCATGTGAATGAA
AATAAAACAAATTACTATTCATTTTCCAAAATAATTAAATAAACTCAATTTACACATATG
CAGATCATTCTCATTAATTTTGTAAATCTTCCATCATATTACAAGTCTACCAAGGAACGA
CTCTAAAATTAAGTGCCGAATGTGGAAATTTGCCTATGGAAAATGAGGTGCTATTAGCTA
CAACTGGAAATGATTAAAAAAAAAAAAAAAGAATTGAAACCCAATCAAAAAACCTATAGC
AAGTCCCAAGAAATTAAAAAAGGGAAAAATTGTGATGCAGAAGCCACTTGCAGGCCTACA
AGACAGAAAAGCACATGCAACAACGAAGTCCATTACTACCTCTTCCAAAAGAGCCCTGCT
TTTCATTCGTAGTAGTCCCTTGGGTGGAGCTGGTGGAAGATTTTTCTTGGGAAATGATTT
TTTAAGCTGCAGAGGAAGCAATTGATGATATAAGAAAATTGTTTAATCAACATCTTAAAT
TTTGAATGAGAAAGGAAGCTCAGTTCCTATTAATAATGCCTGATATAGTGATAAGTATTA
AGTAATTCAAGTGTGCCTCCAAGAAATAGTACTTACGTCAGTAAATAACTTCAGAAAATC
ATTAAATCTTCTCAACACTCCGCGTGTTGTTGTAATCCCTTCTGGTGATTGCACACCAAC
CTGAACCCTGTAAAACTGTCCCCTAAGAATGTTAAAGTTGAAGATGTTTAACATTTGTGC
AAGGTCATTAATACGTGCATGCACACAAACAGACATATATACATGAATGTCCATCAAATG
GGAAACTGACTCACAATATCACAAGAATCTTGTTAATTATGGCAAGTACATTTGGGAGTG
CAAAGCTAGCAACTTTTATATAACGCTGAATACAAATGAAAGCTACAAGACACTAAACTT
CTAATATCCCAACAGTTAAAACTTGAGATTCCAACTCAGATCTCGAGTCAAAGAGTTACT
AGGGTGCAAAAATTTATAAGGGAAAAGCTATACCCATTGTATAGTGAAAACAATGGGCAA
AAATAAATAGTAATTATAGTTAATAAATTGTTAGTGTTCAGTTTATGGGTTGCAGATGAA
TTCGCAAATCCAACTAGAAAGAGAATTGGTTAAAATGAGTTAAAAGGACATTTTTTAAAG
TGATTCTTGTACTGCTGGAATGAAATGTAAAAACAGAACCCAAGTTCTTAGCCACTTTCA
CCATGATTGCATATTTAGAGATCATTTAATAAGTTCTATAACAGGCAGTTTACTAATGGT
TAATGAATGCAGAACATTTGTGCAAACTTAGAGGTGTTTTTCGAGTGAAGAATATATATA
TATGGAAAAAACACTTGCATTCTAAAGCAATAAATGGTAATACGCAGTCATTTATATCTT
GCAAGTGAATCCAATATTTTTTCAAGTCAAATTTGTAGAGATAGTATAATAACAACATCT
AACCCTTGGCATAGATAAACACTGGAGAGTCATTCAAT
>contig01212
TATAAAATTTAATTTTAAATTAATTTATAATATTATTTAATTAATATATTTAAAAATATA
TATTTTTTAATGATAATTTTGATAATTAATAATGTCAAATAAATCAATTTATCTTTACAG
ACTTTATACTTAGTTTTTTTAAATTATTATAGCAGACGCTGTCTTTGCTGTCTTTACTTT
TTATCACTTTTTTTACAAATGCATGAATCATACGGTTTTTACGTTGTTTGACATTATTGC
TATACTTTTAATATTGAGCTTATTTTTATTAATTAATAAAAAATGGTAATAGTATTTTAT
AATTAGATCATTTTTTAAAATTAGTTGATTTCAGTCATTTTAATGTGATTATTCTCACTA
GCTAAACTAAAGACCTCTTTTATTAGATGAATGTTTGCCAATTATAATTGCATTTAATAA
TTGAAATGCATGCCCTTTTATAAGATAAATTAATTAAATTATTTATATATCTATCAGTTG
TTGATCTTATTAAAATTGAATCAAATATTTTCTAAATAAATATCATATTTAATAATATTA
ATTATTTTAATAATTTTTAATTATTTTAATAATTATCATTTATTTTATTAACGAATTATC
TATTAAATATTAAATATTTATATATTTATTAAAATAAAAATATTTAATAAAAATAATTAT
TATATTAATTATTAAATATAAAAATATTAATAAAATATTATTAACATTAATTAAAATATT
TTTTTAATTTTTAAAAAATATAAAAAATAATTTTTTATAAATTATTTATTTAATTTTTAA
ATATTAATATAAATATTGAGCAGCATAAATAAAATAATAATAATAATAAGTATTTTGAAT
AACGGTGCTTTAAAAACTATTGCCCAAGAGGCCAAACTTGTTGAACTATTGAGAGGTTGA
AGTGGTCAAAGGCGGATTTCGGTTCTAAAAATTATAGGGTTCTTCAATTTAATTTTCGAT
TTAATTTTAATTAAAGTTAATATATTTTTTACTAGAGAAACATTTGCTTTGTATTGAAAT
ATGATCGAATTGCGTCTCCAAGAAAAAGAATGGGATCGAATTGAATCCAACAGTCCTATT
CGAATTTAAACTCATTTTAATTCATTTAAATTTGATTGATTTCAGGTTGATTTCAATTCA
TAATTGCACAGGCAGTGGAGGTGAGGACTGTGGATGGACACGAAGAAATTGGAACAGAGA
ATAATTTATTGAAGCAATAAAATAGTAGAGGAAGAGGAACGTGGCCATGCCGGAGTTGTA
AAATAAGGCTAACAAAGAAAAGTAGAGAAGAAAGAGACGGGCAAACACAAAGAATCAGAT
TGAGAGAGAGAGTGAGAGATGGCAAATCCACAGCCAAAATAGGAAACCCATAAAAAAAGG
GACAATCGGGAGGTGGGCAAATGCTGGAATAGAGTGGCTGTGAATAAAAGAGTTTGAGAT
TTATATGGGGAGCGGAACTCTCGTGGAAGGTGTTCGTCGTTGGTTTCAACGCCGCAACAT
TTCATCATCATCTTCTTCTTCATCTTCTAATACTGTGAATGGTGGAGATAATAATAATAT
TAGTGGTCAGCCACAATCTTCGGCTGCTAGTGTGCGCGAAAGGCGAACCAAGGAAGGGGG
TGGAAAGCAGCGGCAGGAGGAAGAGAATCAGTTAACGGTTATTGAGGATTATGATTTCTC
TGGATTAAAGCAGATTAGAGTTCCTAAACGAAATACCCATTTCGCTTTTGGCTCTACTAC
CACTACCACCATGGATCCACACAAGAAGGTAATCCCCTGCATACTCCTGCCCCTCCTCGT
AAAAAATTAAAAATAAAGTGAATATTGATTTTGGGTAATCTTTTTTTTTTTTTAGGTGAT
CTGCAATTTTCGATTTTTTTTTTATTTTTTTATTTGTTAGCTTGTTTTTGTTTCAACATT
GGATGTAATACAATCCCAGTTGCAGTTTAAAAAAAAACTCTGGGTTTTGTTTGGCTGCTT
AGTAAATGTGCCAGAAAGGATTAAATCTAAGATGGTGAGTTCTATAAAATGTAATTTCAG
GACAAAATGAAACTGAG
>contig01213
AGTTATTATTATTATTATTATTATTATTATTATTATTATTATTATTATTATTATTATTAT
TATTATTATTATTAATGTCATCATGTTTGTTTTGAAAATCATTTGTCATCAGCTTAAAAG
ACGACTATATAATCTTTTAGCTATTTGGCTTATACCATAAATAAATATTTGGAGTTTCTT
TAGTCCAATTGATATGATATTGCAGCATTGTTTCAGAGTATGTGGCACCTAGTAATTTCC
TACCCAAAGATCTTACTTATTTTTGAGACGTATATTCTTTTTGTTGGTGTCCCATTATGT
GTATTATTCAATCCTGATGACTTCATGCCCCTTATTTCTCTGCCTTGATGTATTGAATTT
AAATTATCTATTCTTGGTCTTTTATATTTTTGTTACCAGTATTTTACTCTGTGTACTTAT
TTTCTTCAATTTGTAGAATTTGTGTTCAACATCTCAAAGGAAATGCCTAATTTGAAATTC
CTTCTTCTCTTGCAGTACACCCCTGCGATTGATATTTGGAGCATAGGATGCATATTTGCT
GAAATGCTTACAGGAAAACCATTGTTTCCTGGGAAGAATGTAGTGCATCAATTGGATCTC
ATGACTGATTTGCTTGGCACTCCTCCTCCTGAATCCATTTCTAAAGTCAGTATTCCATTG
TAGTCTTTTATCTTCTATCGTCAGTATGAAAGCCCATAGTATAATTTAAGCAAATGCTTT
CTAAAGTTATATTCTCGATTTTTGTTTTGATTTTCAAATGAAAAACTAGAAAATTCATCT
ATTTTTGTCTTATTCCTTGTTAGTTTTCTATGCTAAATTTAGAACATGCTTTAGCATGAG
ATTATTGAAATGGTGATCAAATATTAAAGATTAACTTATACTGAGGTAATGTTTAGGGTT
GCTAATGGTGTTCAAGTCCTTTACACCAAAAATGGTGGATTTAAAATGGGTGGGTGGGGC
TTATGGAAGGGGGAGGGATACCTCTAGTAGAATAGCCTAAGCTTTTTCGGCCTCCCCATT
GATATATATATATATCTATCTATTGTCCTGGTTTTACCTTACATTATTTTCTGGCTTCCT
TCTGTTTTTTCCCTTCTTTACATTGGCAGATTAGGAATGAAAAGGCAAAGAGGTATCTTA
GTAGCATGCGGAAGAAACATCCGGTTCCATTCTCACAGAAGTTCCCTAATGCGGATCCTT
TGGCTCTGCGCCTTCTCGAACACCTGCTTGCATTTGATCCTAAAGATCGTCCAACAGCTG
AAGAGGTGAGAAAGATTCAATAAATAATCTGTCTCAAAATTTATAACACAGAAAGAAATA
TCTATTGTCAAGGAATCATGGCGCCTCCTAACATCTGTATTGCTAGTGGTTTTAGGCATT
AGCTGATCCTTATTTTCAAGGTTTGTCAAATGTCGATCGTGAGCCATCATCCACTCAACC
CATTTCGAAGCTGGAGTTCGAGTTTGAGAGAAGGAAATTGGCAAAAGATGATGTGAGAGA
ATTGATCTACAGAGAGGTATGGTTGTACTGTATATAACGACCCAACTAGGGGGCCGCTAC
CAATGCTAGGGAATGGTTCAGGTTAAGGTTATCAAAACTAGTAGCAAGCCTATAACTTGA
TAACAACATTTCTTTATTCCATTTAAAGCAATAACTCATAGCAACTCAATAACTATACTC
TAGCTTTTCATATATAAACATTTATCATTTCCTTTAAAGATAGCTCTAAAATTGAACCTT
TTCATAGTCATTAAAAAAACCTAAAGTATAGTCTCTTTAATCATGCATAATCATAATAGA
GTACTTAGAGTGAGAGAACATAAAGTTCATTCAGATCTTTTACATTACATAATATACAAC
ATTCCAGAACCGAAGCACAATACTAAACTATTAAATTACATGTCCCAAAACAAGACTTCA
TAACATACATCAAACAGTGCTAATCCACTGCATGGCTATCCTCTCTGTTGATACCTTTAT
TCTTCGGTTCTGCGTTTGGGGTTAAGGGAAGGGGGTAAGCTTTGGAAAGCTTAGTGAGTA
AACTAATACTTATAAATTATTAATTCCGTTCATTTCATACATATGGAATGCATAAAGCAT
ATAATTTTACATATCACAAATAACTTCACATAAGGTAGACTGTCATCAGTGATTTCCCAA
AATCAATTTGCCTTGCTCATAAAGATACTTTTCAGGATTTCCTCTTATTATATAACATAA
CCAATATGCCCAGAAGCTCCTCGGAACTTCCTCTATCTAATGTGAGGTAAGGGCTTATTA
GGTTTCACTTGGTCTTACCACACTGTATCATGCATGATCATATCATATCCATATCATATC
TATATCATGGAAAAATTAGTGGGTCACCAACATCTATCGAGCATCAACAATTAATTTCAG
TGATGCTGCATATTTGTGTTTTAGATACATATAACCTAATAGTATCATGAAATGATGCAT
GTGAATAGTCATGAGTCCATTTATAATTACATAAAAAGATTATTATTTATTAGGCTTAGT
GTTACTCACCTTTTGAAACCTATCAAACACCAACACTTACTGTAGCTCTCTTTCTAACTA
TAACTCTTTGGATCCCTCAAGTTCAATCCTATAAAATACGGACCCTAATGAGTTGTCCGG
ATCTTTAATACTCTATAAACACATTATAGCATAAATTCTAGGTCATTTCTATATATAAAA
TTGGGTTTTAGAGCCTTGGAATGAAAAGGGAAAATGGGCAGGTAGAAGTAACTTCTGCTG
TCGAACTCAAGTGCCCTCAAGAAGCAGTAGCTCTTCAATTGCCAAAGTTATGGCTTTCGG
TAGCCGAACGTGGGTACTTCCAGAATTCCCAATTTGAACCACAGAAACTCAACTAGGCCA
AAACTTGATCCTTTTTCTTTCCTAAGCTCAAAACTCAACTCAAAAATATATATTTACGCC
ATAAACTAATCAACTAACCCTACCAAACCTAGAATTTCAATTTGCATTCACAATTCCTTT
AAATCCACAAGGAATTTCAAATCCAACCAAACCCAAAGTAAAAGAACATTCCAAAAGAAT
CATTATTTCACAAAGTCTCATTCTCAACCTCTCATGTAATTTAAATTCTCCTCTTTATTT
CAACCTAAAGCATATTACATAAACTCCTCAAATTAAAGAGAGAACAAGATCTCTCTTGCA
TGCAACATCAATTAACAACATCCATGGACAAGAAAAGGAAGAATTAGCTATCACAGCACA
AGAAAGACTTACCTTTGAAGCTAAACTCCCTAAACACTAGGATTGCATGCAAAGAAGAAT
TCTATCTACTCTTCAGCTTAACACCTTTTTCCTCCCATCTAGAACTCCTTGCATGGAAGA
GAAAGAAAAAAAAAAGAAATTCAATTGATCACAAATTCACTTTAAAGGTAAAAGAAGAAG
AGAAACAAGAATTTTGGGTCTCATACTTACCAAAACAGAGGAAGAAAATGTATTTTCATA
CATTTTTGTCCGTCCTAGCACCTTTTTATACCTTCGGTAAAAAAAGGACTTGGGTAGTCG
GAAGAGGAGGTTTCGGCAAACAAAGTAGTTACTGTACCTGCATACTCTTTTAATCCAAAA
ACCTCCAACTCCAAACTCTAAATCCTCTATCACTTAACTCAAAGCACTATTAGAGTTTCT
ATCACCATCCTAACTCATCCTCGGAATTCTAGCTTGAACCGAAATTCCCAAATAGTGCAG
TAATTCAAACATTGGAAACTTGGTGGATGTTATGATATAAGTGATGTGTGCTTTATGCTG
TATTGTTTGTCCTTCACACATCACTATAATTAATGAAATTTTGTTATAAACTAGATACTA
GAATATCATCCTCAGATGCTGCAGGAGTACCGTTCGAGGTGGAGAACAAACGAAGCTTTA
TGTATCCAAGGTAGGGTGGTGGTCCAAAACCTCAAATCCATATTAGTTGCTAACCTCTAA
TGTAAATTTGTATTAAGATGAAAAATACTTTGCTTCATTTGGAATCCAATTTTTACTTAA
AATAATTAGAAGCTATTCCTAGAAGTATTGTGATCTGGTCAAGGTAAAACTGCTAGTCAT
ATGAGCTCCTTGCAATTAAGTTTTGTGTTGTATTTTTGGGGTTGGAGTTTGCATAATATA
GGATACAGGCTGCCAACACTCAAAATACACAAAAATAAGAGGTTGCATTTTTAAATTAAG
GTCCTTCATTATTGACTTGAGCATTTTGAGCTAATAAAACGGATTTTTTTTTTCTTTAAC
TTTTATGAAAATGCAAAAATGATATTGTACAAACTTATATTGTTAGTGCTTGGTAAATAA
AGATGCATCTGAACCGCAGAATATTTAAAGAGAATGAAAGAGAACCCGTTCCTTCCTGAA
CAGGAATATATATGGGGATTCTGAAATGCATCTACTAAAATTAGTTTTCTTATTGTTATC
ATCATATTTTGTAGGGAATAATATTATTTTCTCTCTCACACACACATAGAAGTATAAATT
GATTTTTCATTCTCCTTCCTGTAAATAATTAAAAATAACTCCATGAAATAAAATTTTAAA
AATTTTGTGAAAACCTTAATGTTTATCATGTGTAACGGTTGACTTTTTTATATTTCTAAA
TAGAAGTTTGATGAAGGATTTTTTTTTTAAGTCCCCCCTCCCACCAAAAAAAAATTAATA
ATCTACTCTATACATGTTGATTGTCAAATAAATAATTCATGTAATTCAGCTAAAAATTAT
TAAAAAAATTATTGTAATTGGAATCTTTTACATTCTGCTACAATTCAGTAACTTAATGTT
ACTCTTTAATGTTAACTACAGTGGTGTTGATCGATTCAAGAGGCAATTTGCACATCTTGA
AGAGCATTATGGTAAAGGTGAAAGAAGCACTCCACTCCAAAGGGAGCATGCTTCCTTGCC
TAGGTATGGATTGGACAAAAATTTAGAGTTCTCATTTTTCATTTTATTTTTATTCTGAAT
CTCTAACATTAGCAAGCTGGTTCAGTTTTCATTCCTGCTAACAAATGTGTGTTAGTATGT
GTAATGATTCATTGTGTCAGCATGCAAAAAAAGGTCCTACTTAAATCTGTTTGTTGGCAT
GTATTATATACATGAATATTCATGACATAAAGGCTCTTCCACAGACAACGTGTTCCTGCT
CCCAAGGAGGAGACTTCTAAGAAAAACAATGATTTGGAGAGGCAAACCTCATCTTCTGTT
GCAAATAATGGTTCACAAAATGCACCAGTAACACAGAATGGCTCTTCCAAACCAAACTGC
TCCAATCGTAGCTTATTGAAGAGTGCTAGCATTAGTGCTTCCAAGTGTATAGGAATGAAA
CCAAGAACAGATAGAGAGGTAATTAACTCGTTTTACATGCAGGTATTATTTGGTTATAAT
TCTCTTATGTGATAACCACTGTTCTGTGCAAGTCAAATATGGTTTTATAGTCACTTACGA
ATCATGGGTTTCTCTCTCAATTACCATGGAATCAGAGACATGAAATGGATTAGATGTGGT
ACAGCTTATTTGTTTAAGTACATAAAACAACAATAAGCTAGGAGCTTTATGTTCAGATGT
GCACTGGGCATGTTTTCTGCCTCTTTTTTTCCCTTTTTTTTATTTTTATTATTAAAAGAA
GTGGATATGGCTGCAAGTGACTGTTGTTTAAATAATGGCGGTTTTCAGAAATGAGATGGT
ATCTCATGGTTTTAAATATATCATTGATTACATTATAGGTGATTTTTTTCTTTTCTTTTT
TTTTTTGGTGGGTGGGCAGGGCGGGGTTTGGTGGGGAGGAGTTGTGGGGAGAGATACCTG
GCCACAGGCTGGAACTGCCGGTTTGGCCAGTCTCATGGTTTGGACCATTTTCGGTTCAAA
ACAGTTTAATACAGTTTTGGTCGAGTTCCAGTTCGGCTCTGCTTCTAATGTAAAAATAAA
TAAATAAAAGGGATCCAACGTTCTTTTTTTTTAAAAAAAAATGAAAAATTTGTAATTTTT
TGAATTGTGCTGGTTCCGGGCCGGTTCATGAACTGGAACTGTTGTCCTGGTCCACTCCAC
GATTTGAACTGGCCTGTGGCCTGGTCTATGGGGGAATGAAAAGTACTCGTGGCTTTTTGT
TTTATCTTTATACTGTAGAACATATCATGATATTGTGAGTTCATACCAGATATACATCAC
TTTGTATTGTGATATTTGAACAGTTGACCAAGAATAAAAATTAGGACTAATCACCCAGAA
GTAGTGAAGTGTCAGTTTGCAACTATGGCTTCAACTATTTGGATAGCCAATTGTAGCCTA
ATCTTTAATTATGATCTGCAATTGTGGCCACCTCTCAGTAGTGCTTTGGCCACATTGCAA
CTTATAATTAAAGATCAGGTCACAATTGGCTATTTCTCCATTTCAAGTCATAATTGCAAA
TTCATACCAAAATTAGATGCATTTTCAATGAAGAACCCTAGTTATAACCAATTGATATAA
TAGTATCATATATTTGGAGATGCATTGTATCGTGATATGTTGAACAATTGACCAAGAAAA
AACTTATTAAGTTACTAACAATGTGTGTCAAACTGCACACCAGGACTTCCAAGAAAGGCA
TAGTTAGCATTCTATAGCCAGTAAACCTTACACTATTGCTATTATTAATGATCTCATATT
TGTCAATAGTAATGCATTTATATATTTATTTATGCATTAAACTTTGAATGCCATTACTTG
TAAATTAATATCTATATCTTTATTCTGTTTATTTGTCTGCTTATTGAACCATCAGTAAAT
TTGGCAATTTAGACTTGAAAAGCATTTTGGGTACGATGGTAGGTAATGTAAAGTATAAAA
ATTTACAAGGGAATGAACCATCTGTTTGAGCTCCATTACAGACTACTAAACATATGCTAA
AATTAGACCCAGTCATGGTCCAGCTCAGACCTGGAACTGGCCCAATACAACCCGGGACCG
GAGCCCCAGGTTATTTTCTCTCCTCTCGAATTGAATGGGAACTGGTCAGGTTTATTTTTG
GGTCTGAACTGGCCTCTTTTAAAAACAATAAAAAATTTCATTCTTTGGATTTGATCAAAA
TCGGATCGAACCAGAACTCGAATGTGGACCCGGGGGACCTTGCAGTCCGGTTCCAAAGAC
CGAAACTGGTAGCAACATCTTGCTAAAATCCTGGTGGTTTGCTTGCATGTTTTGTTTACA
TTCTATTTTTTTCCTTGCAGGAGACAATTCCTGAGGTCAACAATGAGTCTATCAGTGAAT
TGTCTGAGAAGGTTGCAAAGCTCCATGCCTGATACCTGATACTTGTTATAATCTCATGTA
GAGATTCAAATGGCTTAACCTTATCATCTGCCCATTTCCCTCCATTATATGAACAGAGGG
TGTTTCTCAATGACCTAAAAAGAGGATCAGGTAGAAGCTAACATAGGACTTCATTGGCTT
AGTTACCCATCATTAATGTCGCTA
>contig01217
AGAGAAAAAAACAAAGAAATAAAAGAGCTCGAGAGATTAGCAATTTTAAAGGCTGCCCAT
TTCTTTTTGGGGGTTTTATAATCTTCGATCATGAGTCCAAGGAGTGATCTTTAGACTCGA
TAAAATCACCTCTTTTGTGCTCCTTTTCAATATGTGAAGCGGATTACGAAGTGGGTTGGT
CTTTAAAAGGATATATTTCGAGTTATTAGCTATTGCTTTTGAATTTTTATAAGGAGCATA
GTTTCATGGCTGGGAGTAATGAGGTTAACCTCAATGAAAGCAAGGTACTCTCTTTTTTTC
CTTTTTGTTCCCTCATTTTTGTTGTCTTTTTATGCAATCGACTTGTTTGGTGATCAAAGA
CGGAGTCTTTTCATGGTTCTGTCTTAGTTTTTAGGAGACTGCTTAAAAGTTGAAAATCAG
CTGGTTTTATTTGGGATTTTGTATCAAATATAGGTGTTTTGATGGGTTTTGGGTCGGGAT
TCTGTTGTCGAACGGGGTTGGTTTGGGGCACTGTTATGGATTTTCATCCTAAATGTGGGC
GTATACTAATTAACCCCTTCTGCTTTTCTGAGTTCCTCGTGAGTTTTGGTTTTTGGATTT
TCTGCTTTTGGTTCTGTGAAGGACTTTGTTGATTGTTTTTTGGGTTTTGGAGTGGTTTAC
CCTCAGCTTTTGATTGGATTTCAAGATCATTGAAGAGGGACTTAGTTGACAATTTTTTAT
TGGTTGTCTGATTTTCTGCTTTGAAATTTTGTTTTGGTTATTTGAAGGTTGAATTAGCTT
GATTTCCCTTGTGGATTAATTTGACTTGAAGAATATGATTTGGTTGGGACTAATTAAATT
ACTTGTTGGCGTGTTATTGTTGACTTGTGCTAGCTTATCAAACTGCCTAATTGCTTTCTT
TTTTGAGTTCAAAGTAGTTTCGTTGTTCACCTTGTTATTCAGTTCGCATATGATGCATGT
AGTTGCTGCACATATAGGCAGAGAACTTTGTTTAAAGATGTTTGCGGTTTTGGTACTTGC
CATTATATTTCATGAGATGAAAATTGATATTTGCTGTTTTGCATAGAGGGTGGTTCCACT
GAATACATGGGTACTCATATCCAATTTCAAGCTGGCTTACAATCTCCTCCGTCGCCCTGA
TGGCACTTTCAATCGCCACTTGGCAGAGTTCCTTGACCGGAAAGTTCCAGCAAATGCAAA
CCCAGTTGATGGAGTTTTCTCTTTTGATGTTGTCATTGACCGTGGGACTAGCCTTCTTAG
CCGGATCTATCGACCATCAGATGGGGAGCCATCGCATCCAAATATTGCTGAACTTGAGAA
GCCTGTAAACTCTGAGGTTGTCCCTGTCATTATCTTCTTTCATGGTGGAAGCTTTGCACA
CTCCTCTGCAAACAGTGCTATATATGACACATTATGTCGCCGGTTGGTGGGTATTTGCAA
GGCAGTGGTAGTCTCTGTGAATTATAGGCGTGCACCTGAAAATCGATATCCCTGTGCCTA
TGATGATGGATGGACAGCTCTTAAGTGGGTTAACTCAAGAACATGGCTTGAGAGTAAGAA
AGATTCCAAAGTTCATATATACTTGGCAGGGGATAGCTCTGGTGGTAACATTGTACATCA
TGTTACAATAAGAGCAGTGGAATCAGGTATTGACATATTGGGGAACATACTGCTAAATCC
CATGTTCAGTGGGCAAGAGAGAACAGAATCAGAGAAGCGACTAGATGGAAAATATTTTGT
AACTCTACAAGACCGGTACTGGTATTGGAGAGCTTTCCTCCCTGAGGGGGCTGATAGGGA
TCATCCAGCATGTAATCCATTTGGTCCAAATGGTAAAAACCTCGAAGGAATGAAATTTCC
CAAGAGTCTTGTTGTGGTGTCTGGTTTGGACCTTATTCAGGATTGGCAATTGGCTTATGT
TGAGGGGCTAAAGAAGGCTGGCCAAGTTGTGAAACTTCTATATCTTGAGCAAGCAACAAT
TGGCTTCTACTTATTGCCCAATAACAATCACTTTCATACTGTCATGGATGAGATAAGTAA
ATTTGTGTGTTCTAACTTATAATATACGTAACCGGCTGGCAGGTGGCAGCTATACATGAC
AGAAGCTAGACATTCTGCTTGGGGGTAATTAAGGGTTGTTTGCTGTTTATATGATTGTTT
AGTATTACTGCTTACTGTTTCATTGATCATGTGTTGTTGGGTTCTGCTACTCTGGGGTCT
GGTTCATCATGACTAGGCTTTTTTATTGGGTGCAGAAAGTGGTTCAGCATCTAGCTGGTT
TGGGATGTATTCTGTTATACATCCAATTGTCTGGACTTGGGTGATGTAGTTTGATGAAGC
TTTTGAAGGCAGCAGGAAGCTGTTTGACTAAGTTTAGCAGACCCACCAAAATTTAAGGTT
ACCCATTCTGACTTCCAGTTACAACAGATAGGAAGACAGGATTGCAGGGTAGCGTTTTGG
TGGCCGGTTGATTGGATCGTGCCTTGCTAATGTTATATAGCTAATTTTAGAACATGGATG
AGAAAAAAAAATCCATGGTATTGTGATCCTTTATGTTTCATACATATGTTTTTAGTATGT
TTAAAGGTGTTTGCTTATATTAACTTCTTGTCATTCAATTTTGCTTTCTCCTTTCTTTTT
TATCTTCTTCTTTCTGATTTGTTCTAGTTTGACATATTGGCAAATGTAAATATTATGTCG
TTTAAGACTTAGAGGTCATGAATTAGATGTTCTTTCAGATTCTTCTTTCTGCTAATTAAC
ATGCATGTATTGGACAGAAAACAGTCTTCCCTATTGTTTGACTGTCAGAAACTTAAGTTT
CTGAATCAAGGTTGAAAAGAGTTGCAGGCTTGTGTGGTCCCATGTATAGCTTCTTCAACT
TCTGAAATGTTCTATTATAAATAAAAGCTACCTGAAACTTTGGGAAGCGATAGAGCTTCC
AGCCCTGAATTTCTAATAATTCCATTTGCAGGTTTGAATTAACAGGTGTTTTCGAGAGTT
CTTACAATTAAATATACTAATTTTAATTTTAAATTAATTTTTAATATTTTCTAATAAATA
TATCTTAGAAAGTGTTTTTCATGAGTGACTTTGATGTCAATGTTAAACAGACCTTGTCAA
TCGTGTTTTTGACAGAATTGATGAAGTGATCAATGAAAGCAAAAAGAATGGGTTTCTGTA
TTTGGTTATTTTTGTACCATTGGAACTCTTGCTAGCCAAAAAGAGTGGAGTATATAAGCA
TATATGCGATTTGAGATGTAATTGTTTATAGGAAGAGTACATATTTATGAGTCCAGCACA
AGGTTGCTTGTCATTAAGTAATGAACATAGAAAAGTCACAAGTGCATTTAACACCAATAC
TCTCATGTCAATCCTTCTGCTTTGGCAGGCAATGATAGTGGAGCAGGTTGTGTTCCCTAA
GTGGTTATAGCGAAGGGGTTTAAGCATAGATTGCTCATCACTGCAAGATAATTGTGAAAC
AATTGGAAGGAAGCATCAATACGTTCGGCATTTTTATCCACTAATTGTGCTATCTTAAAT
CAATCTCAAGTTTGAGAATCAATGAGTTTTATTTTATCGATATTGAAATCATTTCTAAAA
TTAAAAGATCTAAAATCACCGTAGGAGCAAAAAAATTTTGATAAAAGACGCTGACATTGT
AACAAATGATTGGAAGCAAATTGAAGTACTCAATTTCTGCTGTTGATGAAGATTGATTTG
AACAAATTCTTGGCAGTTCTTGAGGGCCTGATGTAGATGAATAATTTAAAGCTAGAAGTG
GCAGAAAAAACAAAAATTGGCTGGCTTTAAAAGATTAAAACCCCATTTACTGGTGGTTGG
ATTTTGTAAGTGTTCAAGGGGACCACATGAAAATCCACATA
>contig01225
GTTGCATGATTGGATCTTAATCCTTGGAGGTTAATATAAGAGAATAAATGACTCTCTCTC
TCTCTCTCTCTCTCTCATGCAGTGCTTCTTCCCCCAGAATTTGATTGCAAATATTAGGAC
TCCATTATTTATTCTCAATGCAGCCTATGATGCATGGCAGGTGATCTTTCTTTATATTTC
ACTTTATCTTCTAATGGCAATTTGTATGCCAACTAATATTTTGGGCAAGGGCTGTTGATA
ACGTTGTATATAA
>contig01230
GAGATGTTTCGAGATAGCTAAGCTTTATGCTTCTTTCACTCTTCCTATAGCCACCCCTTC
CCTGTGGTTTTCATTAATGTTTTCTTTCCTTACAAATGTTCACGATACGAAGTCTAGGAG
AACACTTTTAAGTGAGTCAGCAAGCGCTAAACAGTAACTTATAAATGCCCAAAAATTACG
GGTCAGGACTAGACCTGTTCACCGACTGGGCTCAAGTTGGGCCAGGGCCAAAAAGGCCCT
GCCCAAGCCAGGCCCATTTATATTCTGTGCTTTCTAAAATCGCCTAATTTGAATGGATAT
ACAAGCTATGTGAGTATTTGCTTTTCTGCGAGGCTCGTGCACCGTCTTTATTCTGAATTT
TCTCTCTCAATTTCAACTATGAAAGACTGAAGATGGCATCTTCTCTGCAGTGATGTTACT
TTAACTATATCATTCTCCCAGTCCTCAAGATTAACCTTTATCTCGCTAAATCTGCTTAGT
ACCATCTTGATGTCACTAACATGTTCCAAAAGCACCAAGGGGTTCCATTTGGATCATTGA
ATTGCAAGTCACAAAAAGGTAAAATCCATTGTTTAAGGCTTATTTTCACTGCAACCACTG
TTTCATGTCTTTCTTATGTTGCTATTTGCAGCTGCCATCGTTATTATCATTCATTACATG
AAACTGATCAGCGAACAGCGAGGTATATTTCTGGAGGTTGAGAATTAGTTTTGGTATGTT
TACATCTGATATCTTAAGTGGTGTCACTGTCAACAACCCAGATTTTTTTTTTGCAATTAT
TTAGGAGTTCTTTGATAACCATAGGATTCCGGGGCAGTTCTCAACTTTGAGTCAAAGATT
GGTTAGGGGCAATTAGTTGCCACTCTTGCGGAGAAAATCGAGAAGAATTTCTAAGCTGAA
CGAAATCATCATTGATAACGTAAAGCTCTAAAGTCGCAAGTAACTTAACCTTCTTGTTCT
TTCCCCATTTTAACCATCAATCTCACTCTCAATACTGCAATAACCGCTCATCAAATTAAT
CTTAACTCAATAACAAACTCAATAACAAACTGTGTAAAGTGAATACAAGCTCCCAAAAAA
TTACAACAGTAACAATCAACTGTTTTGAGTCAACCAGGATGCCTCCAACCCTGATCGATC
GTCTGATCTATTTACAACAACTGAAACATTTACAGTAACTAAGCAGTGAGAGACTCCGAC
CTGAAATCCCAACACCACAATCCACATTACAAAATGGATAACCTTCAAAAAGGAAACTTT
TGTTTCTTAACAAGCCAACCTCAATACCTAGATGAATAATAAAGATTATATCTATCCTTC
GAAAAAAATATTTTTTTCCTTTTTCCCTTTTTTCTTTTTTGGTTTAAGATAGAGAGCAAA
GGTGCAAAAAGAAACACGG
>contig01259
TCTTATAGGTGGACTACATCCTTGGGGTGAACCCAATAAAAATGTCATATATGGTAGGAT
TTGGGCCATATTATCCAAAGAGAATTCACCACAGGGGATCTTCATTGCCATCTCTAGCAA
GACACCCACAAGCTATAGGTTGTGATGGAGGTTTCCAGCCCTTCTACTATTCAGCAAACC
CTAATCCTAACATCTTAATTGGAGCCATCGTCGGCGGTCCGAACCAGAATGATGGGTACC
CAGATGATCGATCTGACTATAGTCACTCAGAGCCTGCAACATATATCAATGCTGCCATAG
TTGGTCCTTTGGCATTTTTTGCTGGGAGCTATAGCAACTAATGGAAATCCCTTGCTAGAT
AGTTAATGTTGTAAATATTTCCCAATGCTTAGCCCCCAAATGGGGTCTTTGCCATTGCCA
CCCAAAACTAGGGTGAAGTAAGTCTACTTTGTTTTGATTATTACTTCAAAATCTGCAGTG
TCTGTAGGAATTTAGGATAACAGCTTAGCCTAAGCTGCTTAGGCATCCTAAATTCAATTA
CTGCTAGAGCACATGTTTGGAGTCTCGTGACGATTAGGTAATGAGAGACTCTCTCATTGT
GTAATCTAAATTTTCATATGCCTCCTGAAAATCCAAGTGAGGACTTTCTAATTTATATAT
ATATATATATATATATTATATTCTGTGATGTGATTTTAGATAAAATTAATCTCGTCGTTT
TTACAATTTTTTTATATTTTAGATAAATTATATGTGTTCTCAGTTCACTTACAGAAAAAT
AGATTTCGTGCTCCTAAATTTGAGGGAAAATTACTTTTTTATGAGTGAGTGATACACTAT
TTTTTAGTATACAGAATATATTAATAATTTATCAATTTGCAAAAGTAGCAAGAACACAAT
TATAGATAAAATTTATTTATATAATTAATTAATTTATTAAATTAATAATTTAAAAGTATT
TTTATTAAAATATAAATAGCAAAATAGAAATATAAATAGATTTTTTGGACCTTGATTTGT
ATAGAATTTAGCAATTTATACTTTTATAATTACAAACTATATGAAAAATATATTAGTAAT
TTTGGATTGACATTTAAACAAACTGGGAAAAAGTTAAAAGCTTAAAATTTTCAATTTTAT
TTTTATTTCTATGAAATATATGTAATACCTATGAATTTTGTGCATAATATTTGTTATTTA
ATATAAATTTTACAAATTTGTCATGATGGCCTTTGCATAATCATGAATTTTAACATTCAC
ATTAAATAATTTGATCATTAATTATTTATTTATGATGTTTTTCAAATTTTTACTGATTTA
TAGTTTTTATGCATTGTTACTTGTAAAAGCATATATTAGTTGATTTATTAAGTGTTTGTT
TGGCAGGTTGAAGGATTAATTTTTTTTTTTAAGTATTATTTTAGATTAAATAGAAGTTGA
TAAAAATTATATTTTTATTTTAATTTTTTTTTGCAATTAAAACTTATAAAATTTAATTTT
AAATTATTTTTTTAATATTCTTTAATTATTATATAT
>contig01271
AGTAAGGTATCGTTAGCAATCAAATTTTGTGCTATAGTTAGCAATTCTTCACCCATGATG
ATGAAGGGGGCAGCTATTCCCTGAGCTTCAAGATGGAACAAATAGTAGTAGGGTAAGCTT
TGCGTCTTTACTTGTACCTTGTGCGGTTTCTAAATGCTTCATAGTGCTAATGAAGCTTCA
GGTTTTTCTATACTTGCAGTAGCTTTCGTAGTTTATATGAATAATAAGCATTAACACAAG
CATACTTCACTTGAGCAGGAGTAAGGTACTTAGCATCCCAGTTACTCATAGTCACACGCT
TTGGCTTTTCCAATTCTTCCCCAATAATAGTCTCCACCAGAGTCTTCAATCCGGATCTCC
TAAATTCCTTGTGATCAATTGCTTGTGCAACTAGACTTGCAATATCTGCTTCACGAGATG
TCTCCAAGTCATGGTCCTTGGAAAGCTTCTTTGTGTCACCGGATATACGAACTCTAGTGT
AGATGATGTTAGGATTACTGAGGGCGTTGCAGAGGGACCAAGGAATGCAGGTAGCTTGGT
AAATTTGGAAGATGAGGCAGCATTTGCTGATGCAGAGTTGGAGTATTCCCACCGGATTCT
GGCTGCTGCCGCGTATGAAAGTTGGACGCCAATCTATGTCAAGGCCAACAATTTTCTGGC
GATGGTGGCATGGAGCTTGATGGTGGTCTTTGATCCACCTGTCTACCACAGTCCGTGAGG
AGGTAACCGTGGCCTGGACAAGGCGGTGGTGGATGGTGACTAGGTATTTCTGGGTTTTAC
TGCTACAGCAAAGTTCTTCAATGGTGACCCCCATGTTTGATGTTTCAGAATTCACAGAAC
AAGGAAAGAGAGAGGGTAGAGGATAGTGAAGTTGAAGAGATTGGAAATGGAATATCCAAT
ATAATGAATGGAAGAAAAGGTGTGTGTGAGGAGTGAGGACAATAGGACGTAATTAAAGTA
GCAATAA
>contig01282
GGTTTAAATGATGACACTGTTATCCGGCGTAGTGTTGTTATTCCCAGAGGGTAATCATTA
ATTAATTAATCCATGGGGTCGTCTCATAAATATTGACTATTATTTATGGAATTGCCAATA
AATTTGTAGACTAATTAAAATTTATTATATTTTGTCCTATTTTGCCTAACATTTACTAAA
TTGTCAACATAAACAACAAACAGTAATGTTGTTTTTTTCCCCAAATATTATTGTGACTCC
TTTACACCTGCCATTTTCGTTGATACAATGAAACAAGACATCTTTAGAATGCAAGAGCAG
AAGAACGTAGCTTAGGTATAAGATCCTTTGTGAAACTCCATAATCCACATGTTGTAAGCA
CAGCATACGACTTGAAAGCCAGAAAAACCAGATTTCAGAGCTAATGCCTCAAATTCTTTT
TGGCTCCTCTCTTTACCTCCAGGATTATGAGCTAACATGAGTAAATCTTCCTCATAGACA
ATATGTGAAGAAGTGATATTCTCTGGTTTTACAGGAAGAATTGCTTCCGCAATGATCACC
TTACCATTGCTAGGGAGAGCATCCCAACAGTTGTTGAGAAGTTTCAAGCAATGCTCATCA
CTCCAATCATGGAGAATCCACTGCGCAATTGGCAAACAAAACAACAGAAGACATCAATTG
AAGCTGCATAGCATCTTTGATTGATAGTTTTTGGTCGTGACTTCAATTGAAAAGGCTAAC
CTTCATGAAAATAGCATCTCCCTTAGGCACACTCACAAACATATCCCCCCCAACATGATC
CACATCTACAACATATCATAATATATCTTCAGAAGTTAATCACTCTGTTTAATTTGTTTA
CCTATATATTTACCAAGTAGTAAAATTAACAGTCTATTAATAAAAATATGAATCACATAA
AAGTTCAAGAGATCATGTAAAAATCTACACAAGCTATATATAAAATTTGTTGTGATTGTT
AACTACTCAGTCACAAAATAATTAATACCTGGGTATGAAGGAGCATCGGCTAATACATGG
GGCAAATCATAATTGATGCCCTTAATGTGAGGATACTTAGAAGTGATGATGTTAAGAGGA
ACTCCAATACCACCTCCCACATTCACTAAAACATGGAGGTCCTCAAATCCTTTGTAAACA
TCAAGAATCTTATTCATGAATAAAGTGGTATGGTTTGACATAGCTTGGTTGAATACCCTG
TTGAGCCTTTGATCAATCCCTTGGTATTCAAATGCTGTCATTCCGTAGGCTTTGTTGAAT
GGGATCCCACCTTCAAGTATTGTATCATTCAAGTGGAACCTGATAACAGGTAATCATGAG
AAAGAGTATCAACCATTTGAAAGAAACTAAGGATATGCACAAAGTTAATATAGAAAAAGA
AAGTACCAACTCTTCATGAAGATCTCATCGTGGTGCAGCAAAAACAGAGGAGCGATAGAC
CCTTCTCTATCTTGATTCCTAGAAAGGAACTCGCATATGGGTCCTGCACCATACAATCTT
TCAACATGTCCATGCTCTTTGGTGTGGAGAAAGCACTTGATTATGTCGTAGCTTGCAAGG
AGGCGCAACATCCGATCCACAACGATTGCTGCATCCGGGTTCTTTGAGGGGATCAGAGCT
GCAATCTGAGACGGTGAGAGGTACTCCCCACTGATTGTGGCAGTGGAGATGATGGCAATG
ATGTTGAGCTCGATAGCTGACTTTAGTACCATATGAAGAAGCACAGCATTTGCTAGCCGA
ATGGCCAGCTTTCCTGCTTTATCTTCTTCTTTATCATGCTGAGCCATAACTGAGACTAAT
GCAAGTAAAAGTTCCATTTACGGGGATTTAAGAGAACTAGGGATCATTATTTTAACTTCT
CCTGACAACCTCACAGCTCATGTTGGTATCATCGTAGTGGGAAAACCCAACGTGTGAACA
AGGATTTACTTGACCCTAAAGATTATTCTGAGGTTAGGTTGTGATGGAGAGATCATTGAC
ACGATGACGACCCTTTCAAATTTTCTGTCCATCTCTAAACTATTGGATTTTAGCAATTCT
CATCAAATATCAAACACCATGGGACTGGAATATTCTTGTTAAATTATTATCTTTTATGTT
TGAAGAGATAAATATAAGTACATCAACAACTGTAGCTGTTCACCTAATCTTTGCTAGGCA
CAAGGGCTTTTCTTTTCTTCTAAAATCTATAAACATATTTTTGTGAAGAGAATGCTTAAA
ACACACTTGTGTCTTCATATTTCAAATCCATTGTTGCATTAATTTCCAGAAAGAATACAA
TCTAACCACATAATTGTTAATTTCCTGTAAGGCATGCCTCATGGAAATAGACCCCCTTAA
GAAGCCTCCTGGACCCTGTTGCTCATTTTCTTTTGTAGAAGACCTTGTGCCAGGCTAACC
TTTCTGCCCCAAAACGTTTATAATTCGTCCAGACCTCCATATTGTGAATGTGTAAAAACT
TTCAAACAGCATTTCTATATAACCAAAATGACAATGCATTACTCCATTTCTGCCATCCAG
TATAAATAATCTAAAATCCCTTTTTCAACCAGTTTCCTTCTCTCATATTTTACAGCTGCC
AAAATCTTTACATTGTGCTTGAGCATTGAACTCTGCTTTGAGTACTTTGACTTAATTTTC
AGAACTCTCAGCCTTGTCACCAACCACAAAACGACTTTTATCAGTGTTCAAGCCTGATGA
ATGAAGCTGCTTCCGCCTCTTTACAAGAAGAAGTGCAGTCTGCCTGTCGTCTTTAGCCTC
CTCAGAATAAGGCTGCAGATGGAGCACTAACTTAAGCACAAAATAAAATTATGGAATGCT
AACACACAAAGGGTTAAACTCTAGGAGCTAATCACATCACTAGGAGATAAATCGCATTAA
GATGCCAGACTGGGGCCCCATAAAGAATACCTCCTAATGGTCTGAGAGGAAAAACATAGA
CACAAGATAATAAAATATTTGAATTTTAGACGATCCTTGATCATTCTGCTTCTCCAAACA
ACTGAGAAAATAAAAATGCCATGTAACTGAGATACTAGATTGTTCAGGCTCTATTTTACC
CCCTTCTCTGTTTCAAGAAGTTAAGATCCTTTGTTTCAACACTCGAAAAAAAATTTTTTT
TTTCTGCACAGCCAATGTGCCAGCAAGAATAATGAGCAAAGTCCACACAACCTAATTATC
TTAATTCTTGGGCCAGGCTATATTCTTGGTGTTATCAACAAAGGTCGGGCATTACACCAT
TAATCTTGTGAAAGTATGAAAAGCACATGTTCCAAGTCCAAAGGCCAGACACAAAAGGGT
CACATAACAAAAGGGAAACCATAAAAGCTTCCAAGAAATTATAAATATACCTTTATGGCT
AATGCTTTGTCAAAGCTTTCAATGGCACTATCAGGTTCCCCAAAGTTTAACTGTGCTCTA
CCAAGGGTGATCCATGCCTGAAATAATCACAATGCAAGAAACAACAAAATAGTTATGGCA
TAAGCCAAAACAACTACATTCTTCAATTTCACTAGAATTACCCTAAGATTGAGATGAATT
AATTTATGAGAATAATGATACAAAATTTCCCAGCGTCTAGCTAAATCATTAGCTGGGACT
GCATTTAACACATCAGTCTGCCAACCAGTTCAGATTTCAAGCAACTCCACAAGCTCCCCC
ACAAACAAGTTAAGATACAGCAAAGAAAGTAGTTTAGCTATGAAAAATAAATGTTACATG
CAAGTTAGAAAGAAAGGGAAAGATAAAAGAGTAATTTTCTAAAAGAAAAGAAGTGAAATA
GCAGAGAGAAGAGGATGTGTCCAAAAAGCAGATAAACATCAAGCGTAGCTTATAAAACAG
CTTAGTTTAAGAGTGTGGCATAGTCAAATTGAGTTACTTCTGCTTGTAGATGGGCTTAAT
GAGCAAGTTTGTGTAATGACGAATATTGCAAGAAATCTTTAGGAGTTGAAAATTATACAT
GTTGCACTTCATTTTACAACTAAATGTTGTGTACTGACAAAAACTGAAGTTCTATAGAAT
CTAAAATTAATAAACCATTCAATTAATGAACTAATTGAGGGACTATTATTTTAAAGTGGG
ACTATCATTTGAAAACAAATAAGACACCATGCTGCATTTGATATACATATATGATATAAC
ACATGTAGATCTATAAAAAAAAAATGAGCATAGAATAGTTGTACCTCAGCCCAGGAAGGT
TCCAACTCAGTAGCTCCTATCAATTAAAATCAAAGTAAGTCTATTAAAGTTATAAAGATT
AGATTTTTCATTAAAATGGGAAAAAAAATCAACAATCAGCATCTATTTGTAAAACAACCA
AGCCGCAACAAAGCTTTCTTAAATGCGTAAATAAAATAGAAAATGATGGAATCAACAATA
ACACATACGAGTCGCAGCCTTCAATGCATTCCATGCGCCTCCAATTTCAAGTAAAACTTG
TGCCTTTTGTTCGTGTAAGACAGCACTTTCAGGCATCAAATTAAGAGCAGCCTCCCACTT
CCCAAGTGCTTCACGGTATTTTCCATCCTTTAAAACAGATGTCCATCAGAAAACAAATTG
TATCAAATTAGTAAAATGCTATTTTTAGCAAGGATGTGTGTTTGAGAGATGGCAATCCAT
TCAGAAAATCTACTCTTTGCCTTGGAAATTAATGGGCACAGTACAAGAAGAAATGCATAT
GCACATAATATGTGTACTTCTAAGCCATTAACAGATACAGACATGAGCAAACACAATATG
TAACCATCAAGCTTAACAGCAAGGGAAATCTGACAACCAAATTTTCAGAGCTGATTGACC
AAGAAAATAAAAGAAAAACAATTGCTTGAGGCGATGGAGGAAGATCTTTTAAAAAACCAA
TTCAAAGGGAAAAATATTAGCAATTGAATACATAATTCCACAAAAAATACGGCTATGTAC
CACAACAACAGGGAAGCTTAGTCAGGATATATTACAAATGATGCAAGGAATCCTAACCAA
AATGAGATTTATCCTGCTGTCATATGCTTTCCATATACTTGGAACAATTTATACAGACTT
ATGCCAATTTGATGTTAAGGGAACCAGAACCACAATTAAAATTTTCATAACTTCATAACC
TTGGATAAATATGGCAAAACTTTTGTTGCAGAATAACAATTGAACACATTATTGCAATAG
CTTAAAGCTAGTCTTTAGAAACTCCCAACAAGAAAACCTGCATCATATATATTGGCTTCT
TTCATTTCATTTTGAGGATTTCAAGATGGATTTATGAGGAAGAAGACAGGCCAAAATCTA
CAGGAGAACCCACTTTACAATTATTATTTGAATTTCCTTTTGAATAAATGGGTAAGGTGA
AGAAGTTTGTAGACAAATATATAACAGAGAAGATCTAGAGCAAGCAAATTGTTAGGGATT
CTCAGCCCTTTCCTCTCTCAATCTTGTTGTGTACTTCGGAGGTAGAGAGGACATTGCTTC
TCCTTGCGCAATTTCCCAGACAATTTTCACATTGAATCATTAAATTACGAAAGCAATAAA
AGTACCTAATTGACACATCAGGTATGAAGCTCAAGAAGAATTTAAAAGACAATTTGAACC
TTGATTTCAATACTTAGGTCAGAAATTTTGGGAGGACAGCTTCTTGTGTAAATGTTCATT
CTATGTGTTCTCTGATACATTCCTAAACAATAGTAATATTAATTAATTTTTCAATAAAGT
TTCCCAAGCAACTAATTCCAATCAAAAAATTCACCAATTGCAGAGGTTTCACGCTATATA
TGAATGCCCCTTTCAAGACTCGACCAAATTTACATTTTTCAGCATACAACTACTTTAGCA
GTGGAGGGTTTGAGAGAGAGAGGAATCTGGAAAATACCTCAGCTAGCTTATTCCCTTGGG
CTTGAAAGGACTCAGCAAGATGCCTATCGGATTCTGAATTCAAGGGCTCGTGAGAGGCAA
CCACCAGCTCGCTATTACTATGCTCCTCATCCTTACTACCAATCTCTATAGAATCTCCAG
GGTCTTGCTGATCAAAAGGGAGATTTGGGTACTTCGATATGGCTGCCAGAGAGCGTTTCT
TGCTCTTATTGTCCTTCTTCCATGTTAGCTTCATCTCTCGCTTCCTCTGCGCGAACCCTC
AGCTCTTCTCTGTCGAAGTCGAAGGACTTAGCCAGGATTCTTGTCGGTCAGATTGGGATG
AGCCCATTATAAGCCCAAGGCATTCTTATTGTTTGGGCCCAATCTTAAAACAACTGGAAA
AGGTCCGGCCCAACTCTGAAAAATAAATAGGCTTCGATGATAGATCAAGGCAAATTATTT
AATAAAATCCATTTAAGATAGCATTTTCCAAACACAATACTGCATGTGGGTCTATGACAA
TGACTATGAGGCAAACAAAAAAGGAGAAATCCAATGAGCAGTGCCTATGGTCTATAGAAC
ATTAGAATTTATCTGGTGGTGATGTTCACAAGGAAAAAGTCTAGCTATGTGCATAGAATT
CTCCCACATGGTATTCAAATGTCAAATCTGGTCCTTGCTGGCTAACAACCACCATATCCC
ACATCACATCTGCAATTAATCCTCTTTTCATGGGCCGATTATTATATGCATAGAAAGAAT
TAAAAATTAATATTTTTTCTCTTAAAAAAAATTAATATTTTTTATGATATATAAAATAAA
TTTTATATAAAAAAAATAAATATTTTTTATAATATAAAAAATAAATTTTACATAATTATG
AAAAATAATATATATATATATATATTAGGTAAACTTAATAATTTTTACTTTTCATTTCAT
GTGTATAATATTTCTAACATTTTCATCCTCAATCACACCAAATTAACACAAACTCAAAAT
ATAAATTTAAGTAACTTTGATTTTTTTTTTCCCTAATTTTAACATATAATAATAATTATA
TTTTTTTTTAACACTCTAAATACTAAAAAATACGACAAACGTAATCTAAAATATAAACGT
TTTAATTATGGGATTTATTTGTAATTATTTTATTGAGTGGGTATAAGACAATGAGGGCAT
AACTATCATGTAAATGCTTGATGATGAAAGGGCAGCAATTTTCATTTCCTTTTTTAAAAT
TTTTATTAATTGTCATAAAAGGGCTTTGGGACCCATGATTAATGCATGCATTCTTTGACT
TAATCATAGATTAAGTACTCATTTAATTGCTCTTAAGTCTTAATCTTGTAGTTTTTGAGT
ATTAGCATAAAAGAGAGACATAATTACATTTATCTTTGACCTTGTTGACATCAATGAAAA
AGAAATTTTGATTATTTATATATTTTAATATCCAAATTCATATAATTAAGATTTTGGCAA
AGATTGCGAGGACACTTGACATACATCACCTAAATAAGATGCAATTGGATGATTTCATTC
CATCATCATTTGAAGAAAATGGGTTAGTTCAATCGAGACAAGAAAATCATCCAACCCATC
ACTGCAAATCGGAAAGCTCCTACTTACTCTTCTTCATATTTGTTGACTTCTTTTTAACAT
GTACCTTTTTTTTTTTCCAAATGTGAAATTGAGTACTTACAAATATATTAACAGACATTA
TTATATCAATTAGTTTTAATTCAGTGATATTAGAATTATATTTAAAATTATGAACTCCTT
AAATTTAAATTTTAATTAAAATTAATTATACTAAAAAATAGAGAGATTGAGGCATTTTAT
TAAATTTGGTCCATTATATCATAGCGTGAAAACATTATGATCCCCTACTTGATTCACTAA
TTTAATAAATGGAATTGCAAATGAAGATAAGATCAAATTATAAATATATTTGTGGTCCAT
ATTTCAAGTGTTGTTATATTTTTAACCTTGGCTTCCATTAATTACTTTAATAATAGTAAG
TTTATGCAAAAATATTGGGTAAGAAAAAGAGAAGAACCACTAGTATTTTTCATTAATTTA
TGTTTAATGTGAAGGTATTGCCTTTAATCCATATGCCATATATAATCTTCAACAGATATA
CATTAATTAGATGAAATAAATGAGAAATAATATTCATAATGAGAAGAAACATTATGAAGC
CAAATTAATCTTTGCCATTAATTAGAGACCCTGCATACAATTAAAATCATATTACACCAA
CAATTTGATATGAATATATTGAATTTAAGGAGTAATTAATATACTGTCCTTAATCACAAG
TGAAATTGAGCGAACTTTTGGCTTTCATAATCAGAGAGGATTTATTACTAGTGAATACTT
TATTCTTCTATTAGTTGTGGATTTTTTAACTAATGAAGTGATGTTGTTATGAAGTTTTCG
TGAATTGAAAATAGGCATAAATCCGAATATTCTGAATAGGTTAATTTTTTAAATTATTGT
TGAAATTATGGGCAGCCAAAAGACAATCTAATGAATTAGAACATTTTGGTAACAAGAGGA
AAAGAAAGCAAAAATGATTCTCGTAATAGTAGCAAGCGAAATAAGAGCAGCCTAAACCAT
GAAAACGGGATTGCAGTTGAACAATGCATGTAACACCCTAAAATTTTAAATTTATGAGCA
TTTTTTGTATTTTAATTTTATTTAAATTTTAAGAATTTTTTTGAGATTTT
>contig01300
ATATATATATATCACTCTAAATAAATATATCAAATTTTTTAAAAAATTATATAATAAAAT
AAATATGTATACAATAAACTATTATTGATTATGATAAGTATCATATGAATCTCATTATAA
TTAATTATTATAATGAAATTGATGTATATCCATATAAAAATTTATATTTCAAGCTCCTTG
GGGAGATTAATAATAGCACATGCCCTAATAATTCTAGAACCCCACAGTCACATTACCTCT
ATACATTATTATGGGACTCTGCCGTCAAGCCTCAAATCTACACACTCGGGTTTAGATTTG
AGGCTTCAGTGTTTAATATTGAGAGGTTCTGTTCTCTCAACTGCAGTGGGAATTTGGATG
AAGGGGCCCTGGAGGGTGTTGGGAAGTTCCTAGAGAGTCACATTACCATTAATACAATCA
ATTAGAATAGGCATGCGATTAGATTGGGTTGCCCAACAAAATTTATAATATCTTGGGGGT
ACCCATTATTATTATTATTATTATTATTATATGCAGCTGGAGCTGGACCTCACTTCTGGC
TCCCAATATAAAAATAAAGAGAATACATACAAATACCTCCATTCCTTCAATTATGTCTTC
CAAAATAATCAAGTACAACAAAGTAATGTATTTCCCAGCATTCAGTCAATTCGATTCTTA
AAATAATCTAATTAAAGGAAAATTATTATTTAATTTTTATATTTTAATAAAATTAATTAT
TTTATTTTATATTTTAAAAAAATATATTATTTAGTCTTTTTGTTAAATTTTTTTAATTAA
TAAATTTTAATAATAATAAAATTATTACTTTGAAAAAAATTAAAATTTAGTATATTTATT
TTAATAAAACTAATTAATTAATTTTTATATTTTAAAAAATATATTCATAGATAAAAAATA
TAAATTTTACTGTATGTAGATTAAATTTGAATTTATTTATTTTTAACTTTTCATGTTAAT
TTAATTTAATTTCTTATGCATTATTTTTGTGCTTTCTCTATTGTAAATTAATTTTCTTAA
ATTATCGCATCGATTACTTGGAGATTTAAATGAAGTAATACTTAATCAAGTATTATTTTA
GAAAATATAAAATGATAATTCAAAAAATTAAATAAAAATATTTAAATAATAAAAAAATTC
ATATTTAGTTTCCACATAATAAATTTTTATTTTTATTTAAGAATATATCTTTTAAAATAT
ATAAATTAAATAATTAATTTAACTAAAATAAAAGATTAAATAATAGTATTTTTTCAAAAT
ATAAGGATTAACTAATTAGTTTCTGTAAATAGATAGACTAAATAATAATTTGATCAGTAT
AAAAGTTTATTAAAAATAAAAAAATAATAGAGAAATTAAATAGTTTAATAGAGTAAAAAT
AGGGACTAAATAATATATATATATATATTTTAAATAAAAAGATTAAGTAGTTAGTTTTAT
TAAAATATAAAGACTAAATAATAATTTTTTATAAAATTAAAATAATTTATATATATAATT
TAATATTACATAAATATAATTAATGTAAAAAATTTGAAAAAAAACATATTATCAACTAAA
ACAAGAAAAAAAAGAAGATTTATTTTAAAATATTTTTCTAAAATCATGTTTAAAAAAAAA
ACCATTAATTTTAGGTCGTAATGAACTATTTCAAGTTGGATTAAAACTAAAAAAATCATA
AATTATGCAACTTTTTAAATTTTAATTTTATAGCCTTTTTTCCTGAGGCAGAATTTTTTT
TATATTTAATTATTAAAATTTCTTATTTTTATAATATAAGAGACAATTTCAATAATAGGG
AGATAATATATTAAGTATATATTATGAACCGTTAAAACAAGAGAAAAAAACTTTGACCGA
ATTAAAATATGGGAAGGAGGAATCATTATTTAATATAAAGTAAGAAAACAAAAGTCTTAT
ATAGTTTAATAACTAGCAAGTATTACAAGAAAATTAAATTTGTGTTAATTTATTTAGGGT
ATTACACATTCATAAATCATTTATTTATGTAAATTAATTAATATAATTAAGTTTTAATGA
ATAAAATATTATATTTTAATATGAACATTGACTAATTTAATTAGTTAAATAGTCCAGCAA
TCAGCCATTCAGCAGAAGAATGTAATCGATCATCGGCTGGGCCCAAACCTTTCATGGTCC
TTACATCCTTGGGTTACAATGGCCCAAACCTTAGCCCCACGGGCTTGAGATTGAACAAGG
ACTTTAAGTTTGAACAGAAACTTGAACCTGAACCAGATTTTCAGAAAATGGAGAAAATGG
CCAAGCGAGGGGTGTGCATTTGCTGGATTCCATGAAAAAGAGAGGATTAACAACTAAAGT
GTTTGTTTACAATATTTTGATTATTGGGCTATGCAAGGACAAGAGGATAGGAGATGTAGT
GATGTAGAGAAGCTGTTTGGTGAAATGAGTAGGAGGAATTTGGTGCGGAGTACCGTGACT
TATAATACGCTTATTGATAGATCTGGGAGGTGGACGCAGCATTTAAAATGAGAGAGAGGA
TTAAGGAAGAGAATTTGGAGATGAATATCGTTACTTTCAATTCATTCCATAGTGGGCTTT
GTAAGAGAAGAGAATGGAGGAGGCAAGAGCTCTAACTTCATTCCATTTCAAAGAAGGAAA
GAATGCTCCTAGTATTTTCAACTACTTATCAAACTCAATGAAAATCCACATAAGTAGAAA
CCACACTGCATCATAGAAAAGGAGCAATTTCTACTCCCATTTGTTGAAATCCTGCTCAGG
TTTCATCTATTTTTATTAATAAACTTCGAAACTCTTAAACACACAGAAAATCAACACAAC
AAAATTAAATCACTTTAAGCAAATCTTCAGCTCCACTGAAAGTAAAAGCTCCACCTTCCT
CCAAATTGAGCACCTTGACGACCCCATCCTCGGCCAGAAGTGCATATCTCCTTGACCTCG
CTCCCAATCCCACTGGATTATCACTCAAATCTAGCTCACACCCAATTTTCTTCGTGAATT
CCCCATTTCCATCAGACAAAAGCAGCACCTCGTCCTTAATCCCCAGATTCTCCTTCCAAG
CTCTGAGAACAAACGCATCGTTCACTGATACACACGCAATGGTATCCACTCCTTTCGCTT
TTAGCTCCGCGGATTTCTCCACGAATCCTGGAAGGTGTTTCTGCGAGCAGGTGGGAGTGA
AGGCTCCAGGGACAGCGAAGAAGATTGACTTTTTCCCAGAAGTGAGAGTGGATATAGTGG
TGGTCTGGAGTTCGCCATCAGCATCGAAATAGGAGAGGGTGGCGTCCGGGAGCTTGTCCC
CGACGGAAATGGTGGCGGAGATTGTGGGAGTGGTGGTTGTTTTCGTAGAGAATCTTTTGA
GTTTGAGCGGTTTGGATTTGTGTTTGAGAGGGAGAGAGGAGAGGGAAAGCTTGGAGGAAA
GGAGAGATTGGGTTGTGCCTGTGGTGTTGTTGGCGTTGGTGGTGGCAGCAGCAGGGAAAG
AGAGGAGAAGTCTGGAGATGGAGAGAGAAGCAGCCATTGCAAGCGCGAGAGAGAGAGAGA
GAGAGAGAGAGAGAGAAGATTTGATGGGTTGAGCCGTTGAGGGGCTATCGGCCTTTGAAA
GATTTGTGGAGGTGGAGGACGGAGGAAACGAAGATTGCAACGTAAGATGAAGACAGATTT
GTTGTTGGTTTGGATTTCTCCAGGAAAATTAGGAAAAAAAAAAAGTCCCATGTTGGCTTC
CTCACCCAATTCCCAGTTGCTTTTGAAAATAATAATAACAATTTATGGAGAATATTCATA
GATAATAATTTTATGTTGGCAGTTAAAGATTTGTTAATTAAAACACTCAACTTAATGAAA
ATTGAACATAATAACTTGATTTTAGCCCTATAATCAAAATTATTTTCCCAATTATTGTCA
TCAATTGTCGTTTACTCATTAAATTTTCAATAGTTCAATCTTAATTAGCTGTGCTGCCAA
GCTTAGAATTAATTAGATTCTTTAAACAATGACTTAGATTTGTAATAAAATATGAAAGTG
TAATTGTGTAGCCAAAATTTATGAGTTTTATTTTTAATGATATTGAAATCCCCTTTAATA
TTATAAAATATCGAGTTCAAAATTTAATAAGAGTGAATTATATATTAAAAAAAAATTATA
ACATTTAGTAATTAATTAAATCTCAAGCTTTTAAGTGACTACTGTTTACACAAATTAATT
AAAAGAAAAGGGGGCAATTACTTTTTCATCGTATACTTTCATTCTTACATTCGTATTTCT
TTAAATATATATGAAATTAAAAGTAATTTATCTTTTTTTTTTTACTACTAAATAGATATA
TTCTATATTATTTGATTTTATTACAAATTCCGTTATTATGTTATTTTTTATAATTTAATA
AATTTTCACAATTCATTTTATTAACTTTTTAAATTAATATTTTTTGTAAAATAATTAATT
ACAAAAAATATATTAACTTAACGAAAAGAATAAATTTTCTTTACTTAAAAAATATGTATA
ATATGTTGTATTTTACATGAAGTAACTTTTTTTTTTAATCCGAAGTCATCGTATTTTATT
TAATTTTATCTGTAATTAATTTTTTTTATATTATTGAAAATATTATGTGTTTTTTTTTAC
CTGAGAAAGCATTATTTTTTTCCTTTAAAATAATAAATTTTTATAATTAATTATTTTAAT
AAAAAAAATCTATTTTACTAAAATCTCTTGTTATAGTTAAAGTATTTTATTTTTTGTAAT
AGGATAATTTTACTTTATATGCAGTGAAGTAATCATGCAAGACATTTGTATAATAGGTTT
ATTACATCATATATATTATATCGAAATATGTAATTTTTTATTTAAAATTAATTTATTACG
AATCTAAGACACAAAAGATATACGATGAAATTTACCTATTAAATATATAAATCTCATATA
TTTATGTCTTAAATTTAGAATAGATCAAATCTAAATAAGAATTTCCTCATAT
>contig01301
TTCACACTATATATAAACAAATGTTAAAAAAAATATTTTTATTAGTATTTATATATTTAT
TCCAAAATAAAATTTTACACATTATATCATTATATCATTGAAATATATTTTATTTTACAT
CAAATACATGCACAAAAACATTTTATCCTGTCTGTCTAATTTAAATTTAGAATCGATTTA
ATCAATATATTATCTTACATTGATTTGAAATAATAAATTTACACTAAATATAAAATTTAA
CAATTTTTTTTCTTTTAAATTATTTTTTAAAGTGAAATTACGTTGTAGATTTTTTACATA
CAATAATTTAAAAGCTTGAATTAGAATCGGACCGAGTATAAGGGGCAGATCTTAATTGCA
GCTAAGTAATATTATGAAATAATTAAAAAAAAAAAAAGTGATAGCGTTGAGTTTGGCCCT
TTGGGAATTTGGGCGCATTAGATTATTAGAGTTGAGAACTAACAAGCAGCGAATCTTGCC
CTCAATGAACAATCGACCTCAAGTATTAAGCAAGACAGCATGCGTGTGTAGTTAGAATAT
ATATTTTTTCAGTTAATTGGATGAAAATGATTTTAATACTTTTTAAATTAAAATTTATCA
AATTTTGGAGTTTAATTAGAAATTTGAAAATATAATAAGATTAATTCTAAATTTTAATTT
AAATTGTTTTTAAAATTATAAAATTTTAAATTCAAATATTAATAATAACTGAATAAATAA
AACAATCCTTTTGGCTAAATTAGAATTTAAATTCAAGATTATATATATTATTATATTATT
ATTTAAAAATAGCATGAGTTCCAGAACTTCACTTTTCACTTTTCAACAAACTCACGTGAG
AAATGGGTTTTTTTGACTATTGACGCTCCGCTAAACCATTTGCTTCGGGCAAAACCATAT
GCTCTCTGCCCAGCAAATCCATCCGAGGAAAGTCAGTTACTCTTGCTCTTCAAACACAAC
CTAAACGCACTTTAATCCAACGGCTATTATTAACTCCAACTCCTCTACAAATAGCTTCTC
AAACTCCTTGCACTGATTGCTCCTACTATACTTGTCTCTTCTCTACATCACAAAATCCTT
CTCTTTCCCTCTCTATTTGTGGATCTAACGCAACCAAGCTTATAGGCATGGCGACTACCA
TCGTCTCTGTCAAGGCTAGACAGATCTTCGACAGCCGTGGAAATCCAACGGTTGAGGTTT
GTTCCTCTACAGATCTCTCTCTGCTTTTCATTTTCGATAAATTCTAAGTGGTGCACAGAT
CTATACAGTGCATGTGAGGTTTTTAGATTAAACTAAAGTGATTATTTTAATCCTCTAGAG
TGTTGTTTCTGATTGGTTTGATTCCGATTTCTGTAGGCTGATGTGAAATTATCTGACGGT
CACTTGGCTAGAGCCGCCGTTCCCAGTGGTGCATCCACCGGTATGATTTACTCCGCGTGT
TTATGTTATTGATTATTACTTTCGTAATTCTTTTATCATGTAAAAGAATGTTAATCATAT
TTGTTCTGTTCTAATTTGTGAAAATGGCCGTTGCTTGATTGATAGCTCCATTTTTTTTTT
TTGGCGCAATGTCAATGTTTCATTTTGTTACTTTTAGGGATTTATGAGGCTCTTGAGCTA
AGAGATGGAGGATCAGACTACCTTGGAAAGGGTGTTTCCAAGGTAAACCATTGCCTAACT
CTTTATCATGTTTTCCTTCATGGATCTCAGTAGAGTCGAGTCATTTCCTGATCTGAGTTT
GCTTTTATATTGTAGGCTGTTGAGAATGTTAACACAATTATTGGCCCTGCATTGGTTGGC
AAGGTTAGTTGCTGTCACATAATTACTCCTGAAAATGTTTTGCGACTGTTTTCATTTTTC
ATTAACATTGGGTTTTACAAGAACTCCTCCTTAACTCCTTTGCACCTGAATTTGGTTCTC
GATCACTCCAAGCAAATTTTTGTATAGAGCAAGTTTATGTTAAATTGGATTATGGAAAGC
TAATGATATTTTCTTTATGCATATGAGCTGCAATTTTTTTTCTTTTTATTTTTTTTTTTG
TAACTTTTGATCATCTTGTGCAGGACCCAACTGATCAGGTTGCTGTTGATAACTTCATGG
TTCAACAACTTGATGGTACTGTAAATGAGTGGGGTTGGTGCAAACAAAAGGTAGCTTAAT
AGAGTGCTTTTGTTCACTCGTAGTTTTGTTGGGAATTTCATTGACTGCAACAAGTATTTG
TGACTTTTGCAGCTTGGGGCAAATGCCATATTAGCAGTGTCTCTTGCAGTTTGCAAGGCT
GGGGCTCATGTCAAGGGGATTCCCCTTTACAAGGTATATTCTCCATTTATTTAACTCCTT
TCTACTTTGTTGATGTATGTGGCGGCAGTGGTTGATTGATTTACCAATGTCATTACCATT
AAGGTTGTTTAGACAATGTTTTGTGGGAATGAATTATGTTATCTAGTTGTGCTGAATGGC
GTTCAGTATTTGTTATGGGCTATAATTAAAACCTTTTATCCTGTTCATGGAAGAACCCTG
ATAATGTGTCTTTTATTTGCAGCACATTGCTAACCTCGCTGGTAACAAGAATTTGGTGTT
GCCCGTTCCTGCTTTCAATGTCATCAATGGTGGATCACATGCCGGAAATAAACTTGCTAT
GCAGGCATGTCTCAATAATGCATTTGACTTGTCCTTGAAAGATACTCATTAAAAATTTAG
ATTCTTACGCTCTCTTGTCTTCAGGAGTTCATGATTCTTCCTGTGGGAGCTTCTTCATTC
AAAGAAGCTATGAAGATGGGTGCTGAAGTATACCATCACTTGAAGGTTGGTTATCTCTTC
ACTTTTTCTTCCAATTTAACTGTTGCTTTTGTTTTTGCGTGCCTATTGTTTCCTTTATAA
TTCTTTGTCGATGCTATTGCAATTTGAGAGCATAATGATGAGATGACAGTATAATTACCC
TCTTGAAGTCGCATATAAGCCTGTGTACAATCTTTTTTGATATGTATTGTCATCTTCTTA
CTCCTACATGATGTCCCTATTACTGACATCTTCTTTGTCATGAAATTTGCTCCGGCACTC
TATATTTGGTTACAAATGTTTATCCACTGACATTTAACCTTTTTTGTTCCCCTTCCCATT
TTCTAGTCTGTGATAAAAAAGAAGTATGGTCAGGATGCAACAAATGTTGGTGATGAAGGT
GGTTTTGCTCCTAATATTCAGGTGAAACTTAGCTTCGTGAAATTTCATGACTTAAGTTTT
GTTGCATTTGCTTTATCATTTTTTTTCAACTAGTGTGCTCACAGTATCAAATTGGCTTAT
GTTCAGGAAAACAAGGAAGGACTTGAGTTGCTCAAGACTGCCATTGCTAAAGCTGGCTAC
ACAGGAAAAGTGAGTTTTATCTTTCATCTTCATTATTAATTTTTCTGTAGCCTATTGATA
TAATCAGGATGCCATATGCTAAAAGTTCCACAATTTTATTAGGTGGTTATTGGAATGGAT
GTTGCTGCTTCGGAATTTTATGGCTCAGATAAAACATATGATTTGAACTTCAAAGAAGAG
GTGAGTTTTTAATGGCGTGCTGATATTTTCAATTGCAATATTTTAACTTCGTTCTAAAGG
TCAGGATAATCGCTGCCATTGTTATTGTTGCATTTGAAATATTGGCTTGTTCAAATTGGC
CTACTGATTGTAGCATTGCCTCAGTTTGGCTGGATATTTAAGTATTACTGGGTATAACTC
ATTGTGAGATGACAAATCCATCTGGTTCTGGTCAATTTTTATGTCTGCTGCTCATTTACA
TAGTTTGTGCATGTGTATGTACTTTACTAAAAATTATAAATTGTAGCGAATTTTGAAGGA
ATTTATAAGTGGCAAAACTCTTTATTTTTATGTTCTCTGATTGCGCCCTTTCTCTTTCCT
GTGATTCTGTTTGTGCAGAACAATAATGGTTCGCAAAAGATCTCAGGTGAAGCTCTCAAG
GACCTCTACAAGTCATTTGTAGCTGAGTATCCTATTGTATCAATTGAGGATCCATTTGAC
CAAGATGACTGGGCACACTATGCAAAGCTAACTAGTGAAATTGGAGAGAAAGTACAAATT
GTGGGAGATGATCTCTTAGTCACCAATCCTAAGGTCAGATAAATTTTCTCCAGCCCTCTT
GGGCTATATTTTGTTGTTTAATGGAGAATTCTCTGAATTCATTGAATATATAGTCTAATC
AAATAATAACATTTTAAGAATGGGTTTTCCCCTTTTTCTTTGGACCTCTCTGATGATCGT
GTTCTTATTTGCAGAGGGTTGAGAAGGCTATCAAAGAGAAAGCTTGCAATGCTCTCCTTC
TCAAGGTATCATCTGACTTTTCTTA
>contig01309
ATAATTAATAAAAATATATTTTAAAATAAATTTTAAATTCAAAATCTCACAGCATTAATT
ATAATTTTTTTAATAGATACTGTTCTCCTTCCTCTACCTTTCCTCATTAGTCATTATCAT
CCTTCTTTCTTTTTTTAAAAAAATGGATTAAAAATAAAATCTTTCTTCTAATCTTGATTA
CCAATAATTTTCTCCAATCAATCACTGCCCGTCACGCTGTCGGGCAATAAAGGAATATAA
AATTATTTTAATTTAAACTTTTAAATTATTGGATGATCTGGAAAAATACCTACCACACCA
CCAATCGTACGGGTGGACCAAACTAACAAAAGAAGAGTTTTTTTTTTGTTTTAACAGAAC
AGCAAAAGAAGATTAGACTAACAGGAATCAGAAGAAAGAATGAAATTTCACATAAGAGTA
ATTATTCACTTTTTAAATGTTAAATATCCCAAATCTCTACCACAGGAATCATCAAAATTA
CAATAATGTTCTAAAATCAAAATCAACAAATCAGAAAACTAGAGCACTTCCCAGAAGAGC
GAAAAGCCCAAACTGAAAACTCACGTTCAGCACGTTAATCTTGTAGCCAGCATTTGTACT
GTTAGTAGAACTGCCGTTAGTTGGGGTAGTAGAATTATTACCTGCTCCAGTTGTAGTATT
TCCACCGATGCTCTGTGAGGCCACCAATTCCAGTGTTCCCTTTGCCTGCAGATTCGCTTG
GGCGAACTCGTGCTTTGCTGGAAATCCGTCTTTCACCGACGGACCCACTTGCCAAATCTG
GTTCACCTTCGCCAAGCTTTCCGGCATCTTTACTGAAGCGAAGATCACGAAGTTACCACT
GGAGTCGGAATCTGCACTCAAGTCCCATGTCTCGACCGCTAGCTTCGATGTCTCCTTAAT
ATCACTGTAAGAGGCGATGCTATATTTCTTCACAACCACTACGCTATCGTTTTTCATCGC
TACCAGAGCCTGAGCCCCTGCCATTCCGGTACCATTGAGGTTGATGGCCCACCCCACCCA
GCCATCAGATTTGGACGGAGGGGCCTTGAAGGCGATTGAAAGCGAAGAGTTGGAGGCATT
GTAGGTGTAGTGTAGGTAGGAGTTGAGTGTGGACAGGTCTATACAGTTATCATAGAGCCG
GTTGGTGAACTTCTGGGATGTGCAGTTGAGTGAATGTGCAGGTGAGATCAGCAGAACCAC
TACCACCGTCCAGAGAGAAACAAACAAGGCAGGACAACAAACAAAGGAACGGGAAGCCAT
CGTTAATGGCAAACAAAGCTCTGCAGATGAAATTGGCCTGTGGGTAATGGGTGGGGTGCT
CCATACACATGGGAGTGGAATATATAGAACAGATTAGCTCAGGCCCATAAGGCCAAATGT
GTAATAGCACTCAGTACTATGGCGCCTTCATTATCTTGAGTTATGAATGCGCATGCGTTC
CAACGAATGACGCGTTGGTTGTTTACTGTTAAAGAAGACGTGGCTTCTTATAATTGGTTG
AATCAATCCTAGTATTTTGACTTTACTGATTTCAGTTTGGCATTTGCGTAGGTGTGTTGA
CTCTCAAAGTGCGTGTCAGTTTAAAGGGTGGGGGTAGGTCACGTGACGGATTTGAATTAA
AAATAATAAAAGAAAGTGTGCAACTCGCGCAATTGCAGCTTGCAAAAGTGGACCGTTAAA
GTTGAGGTCAAAATTTTTTCATAAAATAGAAAAAAAATTGAGAAATATGAGGTAAATTAT
TAAATACTTTCTGTACTGCTTTTTTTTTGTGAATTTCTACAGCTATTGTGAAGCGAACTG
AACTCTACGGGCGGTCACTTTCAGTTTTGGGTTGTTGACGACGACCTTCGGATTCATGGA
AATTTTATTTGTTTTTATACAAATTCAATCATTTTATAAATTTTTTTTTATGTGGCTAAG
GTGAATTGTATTAAAACAACACAAAGCAATTAAAATTATCAATATGAAATTACTCGCCTA
AATTAAGTTTAAATAGTAAACGCTTGATTGAAGAATTTAACATAATAATCAAAATATTAA
TACTCGATCAAAAAATCCAAACAAAGAAGAAAAGTCGTCGCTAAGAAGCCAAGTGAATCA
TTATGTGCCTTAATCTAACTATCCTGAGCAAGCGAGATTTACACTACCTAAATCGAGCGA
AAAAAAAAAAAAAGGCTTAGGTAATCTAACCCGAGTAACAGGATACCTAGGTTAATGAGG
CCAAACGAACGTAAGCAAACATGACGAAACAAGTGTAGACGCTTACCCAGTAGACCGAGC
ATCACCAATGTTATTCAAGAGTAAGACTAGATCTTTAAGAGAAAATCTCAATATGTTAGC
CCCATATTTGATATTTATGTAAATAGCTATAATAGTTACTTAGCATTTTGTCTAAAAATA
TAAGAAATAGTAATTAATTAGATATATTTATCAAATTTACTATTGAAAATTATCTTATTA
TTATTTTATTTTTAAATCATTTTATTAATTCGAGCGTCAGAGTGACTGATCAATAAACCG
CTAACCTCATAATTTTATTTATTGATGGGCTAATTAGCTATTTGACTAGACATTTGGGAC
TCATAACAGCAGCAATACATTTTATGGAGCAATTAAAATGATCAATATGAAGCTCGAATT
TTAATATCAATGATTAAAATACCAATTTAATTTAATTAGAAGATGATAAGGTGATTATCG
AGGACAAAGATAATAAACTATTCTTACAATGAATAATCTTCATTTTATATAATTATAAAA
ATTCTTTGAACTTAATTTTCAACAAAATAGAAAGTTTATTTTTTTTTATAGCATCTAATA
TAATTTATTTTGATAATATATTATTATACACAAATGTTTAAAGTAATTCATTTGTAATTT
ATAAATTACTCTAAAGAACTTTATTTTAAATTAAATTTTTATTTCAATTAAATTGTTTAT
TTTTCAAACAATTAATTCAAATGAAAATTTAATTTAAAATACAATTTTTGCAAATATTTA
TAAATTAAAAATAAATTATAACTTTTAATGAACATGTATTATCAAAATATATTATATTAT
ATTATATAAAAAGTGAACAATAATTTCACACGAGAATAAAAACTTCGTTAAAATTGTCAT
GATTTAACAGTTCTGACAAAAAAAAAATCTTCAAAATGATGTTAGAAGAATTTTTATAAT
TATTTATTTATTGAAATTTATTATAAATAAAATAATTTTTTTTATAAATTATAGGCCATA
ATATAAAAAATAGAGAATTTAATAAAATATATATTACTTGCTATTAACTATTTTTTATTA
TAGGAAAATTTTTATTATTTAACTAATCAATTTTTAGTATTTTATATTTCAGTTATTATA
ATTATAAAAATAATGAATATTTTTATACTATATTTAATTATTTAAATAGAAAATAAATAA
TTATTTAAATATAAAATTTAAATGTAAAACATATTTTATTAATAAAATATAATTTAGAAA
TTAAATTATTAATTTGGCTATAAATTTAAACGGCAATAAGTAATTTATTAAATGAATTAA
ACTATAATGATTAAATAGTTACTCAGCAAAAAAATTATATATGATTTTTAATGATTCATA
CATTTTTAGACACTTTATTAAAAAAAATTGAGTAATATATGATTAAATTTAAAATTAATT
TAAATTTATAAAAAAATATTCATATTAAATTTAAATAGAAATCAAATTTTATATATTGTC
ATATATATTATTCAAATGTAATATATATTTTATAATAATATTTATAAATTTTTATATATT
ATATAATATATTTTATAGTAATAAATTATTAATAAAAGAATATTTTATATAAAATAAAAT
AATAATAAATATAAATAAAGTGACTTTTGCTATTCCCTTAATTACTGTTGCCATATCCAA
ATTGTCTGAGATAATACTGACGTATGCGGACCGACAATGGTTGATGAAATCCCGTCTATG
GTAAAACGACACCGCATTGTATTTCTTCACACTTCATCACAGCATTCACACTCGAAAAAG
GACAGGCGGGCAGCACCGCAAATTATATTTTTCATGATTATATATTCACTTTTTCTTGAC
TATTAAACGCTATTTAGTGGGAGGAAAACCGATAATGACTCCAAAATATTTTCCCTTCTT
TAATTTATTCTTGGTAACCGTGTCAACAAAGTGGCCTTATTTTGTTTTTGTTGACCTTAA
TTAACAATAATTAGTTTTTTTTTTATAATATTTTAATTTCTCAAATGTTGATGATAGATG
ACATAAAATATATATAAAAGAAATGTTTCTTCGCTTGCTTACGTATTCAAAAATTATATT
CTTTTATGATATTTTCTTAGATTAAACGCCAAAATTTAAAAAAAAAATATTTTTAAAAGA
ATAATAGTTTCATATATTATGAAAGGTAAATAATATCAAAAAAGATAATATGAGAAAATA
AAATATGAAAAATATTCTCTATTCACACTTATTATTCTCAAAAAAGTAAACTTTTTAAAG
GTTGTAAGTAAGTTAGTTCATTAGCCATTATAGGAATATT
>contig01321
TTAATCTTACTGTGTCTTTTTCTGATCTTCCAGTACTCTCAGCAGCCCTTTTGTGGAAGA
ATTTTCAAGCATATTCATTGGTTAGTGATCACATCAATATGATATCGTCCTCTTGTGGGG
CATGGGCTAGTTATTTCTTTTTTATTTTATTTTTATTTTTCTTTAATTAGTAACATTATA
GTTCTGTGTGAATACAGACAAAGAAATTAATTCCAACAGGGTTTTATGCTGTCATCAGGT
ATTTTGTTGTGGTTTCTGATACTTCATATTCATTAAAATTGTTAATTGTTTAATTGGAAC
TATCAAACTTATTTATTTATTTATTTATTTTGCTTATTGCAGTGCTGCAATGCTGTGCTT
CTATTCTTATGTGATAATCTCTGGAGGAAACCCACCACCAAAAAGTTGCATTCTTCAACT
GTTATATCATGATAAGAATTCAAAAAGGTCAGATTACAAATTTAATGATGGAATTTTTAG
ATTTGAGGAGAATGAGGCTGCACTGTTTACTTACTTCAAAGCTGTACGAGTTCATCCAAA
GTTATCTAGTATATGTTTTTTCTTGTGTGAGTCAGTGTTGCTTTAGGTTGCAGTATGTAT
TTTTTCTTGGGGAATGTTTTTGGCAGCAATAATGTCACAATTAGTGGTCTATCGAGTTGG
CTTGGATTCGGGGTACAATTACTTTTAATTGGCACTCAAATTATGGAATAAAACTCCTGA
AGTATATTGTAAAAGAAACTAGGAATACAAATATGGGGAATCTAAAATCCTCCTGACATG
TGTTTTTCGCATCTAAAATATGCCTTGCTGTTGTAAATCAATTCTGCATTACATTTTCTT
GCCTGACTAATATGGGGAACACAAACATGGGGAATCTAAAATCCCCTTCATTCCGAGTTA
CACAAGCAAATTAGCAAACAGGTAGATTAGTAGTTAAAAAAAAAAAGCCTGTTATGGACT
TGCTTCTGTAATTCATTTTTTTAAGTGCTCTAGTCATATGATTTGGGTAAATTTATACTG
AATATCTTAATTTTTCCATTTAACTGTTTTGAAGTTGTAAATTTACTTGTGTCGCCCCTT
CTTATATGCTCTAGTATTCCTCTTGGAAGCCAAATTGAATGTAAAAAGTCATTTCATCTT
TTTAGCTGCTTGAGAAAAAATTTATAGCATATTCTTCAGGCTGGGAAATTCGACTAATAA
TTGATCAAGTTAGCCTTATAAGGTACTTATTACTTCATGTTCTTAATTGCTGCCATAGTA
TTTCCCTAAATTCTGATCGCTGGATCTGATACTAGGGTTTTCAATGTGTTCTTCCCATCT
TGGAGCTCTCTACTAAATCATCCCTAATGAACATTTAGTGTCACTATGAGGCCTTCACCT
CTAAAGAAAGTCCAGGCCTGTTTAACATTTAATTTAGTAGTATTGTCCATTTAAAAGAAT
TGCTCAAATTTGTAGCCATCCCCTTAGATCTTCTGCTTCTCTTGAAAATTTGGTTGTAGC
ATGGAGCATGATTAGGAAGTGAAGTGGAAAAATTTGTTGAAGTTGAAGGATGAGATGAGA
TTGCATGTCAGTCTGTTATTCTGGAATTGACATCCTGCAATCAAGTTCTTCAGTTCCAAG
ATTTGTGGCTTCTGGTTGTTTGACATTATTGCTTTATAGTATTTCTCTAATTATCCCATC
CACCAATTTTTAGATCCCAGGAACGAGTTCTTTCTGCCATGCTTGTAAATTTATTCTTCA
TATTCTGATGCTGTTTTAGCGGTAGGTTTCTATGAAACAACCTTGTTGCTGTAAAAGAAA
TAATAGGAAAAGTAAAACTAGAGATGGAGAGAGGAATGAAGAAAATTGAATATAAGAAGA
CAACTTTGGTCTCTTCTTAGACTGGAGTTTGACATTGTATTCATATGATTGATCAAAACC
ACATGCTAACAAAATAAACTAACAGCCTTAGCATGTGTACCAACTACCAACTGCTTTTGA
TTCTTCATAGATGCTATCCAATCCTTGTCTATTTGATGCCTAGCCGCTCAACTTCCCACC
AATTATGCTTAGTTTTACTGCTAACTGTTTAGCAGTGCCTGAAACATATTTGATACTTCA
AATTTTGATAAATAAGTATCAAATGGACCTTCTTCTTATGCTTACAAATACAAGCAATCT
CAGTTTTAAATGCCATATACCTCCTAAGGCATTGAATATTCGAATGATTCTTTTGGATAT
AATAGTTTGTAAATCTTTATATATACATTATCTACATCTAGATCTAGATTTTATATATTG
ATTCATGGGTTTTGACATGCCTATATGTGTCATTTAAACACAGAAGCAATATGAAGTTTC
ATTTGTTTATACTTTGATTATGATTTTTTGTGCTGTTCAATTAAGATTCTGCCGGCGAAA
TACAAGTTCTATTGCTTCTTTTTAATTTAATCATTTGGTGACTTGACTTAAAATAGTTTT
GTTGCTGTTTTATCTTTCTTCCCTGGATAATCAATCCCACTTTTCAATTATTACAAAGCT
ATATTTTTGTTTAAGACAATTCGGAAAACCAGTTCATTGCTCCTTATGCAGTTGATAACA
AAATGTTTCTTTCTCAAGGATCCCACTTTACTAAGTGAATAATATTTGGCTATTCGAAAT
GCTTAAATAGTTTCACTAGTCTATGGAGCTTTCTGGCGATTTAGTGATTAGCATGGAAAT
GCAGGAAAAGAGCATGGTCCATTTGGTGATAGAACTAAGAATTTCTTTATGAAACAGAAA
AGTCATGAACTAAGCACCTATATTGGGTTCTGTGGGTTAGAGATATTAAAACCTCTTTTT
AGGCCTTGACATGCTAGCTTGATGATATGGCCTTGAGTTATGGATCGCTTCATGGAACGA
TAATAAACTAAAGGAGGGCATTTGGAGTTATTCTTTCTTTGACCTACAAGCTAATAAGGG
TGCTCACAACACACAAGCTCAATAGGGAGTTTGCAACTTGTTTCAAAGAAAAGAAAGAAT
TTTTCCTTTTTGTTTGGTAATGTCCAACATAAGGTATTATAAAATGAATATGAAAGTGTG
ATAAGTTAGTGGTGGAAGAAGTGTGAAGGGAGATGAGACCTAAAATGAGGTGGAGGGTAG
TTATTAATCAAGCAGTCGATCATTTCTCCCATTTTAACCAACCTGGTCAATCGCGTCTAA
AAGAATTTGGGTTTGAGTAACTCATGTGGATTAATCGATACATGTCATTTTATTTTGTAA
TTAATAATAAAATAAAATAAAATAGAAAAGGGCCAAAAACTAAGCAACGGTATGCATGGC
AGTTATGTTACCATGTAAAGGAACATGACCTTTGGCTAAAAGGTGGCCATGCTTCGGGTC
ATATAAAAAGGTCAAGCTTCATTTTTATTTGTAGTCAAGTTTTTTTTTTTGTCTTCGTCG
GAAAATATATAATACATCATAGAAAGTGTAAGTGTGCGCAATAGAAGAGTTGAATTTTTC
TACACTAAAAGAAAGGTTAAAAGACTTGTAAGAGGTTGGTCTATTTTGTATATATTTGGA
CTTGGTTCTTTGTAGATAACTTTCATCAATTTGTGGAGCATTGGATTATGTAATTTAAGT
TAAACACTTAGACCGTGAATTATAGATTTAATTCATGTTCTAGTGAAACAAATGATGGAA
TACTAAGATAAAAATACGGTGATATGGTGATCCCGCTTATGATAATATGGGAGCCAGATT
CGACCAAATGTAATCGTAGTGGATCTTTGTGAATAACGAGAATCTTTTTTGCATTTCTTC
AACAAAAGTTCATTGAGCCAGTTCTTTGTTCCATGAAGCAGACGTTTGATCAATAAATTG
GATCACCCATTGAATCTTAGAAGG
>contig01326
TGTAGCAAATGGCAGTGATAAGCTGGAGAATACCAATGTTAAGGAACAGGGAACAAATAC
CCCAAGTCCCCACCATGTATCCATTGATGATAGTTGTGATAAGAATGGGATCTCTATTGA
TGCTGTAGAGGGGCAGGATTGGATTAGGTCACTAGAAGAATTATTACTTAGATTTAGTTT
ATCTATTTTACATTTGTGGAATGTAGATAGTGAGCTTGATAAATTGCTAATGATGGACAT
GAAGCTAAAGAGACCAGAGAATTTTATTTTAGCTTCTGGTTTGCAAGGGGACAAAGGGTC
TTTAACCCTTACTTTTCCTGGTTTGAGTGCTGCTCTTGAGGTACTTCTGCATGACCTGTA
TTAAATGTTGGGACCTATTATCTTGTTTGGCTTATTTCAAGTTTCCCTGAGACATTGAAA
ACAACATTTCAGCTGTGGAAATCATCATCCGAGTTTTGTGCTATGAGATCACTGACGATG
GTGTCAATCGCCCAAGGCATGATTAGCTTGTCTCCCTCCAGTTCAGCAGCCAGCAGGTAC
TGAAGTGGTTCCACAAAGAAGTAATGAATGATATTAGTCTTTTTCTTTCATGTGTTTCTC
AGATTTATTATTATTTTTTGGGCATTTATTTGGTTGGTTTTTAGGTTCTTGATTTTAACT
CAATCTTTCTCAGATTTATTATTATTTTTTAGGCGTTTATTTGGTTGGTTTTTTCAGTTC
TTGATTTTAACTCAATCTAGCCATTGCTTATTTAAAACTAAAATCTCCAATTTTGCATGG
AAAAGCATGATAAAGCAAAATATTAAAATAACTAACAATAAAGTATTCGAGATCTATTGT
CTCGAAAATGGTGTTGGAGTTTGACTTCTCCACCACTGGAGAAAGGAGTGTCTCAGCTCC
TTGTGCTTGAGAAATTGTAGGGTTATTGTTAAAATTGGCCTTCTGAATGTAATTATGAAA
CTTACGGAATTCCACTGTCCATATATGGCTTCAAAATAATAGTTATTTTACTGGTTTTAT
TTTCTTGAAGTTTCTTTTTTTTTTTCCCTCCTAAAGGATGAGTTAGCCAACAGGAGGTAG
ACCTGTCCCTCCCTTGGCCTCTCCCATCCCGTGCATAAGCAGGACCCAATACCAAGTCTC
TGGAGACAATGCCAATTGCCAAGTGACTGTACTTGCTAAGCAAACTGGCAAGCGGCAACC
GCACTTGAGCTAATAATATTTGAAAAAGAACAGGAAATTCTTGTTTGCTTGCTCACTAAC
TAGGAGACCTTTAAGGAAAAATCTATTATGGGTTAGGTCTTCAGTCTTTTGCTTGTGTGG
CATGTATGATAATTCTATAGTTTCGTTTCTTTAGTTTTATTTGTGTGATTTTTTTTTTAA
TGCTAGCTTATACTTCTATTCTACATTAGTATTCTTTGATCATCAAATTGTTAAATTTTC
ACGATTCACAATTTCACCTCTAATGAGCATTTCCGGTTTATGTCATTTTTGGAAATGTGC
TTTTTGTTGGAACTGTTTACTAGACTGATCTAAATTGTTTGCAGGGCTTTAGCAGCATTT
TACACCCGGAATTTTGCTGACCAAATTCCAGATATAAAACCACCTTTACTGCAGGTCACA
TCTGATGCTCTGGATTTTGATCGTTTAAATTGCTGATGTTTACTTGATAAAATGAGTGTA
ATTATTACTTATCAGGAAAAAAATATATATTGTTGATTATTTTTATTGTTTTATGTGTTT
CCTTCCTAAGTGAAATTGTGTTGGCAAACTAGAATGAATAACTGTGTGTATTTAGATGGC
TTTTCAGAATTAACAAGAACTTTTTTGTTAGATGCCCAGTTTTATTGTTTTATAGTTGTA
GGAACCATAGATCAAAATGGAAAATGAAAAAAAAAATTATATAATTCCAATGAGGTGTAT
TTCCACAGTAATCGGCCACATTATTTACATAACTTTCTTATCCAGGCTGATTTCATTTCT
GAGTTACCCTTGAAATTAAAACCTATCAATGGAGTCAATGGACTTCAACAGCCATTGATC
TGAAAAGTTACTCTTATGCTATTATTCATTGTTTTTTAGAAGCATCTTGAAGATTACATC
AATCCCCAAACTTGTACTAATTGTGTATTGTTAGACAAGGTTCTTTGACTCTCTTCTTTA
AAAATTTATGCCTTTTTTTTAACAGCTTTTGGTGAGTTTCTGGCAAGATGAGAGTGAGCA
TGTACGTATGGCTGCTCGCACTTTATTCCACTGTGCTGCTTCAAGGGCAATTCCATTTCC
TCTCTGTGGTCAGAGAACAAGTGATCATGCAAAACTTGTGAGATCCCTAAGTGAAATTGG
AGAAAATGAAGGTGGAGCTTCGAAAGCAGGAGGAATATCTGATAATGGTTTGTCTTCTGG
CATGTTTCCTCAATCACAAGGAAGCTCTCAAGCTGAAGAAGCTTTTGTCAATTCACCTGA
AACACAAGGAATCACTGAGGTAGAGGAATCTAAAATACTTGCATGGTTAGAGTCATTTGA
AGTGCCAGACTGGATTTCATGTGTTGGAGGGACAAGTCAAGATGCAATGACATCCCATAT
TATTGTTGCAGCAGCATTGGCAATATGGTACCCTAGTCTTGTGAAACCAAGTCTTGCCAT
GCTGGTGGTTCAACCATTAATAAAATTGGTTATGGCTGCGAATGAAAAATATAGTTCTAC
TGCTGCAGAGCTCCTTGCAGAAGGTATGGAGGATACATGGAAAGCATGCATTGGTTCTGA
AATACCTCGTCTGATTACAGATATATTCTTTCAAATAGAGTGTGTTAGCAGTTCATCTGT
TAACTCAGCTGGACACCAACCAGCTGTCCCATCTTCCATTCGAGAAATTTTGGTTGGTGT
TCTTCTTCCAAGTTTAGCAGTGGTTGATATTCTTGGGTTTTTGACTGTTATAGAAAGCCA
AATTTGGTCTACTGCATCTGATTCACCTGTTCATCTGGTATCTCTGACAACTCTTATCAG
AGTTGTGCGTGTTTCTCCAAGATACTTAGCTCAGTACCTTGATAAGGTTAGTAGAGCTTG
GCAAGATGGTCATGCATAAAACTTTAACACTTACGCTGTTTGTTATAAATTTTCATATGA
CATGTGGACAGATTTGCAGGTGGTTAACTTCATATTACACACCATGGACCCTGGCAACTT
AGTCATGCGCAAAACTTGTATTCAGAGTTCAATGACAGCTCTAAGGGAAGTTGTACGTGT
ATTTCCTATGGTAGCCTTGAATGACACGTCCACGAGATTGGCTGTTGGGGATGCAATTGG
GGAGGTCAATAATGCAAGCATTTCAGTATATGACATGCAAAGGTATTAGAAGATACAATT
GTTAGACTATGATACATTATTATTTTGGCATTGCAGTCATGTGGTAGTGCAGGTTAGTTT
TTGCGTTTAAAGTCCGCCTGCCTACCTAGTTTTGTCCAAGCAGAATATGCCTCTAGAGCT
GGTTTCATACTTATCTGAATACATAGCTTTTCAGCTACTACAAGCCTTTTGCTTGTACCA
TCTCTTATAATTGAATAACTTCAGGAGTGACAATTGCTTCAACTTAGTCTATCTCTGCTT
TTTTGATGCAGTGTGACAAAAATAAAGGTTTTGGATGCGAGTGCACCTCTAGGACTTCCA
ACTTTGCTTTCAGGAACATTAGAAACAGCAGTGACTACGGTGATTTCAGCTTTGAGCTTT
TCCCCTGATGGAGAGGTACACTTTTTTCTTTGCAGGCTTTATAAGTACTTAAGGAGACAT
AATTTATGTCTTGTATTGGCTTTGAATACATTGAGCAGCATTTTTTATTTCTATGGTTCT
CTGGATGTGGATTTGTACTTCATATCCTCAAGGACCTTAACAAATAAAGCAGAATTTCAA
ACAGCTAGAATGTTCTAATAAAATTATTTCAATGAGTGGGGAATATGACATAATTATACC
ATCAGCCATGTTCTTTTTTATCAGTAAACAAGAAATATGCTACTATCTGTGAATGTTATT
TTAATACTATCAGTTGACGAAGGATAGACATGAAAAATTTGTTGATTGTTTTCATTTCTT
TGAATGAGCAAATTTTGTCCTAATAATTGCAGGGTTTGGTTGCT
>contig01329
TATAGCCAAAAATGCTTCTTCATATATCTACCACAAATTACAGTCCACAGTTTATACACG
TGAATTCAGAAAGCAGCATGCATAACTCCAAAGTATTTGTTCATTTATCAAGTTGCCGGA
GCCAAGTTGGCATGCATCACCAAAAGCCATTTTCGACCAGCTGAACCCTTCAAATGCACA
AAATACCAGCTTACCATCATCCATTGTCATTGAACTTAGCACTAAATTTTATCAAGATCA
CTACACTTCAATTTGAATTATACAAAACACTCAATTTTGAGATTGTTATTATTAGATTTT
AATAGAATTTGTCGGATTTTTTACATAGAAATCAGTTAAAATTTTCTACTGGACTTTGAT
CTCTACAAAAATAACACTTGTGACCCTATTGAAATGAAATAAAAATTGACCCATTTTATT
GATACACATTGTTAAATTAACCCACACAACTGCATTCGATCATACAAAATCAAGAACATA
GATACCTCAATTTGAGCCGGATTCTGATGGGATCATCCCCGCCTTCCTCGCATAGGAGAA
AATCCCTCCGGCCTCAATCACCGGCCCAGCATCCCCTATGGGCTTCAGCTTGTATTCCTT
CCCAGTAGTGTGATTAATCAAGCGACTCTCCGCGAGCTCAATAGTCACCACATCCCCAGT
TTTGCACTCCTCACAAATCCTAACCTCCGATTCCAGGGGATATATCTCCCCGGTGGCCAC
CGAGTTCCTGAAGAAGATGCGAGCATAAGACTCCGCAACCACAGCCGCAACTCCAGCAGC
ACCAAGAGCAACCGGCGCATGCTCACGCGATGAACCACATCCGAAATTGTCGCCGCCAAT
AACTATTGAGTATTTCGTTTTCATTTCGTTCGGTTCAATGAACCGGGTCTCGTAAGAGGC
CGGGAGGCCAATTAGGGCATAGGAACCGAGCTTTTCATATTCGGCTGGGTTTGAGGGTAC
AAGAGTGAGGTACTCGGCGGGGATGATCTGGTCGGTATCGATGTTATCGCCAACAACGTA
ACAGATTCCATGGAAGTGGTTGCGTTGGTGGA
>contig01332
TTTGATGAAAATAGGGGCTTACAAGTATGTCTCTGAGCTATGGAGGAAGAAGCAATCAGA
TGTGATGAGGTTTTTGCAGAGGGTAAGATGCTGGGAGTACCGCCAGCATCCTTCCATTGT
TCGTGTCACCCATCCAACACGCCCTGACAAGGCTCGCCGCTTGGGCTACAAGGCCAAGCA
GGTATGATAAGAAATGTGTCCTTTAGTCGTAGAAATGTGGAGCTTCACATAACTAATTTA
TCTCATGGGATAATATTCATCTGGTATTGTAAATATTATCTATAATACTTGTTATTGGAG
TACTGTTCATTTTGTTCCCCATAAAGTGTAAAGGGAGATGCTTGTGAACTTGATGATTTC
CTGAGCTCATGCAAGTTTTGTCTGCTAAATGCTAATTGCTGGACAATGGGCACTTTATTT
TGGAATATATGATTCTTGCTGGTTAAGCGGTATCTTGATTCATATTCATTTCTCCTTAGG
TATCTTGATTCATATTCATTTCTCCTTAGGTATCTTGATTCATATTCATTTCTCCTTAGG
AGAGTGTATATGTATGATGATAAGATACTTCCTGAGACCAGCGATATCAACATAGTCGAT
CATCTGACCAGGTGGATTCTTTTTCTGGTCGAATTCACTTTTGTCTCGATTCGATATAGT
CCTATTTGGTAGTTTTAATCAATAATATGATTTTCTCATTATGTTGGGAAAAAGCTATTA
GTTTTTATTTGTAACTGTCGTTGCATTTTTCATGTGTTTCTTGTGAGCTTCTTGTTTGCT
TTGTGTTACACTTGTATTAAGATTTGATAATCATGATCTCTTTGTATCTTTGCATGACAG
TACAGATATATTGGATGTTTGTACAATAGAACATGATAGTGGTATTTTGACCTCTTGTTT
GTCATAAAAATCATTGCTGACAAAGATATACAACATTATGACCATTAAATTTGTTCTGGT
TAGTCTTTTTCTCGTTCTGTTAATTTCTTCTCTTGGTATTGCTTGGAACACATATGCATG
AATCATGTTCTCTTGTTATTCGCACTGAGTATTATTCAGTAAATACTTT
>contig01340
ACTATTTTTTTCATTATAATTATATCCAGCATCAGTATTTGCTCACAATTCTTGTTAAAA
CAACAATGTGACGAAGTAGTGACACTCATGATTTTAGAAATGAGATTCTTAAATCTTAAT
TAATGGTTAAAAATTCTGATATACTTCATTAAAAGTACCTTGAATTATAAATATGCACAT
TTAATTTGATATTTTTCAGTTTCATGAAGTAAATTAGGATTTTGACTCTTTAACTAAGGT
TGGTGAATCTCATTTCATCAAAGTATAGGTCTTGCAGGCCTATTACGTTGTCAATTTAAC
TGTAATTTTATGAAATACTGACAGACTCCATGGTTGTGATAAAAAAATAGTTTTGACCCC
CAATTTATAAAATTAAAAGAATTGGTCAAAATTTTTATAAGTGTCAAAGTTGAGGATTTT
TTTTATCTGGTTCTGTATGATGATAAGTAGGTTCCTGGTGTTCGTTTGGCATAATGAGTG
TTATTTGCAGATCAAGATGCTGTTGAAAGTGCGGAGCCTTTAAAGAGGCAACGCAGATGG
AAATCTGAAAGCCTCAAGATGCCTGAACATCAAAGCTCTAATGTAGCACCTGCCACTACG
CCTAAGGATGCATCTCAGCCTACTCTTTCTAGACGCAACTTCTCACGATCTGACTCCTCC
GTTAGTGTTGAGGATGCACCAAGAAAACGTGTTGGTAAGTTGTGGTTCTTATGTAGTGGA
TTAATACAGATTTAACTGGGAGCGGTTGTAATTAAAGTTTACTGAGTTTTTGCTTTTTAT
GTTTGGCAGTTCCACCATCACAAAGACCTCACACTAATTCCCTCAGAATTGATAATTTTG
TGCGACCTTTTACCCTGAAAGCCGTCCAAGAACTTCTAGGCAAAACTGGGAAGGTCACCA
GTTTCTGGATGGACCAAATCAAAACCCATTGCTATGTTAGTGTAAGGCTTCTTTCTTTCC
CATTGTCTATGGTACTCCAGTAGCAAGTTTTTAATTTTGCTGTCTATTTAATTGCTGAAG
AATCTTTTTCATTGAGACCTGCAAGATGCATTTGATGGTCTTTAGTAGGTATATCTTGAA
TCTCTGTCCTAATTTCTTGTATGTGGGGAAAATTTTTGTTTATGCAGTACTCATCTGTTG
AAGAAGCTATAGAGACGAGAAATGCTGTGTATAACCTGCAATGGCCTTCAAATGGTGGGC
GTCTTTTGGCAGCTGAGTTTGTTGAACCAAAGGAAGTAAAAACTAAAAGTGGAGGCTCCT
CCAGCTGCCCCGTCACTCCTGGTGCTACTGCTGCTCCACCTTTGCCGGAGCCCTCTCCCC
GTCCGCAAGTTTCTCGGCAACATCTTCCACCCCCACCTCCCCTTCCATCTCCACCACCTC
TGTCTAACCCGTTCTCTGGCTAAGGAACGGCTTGCTCATCCGCAGCCACCACTTCCAGAG
AAACATGACCCTCCAATTGTTACTCTGGATGATCTCTTTGGAAAACCAGAGCAACTCCTC
GGATCTATTATATTCGGTTGTCAGAAAAACAAGTGGCAGCAAAACTTGCTGAACGGGGCA
AAAATGCCAAGCAATAGAGATCAGTCATTCAGTCCACATCTACCTTCTTGGCTGCTCTTA
GGATTTTCGTATGGGATGTTCAGTAATGGTAAGATAGTATCACATAATCGAGTCTTTACA
GGGGTTGCTTATAGAAGGAGTTGTTCCAGCCAAGGGACTTGGTTCGATTGATGGATTTTT
GGTCTTCGAAGACTGCCTTTTAAAGGCTTAAGTTCTATTTTAGTGCTAGAAAACATGACT
TCCGAGCTCTTATGTGTGAGCGGATCCACCTACCTGTGATCATATCGTGTGTTCCAATTG
AACAAGAATTCCTTCTTATCCTGTTTTACAAGAATTTAACTTTCACATTGAACTTAAAAT
GGTGGAATCTAATTTCCTACTGATGATAATTTCTGATGTGTTTTAACCAATTGTAGAAAT
TTGAGAAATTATGAAGCTAATGGCTTATGCGTGCCTAGATATTAAGTTATGAATCAGAAC
TATGACTATTTATGGGATTGGCTTACTGTGCCTCTTCATTTTTTTCTAATCTGTTGCATG
CATCAACTAGTTTGATCTAAATTTGGTGCTTGACAGAACATAAATTTAGTTTTCACTTTC
TTTCTCCTCTCCGTGGCGAGGGGAACGAGTGACCTATTAATAATTCTTGAGAATGATAAC
ATTTGTGTGGTGGCTTCACTTAAGGATCAGAGTATGCCATGACTTGTATCCAATCTCTTA
TAATTTTTATTCATCAGCTATTAGTTCGAAATTGAAGCGTTAGCATTTGCCACATCTGTA
AAAAAGAAAGTCAAAATTTGGGTAAACTTGCTTACAAATTAAGTTTGCTCTTATCTTTTT
TTTTTGGGGATTGTTTTTGATCCATTCTCTGATTTTCTTTCTTAGTTGCTTTATAATCAA
TGACGAGTCCAGAATTATTTTTAGGAAGTTTTAAAGTAAAATTTAATATGTATTTATAAT
TGTAATCTTGGTAAAAAGACTTTTTTAAAGCTCTAACAATTACTCTTAACATGAAATAAG
CCAGTGTTAATTTAATTTATCCATTTAAGCCTCTTAATAATTACTGTTAGAGTCAAATAA
GCTCTTGTTAATGTAGTTGATTCATTTAAGCTCCCCGACAATTACTATTAGAATCAAATA
AGCTTTTAGGAATTTAGTTGATCCATTTAAACTCCTAAAAATGACTCTTAGAGTCAAAAT
GTTAAAAGTTTGTATCAAAGGGGACGTAACTTACATGTGATGGTAGACATTTAGTTGACC
TCTATTTTTATTACATAATCTAAGAGTTAAACTCTTTGCTACTCTCTCACACACTCTCTC
TCTGTAATTTAATTCTATCAATAAAAAATAAATGATTGAAAATGTGATTATTACGCATTG
ATATTACCATTCAGTATGTTCAGTATTAAATTCAGTGTTTTTCGGCATTGTCCTATGCTA
GATGCAAAAGATGAGCTTTAGGTGCTGCATAACCAATGGCACTGGGCATGCTGGACTCAC
GTTTAACGAAGTACACACAATGTCAAGTGGGGTTTATAAAAACAAATAACCTCATGGCAC
CATTTTATTATCTTGAACCTTATTTTATGGCATTGTTCAACAAGCTTAAATATGAAATAG
TATTAAGTGCAATATGTTATGTTCTTGTGCCCAGGATCATGTCACAAGTCTATTAATAGT
AAAATTTGATTTAAAAGCTAAATCTTTTGCTTCACCTCAATTCTTTTGACCTATTATTGT
TGAAAACGTGAGCTCATCAAAAGGAAGCTCTAATCTTAGATTCATTGGAGAAGAGAGTCC
AAATATCAATTTAATTGAAAATAGTCCTCCTTAATTTTATTAATTCAAGTTACCCTTTTT
ATAAGAGAGATTTACACAAGATCTATTGGAATCCTACTAGTATTAGAAATCCTAATTCCA
TCAAGTTTATAACTAGAAAGGAATAATAATAATCCTACTAGAATTAGAAGTCCTGTATAA
TAGGGATTATAATTTTGAAAAGGAAATAACTCTTAATTGAAACAAGAATTAATATCTAAT
AATAATAGAAAGTAAATCCCCAAAATTCAACCACAAATGCGTCCATAACATCACTTTCCT
CTTGGAGAAATAGCTTGTCCCCAAACTCGATAGTAGGATAAGACTATGAGTCATCCATAG
TCCTTTTCCCTCATTGCTTCCTCTGAATCATCCATCTCTAATCAAAATAACTTCTTACAT
TGATGCCTGGAGGAATATGGTTTGTTACAATTATAGCAAGGCCCTTGCTCTTCACTCAAG
CATCTCTGCAAGGCTCAATTTTTTTAATAATAAGAGATGAAACACTTCCTGAACTAGAAT
TATGTGATGTGCTAATGATCTGGTTGGCGGTAGCCTTGGTTACAGGCGGAATTGATGAAA
TAGTTGTTGTTCTGTATTGGACTGTGAATTTGTCCAATTTCCTTATCGTATGTCTCTCCC
AACTGTTGTTTTCTTAAAAAA
>contig01341
GGACCTGATTCGTGTATTTCCAAAAAGAACACCACATAACTCTGCAGCATCCCCTTTCAG
CTCCATTGAACAATTTGAGGAGAGGATCCTGCAAAGTACATCAACTGCATTCATCTCAAC
ATCTGCAACTGCAAGCGCTCGTGATGGGTTTTCACTCAATAACCTAACCAATGCAGCAAT
AGCAGCATGTTGTTCTTTCTCCATCCCAGTATTAAGGATCTCCACCAAGGGCTGGACAGC
TTGTCGGGCACTTTCTGCATTCCTGATATGATCAGCAGAAAACAGGCTTTCCAACGCTTT
AGCAGCACTATACCTAGCACCTCTTCCACCCAAGCGTAAGACTGCCACAAGTTGGCTAAC
AGCACCAAATGCAGATTCATGTCTCCGAATTTCAGCACTGCTAAATAGGATCCCTAACAG
ATCAGTTGCAGCTTCTTCGGTTGCATCTTGGGGACCGAGTGAAAGATACTTTGTCAGTGC
TTCCAAAGCCCCAGATTCTACCATTACAATCTTATTTGGTGGACAATCTTTTGCAAGCTG
GGTTAGAAGCCCTAAAGCTAGAAAAGGTGCTCCAGGGCGGTCTGGAATTGGTTTGAGTAG
ATCAACAAGGGCGGGTATGGATTTTCGAGAAGTAGCTCCAACCCTTATGTCTTCAACCCT
GAACAACCTCTCAAGAGCAACTTGGTCTGGATAACGCACCAAAGCAAACTCCTCTGATAA
TTCCAGAAGATCAGATATATCAACATCAGCACAGCCAAGTAAAGAGATAAGACCACCTGC
TGCCCCTGAATTGGCAACAGACAGAAGAGTCCCCCTACTACCATTACAGACTAGACTTGC
AATTGCTTGAGCAGCAAAATATCTGTTTGCAGCCTCCTCTGACTTCAACAAATTTGCAAG
TACTGGTATAGATTTCATGGTTGCATGCGCTCGAATGATATCTCTATCTTGAAACAGAAT
TGCAAGCAATAAAGCACAAATCCATATGCTGCTATCTTCACTAAAATCAATCTGCATAGA
TAA
>contig01344
GAATAAGATGGGTACATGAATTTGATAGACTAAGATCCTCCACCACTCTCTGATGACTAA
CTTTCGCAGCACAAATAAGAAGTGCAGCTCCTCCAATTTTGACCTTTGGATTTGTGGAAT
TGATCACCCTTCTAGCAACTAATGCTATACATCCGGAGGCAGTAACAACAGTGTCTCCTA
AAACAACAGGCTGATCTCGACATAGTCGTGACAATATTTCAATAGCTTTATCCTGCAACA
AAGGTTTTGCATCTGCAATGGATGAAACTATTGGGGTTATACTTCTTGGGCATTCAGCTA
AAACTGTCCATGCTGGTTTAATGTGCCCACTGGCCCCTTCTGACCTTGACAGAATAGCTA
GTGCATCTAGTGCCTCTGATGTGGCAACAGGTCCGCCATTAGCGGATTCTAAAAATGAAA
CTAATGCAAGAACCGTTCCAGCACGATTAACACAATCAGTTATGGCATAATCAATTCTGC
GAGAATGGAGTAGACGAGCAATTGCTGCTGCTGCATGAGTCTTTCCGGACACTGTGCCCT
CATGCAAAACTCTAGTTGCAGGCAGAATAATTTCTTCAGGAATGGCTTTCTCTGAAGCTT
CACCATCCAAAATAAGATTCGCCAGAGCACATGTTGCCTGCTCTGCAACTTCCAAAGCTG
AGGAGTTAGCAAGCATGACTAAGGAAGACAATGCATCTCGAGCAACAGCAGCCACATCTC
GGTTCTCTTTAATTGACAGAAAAATGGCGGCAAGGCAATGAGATGACTCTACTAAGATGT
TCTCAGATTCAACGTTTAGCAATTTCATCACCGACCAAAGAGTTTTAACTGCAATAACAC
TCTCACGCAAGTCCTTTCTGACTTCGAAAATTCCAGCCAAAGCCGAGGCAGACTTTGCCT
GAGTCTCTTCTTTAGTAGAGCTCAATATCTTAACCATTGTCTCTATTGCATCATTTGCAG
CACTGCCTTCCCGTAATATATCACTCAAGGGAACCACAGAAAGCATACTTCTTAGAGCAT
CCAGAACATACACTTTTGATTCAGGTAGATCACTGGTTAACAATGCAGTGAGCTGGCTGA
TAGTTGCTGTATCAGATTTATGGATCAAATGATTTAAAGTCTTTGCTGCAATTTCCTTCC
CATTGGGGCTCCCATTCTTGAGTAGCCACAATAATGCAGGAACAGCATCAGCACTTTCAA
CGCATGCACGTATGTCTTCACTGTGATTGCATAGATTCCTAAGGATTGCTGCAGAATCTT
CCTTGGCTTTAGCTGACCCTGTCTCAAGAATTTGAACAAGCGGAGGAATACCACCAGCAG
CAGTGATGGCCCATTTACTTTCATCATTTTCATTAGATAGAAGACAAAGCAATGCAACTG
CACATTCTTGTTGTTGTCTGATGAAAGCCCAAGAAGAGATATCAAAAGTTGAACCCCTTC
ACGGCCTTGGAGTGCACGCCACAGGCTGCCCTTATTGTTGCATAGTGTGAGAAGAGCTCT
TATAAGCTCATCCTGAACTTCATTGGTCGCCATTGTGATCAAACCAACAAGCAATCGTTT
TGCTTCAGAATTTACAAGTTTAATGGAAAGTATGGAATTTCCATACAAACTGGCTAAAGC
TTCAATAGTTCGTTCCTGCACAAGAAATGGTAAACGAGGCTTGAACTGTTTAACCAAAGT
CTGCTCAACAGCCACAGGATCTGATGCCCTTGTAGATTCGGCTTTGCTATCATATATCAT
CAGCGCTGAAGCTAAAGCCCCCAAGGTGTCAGCAGTCTGGGCAGGTGAAGAGCATGATTC
AAGGCTTTGACCAAGGCTTGAGATTACATATGACAAACCGCCTGAAATGTTTGCAAGAGC
ACACATGGCATTTTCCTGTAAGGCTTGGGCATACTCACCCTGCATAAATTCTTTTGAAGG
AGCTATTGTGGCATTTATCAAGGCAGGAATGCCATTAGAATTAGCTATCTCTCGTCTTGC
TTCCTTACACTGTGCAGAAAGAGATTTAAGAGCACCTGCAGCTTCTGCTCTCACAGAGGC
TTCATTATCAGGTCCTAATAGCTTAAGCAGTTGTTTAGTGGCCTCTGCTGCCAATACCTT
AGAACAAATAGTTTCATCCTCCATCATCATACAAGCAAGAAGAAAGCAGACATTAGCTTG
AGTGCCTGACTGTCCAGTTGTGAGCAACTTCACAAGTATATCTACTCCTCCAGCCTGTAT
TGTTGCGGACCAAAATCCCTCAGTGCTGCTAGAGAGGTTTTTTAGTGCTCCAGTCAACAA
GTTATCAACCAAGTTGCCAGTCTTGAGCCCTTTCTGAAGCAGCTCCCAGAGCACTGGCAC
AACTCCTTCAGTTGAAAAAATTTTTGATCCAACATGATCTCTAGCACCACCCTGAGAAAC
AGCATATATCGTCTTTGCCGCTGCAATTTGACCTTCTGCAGAGCTTGACTTGAGGAGACC
AAGTAATGGTGGAATGCATCCTCCAAGCAAGACTTTTACCCTTAGCTCATTCTCCTTGCA
CAGAGATCCTAAAACAGTAGCAGCCTGTATCTTCACTCCAAGTGATCCTGATCGGAGAAG
AGAAACAAGCACTGGAACTGCTTGAGAGTGAGATCCAACAGCACTGAAAGCATTTTCCCG
TGTTTCAATAAGTTCTAGCAACTGCCTCAAGGAATACTCTTTCTCTTGTCCAGATGAGGA
ACTCTGCCGCAACTGTTCAATGCATTGTGCAACACTTGCTAATGTCCCATCTGGATCCTC
CATGCTACTGCTACGGTCTCTGCACATGATTTAAAAGCATAAAAAAACAGAGCAAGAATT
GTCATTTCTACCGTAACTTACAAGAAACTTCCTCCTAGTTGGTCTCGTGATGAGAAAAAT
AACTACTACATTGCATGAGTAAAATCTGAACTCACCTCAAACCCATCTTTATAATTGAAT
GTGGAGTTGGGGGCTCTGAATCTTGAAGTTTTCCATCAACATTTTTTTCCTACAATTATG
AATGAGAATGTCCGTTGTACAAGTCAAAACATCAAGTCAATAATGAACATAAATAGCAAT
TATGAGAAGCAACTAGAAAATTCAATTCCATATTAGTTTGCTCAATCATGAAAATACCAA
AACATTACCAACATTCTTGAGATTTGGATATTACACGAGCGCACGCACGCGCACACACAC
ACACACACATAGAGAGATAGAGCGAGAGAGAGAGAGAGAGAGAGAGAGAGAAGGCCTATG
GAAGAATTATTGATGTTCACTTATCAAAAATGGTACATCACTTAAAATAATACTAGCATT
TCCCTTTTTTATCAACAATTGCCATAGCTCAGCAGGCCTACTGAAACAGGCATAGAGAAG
TGCAGCCAACAACACAATGCTACTAACTTGCATAATACGTTTTCTCTGATGACTATATCA
TAGATTTGAAGTCTATACTAGCAAACATCAGGAGCATCCAACAGAACTAGACATATTAAT
CAGCAACAATGAGGACAACAGGATCTAGCCTATACCATTCATATTCTGAAATGGGCACAC
AAAAATCAACATCTACAACAAATTCTTCATTGTATATTCTCATACAAATGAACACGA
>contig01374
TGAGAGAGAGAGAGAGAGAGAGAGAGAGAGAGAGAGTACTAACCAATGGAAACGGAACGT
GTGCATCTCGCATATCTGCAAAATTGGATTAAAAAGAAGTCTCAATTCTCAAATTAGGAC
CCTGATTTACCGCACACAGAATGACAATAGTACAAATCTATGCAAATTAAGCCCTATAAA
CTAGTGGATGAGAAATTATCGGCAAATTATTTAACAATGAGGAATCACAAATTGGGGAAG
GGTAAAAACATAATATCAACAGTATCTCCCTAGGGATTTAAGTTTGTAAGAGACCCAATA
TATAAAACTAATAATACTTTCCTCATTGGAATTGAAGGAACCAGAACTTACGTGTAGCAA
AGATTGTTCGTAAGGGACTGCAACCCATCAGCAGAAAACTTGTTCTCATCCCATAGTACA
TGGTAATGAGCAGGACGGCTCGTACCCTGTAGTCATGTTTGATCAATGTTAAGAAGTATA
CAGGTAAATCAATCAACTAAGAAAATCAAGTCATTACCTGAATCCCAGCATGGCTACACA
AATAAAAGTCGAACTCTGTTGGATGACAGATTTTAGAGTCCACCACAGTACCTGTTACAG
GAGAATTTAGCATCTCATCATTCAGACTACATAAAGCATCATTGTCAAATCAAAAGATAA
TAATCAGGTACCAGGCAGTATATTCCCACTCCTGTCAACAGCATTACGGTCACTATGGTC
GTTGGCAAACAACCTGGTGTGGTGACGCTTCTGAACCACAACAAAAGTTACAGGAGGCTG
ATAATTTGGTTCTAAGGAATTACATGCCTGAAATTAAGACAAATAGTTGAACAAAATTCA
CCAAATTCAATCAGAATACATGAATAGGCTGATAATATGATTAGAAGAACGTGCACGCCT
ACAAAACAAAAATAGGAGAAAACAGACAATAATCATGAGATTTCACTGTAGGAACAGTAT
CATATGGTAATTGTAGAATAGAAATTATTCACTTATGTGTGGACACTAATTTAAATATAT
TTGTTGTATGTAATAATTATTACACATTTTAAACTTTAAGAGAATAATAAAATTGTAAAA
CAGCTATTCCATGGAATAGTATTCCACATTTAAAATTTGAACCATAGCTAAGACTAGATA
TTCAACATGGAACCTCCTTTCTATTCCATGTCACTCCATGAACTAGTCAAAGCCTAAGAG
TATAGAAATAGCTAAGATGAAGAACATTTAGATTCTACAATAAGGTTACCTTTCGAATAG
CATCAAGTTCATACAGCAAAACTTGATAGAATTGCCCTTCACTGACACCATCTCTGGAAT
AAGTGAATAAATCATCAGACACGTTAACAAATAGCACAACATACAGTAAGAAAGAAGAAA
ACAAGCAAATGGGCAATGCCTGTAAAATATGATACGTTGTGGCTTCTGTCCAGTTGCTCT
GCGGAAGGAAATAAGGAGTTCCCTGTATTATGGAAAGACAGTCAGCTACGATACTCTACA
AATCTACAAACAGCTAACTGAGACAATAGTTGTCTAAGGCATAAGGCAAAGAACTATTCT
AGTATCTGGGGCCCAGGCATGTGCAGTGCACATTCACAAAATTGGTATAGAACATTCATA
ATATTTCAATTTGCAAGTGTTAATAGCAAAATACAAAAATATACAAAAATCCATAAGGCA
AACTAACGAAGCTTGTTCAATGTAAGCCATTAAGTGCACTATCCTTCCTTGTGATTTACA
TACAGGATAGTGCACTTAATGGCTTACATTGAACCTAGGATAATCCACATATGTATTGCA
AGTGCATCCGAAAAAGAAGAAGAAAAGACAAAACAGCAATCATCACAAAGTAAAGTTGAA
GCATGGAAATCAAAGCTTCTTTCTCTTTATGCACTAAATTAGCTGTTGCTTCATCTATAT
TTTCCAACAGAATAGCCCTACCCACTTGCAACTGATAGTGTCCCAGACACTAGGAGGGAG
AATTGCAACTTCAATTTGCAATTAGCCAAATCACTTATATTCACCTTATAAAAGTTAATT
TCATGCAATCATGCTTATTTAATCAACATATATGGTATCACCGAAAGTTAAAACGAAGTC
AATAAAGCAAAAGGCATAGGCATCCAACAGAGCAAGTAAAACAAAATGAAGGTAAAATAT
AAAATCCTTCATGCCCCCTGAAAGCATTTGCAGAGACAAGTACAAGCCTTATCAATAGAG
CATGGATTTAAGACCACTAGTGGCACTTGACTCTATGATAACTATGACAAAGACAGAGAT
GGCCAATCATACTTGATCATTCCACCAGAGACTTTCCCTCTTACAGGATCCTGCCATTCT
TTGAACAAATCTTGGATAAGCTCTTGTCGATGGGCTTGAGCACAAACCAAACCAGCATAC
TTTGTAATCTCTGGCCAATCTTGAGAAGCCACAACCTGCATTTCAATTTCAATAACCTTT
TGTTGGTCAAAATTGGAAAACAGCAAGATCAAATCAGGCGAACACAAGATATGCAGCATT
CAGAAGAGAGGAGAAAGATCGAATACAGCTGCAATAGATGGGCTCGAGTCTTCCCCAGGA
TGAGGATGGGTAACATCAGCACCAAAAATAATAGTGGGCCGGTCGCTGACTAAAGGAATG
CGCCTTGATAATGCATCAACAAGTACAGTATTTCTTCCTCCAACCTTCACATTTATCTTC
AAAGCCACATTGGCCAAATATTGCTTACTCATTTTGAATACATGCTTTGTTAAACAACAC
TGAGAAACAAGGCCAAGATCTGTTTCACAAATCCGTTTCAAATCACCTGCAGCAAGTTGT
TTACATAGGAATTGTGATGACCAGCACCACATTGATTATGTACAAAATATCTGGCAAATG
AAATCAACACTACAACTGTGTAAAGTTTCATACCATAAAGGGAACCATTATTATCAGGGA
GAATTACAATAAGCAGGTCAAGTTCCCTGCCCTGGGGCTGAAGTTTTGTCATGGCATCAT
GGTAACGAGTTTTCAAGACCTTCTCTACCTGCTCTGGACGACCGCTAATTGGAGGAAGTA
CTGGCTCAGGATTAAAAGCCTTAATACAAGAAGTAATAAGTTTAAGTGAAAACAGATTAT
ATCTAACAAAACTAATTGGAAACAGAAACCTAAAGAAACTAATTGCAAGTTCCATACCAT
GCCTGATATGTAACACATTTGTGCAAGTTCATGGCAAAATCCACGGGCTACACTGTCTTG
AACATTCCGAGAAAAATTTATGCATATCCAATTGTTCACTGTTCCCCCATTAACCATTTT
CTGCAACAAAATGACAATAAGTCAAAACTCAGAGCATCCTTGGTTTGCAAGTTTAGAGAA
GCAAGGATAAACACCCAACCACGCAGCCACCTTCCTAAGCAATAAATACTTATGCATTAT
TCCTATCTTATCTTATACCTTTATAAAAAGGCAAAAATATAAGGCAGTGGAGGAGGAGGC
ATTCTTCGTTGTGACTATCTAGGATAAGGTCATACCTTCTGATCCACAAATGCCCTCTAT
CCTTATATCTGATTCATCTCTTTTATGTGCATGTGATGCAGACAACAAATAGGTTCAAAA
ATGAAAAGCAAGGTCAAAGGAACCTGAAGTTATCATCAATGTCAGGCAAGTCATGTTGAC
ACCTTCTCTGGAATCAAAGTCTAAAAATGTTCATCCACATCAATGATATTTTATGATTTT
AAATTCAGCTAAAATGGATTGCAATAGCAGCAAATGGGTCTTTTTTCCCAGCATATTTTT
GGTAGTCTTTTCAAGTCAAAGTAGCAAAAGAAAACCATATGCATCTATTTAAGATTATAA
AGTCTAAGCAAAATTAGAGAGTGGTTTTAAGTTTTTAAGCGGCTACGGTGCTCTGAGCTC
TGCAAGAGCCAAAGGAGATAAGATGGTATTCTTTATAATTAAATTTTCTTCAACCCCAAC
TATGCCATAAACTATTTTCTACCTATTTAAACGCATCAATCTCCACAATTATCATTTTCT
TGATAGTAACCTTAAAACCAATTATATAAGTGCCACAGGGCCTCTTAATATTATCCATGC
ACTTGGGAGGCCAACATGGCATCCTAAAAATTCCCACATGCATGATATCTGGACTCACAC
GGGGGGAAATAATATAACCAAAAAATGGTAGAAAGAGAGGGAACCTAAATGTAATCAACA
ATTGAACACCCAAATTTTAGGGACTTCATTACTGAATATAGTTTGCTCAACAAGACCAAA
AGACATCTTAAGAGGAACTTTTACTACAAACAATCTCAAGAAAGAGAACAAAAACTTGGA
AACAAAATTAGACAAATGCCACATTATAATGCCAAAAGAAGAGAAATGTTGAATTCAATA
AACAAGAAATGTGATACAAAATGCAATTATTATAATTTTATGGTAGGAAATACCTTGTTC
ATCATGTTCCATTGTCCAACTTGAGGCAGGCAATCCCTCTCTCTACCAGTTTCATGATAT
TTAAGCTGGGCACAAACAGTATGAAAATCACAGAACACTTAGTAAAATATGGCATACAGT
AATTAATACACAAGATATGCAGGTTTTAAAGATGGAACAGAGGAACAGGTAAATTATATT
TACCCATGGGGGTGGCAAAATACGAGCTTCTACTGAAGCAAGCTTCTCACTAATTTTAAT
TCCAAACTCCTTTGCATAAGGATCATTGTGGTAAGCATTATGATGAACAGTCTACACAAG
CAAAATAAAAACATTAGAAGTTCAAGATAAAACCAATGCCACTAACTGAAAGCTGGAATT
CTCACAGAAAGCAATTTCTGCTATTTTCTAACATTATCCTTTGTCTGCAGCTGCTTTTCA
ATTGTAAAAAACTTCATTGTAATTTTAGTAGAATTAAATCACTAAAACCTAAACAGTCAA
AAAATTATGGCACATGAAAGAGTGCTCACTAAATTAAATAACTTGCATCAATATAGGCAA
AGCACAAGCATTCACATATATTTGCATACAGGAAAGCCTTACAAGCATTCAATTGAACAA
CCTCAGTCAGACAGAAAAGAAACAAATAAGTGAATTATTACTAAAATTGAACTAAATCTA
CTTTTAGTAGACCGAAAGATCTAATAAGTTAAATAAAAGTAATGAATCCGCTTAATACTA
GAAAGTGGAATGGAACCTTCATAAATTGTAACAAGACATATGCAGCTAAATGTGCTGACA
ATCACATATAGGCAGCTGATAATCATTTACAAATCATGATACAACATTAAGCCAAAAGAT
TTGACACAGCATCTCACCTGCATAATATCAAGCTCCCTTTCATGAGGACGCTGACAGGTC
ACCTTCAGCAAAGCAGTGATCTGCCTCTCATTCAGTCTCTTGGAGTACCTCTGACCCTCA
ACAATCTTGCAAACCTGTTTTGAAAGGTAGCTTGTAACACCACATATGCAGGCAACAGTG
AGAAACATAGGGAAAAGCACTTACTTCCATAGGCAAATAATTAGGCCTCTGCTGATTTCC
CACTTGTAAACAGGGCCATTGAGTGTGTTGAATTACAAATCCATATGTCTCATAAAAATA
CTCAACAACAGACTTCAAGGTTCCTCTTTCATCAACCGGAAAACTAATACAAAAGGATTA
AAAAAGAAATCAAGCTATGCATAAAGCCACAAACTAAGACCAACAGAGATTAAAAAATAA
TAATAATAATAATAATAATAATAGTAAATATATGACATCATATGATACTCACGTCAACTC
CCGTGTTGCCTGTGATGTTAAACCAGATATACGGTACTTTCTGCGCATATTTCCACGGTG
TGTAACTTCAACCTTGACTCCTCTAAGTGCTTTTTTTATCTATTGACACACAAGTAACAG
TGCCCAAATTATATACATTATCTTAAGCAAACCTCTACGTGAAAAAATAAAAATGAAACA
TTAAAAATAGAGTTTTATCAGACAACCAATAACAGTTTGGTAAAGCATTGTGCATCACAT
ACTTAACAATAGGAAGAATTGATCTGAGATGACTTGACACAAAAGTAATGTCATAGAAAC
CAAAACAAATCTAATTAAAAAAAAAAAAGGCAGATTCTGACCTTGACCCGATCAGCGTCA
GACAATGGTCTAGAGGAAACATCCCGATTCAATAGTTGGGTTACAAAGTCAATTACTGGT
AGTGGCTCAATGAAAGCAGTAGAAGACATATCTGCATCCCAACAGATCAAAGTAAAACAT
GAAATTGACGAAAACAGAGAATAGTAATTTTAAAGTAAGCATAGAAGAAAAAATAACGCA
TATGCAGTAATAGACTTAACTTGAACCTAAACTGAAACAAACAAATGAACAAAACAAACA
CTCCCAGGAAAGAAAGCCAAAATTTACTTACCAATATTAAGCGACAGTCCCATTTGTGTA
GGGCGAATGCTTTGGTAAAAACCACGCCAACTTTCCAAACCCTCACCAAGGGGTTGCCTT
CTTCCTAAATCAGGGGAATAAAATGATCGACCCACCGGGCAGTACCTACAGTTGATCAAA
GCTCAGTCTCCAGACACAGAAGGGAAGGCATAATCAAATGCGAAAAATAAGAAACATTAC
GCACCGAGTAGTAGGCAATTCACGCAAAACAATGTCAAGAACTTGAAGGGCTTCTTGTGG
TGCATCTGCTTGCCTTCCCTGCAAAAAGAGTCCTAAATGGTGTAGGTCAGCCCGTGCAGC
TAATTTGATTACAACTCTAAACTCCCTCTCCCTCCTGCAACAAGAAATAAATATAATTAA
TTACCAGGAAGGGGAAATATACATGAAAACCAAAAGAAATGTAAAAAGCAAATATCATAA
AACCTTGGCCCGCCTGATCCGTCATCTTCATCAATGAGAATGATTTTAAATTCCTTTGAT
ATAAATGGAAGTGGCCCAGCAGTGTACAGACTCTTTCGGCCATCATAGGCAGGAAGACGC
TTTCCAAGGTGAGATTCTTTGTACAGTTTAACGAGTTGTTCCATTACAGCACGGTTCACA
CCTCTTGATGAGACCTCAGGTGTGATGGTAACCTATCCACATCAACAATACCAGATAACC
GTATGCCTTAAAAACTAACACAAATTACCTAGGCAAACTACAGATAAGAGAACTTACATC
ATACTGGTGCAAATCTTTATCCGGTAATTCAGCAAAGAAGTGGTTTGCCTTTACTATACA
CCTTATGCCAGTGCTACCCTTCCCAGGCCTAAGGGGGAACCTCATTGATTTACTTGAGGG
TGGAGGCAAAGCCTGAATTGCCTGACTTGAAGAACCCTCTTGCTGGATGGAAAGGTCCTG
TATCTGCTGAGACAGTACTAATGGTGATGGCTCTGGAGGTCGGAACGAAGAGCTCCCCTC
AGATGACATGGGCTTAGGGGACACCCCAGCATGATAAGGAGCCGGGGTTGCTTGGTGCAG
CTCGGGAACTGGTGGTCTGGCTGGGCCACCAGAAGGAGAACCTCCTCCACGGCCACTACT
GCCGCGACCACCACTATAGCCTCCTCGACCTCCTTGCTGAGGCGGCCCTCCTCTTCCCCT
CCCTTGGTATTCAGGGGGGGCACCATACTGCTGCTGTTGAGGAATCCCACCACGGCCTCG
GCCAGCACCACGACCTCCTTGCTGAGACTGGGGCCCCCAACCCCTACCACCTTGGTATGC
TCCTCCACCTGCTCCCTGCTGAGGTGGAGCACCCCTCTCAGATGGTCGCTGGGAACCACG
ACCACTACCCCCAACAGCTTCATGAGACTGGGAGCTCTCACCCCCACCACTTGCAGGAAG
CTCAGTTCTCCTCTTCCTCACCATAACGATGGCTGCGCACAATATATGAAGCTTTTGATT
ATATTACTCCTTTTTACTCCATCGAATGACAGCAACATGGCTGATACTACTTTTTAGTAC
CAACAACAGCAACTAGTATTTTAAAATGGCACACAAAACAAGAAATGCGACCAATGAAAA
AAAAAAAAAAACATTATTCATTTGCAAAATCATTAAAATATGAACTAAGCTTACACCCTA
TAATGTTTAGCTTGCACAAGGGAAAAAAGAAACCCTAAAGCAATTTATTTAATCATCACA
ACAAAAACTTTTAAAAAAAGAGGGAAAAACCCTAATTTTAGCAGCAACATATGCAACAAA
TTTACAAGGAGGGAGACATTGTGCTGCATAATGTGATGTCACAAAAAATACAACAATTAA
AAACATTTGCTTGAAATAAAAATAAATAAATAAATAAAAATCACAAGAATGCTGAAAAGC
AAAAAAGCCCAAAGCGTTTACAAGTTAAATTGCCAAAAAATTAAAAAAACATATATATAT
GACAGTAGCCTCCAGTAAGGAGAGGATTGTTTTCCAAATCTATGGAATACCTAACGATCT
AAAATGAAAACAAACAAATTTCACAAAAATAAAGAGCAAAATAGAAAAACCCATGAAGTA
AAAGTAAATACTTTTTCAAAAATCAAATAGATCTGAGAAAGGTAAGTCCTACCATTGCTA
AAATCAAAATCTACTTGAAAAAACACAGCAGATCCATATTCCATAACCCAAAATCAAGCA
ATGAATCAAAGATGATAAGAGAAATTTCATGTACAATTCACCGAAAAACCACCCATACCC
ACCTGAAAACAGCTATCAGAGAAACTTCTCCAGCAATCTTAGAGCAAAACAGAGAGAGAA
ATGGAAATGTAACAAGCCACTCCAGGCAGAGAGACCTCAAAAGCCTCCACCAAAGTGTGT
TTATAGTTAAAAAACTATTGGAAATTTTCCGGAATAGTGTCCGCACTCTGCTTATAAGAG
AGTGGTAGGTGTTTCAAAATGACAAGTCCGTCCCTACTCGGCTAGCCCCACTACAGAGAG
ACGTGGATGCTGACGTGGCTTGTTTTACTCTGTGTGGCTCTTTGATCTTGGGTGATCCTA
ACTATGCATATGCCAACAGGGATTCCACTTTGGATTCCTCGTTTTAGGGGTTTTCTCCCA
ACTAATCAGCATCACCCATGATAACAAATAGAGTTTCACGAGTATTTGGATTTAAGATTG
ATTTAAATTTAAAATTTAATATTAATTTAGAATTAAATTTTATATATTAAATTTTTATTA
TTTAAATCGATTTATATAAATATTTAATTAAATATAAAATATATTATTTATAATAATATT
TATAAATTTTTATATTTTTTATTTTATATAAAATAAAATTAAAATATTTTAT
>contig01389
CAGCAATGATCTAAAAGGTGTTTCCCCAAAACAATTGGACAGCCAAAGAGGCAAAACGGA
AAATTCCCGTCTAGGCGGCCTGTTGGTGAAGAAAATGAAATTTAACGACATTGTTGGCAG
ATCGCACAAATGGTAGCCGACCTGATATTTGCATACGTACAATGTTCACATGACCAGTGG
CCTGAATCATCAATGTTTCTGCTAGGGCCACTTGATCTGGATGTTGAACCCTTGCCTCTC
CCACTTCTCCCCCTGCTGCTTCCACCTCCCAAGCTCTTTGAGTTTGTTGTCCTGCTGCAT
GCACCATGAGAGTCCACATCTGATAAACCATTCTCCAAAGCTCGTACTAAGTTCTCGAAA
TAGTTCCGAGTGACACTGTCATCATTCAACCAAGTTATTGAAAAATTAAGCAGGTGGAAA
AGGTAAATAGGTAAAGCTATGAACTGCAAAGTACAACAGCAAATACATAAAATATAAAAT
ATAAACTCAGTTGAGTTATTGATTAGTGGTCTCTCCAACATTCCCCTTTCTATTTAAGTC
TCAAACAAGCATCTAATCAGCGGAATTCTACAGCATAGAAAATTGTCGATCTCCAAGTCT
ATTTACTCCTTTCTGTACAGTCAAGTTAGTTTCACAGGCATGCCAGGCAATGCTCAAGCA
AAACAATTGCGTTGCCGCCAGTCTAAGAAACATGCAAAGCTAAATTCAGCACATATAATC
ATGCAAATGATACAACATATCTAACACAACATTCGGTTTTGTATTCACTGGAGAGAACAG
ATTGATAGCAATACTACTTCTAACTGAGTGAGCCTTCCAACTCAGGTTGAATAACAAGAC
AGGAGGGTGGGGAGAAGAATAAGAGAAAAAACGCAATTCTAGAATAGTCTCAGAATCACC
TGGTCAACCCAGCAAGTTTGGTACGGAACTCATTAAAATCCTTTGATGGGCCCTCTGAAT
TTAGATAAACCTGGAGCTCCTTCTCAGCACATTGATGAAGACGTTCCAACCCAGACTCAG
CTTCACCTGTGTAATAGAATCTGTGATCAGAACACCACAAGAAGGATAAAACATCTGCTT
CAAAAAAAAGAAATGACCTACCTTGCAAATACTCAAAGAACTGTCTCTTCCCATGTTCAT
GCTCAGGTAAATAATATCCATAGGCATAAGTCCATTTCAAAACTCGCCTGCATTCAACTA
TCTGGAACAAAGTAAAGATGATGAGAAAAGCAATAAACACTCATGTGTTAGTGTGGTATT
TTATAAAATATATATCATAAGAAAGCAATATAAATCTAGCTGTAAAATAACACTAGCAGA
CCTGTAGCCAGGCCTCGGTAATGAACTTTAGCTGTGACTCAGGTTGACATTGTATGTCAC
TTAGCTTCTCAAGCTACAAAAACACAGGATCATCACTCTCAGTAAGTTACAAAACCAAAT
TAAAACCTACTTTGGATAAGGCAGATGTCCTCGGAGAACATAACTTAAATCCACAAAAGG
CACAATTTCAATTCAGACTTATTATTATTATTATTATTATTATTATTATTATTATTATTA
ACTAGTTCAAAACTAAAAAGTACAAAGATCAATTTTGAATTCGTAAAAGCAGCACAAGAA
TTTCACATAAGGTTTTCATTCAGCAGGCAATAAAGGATTAGGGTGTAACCAGTGGTTCTT
AAATTATTAAATTTTAGGCCTGATACATAAATTTAACCCTGAATCAATTTCGAAAAGTCT
ATTGCACCCTTAACTTTTATTTTAACCTAATGTACCCCTAATCTTTTATTTTTAACCTAT
TGCACCCTTATTTATAAAACTAGTAGGAACAATTTGCTCAACTTATTCGTTGAGCTCAAC
CAATCAGCACCAAGTGGGTACTGGATAAATAATTGAGTACATTATCCTTTCAGTTCAGCA
CCTTCCTCGATTTATATCTGGACCAGGTGTAATTTTCGGCATATAAACTCAAATTTATCC
AATACAAATTCTGTTCCCAGAATGGAATACTACAGAATTGAAATGAGCAGGATTGCAGAT
TAATCCTATTAGTAAACAGAATGAGAATCAGACTCCCCACTCCCCCCCACCTGGGCCTGC
CTGCCCTTTTTTGTCAATTAGAGCAGGGGTGAGTTTCAAATGAGCCAGGCACAAACATTG
ATTTATAGTGTTGGTTTTTTTTTGGCACCCTTCTAAAAGGACAAAATAATCTTCTAATAT
TGTTTTTGAACATAAAAATAACTGAACCACGAGAACCAACTATCAAATCATAAGAAACAC
CTAATGGTCAGAAGTCCAACTTACATGTACAGTTTGCATTTGCTGTAGGTCTGCCAGTGC
CTTTTGCCTAGACTGCAGTAAGAAAGGAAAAGCTCAGGATCAAATTTAAAACTATTAACA
ATACAGAACATTTACCATGTGAAGCATGACAAGGAATTTAGTATTCCACAAATGATCATA
AAAATATTTTGAAAGAATAAACATATTATTTCAAAAGAAAGCAAAGAAAGATGTATGCGT
CCTAAACTGATTACTGCCAAAATCAAGAATTATCGATTAAGCAAATCCAGGGAAATAAAA
TACAAGTTACAATGCATACATGAGAAACAAATCCCAATGTACTTCCATGTCTTTGAATCA
AATATTAAACCTTAATTTCTTCATTTAATACATCAACTAATCTTGAAGAAAGCAGTCCTC
ACTTACAAATGGAGCAATCTTAGCATTTTCCTCTTCTTTCTAAAATTCCAGATAATGGGT
TTGATTTGCCCCCTTGAAAATGATGCCTTTTCTAAGATTCTTCACATTACAGTGCAAAAC
AGTTAACTGTATTTTCCAAAAAATTACAACCCATAACTTATCTACTCCAAATCTCAATGA
GCTTTTCCTTGTGTGCTACACTTGATTTCAAATAACAGCCAATAGAAAACATAATGGCAG
TTATATATCCACTTTTGTCCTACAATTATGTTGCATGATGTTCTCTGACAGATATTTAAG
GATCACAGGTGAAACGGTCTGTTACAACCATTACACAATATTTAAATATTCCCTTTGTTT
TCAAGCTATTTTTAGGAAATTTCTTACAATAGCACCACCAGCTGCAGCCATTATACTTTG
GCCACAACACCATAAAATGACCATAACTGCAATTTCAATCCATGGCTGTATAAGCCAGAG
ACAAAATTTTGGAGTTGAATACCAGATCAGAATAGCCACTCAACTGGTCAACTAAAGTAA
GATGTTATTCAAGAAATTGTTTGTGTTAAAATTCAAGATATCCTATTAAAAAAGTATGTA
ATTTGTTAGTTGCTTGCTTGCGTGCATAACATATGAACATGTATTTGGGGAAACAGTACT
CCAGGCAAAATTTTCTGAGCAGTTTTACAGTAAGCATGGTTGATTATTACAATTGCATTA
AACCTTGAATAGCAACAGCAAAGGGTTTGGAATGGGGCATTCAGCATAACCTGCTCATCT
TAATTTTGGGGGTGGAAAACATTATTTATTTTTTAATATTATAAATACTATACTTTATAT
TTACATAAAATGAAGGTATGTCAACTTTTCCTATATACATAGGTGGTCTTTATCTGCCAA
ACTAGGGTTGGGTAAGGTGGTATCCATTAGGACGGGGAAAAATTACCAACCTATTTAAAG
AGACTAAATTTCTAAACCCAAAACTTTCCATGCCAATACAAAATAACTTTGTTTTCCACT
CCTCAAGTCCAAATTTGGACCTAAAAACTCATATCCAAGACTGCCAAAATATGCTTCCAA
ATTAAATTAAAAAAAAAAAAGTCTATATCGCACTTCCCCGAAAGACTGCTAACATCATGA
AGTCAACGAACGAATTAAGTAAATTTTGGTCTCTATAACAATTACAGAGAAAAAAAAAGA
GGTAATATATCATAAGTAGTCTAATTCATATAACATCGTATCAGTATTATGACCACTTAC
TGATTGGTTGGTTGCCCATCGTTCATAATAATGTGTATATCTCTCCAGAGAGTTTTTGGC
CATTTCTCTTCGCTTCTCAGCATCATCATACTGTAAGCAGAGCAAATAATCTTGGTGACA
CAAGATAACCATATACCAAACAAGCATATGAAGATATGTGCAGATGTCTAGATCAAAAAA
TTAAACTATATAATATACCACTCCCTCTTGCTTTGCTGTCTCATAACGATTACATGCATA
AAAGCCACCAGTCCTCTCTCCATGATCAGACCATGCACCAAGGCAAAGCCTGCAACATAG
ATAACCACATGAATATGGAAGTGAACAACTTTGTTAAAAAGGAAAACATCTTCTTTCAAG
AATGAAAGAAAAGAAATAATGTGCACAGGAAGTTTTGAAAAACTCTCATTCATAACATAG
TTCATAAGTGGAGAACTTTCATTGACCAGATATTGTTACTGCAAAGATGTACAGCAGAAC
AAAATCTGTAATTGTCACTTGCTAGAGACAACAAATTCATATAACTTAAACAGGAGAATG
AAATTTTAAATCACTCTTGCATGATGTTCAAGAACTCAATAAAAATGTCTGATTCCATAA
AGTTCCAGTGTTCCTGAGCAGAATAATAAAGGATGAAAGTTCCGAGAGAGAGAGAGAGAG
AGAGAGAGAGAGAGAGAGCATGTTTATGAGCTTACCAGCAAAACTCAAATTTACAAGGTG
GTGTGCATGTAATATGCATACAACCTTGGTTTTTCTCAATAGGTCGTTTGCACTTTGGAC
AAGGTTTGGAATTAGCCAATATCCTGAAATCAACATACATATTATTCAACATTAAAGCAT
CCATAAGTATGAAACATATTTCAGAACTCAGTTAAAAACCTACTGATTAAGAGCACCCAC
ACAAATACACAAGAGCACCCATTTATGAACATGCACTTGCAAGCACACATGCATGAGTGC
AGGCACACAACACGCGTGTGCAT
>contig01392
AAAAAAAAAAAAACATAAAATTACTCTTTCCTCCAGTTTTTCTCTTAGCGAACAGCATTT
TTTATCAGACCTGTTAATTAATTCTTTTTAGAATTATGTATCATAGAGCCTTTCTTTCTT
TAAAAGAATTCCTAATTGTTTACATATGATTTTATCCGTCAATAAAATGCATGTTTGTGC
TCTAAAATATTATGGCCGAAATCATCTTTTGATCGATTTTGGTTACATCTGAAATTTATA
AAATTATAATTATTAAACTTCTAAAATCCTAGTTAGCAAAAAAACTAAATACACACGTTC
AATTGGGCAATAAAGATATAAAATGTTATTATTAAAATTTATATAATTATAAAATTAAAT
AAATTATAGTAACCACTTTAGTTCTCTTTCTTCTTCTCTTTTTGTCAAAAAAAACTCCAT
CAAATTAAACATCATTGATAAGAAAATAAAGCCAGGATCAAAAAGAGTTGATCAGTGCAT
GCCTCGCCCTTGTTGGTTACTGGAAATGGCTAATAAGACCATATGTAGATTATGTCTCAT
TGTGCATCACTGAGAAGGAAAAATTTGTCTTTAGTACGGTCTCTGATATCATCTGAGTGT
TCTCCTCCCATTGTTGAGGTAATCAAAGAGCATTAATGCAAGTCACCGATTATCAAGGTT
CAAATTTAAGATATAAATATGTGAATTTTATCATATATTTTTTATTTTTTATTTATAATA
AATTAAATATAAGTAAAAAAAATTATTAAATAGTTATATTTTTATAAAATTTAACTATTA
GTGAGATGCAGTTAAAAATAGTGTCAAGTAACTTTTTATGCAAAGATCAAAGTTTAAATA
ATTACGCTTTTGTAAAATTTAAAATCAAATGGAATGTAATTAAATTTGGGTGTAAAATGA
CTTTTTAAATAAAAGTCAATAATCAAATAATATATTTGACTAAATATTATTATATTATTT
ATGAAAATATTCATCAAATTAGAATTAAAAATAATATTTATAAAAAATAATATGTATCAA
TTAAATAGAAAATAGGACTTTTTATAAAAATAAATTATTTAAACAAGTCGCGATTTAATG
TTACACTTAAACACGACTCGTTTGTCAACGGCAACGTTCGGATCCCTTCGATAATTTAGT
TTTCTAAACACCTCTTTTTTTTTTAAATTAAAAATATTTTTTAATTAAAAGGTAAAGTTT
AATAAATTTATTTTAAATAATAAAAATAATTTAAGGAAAAGAAAAAGGGGAGGAGACCGA
GATAATTTGGTTTGTCAAATCTCACAAATCTTAAGCAAAACCCTTTCGTCGTCCTTCTCT
CTCCTTCTCTGATTAATGGCCGTCTCATCGTCTTCTATTTCCTCCCACACATCCGATTCG
GCCTCATCGTCGGACTCATCCTCGTCTCGGTACCGTCGCCGTCACCGCAACCGCCGAGAC
AGGGACAGAAATAAAGAGGCTCTTAAGATCCGGAAGAAGAGTAGTAAGTCCAACTCCAAA
CGATGCCGTAAACGCCACCACTCCTCGGATTCTTATGATTCCTCCTCTGATTCTTACTAC
TCAAGGTTCCTCTTGGCAAACCCTAAATCTATTAGCACTCTTATTTTTTCTTTATGCATA
TTTTTACCATTTAGATATTTTATGTTTCACGGGAGTTATCGATTTTTGCAATACCAAATT
TTCTTCTTGATATAATTTCGGCATCCTCTGGTTAATTCTAATTTTTTTTTTTTAGTAGCT
ACAATTTATGCAATTTTTTGAGATAATAATTGTGTTTCTTTGAGTTAAATGATCCCTTGG
GTTGGATTTTTAGAGAAATTTTACAAATTTTTAGTTGAAGCTAATTCTCTCTGCCAACCC
CTTTCTCCGAGTTTTAATTTTTATGATGTATTTGTCTATTTTCTTGGATTTTTCAACTAA
ATACTATATTTTTCACAGCCATATATTTTCCCTGTAATTACTGCATACCGTAGGAATAAT
ACCCTTTTTATTTAGTCTTTGACTGTAACAGCGTAAACTGGCCTCATTCTTGTCTGAACA
TACTTCTGGAGTAAACATAGAATGGTGCTTCCTGTAGCTAGGATTTTTCAAAATTTATGA
GGCAGAAAATGTCATCAAAATTTTGCCAAAGTTTAGTTTTATGTGCATATTATGCATTTA
CTGACATGTGCTGTGTTCTCGTAATGGAATGTGGTGTAGAGGCTTGGTAGGAAATGTCAT
TAAGATGCAAAATTATTATAAGCATCAAGAGTTTTTAAGGATGTCATTTCCCCACTTAAT
TCTAATTTGAAATTGGTGATGACTTCCTTAACATTTTGTTTGTAGGAGTGACAGTTCATC
TGACAGTGAGCATGAAACATCAAATCATTCAAGGAGGCACAAGAAAAAGGACAGACCTAA
GAAGGTGGTTGTTTAATAATAGGGTTTTAATCTCTTCTCTGCTTGCTTATCGGTCTCATG
TCATTGTTCATTTGCTTTCTAGACCAAGGAAAAGGACCGAAGTAAGAGTCATCGCCATAA
ACGTCAGAAGCACAAAGTTAAGGAGGTAGGCCACTGTTTTTCCACATAGCCTTGTTTGCA
CATGATTGTTTGATTAAAATGTCCTCAGTATCTCCTGGTGTCATTTTTCTGTATTTTTAC
AACACTCAGACCATCTGACTTCATTTTATTTCCTCTAAACTATTGAATGGTAACTTTATG
TTCACAAATTGCTTTATTTTCATGTACTTGAAAGTAGTGAATATTTTGAGTTACTCAGGC
ATTTTGTAGTCTAGATTTGATTTTAAATGGTTTGAAAATAAATGCAAAACCAATTTATTA
ATATCTGAGGTACTTATAATACAATCTGCCTATCTTATGGTTGGCTCTTTGAAAATTGGA
GCTGGGGTCTGTGACATGATGTCTGGGTGGTTGCTTGGTTGACTTGCCTGGATTTTGTTT
CTGGCTCGGGTTTGTCCTGGCAATGGGAGCCATATATAGAAGCAGCAGGATGAGAGAAGT
GGTAGCCCTGTACAGCTTTCTAAGGTATATCTATTCTGTAATTTTCATCTGCACTTTCTA
CTTTTATATTTTTACATTTGAATAACATTTATTATTTGCTGTTTACAGTTTTTAGGGCGT
GACAAGGACGATGGTGTGCGTCGCAGCGCAGTTTCGGGGAAAAAGGTGAGTTTTTTCCTT
TATGTGCTGCATAGAGCTTAGACTTATCTTCACAAACGGTTTAGGTACTTGTAGCCAGCA
GTTCATTATCAATGTTTTTTTTTACTTTGTAGATCTTATTGAAACTTGAAAAATCAAAGG
AGGACAAGGAGGCAGAAAGTAAAAGGAATGAATTGCTGAAATTCTTGAATGCTAGTTTTG
ATTGATTTAGGGGAGCTCTACAACAAGATTCTAAGATCAACTGTGTGAATCATCAGAATC
ATCTTGTGCTTCTTAGCTAAAAGATCCAATGCGTGTTGTGAGAGAAGATTTTCTAGAAGA
TTCATATCACAAGTTTATCCTGTATGGAGTCCTATTTATCATGAAAAATATAAAC
>contig01398
GTCCAGATACGGTCACCATTCAAAAAACCAACAAACACTAAAGAAGAGAAACTAGACAAT
CAAACATAAAACTAGATGAATGATCTTAACAAGCAATGAGCTATCAAATAAAACTATCTA
TGTTTTGGTTATTCTCCCTTGTATCCCAAATATCCAATGAATGGAAGAACCGACTTGCAT
ATGCAAAAACAACTTAAGCAAACAATAGAAAGCAGCATAGAACGAAAATAAATTAGTATT
ATGTCTGGCATATTATTCATAGAAAATCTTGTAAGTGCTAGGAGAGAGCCCCACAAATGG
ACCACCGAGAATATCTCTAACAGAGAGTAGCTAAGTTACATTTCTACATGGTACTCAAAA
CTCATAAACTGAACTTCATAAAACCAGGAAATCAGTTCAAAAAATGCACTGATTAAGATG
GGTGTCAGGGGAGAGATCATATATCTAAGTTTTTAAAACACTTTATATTACCTGCATCCT
ATTATTTGGGATAGGAAAATATGACAAAGATTGAAGAATCCACCAAAAGAAATTAACTCG
TGCAAATTTAATTCATGTCTAATTTAAATTCAAGTTCTCTAGCATAAGTACAGAAAAGAA
ACACCATGTAGGAGTTACAAATAGATAGACTTTATAAGTTCAGAAGGTTATTCCATTACA
TATAACAGAAATGTGATCAAACTAACACAAAAAAATCAAACGCACAATTGTGAGTTCAGC
GGGCCAAATATTTGTCTTGGGAGACAGAAATGCCACTGCTGATCATGAAGAAGCAACGAT
AAGAGATTGTTAATATTTCCAATAACATGAGGGCATTCAGAAAAGATGCCTCATTGGCCC
TAACAACATAACCCCTCAGAGACTCCATTTTCTTAAGAAAAACTAATTTCCTGCTGTATT
TCTATAATGGCGTACACAGACTAATGAGACTGGCTAAATTTAACGGGCGAATCGCTCAAC
ACTCCAAATTTAAACTCATCACTGAGTTCCAAAGCAACACGAGCAATTCTAACTCACAAC
AAAATTTTAGCTCTTGGCTATTCTGTTAAAAAAAAATCTGAAACTTTGGCATTCAATTAA
AAGGAACAGCTATTGAACCAACTTCCAGCAAATAAATTCACTAAATAAATGAATCAATAA
CCAAAAATTGAGATAAAATTCTGCTTACCAAAGTGTTATCCAAGGTGCCAACAAGAATAA
ACTTGCCATTGGGCGAAAACTTGACATACGAAACAGGCGGATTCTCGTCATCTATCAAAG
TCTTGATACAATGCCCAGTCCCTGCATCCCAAATCCTACACAACCCATCATAACTACTCG
AAACAATCAGCGACCCGTCCCTATTGAAATCCACAGCTGTCACAGGATCGGAATGAGCCG
GAAGCACCTTCAAACACTTGCCACTTTTCACATCCCAGATCCTAACCGTCTCATCAAAAG
AACCCGAGACGATCATATTGGATTGCGGGTTAAAGTTAACACAGAAGACATAGTTGGTAT
GGCCTTGGAGGGTTTTGATCTGGGAGCCGGTAGTGACGTCCCAAAGACGGATGGTCTTGT
CGTCGGAAGCAGAGACAAGGAAGCGGGAGTCGGAAGAGAACGCAACATCGGAGACGCCTT
GCTCGTGGCCGTGAAATTCATGGAGAGGTGTAAGAGGGGAAGTAGGGGGATTGGAGGGGG
AGAGGGAGTAGGTTCTGAGGGTTTTGTCAGCAGAGGAGGAAGCAAGAAAGCGGCCGTCGG
AAGAGAATTTGACGGCGGAGAGAGCACGCTTGTGGCCTGTTAGAGTTTGGGTTAGATGGT
AGGGTTTGAAGGATTCGATTGGGTCTGCAGTGGACATTGTTTCAGATTTTAGTTGATTTG
AGCGGATTTTAGGTTTTAGAGCGGTTTGCGGTGCGGGTTTTATGTAGGCTCACTGCTCAG
TCCTCAGAGAGAGATGGTGTGGGACGAGATTACGGACAAGCCTCTCAACTGTATATCATT
CTCATGAGAATTAATTGTGATTTTATACGTCGCTAAAAATAATTTTAATATATAAAAGTG
AAGCACCTTTTAAATGTAATATTTTTATTGATTATAATAAGTAACAAATTGTAAATTTTT
AATTTTATTTAATTATTTCATTTTAAATTAAATTATCAATTATTCTTAAATTAATTTTAT
AAAAAATGATTAAATATATTAATAAAAATCTATTTCAGTCTGTTTATTATAAAAAAATTT
ATATTAA
>contig01409
TTTTAGTATGGAATGGATTTAGTGATTACCGTGTTCTCGAGTCCTGATACAATAAAACAC
CTGTTGTTGTGGTTGAAGTTGTTCTGAGTGTCTGTCACACAAAATGATGGCTAAAGTTAC
CTATTACCAACCACCAAAATGAGGGAACATCTGTCATAATCTTTTGATCGTTTAGTAGGG
TTAAAGGCTAATGTGATACAGTACATTTTCAGTTTTGAACACTTTATAATAAAGGAATCT
CTCATTAGATTAAAAGATTGCTTGCCAGAAAGTTCAAGCAATAGAAAACAAAACCATAGA
AGGGGACCCCGCATGGTAAGTTTTCCATAAAAAATGGTCCAAGTTTAGATTAGCCTTTTG
TGACCAACATCTATGAGAGACATCTCCCATCATGATCTACTTCTTTCCACCTACAAGGCC
TCCTTATGGATTATTTGCAGGCAAGGGTCCCGCCCTACCTCAAATCTAGGGGATTATAAC
AAGAAAATTGAAGAAAACAAATGCGTGGAAGCTAAGAACAACTTGTATTGGCTGCAAAGG
AATACAACTAAGCATATTTTATTCGTAGTAAGCTAGCTTATAAAAGAATTGGTTACCTGA
TGACCTCGGCAAATGAGATCAAGGTCATTCTTATCCAAAAACTCCGCAACACGGTCAGGT
CCAAAGGTACATGAAACACCTCGATCACTGTCTGACCAGCCCTCAACCTTGGCATCAGGA
TCAGACCAGAGCAGATCACAAAGAAGACCACTATCAGGAATTTCAGTGGGCCTCTGAATT
TCCCTTATTTGGTCCACTTTCTCCAACTCTGGAGATAGGCCGCCATGCATACACAGTATC
TTCTCATCAATAGTGCAGCCACAGGCAAACAATTAAAGCAGTCAGTAAATATTTTCCAAA
GCCTAACGTTGAATCTTCTTTTACACTCATCATAAAACCCATATATCCGATTGATCTTTG
CATCCTCATGATTTCCCCTCAAGAGAGAAATTTTGTCAGGATATCTGATTTTGTAGGCCA
GAAGCAGACATATGGTCTCCAAACTTTGTTTCCCTCGATCAACATAATCTCCAAGAAAGA
GGTAGTTGCAAGAAGGAGGGAAGCCACCATACTCAAATAGCCTCAGGAGGTCTTGATATT
GTCCATGTATATCACCTGTAACAAGCCAAAAATATCAAACATAAAGGCACAGAGGGAGGA
ATAAGGAGATAAATAATATATGTACTTCTCTTTTTCTTTTTGCATTTAAAATATGGTTAG
TCCCTGCTGTCCTTTACAATCAGCAGTAATAAAGTTTAGGAGTTCAGGTAGTAATTTCCT
TGAAATTATCTAAATTATTCAATAAATGAAATGGTTTATTGACAAGCAATGAAGAAATTG
ACAGTTAACTTCTTTGTGTTGCCTCAACTACAAATAATTTTTTGTATATGGCCATTAAAA
ATTCAAAAGTAGTTCAGAACTAATCATGTTGATTTCCTTCAGCATCTTGGATCTTTGCAC
TTATGGCTAAACACAGGCTCCATCTGTGCCAAAGGAGTAAGAGACCAATCAATTTGACCC
AACAAAATATACAAAGCAAGCACTTGAAATTTTGGAATTGTTTATTCCTGTGGCAACTTT
CTGAAGGAAAAATAAGACTCAAACAATAGTAGAAATTCTCCATCATCAACGGTTGATTCT
ACACATTGCGTCCACGCAACCAAATCCAAATGTGGGGAGGAAAAATTGAAATATATAATG
GTGATTATCAAGAACTAACCTTGACACTTACCATACCAATCTTCTTCATCAATTATCAAA
TAGAATAACCAATAAAATCGACCTTCACCCTACAATACCAAGCTACAACTACAATGCCTT
CCACAATTAAAATGCAATTGTGAGATCATAAAATAGCCAATCATGCATAGCAATTCTCAT
TCCATACAAATTACGAAACTAGATTATATACTTCCCATGTCCCTTGTCAACCAACCAAAA
ATTCCTAAAAAAAAAAAAGATTAAAAGGCACATACAATATCAAATTATGGCCTAATAAGA
TTAACCAACATCAAGCTATTACATTAGGAGGGGAAAAAAGGTGCTGACCACAGATGCGAA
TGGGAGCTTTTATCTGAAGGAGATTAGGCTGAGAGAGGAAGATTTGGCGTGCATTAACAC
ATAATTGACGGATCTCTCCCTCAGATAGCTGCACCTGCTTGCCTCCTCTTCCATCCAATA
GCCTCCTGATTATATCATCCAATACTCCCTTATCCATCATTCCCTCCATTGTCATCTTCA
TCATCTTTTAATCTCCAAATCAAAACCCAAATCTCTATAGGGAACAACGGATTTAAGTTC
TTCACTCGAGAATAAAAAGAAAAGACAAGGAATATAAAAGGCTATCTATTGATAGAGAGA
AAAATGAACGGCTGGAAACAAGCAAACCCAGAATAAATTAAGCAATGAAACTGTGAAATA
AATAGCCAAATTGTACAGAAAGAAGTTAAAAGAAAGGTATGTGGGTCAAATAGATTGAAA
TAAATCAAGAAAGATCAATTCTTTTAAGAGACAAGAGAAAGAAGATCAGATGGGCATCTA
GAAGATGAAAATAGAGAAGAAGGGTATGTAAAAATCAAGAGAAAGAAGGATTTTTTAAAT
AGAAAATGAAGAGAAGAGTAAGGAAACAATAATGGATATGGCTTGTCATTTTCCTTATGA
ATCTTTCTCTCTCTAAAAAAGCTATTTTTTGTGCCACCGGCTGCCAAGAAGATTCAATAG
GGAGTTTGAAACCTTCAGATGCACGGGAGAGAGAGAGAGAGAGAGAGAGAGAGCGCTAAA
GTGCTCAGCAGTTGAGAAGACAAAACCGCGTATTTTGAAAAGTCTGTTAATACGTGTGCT
GCAGGTGCCCATCATGTCTTATTATTATTATTATTTTATGCTTTCCAATCATAGCATGCC
ACAATAGTGAGTCCTATGCCACGTTTGGTTAATTTAGCAGTAGCACTACAGTACCATATT
TTTTTTTCAAAATTTTTAATAGTATTTTTTAATTTTATTTTGCATTTTCCAAATTCTTTC
CCTTTATTTTTTTTTAGAAACAAATTCCTTCCCTTTAGAAAAGAACATACTGTGATCAAA
CCTTCATGTTCATGTTTATAATCTAATCTACGAATATGCATTTGGGTAAAATTTTTTCTT
AAATAATGTAACAATTTTAATTTAGAATTTTCATAATTATTTATTTCCTAAGTTAAATTA
AAGTTGAACAATTGAGAATTTGCCCTTTTTGGGGGGAGGGGGGGGCGCCAGGGAATTATT
TAATTTATAAGATGTTGATTTTTTCATGAGGGTTAATTCTTTGATTAAAATGAGCTTGAG
GTCACAAATTACCAGCAAAAAAAATCCATAAGAAAAGGTAAAACAGTAGAAGAAATCGGG
AATTTGAGGGGCATGCATTATGGCTTTGCTTTTTTTTACTATTTATTGGATATTACTTAA
TTAAAATCCATGGCTTTAGATTGTGTTCTTAGTTATTAGTGTTTTGAGAGTTTTACTATT
ATTTTAAATATCTTTCATTTTTTTAAAGTTGGGATTTCTAAATCAAGAAACTTGTACAAA
ATAAAAATCTTTCTCTGTAATCAACCAACTTTAAAGACTTTGATGGTATTGATTACAACT
TAATAATAGTTCACTGTTAGTTTAGCGTAGTTACTAAATAGTATCAAATTTGTTAGTAAC
CAGTTATTCAATTCAGCAAGTAGCTAGAATCTTCTAGTTTCTTCTTGCATGTATATAAAC
ATGTACAGACGGTAGGGGTGGCAATTCAGTTTGATGGGTCGTGTTCGTGTCGTGTCAACA
CGCGACACGAATATAATTAAGGTCGATACGAACACGACACGATTAATAAATCGTGTCAAA
AATTTAAACACGAACACGACCCTTTTATTATACGAGTTATATGATACGACATGATTAATA
TTAAATTGTATTAGGTGTATTCAACACGACACGACTCATTTAATACGAAATAATCCATTT
AACACGGTTTGACACGACTTAACCCATTTAACACGCTACATAAGTGGGTTAATGGGTCGT
AGTGGGTCACGGGTCAACACGTGACACGAATAGTAAATCGTGTCATAAACGTGTCAAGTC
GGGTTAGCGGGTTAACCTGTGACATGACACGATTATAACCGTGTCATAAAATGGGTCGAC
ACGAATTCGACACGAACACGAAT
>contig01421
TCAAGTTTCTCTGGAACTTGATGAATCTTAGCAGACTTGTTTAAAAGGTCATTATCAAGT
TTATGTTCCCTCTTCAAATGGAATCTTGATAAGGGAATTCAGGATATGCAGGCTAGAATG
CTCGCATTCAAATATGAACGTTTGGTGTTATTCAATATTATTAGACCATCTTGTTAATGA
AAGACAAGGCCGTGAAGGTCTTTGACATTTACAGATGCTGGGGCCTGGGGTAAAACTGAC
GCTGTGTTTATGCATAAACTATGAGGGATCTAAAAGATCCATAAATCAATAGAGTTCTAT
ATTCTTCAGTTCACATCGTGACATTTTCCGGACATGGAAGAAAAAATTTTACCATATCTA
GGTGACAATTTAGTCCTTAAACTTGTTATGTTTTCACAATTGAGGCCCTGACAAAAATTT
TAACAACAAAGTTCACAAACCTGGAAATTTGGGGCAATTCAGCCCTTTCAATCGAATCAC
AGTTAAATCATTCCAAGTGGACTAACAAACTTGAACAAGGATCCCAATAACTGAACCAAA
GATAACTTTGCTCTACACGATGTAATATATATACAAAAAAGGACATGAAAGAATTAAAAA
ACAAAAATCTAGTAAGAAAAATTATGGGGAATAAAGGGTGAATAAAAATAGAAGTCGCAT
GATGCGTGAGAGCGAGGGAGCACAAACTCCACCGAACCAACAATTTGTCCAAGTTTTTGG
CGTTTTAGCTTGGATCGGTTATCTTACCAGCCCTTTGTACCAAAAAAATATATCATTTTT
AAATTAGTATTAATATTTAAATTTTAGTTAATATTTAGAGTAATTTACAATTTAATCCTT
TATTTTACTATTATTGACACTTCAGTCTCTGTATTTTGAAGTAGACTTAATCTCTCAATT
TTACTTCCATCACACACTTTGATTTTCCATCCATTTTTGCATTAGTATTTAATATAAATT
ACTATTTAAAGATAGAAATGGGAGAGGGGAGGAGAGAAATAAAAATGAATAATAGAAAGA
GAGATGAAGAAAAATTAAAAATAATTATAAAACTCTGCAAAAAAAGTATAATATTTAAGA
ATTAAATAATAATTTATCATTAGTGTGATAAAAGTAAAATTAGTGAACTAAATAATTTAT
TTTTTAAAATAAAAAGGTTGAAATATTAACAATAGTAAAATATAAGAACTAAATAATAAA
ATATCCTTATAATTATACAATATCATTATTTTCTTTAAAAGCCTGTTAAAATTTTAAACA
ATTCAAATGCGACCTAAGCTAACTCTGGAAAAAAGAAGACAATAAAATATAAATTCTTGG
CGTGCTAATTGTGTAGAAGAATTCATCCTCAAAATGTCAGAATGCATCATAATTACCCAA
GGAATAAAAGTAAAAGAATAGCCGAAGTTAAAAGCTAATTTGAACTTTCATCCAAGAGCT
CAAAACAGACTAGGAAATAAGATGGCAATCCGGTGCCATGCCCCATTCAATTATTTATAT
TTCTAGCTGATTACAGTTGGAAAGAATAAATATTTCAAACCAAATCATTGTCAACCTATG
TTATAAGGAACAGAAAAAGCTTGACGCTATGAAAAAGGTAAAACAAGATTAATTGTACAG
GAGAAGAGAGGAAGGGGGTGATGGGGTGGGTGTTGAAGGGGAGGGGAGGGGAGCGGGAAA
GGAACAAATCAAGTGCTAAATTACAGTTCCTTCTCTCCATTTCAAACTGCTTGTATAGGA
CTACCATTACCCTGGCTTAACTCTTAACCCACTGCTGGAGCATTGGCATGAAATGCCGAC
TGTCTCGATGGCTCTCCTATTAATTTCAGGGAGAGTGGGGAGGGCTCTCTTTGGCCTCTC
TCAGTCTCTCCTATGCTGAGGTGCGACATGCCAACCAGTTCATCTACATTGACAGGCTCC
TTGGGAAAGATTGGAACTGGCTTTAAGACCTCATGATTTGATGTCCCTACGCCTTTTAAT
TCTTCAAGAGGAGCAGTAGTAGAAGGCCAAAATGGATAAGGGATTGGCATATAAGCAGGA
TAGAATCCAGGAACAAACTGTGTGAATTCACTTATCTGAGGAACAATTAGAGTGGATTCA
CTTAACTTGGGAACAGTTTGTTTTGATTCGCTGGAATCCATCACTGTTTCTTCAGAATCT
TTAGCTGGATCTTCTGATGCAGTTTCCATTGGTTCATATTCTGGCTTCAGAGATAGGTTC
AGTGAAGGTAGTGCGTCTGCATTATCAGTTTCTCCTAAAGATGGCAACTCTTGTTCTTCT
GGTACTGTCTGGGGTTCTGCAGCCTGAGAAACACTTGATTAAGCATGGAAATTGGAAATT
ATTTCATCAATTCCTGTGTATGACTGATATAACAATTGAAGAAACTAGTCTCCTCATCTA
GTCATAATTGAGATTTACACAAAATGTTGGCTATAACATTTTCTGCATCAGATTACTCAC
TTATCGGAAGACAAAATAATAAGAAGAAAGGAAGCTTGAATTAGCTAATATCCTGCATTA
TGCTACGTCATGAGGAGCATCTCACTACTTTTGAGGAAAGCGTAGCACATCTTTGAGTTT
TGACATCAAAATGGATAGCTTTTATATATAATACAAGATATAATTTGGCAACGTGGCGAG
CCCAAAAAGCAACTTCCAGATTCAAAACCAACCACCATTAGTGTTAACATGAGTCCATAT
CAACAGATGCAGGTGGGTGGGTGTGTGTGTATAAACATGTAAAAATAACATAAAGAAAGC
ATTCCAAACCATGTCAAAAAGGCTGGAGCGTCTCTTTCTTCGTGTGGCGTTGCTCTGGCG
[truncated: 12,475,271 more chars]
