# Supplementary material for: SNP Identification from RNA Sequencing and Linkage Map Construction of Rubber Tree for Anchoring the Draft Genome
Source: PLoS One. 2015 Apr 1;10(4):e0121961. doi: 10.1371/journal.pone.0121961 (PMC4382108; doi:10.1371/journal.pone.0121961)
Supplement: S1 Table — (XLS) [file pone.0121961.s007.xls]

## Sheet: Intersect_Annotated
S1 Table. Annotation of Intersect gene set
Gene	seqname	source	feature	start	end	score	strand	frame	Plant	evalue_plant	String	evalue_string	Swiss	evalue_swiss
snap-gi|445070178|gb|AJJZ011223221.1|-processed-gene-0.1	gi|445070178|gb|AJJZ011223221.1|	maker	gene	4617	8283	0	-	0	gnl|BL_ORD_ID|536188 B9N5N6_POPTR B9N5N6 SubName: Full=Predicted protein; [Populus trichocarpa (Western balsam poplar) (Populus balsamifera]	2.77703e-166	gnl|BL_ORD_ID|98558 3694.eugene3.01400046 (Populus trichocarpa)	9.71679e-166	gnl|BL_ORD_ID|437136 sp|Q84W65|SUFE_ARATH SufE-like protein, chloroplastic OS=Arabidopsis thaliana GN=SUFE PE=1 SV=2	4.16305e-123
snap-gi|445070779|gb|AJJZ011222622.1|-processed-gene-0.0	gi|445070779|gb|AJJZ011222622.1|	maker	gene	27	458	0	+	0	gnl|BL_ORD_ID|729625 A5ATZ0_VITVI A5ATZ0 SubName: Full=Putative uncharacterized protein; [Vitis vinifera (Grape).]	3.8263e-57	gnl|BL_ORD_ID|1209636 15368.BRADI1G29940.1 (Brachypodium distachyon)	7.89226e-56	gnl|BL_ORD_ID|301621 sp|P20825|POL2_DROME Retrovirus-related Pol polyprotein from transposon 297 OS=Drosophila melanogaster GN=pol PE=4 SV=1	3.53783e-37
snap-gi|445070949|gb|AJJZ011222453.1|-processed-gene-0.0	gi|445070949|gb|AJJZ011222453.1|	maker	gene	27	599	0	+	0	gnl|BL_ORD_ID|401655 Q9FW76_ORYSJ Q9FW76 SubName: Full=Putative gag-pol polyprotein; [Oryza sativa subsp. japonica (Rice).]	1.56342e-73	gnl|BL_ORD_ID|1501327 39947.LOC_Os11g45200.1 (Oryza sativa)	2.58122e-71	gnl|BL_ORD_ID|301621 sp|P20825|POL2_DROME Retrovirus-related Pol polyprotein from transposon 297 OS=Drosophila melanogaster GN=pol PE=4 SV=1	6.77107e-43
snap-gi|445071701|gb|AJJZ011221703.1|-processed-gene-0.0	gi|445071701|gb|AJJZ011221703.1|	maker	gene	1	412	0	+	0	gnl|BL_ORD_ID|534498 B9N0L1_POPTR B9N0L1 SubName: Full=Predicted protein; [Populus trichocarpa (Western balsam poplar) (Populus balsamifera]	2.73965e-10	gnl|BL_ORD_ID|111300 3694.fgenesh4_pg.C_scaffold_86000113 (Populus trichocarpa)	9.58597e-10	NA	NA
snap-gi|445072752|gb|AJJZ011220655.1|-processed-gene-0.0	gi|445072752|gb|AJJZ011220655.1|	maker	gene	53	421	0	+	0	gnl|BL_ORD_ID|534498 B9N0L1_POPTR B9N0L1 SubName: Full=Predicted protein; [Populus trichocarpa (Western balsam poplar) (Populus balsamifera]	3.09339e-12	gnl|BL_ORD_ID|111300 3694.fgenesh4_pg.C_scaffold_86000113 (Populus trichocarpa)	1.08237e-11	NA	NA
snap-gi|445072941|gb|AJJZ011220467.1|-processed-gene-0.0	gi|445072941|gb|AJJZ011220467.1|	maker	gene	76	549	0	+	0	gnl|BL_ORD_ID|260969 Q5JPZ2_ORYSA Q5JPZ2 SubName: Full=OSJNBa0004L19.22 protein; [Oryza sativa (Rice).]	1.53786e-46	gnl|BL_ORD_ID|1475007 39947.LOC_Os05g38260.1 (Oryza sativa)	2.21796e-46	NA	NA
snap-gi|445072964|gb|AJJZ011220444.1|-processed-gene-0.0	gi|445072964|gb|AJJZ011220444.1|	maker	gene	153	653	0	+	0	gnl|BL_ORD_ID|316045 B7ER11_ORYSJ B7ER11 SubName: Full=cDNA clone:J023126N18, full insert sequence; [Oryza sativa subsp. japonica (Rice).]	3.58682e-59	gnl|BL_ORD_ID|1460812 39947.LOC_Os03g05340.1 (Oryza sativa)	6.20699e-57	gnl|BL_ORD_ID|301621 sp|P20825|POL2_DROME Retrovirus-related Pol polyprotein from transposon 297 OS=Drosophila melanogaster GN=pol PE=4 SV=1	2.32806e-29
snap-gi|445072979|gb|AJJZ011220429.1|-processed-gene-0.0	gi|445072979|gb|AJJZ011220429.1|	maker	gene	25	426	0	-	0	gnl|BL_ORD_ID|342425 Q0JAE0_ORYSJ Q0JAE0 SubName: Full=Os04g0603800 protein; Flags: Fragment; [Oryza sativa subsp. japonica (Rice).]	1.09168e-24	gnl|BL_ORD_ID|1498052 39947.LOC_Os11g08610.1 (Oryza sativa)	3.09002e-22	NA	NA
snap-gi|445073953|gb|AJJZ011219458.1|-processed-gene-0.0	gi|445073953|gb|AJJZ011219458.1|	maker	gene	31	231	0	+	0	NA	NA	NA	NA	NA	NA
snap-gi|445075884|gb|AJJZ011217534.1|-processed-gene-0.0	gi|445075884|gb|AJJZ011217534.1|	maker	gene	13	441	0	-	0	gnl|BL_ORD_ID|741263 A5BSE9_VITVI A5BSE9 SubName: Full=Putative uncharacterized protein; [Vitis vinifera (Grape).]	3.36502e-67	gnl|BL_ORD_ID|1495333 39947.LOC_Os10g21350.1 (Oryza sativa)	5.79659e-59	gnl|BL_ORD_ID|457203 sp|P0CT40|TF29_SCHPO Transposon Tf2-9 polyprotein OS=Schizosaccharomyces pombe (strain 972 / ATCC 24843) GN=Tf2-9 PE=3 SV=1	6.65166e-09
snap-gi|445076380|gb|AJJZ011217039.1|-processed-gene-0.0	gi|445076380|gb|AJJZ011217039.1|	maker	gene	40	540	0	-	0	gnl|BL_ORD_ID|357406 Q53P06_ORYSJ Q53P06 SubName: Full=Retrotransposon protein, putative, unclassified; SubName: Full=Retrotransposon protein, putative, unclassified, expressed; [Oryza sativa subsp. japonica (Rice).]	4.12793e-35	gnl|BL_ORD_ID|144926 3702.AT3G33076.1-P (Arabidopsis thaliana)	7.46474e-35	NA	NA
snap-gi|445076587|gb|AJJZ011216833.1|-processed-gene-0.0	gi|445076587|gb|AJJZ011216833.1|	maker	gene	2	793	0	-	0	gnl|BL_ORD_ID|584229 B9STF4_RICCO B9STF4 SubName: Full=Putative uncharacterized protein; [Ricinus communis (Castor bean).]	2.40171e-23	gnl|BL_ORD_ID|1503728 39947.LOC_Os12g24050.1 (Oryza sativa)	1.23316e-21	NA	NA
snap-gi|445076702|gb|AJJZ011216718.1|-processed-gene-0.0	gi|445076702|gb|AJJZ011216718.1|	maker	gene	70	268	0	-	0	gnl|BL_ORD_ID|647193 Q6F2D6_SOLDE Q6F2D6 SubName: Full=Putative polyprotein, identical; [Solanum demissum (Wild potato).]	4.64009e-12	NA	NA	NA	NA
snap-gi|445077173|gb|AJJZ011216248.1|-processed-gene-0.0	gi|445077173|gb|AJJZ011216248.1|	maker	gene	17	502	0	+	0	gnl|BL_ORD_ID|534498 B9N0L1_POPTR B9N0L1 SubName: Full=Predicted protein; [Populus trichocarpa (Western balsam poplar) (Populus balsamifera]	1.14719e-18	gnl|BL_ORD_ID|111300 3694.fgenesh4_pg.C_scaffold_86000113 (Populus trichocarpa)	4.014e-18	NA	NA
snap-gi|445078114|gb|AJJZ011215310.1|-processed-gene-0.0	gi|445078114|gb|AJJZ011215310.1|	maker	gene	17	559	0	+	0	gnl|BL_ORD_ID|647271 Q6L3Q0_SOLDE Q6L3Q0 SubName: Full=Polyprotein, putative; [Solanum demissum (Wild potato).]	8.18984e-63	gnl|BL_ORD_ID|1502009 39947.LOC_Os12g05290.1 (Oryza sativa)	3.93639e-37	gnl|BL_ORD_ID|302071 sp|P10978|POLX_TOBAC Retrovirus-related Pol polyprotein from transposon TNT 1-94 OS=Nicotiana tabacum PE=2 SV=1	3.76441e-13
snap-gi|445078444|gb|AJJZ011214981.1|-processed-gene-0.0	gi|445078444|gb|AJJZ011214981.1|	maker	gene	39	641	0	-	0	gnl|BL_ORD_ID|208030 Q2HW89_MEDTR Q2HW89 SubName: Full=Integrase, catalytic region; Ribonuclease H; [Medicago truncatula (Barrel medic) (Medicago tribuloides).]	1.16857e-97	gnl|BL_ORD_ID|1448668 39947.LOC_Os01g06700.1 (Oryza sativa)	3.4285e-42	NA	NA
snap-gi|445078953|gb|AJJZ011214474.1|-processed-gene-0.0	gi|445078953|gb|AJJZ011214474.1|	maker	gene	30	671	0	-	0	gnl|BL_ORD_ID|430992 D3IVQ8_9POAL D3IVQ8 SubName: Full=Putative retrotransposon protein; [Phyllostachys edulis.]	4.59395e-50	gnl|BL_ORD_ID|1459329 39947.LOC_Os02g48240.1 (Oryza sativa)	1.45052e-51	NA	NA
snap-gi|445079378|gb|AJJZ011214050.1|-processed-gene-0.0	gi|445079378|gb|AJJZ011214050.1|	maker	gene	42	765	0	-	0	gnl|BL_ORD_ID|545190 Q0ZCC5_POPTR Q0ZCC5 SubName: Full=CCHC-type integrase; [Populus trichocarpa (Western balsam poplar) (Populus balsamifera]	7.37616e-109	gnl|BL_ORD_ID|1256441 29760.GSVIVG00002013001 (Vitis vinifera)	6.75666e-84	gnl|BL_ORD_ID|301633 sp|P04323|POL3_DROME Retrovirus-related Pol polyprotein from transposon 17.6 OS=Drosophila melanogaster GN=pol PE=4 SV=1	1.85831e-29
snap-gi|445080404|gb|AJJZ011213027.1|-processed-gene-0.0	gi|445080404|gb|AJJZ011213027.1|	maker	gene	19	480	0	-	0	gnl|BL_ORD_ID|581724 B9SL89_RICCO B9SL89 SubName: Full=Disease resistance protein RGA2, putative; EC=3.1.3.16; [Ricinus communis (Castor bean).]	1.06861e-40	gnl|BL_ORD_ID|89119 3694.eugene3.00002181 (Populus trichocarpa)	9.10024e-30	gnl|BL_ORD_ID|338521 sp|Q7XA39|RGA4_SOLBU Putative disease resistance protein RGA4 OS=Solanum bulbocastanum GN=RGA4 PE=2 SV=1	5.66539e-17
snap-gi|445081488|gb|AJJZ011211946.1|-processed-gene-0.0	gi|445081488|gb|AJJZ011211946.1|	maker	gene	14	556	0	-	0	gnl|BL_ORD_ID|518795 B9HLE9_POPTR B9HLE9 SubName: Full=Predicted protein; [Populus trichocarpa (Western balsam poplar) (Populus balsamifera]	9.07897e-40	gnl|BL_ORD_ID|106339 3694.fgenesh4_pg.C_LG_VIII001643 (Populus trichocarpa)	3.17672e-39	NA	NA
snap-gi|445081529|gb|AJJZ011211905.1|-processed-gene-0.0	gi|445081529|gb|AJJZ011211905.1|	maker	gene	82	642	0	+	0	gnl|BL_ORD_ID|198376 Q84XG0_MANES Q84XG0 SubName: Full=NBS-LRR resistance protein RGH1; [Manihot esculenta (Cassava) (Jatropha manihot).]	1.69835e-48	gnl|BL_ORD_ID|1274159 29760.GSVIVG00025584001 (Vitis vinifera)	2.68532e-18	gnl|BL_ORD_ID|338521 sp|Q7XA39|RGA4_SOLBU Putative disease resistance protein RGA4 OS=Solanum bulbocastanum GN=RGA4 PE=2 SV=1	2.50057e-14
snap-gi|445081642|gb|AJJZ011211792.1|-processed-gene-0.0	gi|445081642|gb|AJJZ011211792.1|	maker	gene	81	521	0	+	0	gnl|BL_ORD_ID|388943 Q7XCP6_ORYSJ Q7XCP6 SubName: Full=Retrotransposon protein, putative, unclassified; [Oryza sativa subsp. japonica (Rice).]	3.44567e-45	gnl|BL_ORD_ID|1484201 39947.LOC_Os07g33450.1 (Oryza sativa)	2.38092e-45	gnl|BL_ORD_ID|301621 sp|P20825|POL2_DROME Retrovirus-related Pol polyprotein from transposon 297 OS=Drosophila melanogaster GN=pol PE=4 SV=1	4.04109e-19
snap-gi|445082088|gb|AJJZ011211348.1|-processed-gene-0.0	gi|445082088|gb|AJJZ011211348.1|	maker	gene	28	276	0	-	0	gnl|BL_ORD_ID|581724 B9SL89_RICCO B9SL89 SubName: Full=Disease resistance protein RGA2, putative; EC=3.1.3.16; [Ricinus communis (Castor bean).]	6.15078e-24	gnl|BL_ORD_ID|1276852 29760.GSVIVG00028762001 (Vitis vinifera)	8.70661e-07	NA	NA
snap-gi|445082167|gb|AJJZ011211269.1|-processed-gene-0.0	gi|445082167|gb|AJJZ011211269.1|	maker	gene	76	660	0	+	0	gnl|BL_ORD_ID|534498 B9N0L1_POPTR B9N0L1 SubName: Full=Predicted protein; [Populus trichocarpa (Western balsam poplar) (Populus balsamifera]	5.37587e-18	gnl|BL_ORD_ID|111300 3694.fgenesh4_pg.C_scaffold_86000113 (Populus trichocarpa)	1.88101e-17	NA	NA
snap-gi|445082414|gb|AJJZ011211023.1|-processed-gene-0.0	gi|445082414|gb|AJJZ011211023.1|	maker	gene	60	581	0	+	0	gnl|BL_ORD_ID|534498 B9N0L1_POPTR B9N0L1 SubName: Full=Predicted protein; [Populus trichocarpa (Western balsam poplar) (Populus balsamifera]	3.6203e-18	gnl|BL_ORD_ID|111300 3694.fgenesh4_pg.C_scaffold_86000113 (Populus trichocarpa)	1.26674e-17	NA	NA
snap-gi|445083601|gb|AJJZ011209839.1|-processed-gene-0.0	gi|445083601|gb|AJJZ011209839.1|	maker	gene	254	758	0	+	0	gnl|BL_ORD_ID|82009 Q948N8_DAUCA Q948N8 SubName: Full=TdcA1-ORF1-ORF2 protein; Flags: Fragment; [Daucus carota (Carrot).]	2.56897e-15	NA	NA	NA	NA
snap-gi|445084617|gb|AJJZ011208827.1|-processed-gene-0.0	gi|445084617|gb|AJJZ011208827.1|	maker	gene	46	634	0	+	0	gnl|BL_ORD_ID|572673 B9RVA6_RICCO B9RVA6 SubName: Full=Eukaryotic translation initiation factor 3 subunit, putative; [Ricinus communis (Castor bean).]	5.92669e-69	gnl|BL_ORD_ID|1255102 29760.GSVIVG00000279001 (Vitis vinifera)	5.65809e-67	gnl|BL_ORD_ID|65712 sp|F4J5S1|CLU_ARATH Clustered mitochondria protein OS=Arabidopsis thaliana GN=FMT PE=2 SV=1	1.2057e-10
snap-gi|445084868|gb|AJJZ011208576.1|-processed-gene-0.0	gi|445084868|gb|AJJZ011208576.1|	maker	gene	32	850	0	+	0	gnl|BL_ORD_ID|352306 Q2QZI0_ORYSJ Q2QZI0 SubName: Full=Retrotransposon protein, putative, unclassified; [Oryza sativa subsp. japonica (Rice).]	1.80883e-68	gnl|BL_ORD_ID|1477495 39947.LOC_Os06g13110.1 (Oryza sativa)	1.63665e-68	gnl|BL_ORD_ID|457203 sp|P0CT40|TF29_SCHPO Transposon Tf2-9 polyprotein OS=Schizosaccharomyces pombe (strain 972 / ATCC 24843) GN=Tf2-9 PE=3 SV=1	1.36905e-19
snap-gi|445085587|gb|AJJZ011207859.1|-processed-gene-0.0	gi|445085587|gb|AJJZ011207859.1|	maker	gene	35	655	0	+	0	gnl|BL_ORD_ID|538854 B9NDN4_POPTR B9NDN4 SubName: Full=Predicted protein; [Populus trichocarpa (Western balsam poplar) (Populus balsamifera]	1.78336e-84	gnl|BL_ORD_ID|116428 3694.grail3.0487000101 (Populus trichocarpa)	6.23994e-84	gnl|BL_ORD_ID|497532 sp|Q8RY17|WAKLI_ARATH Wall-associated receptor kinase-like 22 OS=Arabidopsis thaliana GN=WAKL22 PE=2 SV=1	2.16167e-65
snap-gi|445085922|gb|AJJZ011207525.1|-processed-gene-0.0	gi|445085922|gb|AJJZ011207525.1|	maker	gene	73	743	0	+	0	NA	NA	NA	NA	NA	NA
snap-gi|445086493|gb|AJJZ011206956.1|-processed-gene-0.0	gi|445086493|gb|AJJZ011206956.1|	maker	gene	20	364	0	-	0	gnl|BL_ORD_ID|208030 Q2HW89_MEDTR Q2HW89 SubName: Full=Integrase, catalytic region; Ribonuclease H; [Medicago truncatula (Barrel medic) (Medicago tribuloides).]	1.84485e-49	gnl|BL_ORD_ID|1448668 39947.LOC_Os01g06700.1 (Oryza sativa)	1.13435e-18	NA	NA
snap-gi|445086933|gb|AJJZ011206517.1|-processed-gene-0.0	gi|445086933|gb|AJJZ011206517.1|	maker	gene	13	746	0	-	0	gnl|BL_ORD_ID|577610 B9S9F8_RICCO B9S9F8 SubName: Full=Putative uncharacterized protein; [Ricinus communis (Castor bean).]	3.79977e-58	gnl|BL_ORD_ID|105170 3694.fgenesh4_pg.C_LG_V000020 (Populus trichocarpa)	6.51532e-37	NA	NA
snap-gi|445087227|gb|AJJZ011206224.1|-processed-gene-0.0	gi|445087227|gb|AJJZ011206224.1|	maker	gene	10	408	0	-	0	gnl|BL_ORD_ID|208030 Q2HW89_MEDTR Q2HW89 SubName: Full=Integrase, catalytic region; Ribonuclease H; [Medicago truncatula (Barrel medic) (Medicago tribuloides).]	7.93599e-67	gnl|BL_ORD_ID|1448668 39947.LOC_Os01g06700.1 (Oryza sativa)	6.88476e-31	NA	NA
snap-gi|445088875|gb|AJJZ011204582.1|-processed-gene-0.0	gi|445088875|gb|AJJZ011204582.1|	maker	gene	75	952	0	-	0	gnl|BL_ORD_ID|392710 Q7XVW4_ORYSJ Q7XVW4 SubName: Full=OSJNBa0065J03.7 protein; [Oryza sativa subsp. japonica (Rice).]	6.27243e-34	gnl|BL_ORD_ID|1468070 39947.LOC_Os04g22060.1 (Oryza sativa)	2.19471e-33	gnl|BL_ORD_ID|301621 sp|P20825|POL2_DROME Retrovirus-related Pol polyprotein from transposon 297 OS=Drosophila melanogaster GN=pol PE=4 SV=1	3.66211e-08
snap-gi|445089399|gb|AJJZ011204059.1|-processed-gene-0.0	gi|445089399|gb|AJJZ011204059.1|	maker	gene	104	508	0	-	0	gnl|BL_ORD_ID|734249 A5B781_VITVI A5B781 SubName: Full=Putative uncharacterized protein; Flags: Fragment; [Vitis vinifera (Grape).]	9.26236e-38	gnl|BL_ORD_ID|149872 3702.AT4G17450.1-P (Arabidopsis thaliana)	4.85546e-27	NA	NA
snap-gi|445089410|gb|AJJZ011204048.1|-processed-gene-0.0	gi|445089410|gb|AJJZ011204048.1|	maker	gene	7	346	0	-	0	NA	NA	NA	NA	NA	NA
snap-gi|445089602|gb|AJJZ011203857.1|-processed-gene-0.0	gi|445089602|gb|AJJZ011203857.1|	maker	gene	87	785	0	+	0	NA	NA	NA	NA	NA	NA
snap-gi|445089696|gb|AJJZ011203763.1|-processed-gene-0.0	gi|445089696|gb|AJJZ011203763.1|	maker	gene	8	731	0	-	0	gnl|BL_ORD_ID|198376 Q84XG0_MANES Q84XG0 SubName: Full=NBS-LRR resistance protein RGH1; [Manihot esculenta (Cassava) (Jatropha manihot).]	5.00052e-67	gnl|BL_ORD_ID|92099 3694.eugene3.00062015 (Populus trichocarpa)	1.5967e-34	gnl|BL_ORD_ID|338516 sp|Q7XBQ9|RGA2_SOLBU Disease resistance protein RGA2 OS=Solanum bulbocastanum GN=RGA2 PE=1 SV=1	1.78258e-22
snap-gi|445090882|gb|AJJZ011202581.1|-processed-gene-0.0	gi|445090882|gb|AJJZ011202581.1|	maker	gene	44	438	0	-	0	gnl|BL_ORD_ID|334878 C7J7N6_ORYSJ C7J7N6 SubName: Full=Os10g0357350 protein; [Oryza sativa subsp. japonica (Rice).]	2.25456e-21	gnl|BL_ORD_ID|1495333 39947.LOC_Os10g21350.1 (Oryza sativa)	1.54122e-19	NA	NA
snap-gi|445091081|gb|AJJZ011202383.1|-processed-gene-0.0	gi|445091081|gb|AJJZ011202383.1|	maker	gene	9	758	0	+	0	gnl|BL_ORD_ID|534498 B9N0L1_POPTR B9N0L1 SubName: Full=Predicted protein; [Populus trichocarpa (Western balsam poplar) (Populus balsamifera]	4.6149e-24	gnl|BL_ORD_ID|111300 3694.fgenesh4_pg.C_scaffold_86000113 (Populus trichocarpa)	1.61474e-23	NA	NA
snap-gi|445091326|gb|AJJZ011202138.1|-processed-gene-0.0	gi|445091326|gb|AJJZ011202138.1|	maker	gene	54	641	0	-	0	gnl|BL_ORD_ID|538911 B9NDU3_POPTR B9NDU3 SubName: Full=Predicted protein; [Populus trichocarpa (Western balsam poplar) (Populus balsamifera]	5.0268e-33	gnl|BL_ORD_ID|99767 3694.eugene3.05520002 (Populus trichocarpa)	1.75887e-32	NA	NA
snap-gi|445092198|gb|AJJZ011201269.1|-processed-gene-0.0	gi|445092198|gb|AJJZ011201269.1|	maker	gene	47	355	0	+	0	gnl|BL_ORD_ID|725027 A5AFT2_VITVI A5AFT2 SubName: Full=Putative uncharacterized protein; [Vitis vinifera (Grape).]	2.5936e-41	gnl|BL_ORD_ID|1482634 39947.LOC_Os07g16010.1 (Oryza sativa)	1.4984e-36	NA	NA
snap-gi|445092213|gb|AJJZ011201254.1|-processed-gene-0.0	gi|445092213|gb|AJJZ011201254.1|	maker	gene	9	464	0	-	0	gnl|BL_ORD_ID|198375 Q84XF9_MANES Q84XF9 SubName: Full=NBS-LRR resistance protein RGH2; [Manihot esculenta (Cassava) (Jatropha manihot).]	3.66914e-49	gnl|BL_ORD_ID|92099 3694.eugene3.00062015 (Populus trichocarpa)	1.83732e-31	gnl|BL_ORD_ID|338516 sp|Q7XBQ9|RGA2_SOLBU Disease resistance protein RGA2 OS=Solanum bulbocastanum GN=RGA2 PE=1 SV=1	9.49522e-14
snap-gi|445092505|gb|AJJZ011200963.1|-processed-gene-0.0	gi|445092505|gb|AJJZ011200963.1|	maker	gene	93	705	0	-	0	NA	NA	NA	NA	NA	NA
snap-gi|445092649|gb|AJJZ011200820.1|-processed-gene-0.0	gi|445092649|gb|AJJZ011200820.1|	maker	gene	86	409	0	+	0	NA	NA	NA	NA	NA	NA
snap-gi|445093504|gb|AJJZ011199967.1|-processed-gene-0.0	gi|445093504|gb|AJJZ011199967.1|	maker	gene	168	700	0	+	0	NA	NA	NA	NA	NA	NA
snap-gi|445093787|gb|AJJZ011199686.1|-processed-gene-0.0	gi|445093787|gb|AJJZ011199686.1|	maker	gene	37	369	0	-	0	gnl|BL_ORD_ID|518795 B9HLE9_POPTR B9HLE9 SubName: Full=Predicted protein; [Populus trichocarpa (Western balsam poplar) (Populus balsamifera]	1.24307e-20	gnl|BL_ORD_ID|106339 3694.fgenesh4_pg.C_LG_VIII001643 (Populus trichocarpa)	4.34948e-20	NA	NA
snap-gi|445094166|gb|AJJZ011199308.1|-processed-gene-0.0	gi|445094166|gb|AJJZ011199308.1|	maker	gene	24	413	0	-	0	gnl|BL_ORD_ID|647334 Q6L3Y5_SOLDE Q6L3Y5 SubName: Full=Gag-pol polyprotein, putative; [Solanum demissum (Wild potato).]	7.11322e-64	gnl|BL_ORD_ID|109086 3694.fgenesh4_pg.C_scaffold_1619000002 (Populus trichocarpa)	1.10353e-38	NA	NA
snap-gi|445094411|gb|AJJZ011199063.1|-processed-gene-0.0	gi|445094411|gb|AJJZ011199063.1|	maker	gene	14	355	0	-	0	gnl|BL_ORD_ID|545190 Q0ZCC5_POPTR Q0ZCC5 SubName: Full=CCHC-type integrase; [Populus trichocarpa (Western balsam poplar) (Populus balsamifera]	2.93602e-56	gnl|BL_ORD_ID|187075 4558.Sb08g005925.1 (Sorghum bicolor)	2.94554e-50	gnl|BL_ORD_ID|301633 sp|P04323|POL3_DROME Retrovirus-related Pol polyprotein from transposon 17.6 OS=Drosophila melanogaster GN=pol PE=4 SV=1	2.1321e-17
snap-gi|445094441|gb|AJJZ011199033.1|-processed-gene-0.0	gi|445094441|gb|AJJZ011199033.1|	maker	gene	86	470	0	+	0	gnl|BL_ORD_ID|518795 B9HLE9_POPTR B9HLE9 SubName: Full=Predicted protein; [Populus trichocarpa (Western balsam poplar) (Populus balsamifera]	1.54695e-22	gnl|BL_ORD_ID|106339 3694.fgenesh4_pg.C_LG_VIII001643 (Populus trichocarpa)	5.41275e-22	NA	NA
snap-gi|445094969|gb|AJJZ011198507.1|-processed-gene-0.0	gi|445094969|gb|AJJZ011198507.1|	maker	gene	129	485	0	-	0	NA	NA	NA	NA	NA	NA
snap-gi|445094981|gb|AJJZ011198495.1|-processed-gene-0.0	gi|445094981|gb|AJJZ011198495.1|	maker	gene	15	437	0	+	0	gnl|BL_ORD_ID|398129 Q8LMG6_ORYSJ Q8LMG6 SubName: Full=Putative retroelement; SubName: Full=Retrotransposon protein, putative, unclassified; [Oryza sativa subsp. japonica (Rice).]	3.28193e-15	gnl|BL_ORD_ID|1495093 39947.LOC_Os10g18970.1 (Oryza sativa)	1.14834e-14	NA	NA
snap-gi|445095161|gb|AJJZ011198315.1|-processed-gene-0.0	gi|445095161|gb|AJJZ011198315.1|	maker	gene	32	364	0	-	0	gnl|BL_ORD_ID|208030 Q2HW89_MEDTR Q2HW89 SubName: Full=Integrase, catalytic region; Ribonuclease H; [Medicago truncatula (Barrel medic) (Medicago tribuloides).]	4.8211e-55	gnl|BL_ORD_ID|1448668 39947.LOC_Os01g06700.1 (Oryza sativa)	9.02445e-27	NA	NA
snap-gi|445095353|gb|AJJZ011198124.1|-processed-gene-0.0	gi|445095353|gb|AJJZ011198124.1|	maker	gene	170	800	0	+	0	gnl|BL_ORD_ID|577610 B9S9F8_RICCO B9S9F8 SubName: Full=Putative uncharacterized protein; [Ricinus communis (Castor bean).]	6.99151e-39	gnl|BL_ORD_ID|110295 3694.fgenesh4_pg.C_scaffold_329000001 (Populus trichocarpa)	2.77847e-38	NA	NA
snap-gi|445098540|gb|AJJZ011194947.1|-processed-gene-0.0	gi|445098540|gb|AJJZ011194947.1|	maker	gene	21	437	0	-	0	gnl|BL_ORD_ID|198376 Q84XG0_MANES Q84XG0 SubName: Full=NBS-LRR resistance protein RGH1; [Manihot esculenta (Cassava) (Jatropha manihot).]	2.58618e-38	gnl|BL_ORD_ID|117797 3694.gw1.147.53.1 (Populus trichocarpa)	2.38679e-22	gnl|BL_ORD_ID|338516 sp|Q7XBQ9|RGA2_SOLBU Disease resistance protein RGA2 OS=Solanum bulbocastanum GN=RGA2 PE=1 SV=1	2.35985e-12
snap-gi|445098891|gb|AJJZ011194597.1|-processed-gene-0.0	gi|445098891|gb|AJJZ011194597.1|	maker	gene	16	519	0	-	0	gnl|BL_ORD_ID|567322 B9REY6_RICCO B9REY6 SubName: Full=Phosphoprotein phosphatase, putative; EC=3.1.3.16; [Ricinus communis (Castor bean).]	6.64529e-55	gnl|BL_ORD_ID|99505 3694.eugene3.03110007 (Populus trichocarpa)	1.21414e-50	gnl|BL_ORD_ID|103389 sp|Q9T048|DRL27_ARATH Disease resistance protein At4g27190 OS=Arabidopsis thaliana GN=At4g27190 PE=2 SV=1	8.75532e-09
snap-gi|445099093|gb|AJJZ011194396.1|-processed-gene-0.0	gi|445099093|gb|AJJZ011194396.1|	maker	gene	27	656	0	+	0	gnl|BL_ORD_ID|539610 B9NG08_POPTR B9NG08 SubName: Full=Predicted protein; [Populus trichocarpa (Western balsam poplar) (Populus balsamifera]	1.96908e-72	gnl|BL_ORD_ID|108344 3694.fgenesh4_pg.C_scaffold_1155000001 (Populus trichocarpa)	6.88978e-72	gnl|BL_ORD_ID|345386 sp|Q9ZT07|RKS1_ARATH G-type lectin S-receptor-like serine/threonine-protein kinase RKS1 OS=Arabidopsis thaliana GN=RKS1 PE=3 SV=3	2.2661e-62
snap-gi|445099305|gb|AJJZ011194185.1|-processed-gene-0.0	gi|445099305|gb|AJJZ011194185.1|	maker	gene	20	358	0	-	0	gnl|BL_ORD_ID|198367 Q84NH7_MANES Q84NH7 SubName: Full=RCa6.1 NBS type resistance protein; Flags: Fragment; [Manihot esculenta (Cassava) (Jatropha manihot).]	7.37232e-42	gnl|BL_ORD_ID|1274257 29760.GSVIVG00025711001 (Vitis vinifera)	9.30313e-28	gnl|BL_ORD_ID|338519 sp|Q7XA40|RGA3_SOLBU Putative disease resistance protein RGA3 OS=Solanum bulbocastanum GN=RGA3 PE=2 SV=2	8.69555e-28
snap-gi|445099767|gb|AJJZ011193725.1|-processed-gene-0.0	gi|445099767|gb|AJJZ011193725.1|	maker	gene	3	686	0	+	0	gnl|BL_ORD_ID|805393 B4FYQ4_MAIZE B4FYQ4 SubName: Full=Putative uncharacterized protein; [Zea mays (Maize).]	2.21241e-56	gnl|BL_ORD_ID|1477495 39947.LOC_Os06g13110.1 (Oryza sativa)	3.66054e-55	gnl|BL_ORD_ID|301621 sp|P20825|POL2_DROME Retrovirus-related Pol polyprotein from transposon 297 OS=Drosophila melanogaster GN=pol PE=4 SV=1	2.61069e-24
snap-gi|445100587|gb|AJJZ011192909.1|-processed-gene-0.0	gi|445100587|gb|AJJZ011192909.1|	maker	gene	92	433	0	+	0	gnl|BL_ORD_ID|647271 Q6L3Q0_SOLDE Q6L3Q0 SubName: Full=Polyprotein, putative; [Solanum demissum (Wild potato).]	1.53273e-24	gnl|BL_ORD_ID|1266923 29760.GSVIVG00016976001 (Vitis vinifera)	6.54596e-10	NA	NA
snap-gi|445100694|gb|AJJZ011192802.1|-processed-gene-0.0	gi|445100694|gb|AJJZ011192802.1|	maker	gene	27	500	0	-	0	gnl|BL_ORD_ID|734249 A5B781_VITVI A5B781 SubName: Full=Putative uncharacterized protein; Flags: Fragment; [Vitis vinifera (Grape).]	2.54887e-45	gnl|BL_ORD_ID|149872 3702.AT4G17450.1-P (Arabidopsis thaliana)	5.69938e-36	NA	NA
snap-gi|445100776|gb|AJJZ011192721.1|-processed-gene-0.0	gi|445100776|gb|AJJZ011192721.1|	maker	gene	142	677	0	+	0	gnl|BL_ORD_ID|398129 Q8LMG6_ORYSJ Q8LMG6 SubName: Full=Putative retroelement; SubName: Full=Retrotransposon protein, putative, unclassified; [Oryza sativa subsp. japonica (Rice).]	1.00664e-20	gnl|BL_ORD_ID|1495093 39947.LOC_Os10g18970.1 (Oryza sativa)	3.52222e-20	NA	NA
snap-gi|445100871|gb|AJJZ011192626.1|-processed-gene-0.0	gi|445100871|gb|AJJZ011192626.1|	maker	gene	213	675	0	+	0	gnl|BL_ORD_ID|647193 Q6F2D6_SOLDE Q6F2D6 SubName: Full=Putative polyprotein, identical; [Solanum demissum (Wild potato).]	2.03562e-68	gnl|BL_ORD_ID|137230 3702.AT2G11430.1-P (Arabidopsis thaliana)	2.50746e-63	gnl|BL_ORD_ID|301633 sp|P04323|POL3_DROME Retrovirus-related Pol polyprotein from transposon 17.6 OS=Drosophila melanogaster GN=pol PE=4 SV=1	1.14457e-30
snap-gi|445101552|gb|AJJZ011191948.1|-processed-gene-0.0	gi|445101552|gb|AJJZ011191948.1|	maker	gene	142	767	0	+	0	gnl|BL_ORD_ID|567322 B9REY6_RICCO B9REY6 SubName: Full=Phosphoprotein phosphatase, putative; EC=3.1.3.16; [Ricinus communis (Castor bean).]	1.74719e-25	gnl|BL_ORD_ID|110295 3694.fgenesh4_pg.C_scaffold_329000001 (Populus trichocarpa)	1.12073e-22	NA	NA
snap-gi|445101688|gb|AJJZ011191813.1|-processed-gene-0.0	gi|445101688|gb|AJJZ011191813.1|	maker	gene	20	443	0	-	0	gnl|BL_ORD_ID|647271 Q6L3Q0_SOLDE Q6L3Q0 SubName: Full=Polyprotein, putative; [Solanum demissum (Wild potato).]	1.49324e-30	gnl|BL_ORD_ID|145378 3702.AT3G43955.1-P (Arabidopsis thaliana)	8.15674e-17	NA	NA
snap-gi|445102065|gb|AJJZ011191438.1|-processed-gene-0.0	gi|445102065|gb|AJJZ011191438.1|	maker	gene	87	456	0	+	0	gnl|BL_ORD_ID|567775 B9RG89_RICCO B9RG89 SubName: Full=Serine-threonine protein kinase, plant-type, putative; EC=1.3.1.74; [Ricinus communis (Castor bean).]	1.19385e-28	gnl|BL_ORD_ID|103225 3694.fgenesh4_pg.C_LG_I000258 (Populus trichocarpa)	6.76169e-24	NA	NA
snap-gi|445102143|gb|AJJZ011191360.1|-processed-gene-0.0	gi|445102143|gb|AJJZ011191360.1|	maker	gene	66	512	0	+	0	gnl|BL_ORD_ID|571662 B9RSE1_RICCO B9RSE1 SubName: Full=Putative uncharacterized protein; [Ricinus communis (Castor bean).]	8.85305e-18	gnl|BL_ORD_ID|106339 3694.fgenesh4_pg.C_LG_VIII001643 (Populus trichocarpa)	7.47075e-16	NA	NA
snap-gi|445103081|gb|AJJZ011190426.1|-processed-gene-0.0	gi|445103081|gb|AJJZ011190426.1|	maker	gene	77	610	0	+	0	gnl|BL_ORD_ID|74605 E5GB72_CUCME E5GB72 SubName: Full=Ty3-gypsy retrotransposon protein; [Cucumis melo subsp. melo.]	1.19116e-15	gnl|BL_ORD_ID|1495093 39947.LOC_Os10g18970.1 (Oryza sativa)	1.15866e-14	NA	NA
snap-gi|445103186|gb|AJJZ011190321.1|-processed-gene-0.0	gi|445103186|gb|AJJZ011190321.1|	maker	gene	155	540	0	-	0	gnl|BL_ORD_ID|527461 B9ICH7_POPTR B9ICH7 SubName: Full=Predicted protein; Flags: Fragment; [Populus trichocarpa (Western balsam poplar) (Populus balsamifera]	4.32835e-31	gnl|BL_ORD_ID|107720 3694.fgenesh4_pg.C_LG_XV000879 (Populus trichocarpa)	1.51448e-30	gnl|BL_ORD_ID|338516 sp|Q7XBQ9|RGA2_SOLBU Disease resistance protein RGA2 OS=Solanum bulbocastanum GN=RGA2 PE=1 SV=1	1.08301e-10
snap-gi|445103414|gb|AJJZ011190094.1|-processed-gene-0.0	gi|445103414|gb|AJJZ011190094.1|	maker	gene	25	603	0	-	0	gnl|BL_ORD_ID|208030 Q2HW89_MEDTR Q2HW89 SubName: Full=Integrase, catalytic region; Ribonuclease H; [Medicago truncatula (Barrel medic) (Medicago tribuloides).]	2.59744e-97	gnl|BL_ORD_ID|1448668 39947.LOC_Os01g06700.1 (Oryza sativa)	1.6259e-41	NA	NA
snap-gi|445103481|gb|AJJZ011190027.1|-processed-gene-0.1	gi|445103481|gb|AJJZ011190027.1|	maker	gene	363	3130	0	-	0	gnl|BL_ORD_ID|576697 B9S6U4_RICCO B9S6U4 SubName: Full=Dihydrodipicolinate synthase, putative; EC=4.2.1.52; [Ricinus communis (Castor bean).]	0	gnl|BL_ORD_ID|86110 3694.estExt_fgenesh4_pg.C_LG_II1351 (Populus trichocarpa)	0	gnl|BL_ORD_ID|86042 sp|Q9FVC8|DAPA2_ARATH 4-hydroxy-tetrahydrodipicolinate synthase 2, chloroplastic OS=Arabidopsis thaliana GN=DHDPS2 PE=1 SV=2	0
snap-gi|445103483|gb|AJJZ011190025.1|-processed-gene-0.0	gi|445103483|gb|AJJZ011190025.1|	maker	gene	903	2342	0	+	0	gnl|BL_ORD_ID|576700 B9S6U7_RICCO B9S6U7 SubName: Full=Putative uncharacterized protein; [Ricinus communis (Castor bean).]	2.12261e-36	gnl|BL_ORD_ID|118680 3694.gw1.256.25.1 (Populus trichocarpa)	8.67763e-35	NA	NA
snap-gi|445103484|gb|AJJZ011190024.1|-processed-gene-0.1	gi|445103484|gb|AJJZ011190024.1|	maker	gene	1926	4762	0	+	0	gnl|BL_ORD_ID|538161 B9NBJ9_POPTR B9NBJ9 SubName: Full=Predicted protein; [Populus trichocarpa (Western balsam poplar) (Populus balsamifera]	5.06368e-176	gnl|BL_ORD_ID|118680 3694.gw1.256.25.1 (Populus trichocarpa)	1.7317e-175	gnl|BL_ORD_ID|328442 sp|Q9V8W3|RABEP_DROME Rab proteins geranylgeranyltransferase component A OS=Drosophila melanogaster GN=Rep PE=2 SV=1	1.9966e-36
snap-gi|445103486|gb|AJJZ011190022.1|-processed-gene-0.0	gi|445103486|gb|AJJZ011190022.1|	maker	gene	415	5041	0	+	0	NA	NA	NA	NA	NA	NA
snap-gi|445103487|gb|AJJZ011190021.1|-processed-gene-0.0	gi|445103487|gb|AJJZ011190021.1|	maker	gene	332	1722	0	-	0	gnl|BL_ORD_ID|513719 B9H672_POPTR B9H672 SubName: Full=High mobility group family; [Populus trichocarpa (Western balsam poplar) (Populus balsamifera]	1.44544e-43	gnl|BL_ORD_ID|86554 3694.estExt_fgenesh4_pg.C_LG_V0410 (Populus trichocarpa)	5.3295e-43	gnl|BL_ORD_ID|173529 sp|P40619|HMGL_IPONI HMG1/2-like protein OS=Ipomoea nil PE=2 SV=1	7.05543e-36
snap-gi|445103488|gb|AJJZ011190020.1|-processed-gene-0.1	gi|445103488|gb|AJJZ011190020.1|	maker	gene	363	5740	0	-	0	gnl|BL_ORD_ID|576706 B9S6V3_RICCO B9S6V3 SubName: Full=Putative uncharacterized protein; [Ricinus communis (Castor bean).]	0	gnl|BL_ORD_ID|91236 3694.eugene3.00050400 (Populus trichocarpa)	0	NA	NA
snap-gi|445103488|gb|AJJZ011190020.1|-processed-gene-0.2	gi|445103488|gb|AJJZ011190020.1|	maker	gene	8598	12480	0	-	0	gnl|BL_ORD_ID|576704 B9S6V1_RICCO B9S6V1 SubName: Full=ATP binding protein, putative; [Ricinus communis (Castor bean).]	3.18652e-101	gnl|BL_ORD_ID|83271 3694.estExt_Genewise1_v1.C_70080002 (Populus trichocarpa)	4.06094e-97	gnl|BL_ORD_ID|268549 sp|Q9BSD7|NTPCR_HUMAN Cancer-related nucleoside-triphosphatase OS=Homo sapiens GN=NTPCR PE=1 SV=1	5.06584e-33
snap-gi|445103489|gb|AJJZ011190019.1|-processed-gene-0.0	gi|445103489|gb|AJJZ011190019.1|	maker	gene	193	3295	0	-	0	gnl|BL_ORD_ID|513723 B9H676_POPTR B9H676 SubName: Full=Predicted protein; [Populus trichocarpa (Western balsam poplar) (Populus balsamifera]	3.41262e-132	gnl|BL_ORD_ID|114461 3694.grail3.0026036101 (Populus trichocarpa)	1.19407e-131	gnl|BL_ORD_ID|498950 sp|O81788|WOX13_ARATH WUSCHEL-related homeobox 13 OS=Arabidopsis thaliana GN=WOX13 PE=2 SV=1	1.6999e-95
snap-gi|445103490|gb|AJJZ011190018.1|-processed-gene-0.0	gi|445103490|gb|AJJZ011190018.1|	maker	gene	6910	10751	0	+	0	gnl|BL_ORD_ID|576710 B9S6V7_RICCO B9S6V7 SubName: Full=Srpk, putative; EC=2.7.12.1; [Ricinus communis (Castor bean).]	0	gnl|BL_ORD_ID|105234 3694.fgenesh4_pg.C_LG_V000420 (Populus trichocarpa)	0	gnl|BL_ORD_ID|432977 sp|Q45FA5|SRPK_PHYPO Serine/threonine-protein kinase SRPK OS=Physarum polycephalum PE=1 SV=1	9.32369e-108
snap-gi|445103490|gb|AJJZ011190018.1|-processed-gene-0.1	gi|445103490|gb|AJJZ011190018.1|	maker	gene	37	4301	0	-	0	gnl|BL_ORD_ID|513727 B9H680_POPTR B9H680 SubName: Full=Predicted protein; [Populus trichocarpa (Western balsam poplar) (Populus balsamifera]	0	gnl|BL_ORD_ID|91238 3694.eugene3.00050406 (Populus trichocarpa)	0	gnl|BL_ORD_ID|534609 sp|Q9HGL2|YHLA_SCHPO Uncharacterized calcium-binding protein C800.10c OS=Schizosaccharomyces pombe (strain 972 / ATCC 24843) GN=SPBC800.10c PE=4 SV=1	1.31042e-13
snap-gi|445103492|gb|AJJZ011190016.1|-processed-gene-0.0	gi|445103492|gb|AJJZ011190016.1|	maker	gene	634	3749	0	+	0	gnl|BL_ORD_ID|576715 B9S6W2_RICCO B9S6W2 SubName: Full=Protein phosphatase 2c, putative; EC=3.1.3.16; [Ricinus communis (Castor bean).]	0	gnl|BL_ORD_ID|104411 3694.fgenesh4_pg.C_LG_III000704 (Populus trichocarpa)	0	gnl|BL_ORD_ID|281295 sp|Q9SD02|P2C47_ARATH Probable protein phosphatase 2C 47 OS=Arabidopsis thaliana GN=At3g51470 PE=1 SV=1	2.45847e-180
snap-gi|445103493|gb|AJJZ011190015.1|-processed-gene-0.1	gi|445103493|gb|AJJZ011190015.1|	maker	gene	1212	2371	0	-	0	gnl|BL_ORD_ID|197386 A4GU97_9ROSA A4GU97 RecName: Full=Glutamate receptor; [Malus hupehensis.]	4.39918e-99	gnl|BL_ORD_ID|1268872 29760.GSVIVG00019331001 (Vitis vinifera)	2.45589e-97	gnl|BL_ORD_ID|150536 sp|Q84W41|GLR36_ARATH Glutamate receptor 3.6 OS=Arabidopsis thaliana GN=GLR3.6 PE=2 SV=1	6.90688e-87
snap-gi|445103494|gb|AJJZ011190014.1|-processed-gene-0.0	gi|445103494|gb|AJJZ011190014.1|	maker	gene	679	1967	0	-	0	gnl|BL_ORD_ID|750728 D7SWB7_VITVI D7SWB7 RecName: Full=Glutamate receptor; [Vitis vinifera (Grape).]	5.63412e-110	gnl|BL_ORD_ID|1268872 29760.GSVIVG00019331001 (Vitis vinifera)	1.62617e-109	gnl|BL_ORD_ID|150536 sp|Q84W41|GLR36_ARATH Glutamate receptor 3.6 OS=Arabidopsis thaliana GN=GLR3.6 PE=2 SV=1	3.81986e-98
snap-gi|445103495|gb|AJJZ011190013.1|-processed-gene-0.0	gi|445103495|gb|AJJZ011190013.1|	maker	gene	1502	7277	0	+	0	gnl|BL_ORD_ID|576721 B9S6W8_RICCO B9S6W8 SubName: Full=Kinase, putative; EC=2.7.11.1; [Ricinus communis (Castor bean).]	0	gnl|BL_ORD_ID|122257 3694.gw1.III.709.1 (Populus trichocarpa)	0	gnl|BL_ORD_ID|190462 sp|Q9C5S2|IRE1A_ARATH Serine/threonine-protein kinase/endoribonuclease IRE1a OS=Arabidopsis thaliana GN=IRE1A PE=1 SV=1	0
snap-gi|445103498|gb|AJJZ011190010.1|-processed-gene-0.0	gi|445103498|gb|AJJZ011190010.1|	maker	gene	3289	5641	0	+	0	gnl|BL_ORD_ID|517332 B9HH24_POPTR B9HH24 SubName: Full=Predicted protein; [Populus trichocarpa (Western balsam poplar) (Populus balsamifera]	2.85771e-46	gnl|BL_ORD_ID|86852 3694.estExt_fgenesh4_pg.C_LG_VII0810 (Populus trichocarpa)	9.99906e-46	NA	NA
snap-gi|445103502|gb|AJJZ011190006.1|-processed-gene-0.0	gi|445103502|gb|AJJZ011190006.1|	maker	gene	245	2378	0	+	0	gnl|BL_ORD_ID|587415 B9T2K5_RICCO B9T2K5 SubName: Full=Putative uncharacterized protein; [Ricinus communis (Castor bean).]	2.59725e-155	gnl|BL_ORD_ID|88156 3694.estExt_fgenesh4_pm.C_LG_II0805 (Populus trichocarpa)	7.93997e-140	NA	NA
snap-gi|445103503|gb|AJJZ011190005.1|-processed-gene-0.0	gi|445103503|gb|AJJZ011190005.1|	maker	gene	42	2437	0	+	0	gnl|BL_ORD_ID|587419 B9T2K9_RICCO B9T2K9 SubName: Full=Translation initiation factor, putative; [Ricinus communis (Castor bean).]	5.269e-149	gnl|BL_ORD_ID|1268859 29760.GSVIVG00019318001 (Vitis vinifera)	4.15621e-145	gnl|BL_ORD_ID|184997 sp|Q9M060|IF62_ARATH Eukaryotic translation initiation factor 6-2 OS=Arabidopsis thaliana GN=EIF6-2 PE=2 SV=1	8.30349e-141
snap-gi|445103506|gb|AJJZ011190002.1|-processed-gene-0.0	gi|445103506|gb|AJJZ011190002.1|	maker	gene	447	4241	0	+	0	gnl|BL_ORD_ID|587417 B9T2K7_RICCO B9T2K7 SubName: Full=Leucine-rich repeat-containing protein, putative; EC=3.1.3.16; [Ricinus communis (Castor bean).]	0	gnl|BL_ORD_ID|124305 3694.gw1.VII.2732.1 (Populus trichocarpa)	0	gnl|BL_ORD_ID|297116 sp|Q9SVW8|PIRL4_ARATH Plant intracellular Ras-group-related LRR protein 4 OS=Arabidopsis thaliana GN=PIRL4 PE=1 SV=1	0
snap-gi|445103509|gb|AJJZ011189999.1|-processed-gene-0.0	gi|445103509|gb|AJJZ011189999.1|	maker	gene	412	3800	0	+	0	gnl|BL_ORD_ID|587424 B9T2L4_RICCO B9T2L4 SubName: Full=Zinc finger protein, putative; [Ricinus communis (Castor bean).]	2.02196e-58	gnl|BL_ORD_ID|113866 3694.grail3.0014029801 (Populus trichocarpa)	9.17618e-49	NA	NA
snap-gi|445103509|gb|AJJZ011189999.1|-processed-gene-0.1	gi|445103509|gb|AJJZ011189999.1|	maker	gene	4382	7648	0	+	0	gnl|BL_ORD_ID|587422 B9T2L2_RICCO B9T2L2 SubName: Full=DNA binding protein, putative; [Ricinus communis (Castor bean).]	2.304e-118	gnl|BL_ORD_ID|1257179 29760.GSVIVG00002932001 (Vitis vinifera)	3.09889e-79	NA	NA
snap-gi|445103509|gb|AJJZ011189999.1|-processed-gene-0.2	gi|445103509|gb|AJJZ011189999.1|	maker	gene	8196	9987	0	-	0	gnl|BL_ORD_ID|579409 B9SEL3_RICCO B9SEL3 SubName: Full=Transcription initiation factor ia, putative; [Ricinus communis (Castor bean).]	1.16793e-96	gnl|BL_ORD_ID|123491 3694.gw1.V.3541.1 (Populus trichocarpa)	9.4701e-92	NA	NA
snap-gi|445103516|gb|AJJZ011189992.1|-processed-gene-0.1	gi|445103516|gb|AJJZ011189992.1|	maker	gene	1588	4723	0	+	0	gnl|BL_ORD_ID|583483 B9SRA7_RICCO B9SRA7 SubName: Full=Transcription factor, putative; [Ricinus communis (Castor bean).]	1.48006e-100	gnl|BL_ORD_ID|1259071 29760.GSVIVG00005994001 (Vitis vinifera)	1.88974e-96	gnl|BL_ORD_ID|21786 sp|Q940Y3|ARID3_ARATH AT-rich interactive domain-containing protein 3 OS=Arabidopsis thaliana GN=ARID3 PE=1 SV=1	6.33243e-76
snap-gi|445103875|gb|AJJZ011189635.1|-processed-gene-0.0	gi|445103875|gb|AJJZ011189635.1|	maker	gene	13	367	0	-	0	gnl|BL_ORD_ID|527461 B9ICH7_POPTR B9ICH7 SubName: Full=Predicted protein; Flags: Fragment; [Populus trichocarpa (Western balsam poplar) (Populus balsamifera]	5.67742e-31	gnl|BL_ORD_ID|107720 3694.fgenesh4_pg.C_LG_XV000879 (Populus trichocarpa)	1.98652e-30	gnl|BL_ORD_ID|338516 sp|Q7XBQ9|RGA2_SOLBU Disease resistance protein RGA2 OS=Solanum bulbocastanum GN=RGA2 PE=1 SV=1	4.91987e-10
snap-gi|445104079|gb|AJJZ011189432.1|-processed-gene-0.0	gi|445104079|gb|AJJZ011189432.1|	maker	gene	57	899	0	+	0	gnl|BL_ORD_ID|336334 Q0D652_ORYSJ Q0D652 SubName: Full=Os07g0510800 protein; [Oryza sativa subsp. japonica (Rice).]	2.13487e-118	gnl|BL_ORD_ID|1484124 39947.LOC_Os07g32650.1 (Oryza sativa)	7.46986e-118	gnl|BL_ORD_ID|301621 sp|P20825|POL2_DROME Retrovirus-related Pol polyprotein from transposon 297 OS=Drosophila melanogaster GN=pol PE=4 SV=1	7.40419e-75
snap-gi|445104300|gb|AJJZ011189211.1|-processed-gene-0.0	gi|445104300|gb|AJJZ011189211.1|	maker	gene	167	441	0	+	0	gnl|BL_ORD_ID|733246 A5B4C0_VITVI A5B4C0 SubName: Full=Putative uncharacterized protein; [Vitis vinifera (Grape).]	1.8744e-34	gnl|BL_ORD_ID|1502009 39947.LOC_Os12g05290.1 (Oryza sativa)	5.86217e-18	gnl|BL_ORD_ID|302071 sp|P10978|POLX_TOBAC Retrovirus-related Pol polyprotein from transposon TNT 1-94 OS=Nicotiana tabacum PE=2 SV=1	1.43735e-10
snap-gi|445104419|gb|AJJZ011189093.1|-processed-gene-0.0	gi|445104419|gb|AJJZ011189093.1|	maker	gene	91	774	0	-	0	gnl|BL_ORD_ID|572673 B9RVA6_RICCO B9RVA6 SubName: Full=Eukaryotic translation initiation factor 3 subunit, putative; [Ricinus communis (Castor bean).]	1.96996e-53	gnl|BL_ORD_ID|1255103 29760.GSVIVG00000280001 (Vitis vinifera)	4.59547e-45	gnl|BL_ORD_ID|65712 sp|F4J5S1|CLU_ARATH Clustered mitochondria protein OS=Arabidopsis thaliana GN=FMT PE=2 SV=1	2.01595e-07
snap-gi|445104738|gb|AJJZ011188774.1|-processed-gene-0.0	gi|445104738|gb|AJJZ011188774.1|	maker	gene	98	385	0	-	0	gnl|BL_ORD_ID|585035 B9SVR4_RICCO B9SVR4 SubName: Full=Putative uncharacterized protein; [Ricinus communis (Castor bean).]	6.19619e-10	gnl|BL_ORD_ID|132023 3702.AT1G35380.1-P (Arabidopsis thaliana)	1.30112e-09	NA	NA
snap-gi|445104787|gb|AJJZ011188725.1|-processed-gene-0.0	gi|445104787|gb|AJJZ011188725.1|	maker	gene	45	605	0	-	0	NA	NA	NA	NA	NA	NA
snap-gi|445104875|gb|AJJZ011188638.1|-processed-gene-0.0	gi|445104875|gb|AJJZ011188638.1|	maker	gene	5	424	0	-	0	gnl|BL_ORD_ID|531475 B9IPK0_POPTR B9IPK0 SubName: Full=Predicted protein; [Populus trichocarpa (Western balsam poplar) (Populus balsamifera]	6.93053e-32	gnl|BL_ORD_ID|107493 3694.fgenesh4_pg.C_LG_XIX000347 (Populus trichocarpa)	2.42498e-31	NA	NA
snap-gi|445104929|gb|AJJZ011188584.1|-processed-gene-0.0	gi|445104929|gb|AJJZ011188584.1|	maker	gene	78	456	0	-	0	gnl|BL_ORD_ID|745009 A5C375_VITVI A5C375 SubName: Full=Putative uncharacterized protein; [Vitis vinifera (Grape).]	1.80512e-22	gnl|BL_ORD_ID|103612 3694.fgenesh4_pg.C_LG_I002461 (Populus trichocarpa)	3.01019e-21	NA	NA
snap-gi|445106373|gb|AJJZ011187145.1|-processed-gene-0.0	gi|445106373|gb|AJJZ011187145.1|	maker	gene	33	540	0	+	0	gnl|BL_ORD_ID|587127 B9T1R7_RICCO B9T1R7 SubName: Full=Putative uncharacterized protein; [Ricinus communis (Castor bean).]	8.838e-09	NA	NA	NA	NA
snap-gi|445106439|gb|AJJZ011187079.1|-processed-gene-0.0	gi|445106439|gb|AJJZ011187079.1|	maker	gene	18	671	0	-	0	gnl|BL_ORD_ID|74605 E5GB72_CUCME E5GB72 SubName: Full=Ty3-gypsy retrotransposon protein; [Cucumis melo subsp. melo.]	3.38023e-13	gnl|BL_ORD_ID|99094 3694.eugene3.01950013 (Populus trichocarpa)	3.47356e-13	NA	NA
snap-gi|445106604|gb|AJJZ011186915.1|-processed-gene-0.0	gi|445106604|gb|AJJZ011186915.1|	maker	gene	242	683	0	+	0	gnl|BL_ORD_ID|567322 B9REY6_RICCO B9REY6 SubName: Full=Phosphoprotein phosphatase, putative; EC=3.1.3.16; [Ricinus communis (Castor bean).]	5.68646e-48	gnl|BL_ORD_ID|99504 3694.eugene3.03110003 (Populus trichocarpa)	2.16198e-47	gnl|BL_ORD_ID|386665 sp|Q42484|RPS2_ARATH Disease resistance protein RPS2 OS=Arabidopsis thaliana GN=RPS2 PE=1 SV=1	8.07093e-10
snap-gi|445107465|gb|AJJZ011186057.1|-processed-gene-0.0	gi|445107465|gb|AJJZ011186057.1|	maker	gene	141	446	0	-	0	gnl|BL_ORD_ID|198367 Q84NH7_MANES Q84NH7 SubName: Full=RCa6.1 NBS type resistance protein; Flags: Fragment; [Manihot esculenta (Cassava) (Jatropha manihot).]	1.51823e-33	gnl|BL_ORD_ID|1274254 29760.GSVIVG00025705001 (Vitis vinifera)	2.13561e-26	gnl|BL_ORD_ID|338519 sp|Q7XA40|RGA3_SOLBU Putative disease resistance protein RGA3 OS=Solanum bulbocastanum GN=RGA3 PE=2 SV=2	5.64824e-25
snap-gi|445107597|gb|AJJZ011185926.1|-processed-gene-0.0	gi|445107597|gb|AJJZ011185926.1|	maker	gene	2385	6877	0	-	0	gnl|BL_ORD_ID|570766 B9RPU0_RICCO B9RPU0 SubName: Full=Vesicle-associated membrane protein, putative; [Ricinus communis (Castor bean).]	9.49867e-110	gnl|BL_ORD_ID|86899 3694.estExt_fgenesh4_pg.C_LG_VIII0160 (Populus trichocarpa)	1.06928e-107	gnl|BL_ORD_ID|490453 sp|Q9M376|VA727_ARATH Vesicle-associated membrane protein 727 OS=Arabidopsis thaliana GN=VAMP727 PE=2 SV=1	1.10571e-104
snap-gi|445107695|gb|AJJZ011185828.1|-processed-gene-0.0	gi|445107695|gb|AJJZ011185828.1|	maker	gene	30	479	0	+	0	gnl|BL_ORD_ID|518795 B9HLE9_POPTR B9HLE9 SubName: Full=Predicted protein; [Populus trichocarpa (Western balsam poplar) (Populus balsamifera]	3.13813e-33	gnl|BL_ORD_ID|106339 3694.fgenesh4_pg.C_LG_VIII001643 (Populus trichocarpa)	1.09803e-32	NA	NA
snap-gi|445107799|gb|AJJZ011185724.1|-processed-gene-0.0	gi|445107799|gb|AJJZ011185724.1|	maker	gene	72	387	0	+	0	gnl|BL_ORD_ID|741319 A5BSK6_VITVI A5BSK6 SubName: Full=Putative uncharacterized protein; [Vitis vinifera (Grape).]	6.7202e-31	gnl|BL_ORD_ID|1480951 39947.LOC_Os06g49350.1 (Oryza sativa)	3.08215e-22	gnl|BL_ORD_ID|302071 sp|P10978|POLX_TOBAC Retrovirus-related Pol polyprotein from transposon TNT 1-94 OS=Nicotiana tabacum PE=2 SV=1	9.57344e-18
snap-gi|445109150|gb|AJJZ011184379.1|-processed-gene-0.0	gi|445109150|gb|AJJZ011184379.1|	maker	gene	479	991	0	+	0	gnl|BL_ORD_ID|572673 B9RVA6_RICCO B9RVA6 SubName: Full=Eukaryotic translation initiation factor 3 subunit, putative; [Ricinus communis (Castor bean).]	5.29137e-61	gnl|BL_ORD_ID|1255102 29760.GSVIVG00000279001 (Vitis vinifera)	3.37065e-43	NA	NA
snap-gi|445109371|gb|AJJZ011184158.1|-processed-gene-0.0	gi|445109371|gb|AJJZ011184158.1|	maker	gene	156	410	0	-	0	gnl|BL_ORD_ID|75313 Q84KB0_CUCME Q84KB0 SubName: Full=Pol protein; [Cucumis melo subsp. melo.]	9.06333e-29	gnl|BL_ORD_ID|1500791 39947.LOC_Os11g39720.1 (Oryza sativa)	2.02799e-20	NA	NA
snap-gi|445109374|gb|AJJZ011184155.1|-processed-gene-0.0	gi|445109374|gb|AJJZ011184155.1|	maker	gene	16	362	0	-	0	gnl|BL_ORD_ID|730751 A5AX70_VITVI A5AX70 SubName: Full=Putative uncharacterized protein; [Vitis vinifera (Grape).]	6.44471e-21	NA	NA	NA	NA
snap-gi|445109581|gb|AJJZ011183948.1|-processed-gene-0.0	gi|445109581|gb|AJJZ011183948.1|	maker	gene	85	525	0	-	0	gnl|BL_ORD_ID|509901 B9GUQ9_POPTR B9GUQ9 SubName: Full=Predicted protein; [Populus trichocarpa (Western balsam poplar) (Populus balsamifera]	1.03374e-18	gnl|BL_ORD_ID|104188 3694.fgenesh4_pg.C_LG_II002222 (Populus trichocarpa)	3.61705e-18	gnl|BL_ORD_ID|499009 sp|Q9SZ67|WRK19_ARATH Probable WRKY transcription factor 19 OS=Arabidopsis thaliana GN=WRKY19 PE=2 SV=1	1.35349e-09
snap-gi|445109714|gb|AJJZ011183815.1|-processed-gene-0.0	gi|445109714|gb|AJJZ011183815.1|	maker	gene	8	469	0	-	0	gnl|BL_ORD_ID|581724 B9SL89_RICCO B9SL89 SubName: Full=Disease resistance protein RGA2, putative; EC=3.1.3.16; [Ricinus communis (Castor bean).]	2.38019e-31	gnl|BL_ORD_ID|1276852 29760.GSVIVG00028762001 (Vitis vinifera)	5.3465e-20	gnl|BL_ORD_ID|338516 sp|Q7XBQ9|RGA2_SOLBU Disease resistance protein RGA2 OS=Solanum bulbocastanum GN=RGA2 PE=1 SV=1	9.04435e-07
snap-gi|445109924|gb|AJJZ011183605.1|-processed-gene-0.0	gi|445109924|gb|AJJZ011183605.1|	maker	gene	32	247	0	-	0	gnl|BL_ORD_ID|647271 Q6L3Q0_SOLDE Q6L3Q0 SubName: Full=Polyprotein, putative; [Solanum demissum (Wild potato).]	1.63084e-36	gnl|BL_ORD_ID|1501285 39947.LOC_Os11g44780.1 (Oryza sativa)	1.10161e-30	gnl|BL_ORD_ID|302071 sp|P10978|POLX_TOBAC Retrovirus-related Pol polyprotein from transposon TNT 1-94 OS=Nicotiana tabacum PE=2 SV=1	2.23056e-20
snap-gi|445109941|gb|AJJZ011183588.1|-processed-gene-0.0	gi|445109941|gb|AJJZ011183588.1|	maker	gene	198	581	0	+	0	gnl|BL_ORD_ID|748798 D7SJ77_VITVI D7SJ77 SubName: Full=Putative uncharacterized protein; [Vitis vinifera (Grape).]	2.67434e-29	gnl|BL_ORD_ID|107720 3694.fgenesh4_pg.C_LG_XV000879 (Populus trichocarpa)	2.03582e-28	gnl|BL_ORD_ID|338516 sp|Q7XBQ9|RGA2_SOLBU Disease resistance protein RGA2 OS=Solanum bulbocastanum GN=RGA2 PE=1 SV=1	2.3366e-10
snap-gi|445110430|gb|AJJZ011183101.1|-processed-gene-0.0	gi|445110430|gb|AJJZ011183101.1|	maker	gene	34	582	0	-	0	gnl|BL_ORD_ID|732471 A5B241_VITVI A5B241 SubName: Full=Putative uncharacterized protein; [Vitis vinifera (Grape).]	5.81838e-87	gnl|BL_ORD_ID|1478682 39947.LOC_Os06g25700.1 (Oryza sativa)	9.30821e-81	gnl|BL_ORD_ID|71247 sp|P04146|COPIA_DROME Copia protein OS=Drosophila melanogaster GN=GIP PE=1 SV=3	2.18036e-31
snap-gi|445110702|gb|AJJZ011182829.1|-processed-gene-0.0	gi|445110702|gb|AJJZ011182829.1|	maker	gene	303	5740	0	+	0	gnl|BL_ORD_ID|577818 B9SA16_RICCO B9SA16 SubName: Full=Putative uncharacterized protein; [Ricinus communis (Castor bean).]	0	gnl|BL_ORD_ID|125857 3694.gw1.XI.354.1 (Populus trichocarpa)	0	NA	NA
snap-gi|445110702|gb|AJJZ011182829.1|-processed-gene-0.2	gi|445110702|gb|AJJZ011182829.1|	maker	gene	5721	11948	0	-	0	gnl|BL_ORD_ID|244571 B0LUS8_TOBAC B0LUS8 SubName: Full=Fertilization-independent endosperm protein; [Nicotiana tabacum (Common tobacco).]	0	gnl|BL_ORD_ID|88848 3694.estExt_fgenesh4_pm.C_LG_XIII0359 (Populus trichocarpa)	0	gnl|BL_ORD_ID|128685 sp|Q8VZY6|FIE2_MAIZE Polycomb group protein FIE2 OS=Zea mays GN=FIE2 PE=2 SV=1	0
snap-gi|445110706|gb|AJJZ011182825.1|-processed-gene-0.0	gi|445110706|gb|AJJZ011182825.1|	maker	gene	196	1915	0	-	0	gnl|BL_ORD_ID|525762 B9I7F7_POPTR B9I7F7 SubName: Full=Glycosyltransferase, CAZy family GT8; [Populus trichocarpa (Western balsam poplar) (Populus balsamifera]	0	gnl|BL_ORD_ID|88847 3694.estExt_fgenesh4_pm.C_LG_XIII0357 (Populus trichocarpa)	0	gnl|BL_ORD_ID|141308 sp|Q9FH36|GAUTC_ARATH Probable galacturonosyltransferase 12 OS=Arabidopsis thaliana GN=GAUT12 PE=2 SV=1	0
snap-gi|445110706|gb|AJJZ011182825.1|-processed-gene-0.3	gi|445110706|gb|AJJZ011182825.1|	maker	gene	5642	10761	0	-	0	gnl|BL_ORD_ID|584371 B9STU6_RICCO B9STU6 SubName: Full=Mom(Plant), putative; [Ricinus communis (Castor bean).]	1.72356e-114	gnl|BL_ORD_ID|98409 3694.eugene3.01310088 (Populus trichocarpa)	2.66973e-78	gnl|BL_ORD_ID|238412 sp|Q9M658|MOM1_ARATH Helicase protein MOM1 OS=Arabidopsis thaliana GN=MOM1 PE=1 SV=1	3.52016e-23
snap-gi|445110708|gb|AJJZ011182823.1|-processed-gene-0.0	gi|445110708|gb|AJJZ011182823.1|	maker	gene	1386	7550	0	+	0	gnl|BL_ORD_ID|577808 B9SA06_RICCO B9SA06 SubName: Full=Kinesin, putative; [Ricinus communis (Castor bean).]	0	gnl|BL_ORD_ID|126431 3694.gw1.XIII.2741.1 (Populus trichocarpa)	0	gnl|BL_ORD_ID|30587 sp|P46875|ATK3_ARATH Kinesin-3 OS=Arabidopsis thaliana GN=ATK3 PE=2 SV=1	0
snap-gi|445110710|gb|AJJZ011182821.1|-processed-gene-0.0	gi|445110710|gb|AJJZ011182821.1|	maker	gene	90	2601	0	-	0	gnl|BL_ORD_ID|577805 B9SA03_RICCO B9SA03 SubName: Full=Actin binding protein, putative; [Ricinus communis (Castor bean).]	6.28844e-85	gnl|BL_ORD_ID|94055 3694.eugene3.00111074 (Populus trichocarpa)	4.82986e-52	NA	NA
snap-gi|445110711|gb|AJJZ011182820.1|-processed-gene-0.1	gi|445110711|gb|AJJZ011182820.1|	maker	gene	4236	6866	0	-	0	gnl|BL_ORD_ID|577805 B9SA03_RICCO B9SA03 SubName: Full=Actin binding protein, putative; [Ricinus communis (Castor bean).]	0	gnl|BL_ORD_ID|94055 3694.eugene3.00111074 (Populus trichocarpa)	0	gnl|BL_ORD_ID|128440 sp|Q94B77|FH5_ARATH Formin-like protein 5 OS=Arabidopsis thaliana GN=FH5 PE=2 SV=2	0
snap-gi|445110713|gb|AJJZ011182818.1|-processed-gene-0.0	gi|445110713|gb|AJJZ011182818.1|	maker	gene	1557	3675	0	+	0	gnl|BL_ORD_ID|502981 A9PCS9_POPTR A9PCS9 RecName: Full=Histone H2A; [Populus trichocarpa (Western balsam poplar) (Populus balsamifera]	1.48279e-59	gnl|BL_ORD_ID|125820 3694.gw1.XI.325.1 (Populus trichocarpa)	6.1827e-59	gnl|BL_ORD_ID|161402 sp|Q9C681|H2A1_ARATH Probable histone H2A.1 OS=Arabidopsis thaliana GN=At1g51060 PE=1 SV=1	9.97792e-57
snap-gi|445110995|gb|AJJZ011182536.1|-processed-gene-0.0	gi|445110995|gb|AJJZ011182536.1|	maker	gene	11	337	0	-	0	gnl|BL_ORD_ID|647271 Q6L3Q0_SOLDE Q6L3Q0 SubName: Full=Polyprotein, putative; [Solanum demissum (Wild potato).]	1.77306e-57	gnl|BL_ORD_ID|1470483 39947.LOC_Os04g48150.1 (Oryza sativa)	7.41026e-51	gnl|BL_ORD_ID|302071 sp|P10978|POLX_TOBAC Retrovirus-related Pol polyprotein from transposon TNT 1-94 OS=Nicotiana tabacum PE=2 SV=1	4.02539e-35
snap-gi|445111840|gb|AJJZ011181691.1|-processed-gene-0.0	gi|445111840|gb|AJJZ011181691.1|	maker	gene	36	668	0	-	0	gnl|BL_ORD_ID|581724 B9SL89_RICCO B9SL89 SubName: Full=Disease resistance protein RGA2, putative; EC=3.1.3.16; [Ricinus communis (Castor bean).]	2.98763e-58	gnl|BL_ORD_ID|1276849 29760.GSVIVG00028757001 (Vitis vinifera)	4.21679e-57	gnl|BL_ORD_ID|338521 sp|Q7XA39|RGA4_SOLBU Putative disease resistance protein RGA4 OS=Solanum bulbocastanum GN=RGA4 PE=2 SV=1	1.20324e-48
snap-gi|445112088|gb|AJJZ011181443.1|-processed-gene-0.0	gi|445112088|gb|AJJZ011181443.1|	maker	gene	60	497	0	+	0	gnl|BL_ORD_ID|724411 A5AE14_VITVI A5AE14 SubName: Full=Putative uncharacterized protein; [Vitis vinifera (Grape).]	2.43166e-69	gnl|BL_ORD_ID|137500 3702.AT2G13940.1-P (Arabidopsis thaliana)	3.75556e-36	NA	NA
snap-gi|445112293|gb|AJJZ011181238.1|-processed-gene-0.0	gi|445112293|gb|AJJZ011181238.1|	maker	gene	58	330	0	-	0	NA	NA	NA	NA	NA	NA
snap-gi|445112538|gb|AJJZ011181144.1|-processed-gene-0.0	gi|445112538|gb|AJJZ011181144.1|	maker	gene	203	540	0	-	0	gnl|BL_ORD_ID|567322 B9REY6_RICCO B9REY6 SubName: Full=Phosphoprotein phosphatase, putative; EC=3.1.3.16; [Ricinus communis (Castor bean).]	5.82456e-40	gnl|BL_ORD_ID|99504 3694.eugene3.03110003 (Populus trichocarpa)	1.01619e-29	gnl|BL_ORD_ID|386665 sp|Q42484|RPS2_ARATH Disease resistance protein RPS2 OS=Arabidopsis thaliana GN=RPS2 PE=1 SV=1	2.44623e-09
snap-gi|445113822|gb|AJJZ011180469.1|-processed-gene-0.0	gi|445113822|gb|AJJZ011180469.1|	maker	gene	39	587	0	-	0	gnl|BL_ORD_ID|541905 B9P6J0_POPTR B9P6J0 SubName: Full=Predicted protein; [Populus trichocarpa (Western balsam poplar) (Populus balsamifera]	6.05272e-91	gnl|BL_ORD_ID|99743 3694.eugene3.05080003 (Populus trichocarpa)	1.33976e-85	gnl|BL_ORD_ID|520206 sp|Q8VZG8|Y4885_ARATH Probable LRR receptor-like serine/threonine-protein kinase At4g08850 OS=Arabidopsis thaliana GN=At4g08850 PE=2 SV=3	2.81084e-60
snap-gi|445115868|gb|AJJZ011179100.1|-processed-gene-0.0	gi|445115868|gb|AJJZ011179100.1|	maker	gene	25	484	0	+	0	gnl|BL_ORD_ID|653648 Q0KIJ4_SOLTU Q0KIJ4 SubName: Full=Polyprotein, putative; Flags: Fragment; [Solanum tuberosum (Potato).]	1.79332e-31	gnl|BL_ORD_ID|1500791 39947.LOC_Os11g39720.1 (Oryza sativa)	1.94954e-24	NA	NA
snap-gi|445116043|gb|AJJZ011178965.1|-processed-gene-0.0	gi|445116043|gb|AJJZ011178965.1|	maker	gene	29	563	0	-	0	gnl|BL_ORD_ID|518795 B9HLE9_POPTR B9HLE9 SubName: Full=Predicted protein; [Populus trichocarpa (Western balsam poplar) (Populus balsamifera]	2.18133e-16	gnl|BL_ORD_ID|98928 3694.eugene3.01700034 (Populus trichocarpa)	2.94464e-16	NA	NA
snap-gi|445116876|gb|AJJZ011178381.1|-processed-gene-0.0	gi|445116876|gb|AJJZ011178381.1|	maker	gene	59	728	0	+	0	gnl|BL_ORD_ID|538511 B9NCL4_POPTR B9NCL4 SubName: Full=Cc-nbs-lrr resistance protein; [Populus trichocarpa (Western balsam poplar) (Populus balsamifera]	1.92735e-48	gnl|BL_ORD_ID|110295 3694.fgenesh4_pg.C_scaffold_329000001 (Populus trichocarpa)	6.74375e-48	NA	NA
snap-gi|445116891|gb|AJJZ011178366.1|-processed-gene-0.0	gi|445116891|gb|AJJZ011178366.1|	maker	gene	193	411	0	+	0	gnl|BL_ORD_ID|549691 Q9XGS6_PRUDU Q9XGS6 SubName: Full=Cytosolic class II low molecular weight heat shock protein; [Prunus dulcis (Almond) (Prunus amygdalus).]	5.20481e-39	gnl|BL_ORD_ID|1279743 29760.GSVIVG00032243001 (Vitis vinifera)	1.75703e-36	gnl|BL_ORD_ID|177942 sp|P05477|HSP21_SOYBN 17.9 kDa class II heat shock protein OS=Glycine max GN=HSP17.9-D PE=3 SV=1	4.87742e-32
snap-gi|445117335|gb|AJJZ011178039.1|-processed-gene-0.1	gi|445117335|gb|AJJZ011178039.1|	maker	gene	3923	8002	0	-	0	gnl|BL_ORD_ID|570881 B9RQ55_RICCO B9RQ55 SubName: Full=Putative uncharacterized protein; [Ricinus communis (Castor bean).]	4.94006e-57	gnl|BL_ORD_ID|1267271 29760.GSVIVG00017458001 (Vitis vinifera)	1.28577e-37	NA	NA
snap-gi|445117434|gb|AJJZ011177992.1|-processed-gene-0.0	gi|445117434|gb|AJJZ011177992.1|	maker	gene	90	770	0	+	0	gnl|BL_ORD_ID|573588 B9RXX5_RICCO B9RXX5 SubName: Full=Negative regulator of the PHO system, putative; EC=2.7.10.2; [Ricinus communis (Castor bean).]	7.75827e-49	gnl|BL_ORD_ID|1258213 29760.GSVIVG00004456001 (Vitis vinifera)	1.48139e-44	gnl|BL_ORD_ID|345386 sp|Q9ZT07|RKS1_ARATH G-type lectin S-receptor-like serine/threonine-protein kinase RKS1 OS=Arabidopsis thaliana GN=RKS1 PE=3 SV=3	6.79559e-40
snap-gi|445117486|gb|AJJZ011177940.1|-processed-gene-0.0	gi|445117486|gb|AJJZ011177940.1|	maker	gene	12	533	0	-	0	gnl|BL_ORD_ID|573588 B9RXX5_RICCO B9RXX5 SubName: Full=Negative regulator of the PHO system, putative; EC=2.7.10.2; [Ricinus communis (Castor bean).]	1.24976e-56	gnl|BL_ORD_ID|1260315 29760.GSVIVG00007791001 (Vitis vinifera)	5.01964e-54	gnl|BL_ORD_ID|345386 sp|Q9ZT07|RKS1_ARATH G-type lectin S-receptor-like serine/threonine-protein kinase RKS1 OS=Arabidopsis thaliana GN=RKS1 PE=3 SV=3	4.13272e-52
snap-gi|445117812|gb|AJJZ011177693.1|-processed-gene-0.0	gi|445117812|gb|AJJZ011177693.1|	maker	gene	26	535	0	-	0	gnl|BL_ORD_ID|534498 B9N0L1_POPTR B9N0L1 SubName: Full=Predicted protein; [Populus trichocarpa (Western balsam poplar) (Populus balsamifera]	1.58081e-17	gnl|BL_ORD_ID|111300 3694.fgenesh4_pg.C_scaffold_86000113 (Populus trichocarpa)	5.53122e-17	NA	NA
snap-gi|445117817|gb|AJJZ011177688.1|-processed-gene-0.0	gi|445117817|gb|AJJZ011177688.1|	maker	gene	218	4000	0	-	0	gnl|BL_ORD_ID|567078 B9RE92_RICCO B9RE92 SubName: Full=Amino acid binding protein, putative; [Ricinus communis (Castor bean).]	0	gnl|BL_ORD_ID|84368 3694.estExt_Genewise1_v1.C_LG_X0513 (Populus trichocarpa)	0	gnl|BL_ORD_ID|149016 sp|Q8RQD1|GLND_AZOBR Bifunctional uridylyltransferase/uridylyl-removing enzyme OS=Azospirillum brasilense GN=glnD PE=1 SV=1	5.73014e-10
snap-gi|445117821|gb|AJJZ011177684.1|-processed-gene-0.0	gi|445117821|gb|AJJZ011177684.1|	maker	gene	23	7978	0	-	0	gnl|BL_ORD_ID|567081 B9RE95_RICCO B9RE95 SubName: Full=Putative uncharacterized protein; [Ricinus communis (Castor bean).]	0	gnl|BL_ORD_ID|113374 3694.grail3.0006045001 (Populus trichocarpa)	2.45458e-180	NA	NA
snap-gi|445118121|gb|AJJZ011177435.1|-processed-gene-0.0	gi|445118121|gb|AJJZ011177435.1|	maker	gene	2	866	0	+	0	gnl|BL_ORD_ID|538511 B9NCL4_POPTR B9NCL4 SubName: Full=Cc-nbs-lrr resistance protein; [Populus trichocarpa (Western balsam poplar) (Populus balsamifera]	9.26374e-59	gnl|BL_ORD_ID|110295 3694.fgenesh4_pg.C_scaffold_329000001 (Populus trichocarpa)	3.24137e-58	NA	NA
snap-gi|445118337|gb|AJJZ011177264.1|-processed-gene-0.0	gi|445118337|gb|AJJZ011177264.1|	maker	gene	19	405	0	-	0	gnl|BL_ORD_ID|723227 B0FBS2_9ROSI B0FBS2 SubName: Full=Putative uncharacterized protein; [Vitis hybrid cultivar.]	1.92633e-47	gnl|BL_ORD_ID|1257861 29760.GSVIVG00003791001 (Vitis vinifera)	4.11644e-50	NA	NA
snap-gi|445118464|gb|AJJZ011177165.1|-processed-gene-0.0	gi|445118464|gb|AJJZ011177165.1|	maker	gene	39	878	0	-	0	gnl|BL_ORD_ID|775198 F6I1Y8_VITVI F6I1Y8 SubName: Full=Putative uncharacterized protein; [Vitis vinifera (Grape).]	2.35111e-102	gnl|BL_ORD_ID|1258213 29760.GSVIVG00004456001 (Vitis vinifera)	1.81267e-101	gnl|BL_ORD_ID|345386 sp|Q9ZT07|RKS1_ARATH G-type lectin S-receptor-like serine/threonine-protein kinase RKS1 OS=Arabidopsis thaliana GN=RKS1 PE=3 SV=3	4.03537e-85
snap-gi|445118858|gb|AJJZ011176853.1|-processed-gene-0.0	gi|445118858|gb|AJJZ011176853.1|	maker	gene	69	305	0	+	0	NA	NA	NA	NA	NA	NA
snap-gi|445118889|gb|AJJZ011176822.1|-processed-gene-0.0	gi|445118889|gb|AJJZ011176822.1|	maker	gene	49	450	0	-	0	gnl|BL_ORD_ID|647271 Q6L3Q0_SOLDE Q6L3Q0 SubName: Full=Polyprotein, putative; [Solanum demissum (Wild potato).]	5.01301e-45	gnl|BL_ORD_ID|1470483 39947.LOC_Os04g48150.1 (Oryza sativa)	1.26382e-34	gnl|BL_ORD_ID|302071 sp|P10978|POLX_TOBAC Retrovirus-related Pol polyprotein from transposon TNT 1-94 OS=Nicotiana tabacum PE=2 SV=1	2.70006e-23
snap-gi|445118950|gb|AJJZ011176774.1|-processed-gene-0.0	gi|445118950|gb|AJJZ011176774.1|	maker	gene	67	600	0	-	0	gnl|BL_ORD_ID|577612 B9S9G0_RICCO B9S9G0 SubName: Full=Disease resistance protein RPS5, putative; [Ricinus communis (Castor bean).]	2.11279e-48	gnl|BL_ORD_ID|102510 3694.eugene3.39080001 (Populus trichocarpa)	1.3771e-46	gnl|BL_ORD_ID|103390 sp|O81825|DRL28_ARATH Probable disease resistance protein At4g27220 OS=Arabidopsis thaliana GN=At4g27220 PE=2 SV=1	2.00188e-20
snap-gi|445119153|gb|AJJZ011176616.1|-processed-gene-0.1	gi|445119153|gb|AJJZ011176616.1|	maker	gene	340	852	0	+	0	NA	NA	NA	NA	NA	NA
snap-gi|445119372|gb|AJJZ011176417.1|-processed-gene-0.0	gi|445119372|gb|AJJZ011176417.1|	maker	gene	40	462	0	-	0	gnl|BL_ORD_ID|646988 Q0KIL6_SOLDE Q0KIL6 SubName: Full=Polyprotein, putative; [Solanum demissum (Wild potato).]	2.03178e-27	gnl|BL_ORD_ID|1284760 29760.GSVIVG00038201001 (Vitis vinifera)	1.53276e-28	NA	NA
snap-gi|445119528|gb|AJJZ011176261.1|-processed-gene-0.0	gi|445119528|gb|AJJZ011176261.1|	maker	gene	4	719	0	-	0	gnl|BL_ORD_ID|647271 Q6L3Q0_SOLDE Q6L3Q0 SubName: Full=Polyprotein, putative; [Solanum demissum (Wild potato).]	1.19988e-61	gnl|BL_ORD_ID|1470825 39947.LOC_Os04g51870.1 (Oryza sativa)	2.2175e-34	gnl|BL_ORD_ID|220398 sp|P92519|M810_ARATH Uncharacterized mitochondrial protein AtMg00810 OS=Arabidopsis thaliana GN=AtMg00810 PE=4 SV=1	1.25968e-17
snap-gi|445120164|gb|AJJZ011175707.1|-processed-gene-0.0	gi|445120164|gb|AJJZ011175707.1|	maker	gene	30	769	0	-	0	gnl|BL_ORD_ID|738448 A5BJB3_VITVI A5BJB3 SubName: Full=Putative uncharacterized protein; [Vitis vinifera (Grape).]	5.78867e-41	gnl|BL_ORD_ID|1259820 29760.GSVIVG00007023001 (Vitis vinifera)	2.74264e-43	gnl|BL_ORD_ID|499009 sp|Q9SZ67|WRK19_ARATH Probable WRKY transcription factor 19 OS=Arabidopsis thaliana GN=WRKY19 PE=2 SV=1	2.43105e-37
snap-gi|445120462|gb|AJJZ011175470.1|-processed-gene-0.0	gi|445120462|gb|AJJZ011175470.1|	maker	gene	15	560	0	-	0	gnl|BL_ORD_ID|196449 E4Z8P7_MALDO E4Z8P7 SubName: Full=Putative retrotransposon protein; [Malus domestica (Apple) (Pyrus malus).]	2.25481e-30	gnl|BL_ORD_ID|106339 3694.fgenesh4_pg.C_LG_VIII001643 (Populus trichocarpa)	2.02367e-21	NA	NA
snap-gi|445120465|gb|AJJZ011175467.1|-processed-gene-0.0	gi|445120465|gb|AJJZ011175467.1|	maker	gene	27	339	0	-	0	NA	NA	NA	NA	NA	NA
snap-gi|445121203|gb|AJJZ011174845.1|-processed-gene-0.0	gi|445121203|gb|AJJZ011174845.1|	maker	gene	22	333	0	-	0	gnl|BL_ORD_ID|196449 E4Z8P7_MALDO E4Z8P7 SubName: Full=Putative retrotransposon protein; [Malus domestica (Apple) (Pyrus malus).]	4.96452e-22	gnl|BL_ORD_ID|106339 3694.fgenesh4_pg.C_LG_VIII001643 (Populus trichocarpa)	5.70978e-19	NA	NA
snap-gi|445121242|gb|AJJZ011174815.1|-processed-gene-0.0	gi|445121242|gb|AJJZ011174815.1|	maker	gene	27	545	0	+	0	gnl|BL_ORD_ID|538903 B9NDT4_POPTR B9NDT4 SubName: Full=Cc-nbs-lrr resistance protein; [Populus trichocarpa (Western balsam poplar) (Populus balsamifera]	6.96462e-23	gnl|BL_ORD_ID|99753 3694.eugene3.05370002 (Populus trichocarpa)	2.48411e-22	NA	NA
snap-gi|445121769|gb|AJJZ011174338.1|-processed-gene-0.0	gi|445121769|gb|AJJZ011174338.1|	maker	gene	4	660	0	-	0	gnl|BL_ORD_ID|208030 Q2HW89_MEDTR Q2HW89 SubName: Full=Integrase, catalytic region; Ribonuclease H; [Medicago truncatula (Barrel medic) (Medicago tribuloides).]	1.0493e-102	gnl|BL_ORD_ID|1448668 39947.LOC_Os01g06700.1 (Oryza sativa)	7.03661e-48	gnl|BL_ORD_ID|302166 sp|P08361|POL_MLVCB Gag-Pol polyprotein (Fragment) OS=Cas-Br-E murine leukemia virus GN=gag-pol PE=3 SV=1	3.21424e-13
snap-gi|445121944|gb|AJJZ011174188.1|-processed-gene-0.0	gi|445121944|gb|AJJZ011174188.1|	maker	gene	133	702	0	+	0	gnl|BL_ORD_ID|208030 Q2HW89_MEDTR Q2HW89 SubName: Full=Integrase, catalytic region; Ribonuclease H; [Medicago truncatula (Barrel medic) (Medicago tribuloides).]	1.14834e-84	gnl|BL_ORD_ID|1448668 39947.LOC_Os01g06700.1 (Oryza sativa)	1.11598e-36	NA	NA
snap-gi|445122073|gb|AJJZ011174068.1|-processed-gene-0.0	gi|445122073|gb|AJJZ011174068.1|	maker	gene	193	852	0	+	0	gnl|BL_ORD_ID|580469 B9SHM8_RICCO B9SHM8 SubName: Full=Putative uncharacterized protein; [Ricinus communis (Castor bean).]	1.46053e-95	gnl|BL_ORD_ID|96901 3694.eugene3.00190618 (Populus trichocarpa)	6.81559e-76	gnl|BL_ORD_ID|427920 sp|O23530|SNC1_ARATH Protein SUPPRESSOR OF npr1-1, CONSTITUTIVE 1 OS=Arabidopsis thaliana GN=SNC1 PE=1 SV=3	2.59902e-46
snap-gi|445122250|gb|AJJZ011173916.1|-processed-gene-0.0	gi|445122250|gb|AJJZ011173916.1|	maker	gene	25	804	0	-	0	gnl|BL_ORD_ID|647193 Q6F2D6_SOLDE Q6F2D6 SubName: Full=Putative polyprotein, identical; [Solanum demissum (Wild potato).]	2.11837e-78	gnl|BL_ORD_ID|144468 3702.AT3G29615.1-P (Arabidopsis thaliana)	1.12898e-64	gnl|BL_ORD_ID|534733 sp|Q7LHG5|YI31B_YEAST Transposon Ty3-I Gag-Pol polyprotein OS=Saccharomyces cerevisiae (strain ATCC 204508 / S288c) GN=TY3B-I PE=3 SV=2	2.90942e-17
snap-gi|445122298|gb|AJJZ011173878.1|-processed-gene-0.0	gi|445122298|gb|AJJZ011173878.1|	maker	gene	28	482	0	+	0	gnl|BL_ORD_ID|507246 B9GLQ9_POPTR B9GLQ9 SubName: Full=Predicted protein; [Populus trichocarpa (Western balsam poplar) (Populus balsamifera]	1.09156e-31	gnl|BL_ORD_ID|89320 3694.eugene3.00010160 (Populus trichocarpa)	3.81933e-31	gnl|BL_ORD_ID|497535 sp|Q9LMT9|WAKLL_ARATH Putative wall-associated receptor kinase-like 13 OS=Arabidopsis thaliana GN=WAKL13 PE=3 SV=1	2.45139e-20
snap-gi|445123057|gb|AJJZ011173184.1|-processed-gene-0.0	gi|445123057|gb|AJJZ011173184.1|	maker	gene	32	658	0	+	0	gnl|BL_ORD_ID|741319 A5BSK6_VITVI A5BSK6 SubName: Full=Putative uncharacterized protein; [Vitis vinifera (Grape).]	3.09929e-52	gnl|BL_ORD_ID|1501285 39947.LOC_Os11g44780.1 (Oryza sativa)	2.18157e-25	NA	NA
snap-gi|445123201|gb|AJJZ011173045.1|-processed-gene-0.0	gi|445123201|gb|AJJZ011173045.1|	maker	gene	139	379	0	+	0	NA	NA	NA	NA	NA	NA
snap-gi|445123222|gb|AJJZ011173024.1|-processed-gene-0.0	gi|445123222|gb|AJJZ011173024.1|	maker	gene	240	836	0	-	0	gnl|BL_ORD_ID|198375 Q84XF9_MANES Q84XF9 SubName: Full=NBS-LRR resistance protein RGH2; [Manihot esculenta (Cassava) (Jatropha manihot).]	1.84806e-80	gnl|BL_ORD_ID|100971 3694.eugene3.15420003 (Populus trichocarpa)	1.98241e-63	gnl|BL_ORD_ID|338519 sp|Q7XA40|RGA3_SOLBU Putative disease resistance protein RGA3 OS=Solanum bulbocastanum GN=RGA3 PE=2 SV=2	2.16672e-25
snap-gi|445123264|gb|AJJZ011172982.1|-processed-gene-0.0	gi|445123264|gb|AJJZ011172982.1|	maker	gene	449	676	0	+	0	NA	NA	NA	NA	NA	NA
snap-gi|445123531|gb|AJJZ011172728.1|-processed-gene-0.0	gi|445123531|gb|AJJZ011172728.1|	maker	gene	208	885	0	+	0	gnl|BL_ORD_ID|543540 B9PBF2_POPTR B9PBF2 SubName: Full=Predicted protein; [Populus trichocarpa (Western balsam poplar) (Populus balsamifera]	4.70843e-21	gnl|BL_ORD_ID|100733 3694.eugene3.136680001 (Populus trichocarpa)	1.64747e-20	NA	NA
snap-gi|445123533|gb|AJJZ011172726.1|-processed-gene-0.0	gi|445123533|gb|AJJZ011172726.1|	maker	gene	25	390	0	-	0	NA	NA	NA	NA	NA	NA
snap-gi|445123923|gb|AJJZ011172361.1|-processed-gene-0.0	gi|445123923|gb|AJJZ011172361.1|	maker	gene	86	508	0	+	0	gnl|BL_ORD_ID|576773 B9S720_RICCO B9S720 SubName: Full=Disease resistance protein RFL1, putative; EC=3.1.3.16; [Ricinus communis (Castor bean).]	6.96179e-14	NA	NA	NA	NA
snap-gi|445124037|gb|AJJZ011172255.1|-processed-gene-0.0	gi|445124037|gb|AJJZ011172255.1|	maker	gene	454	777	0	-	0	NA	NA	NA	NA	NA	NA
snap-gi|445124119|gb|AJJZ011172175.1|-processed-gene-0.0	gi|445124119|gb|AJJZ011172175.1|	maker	gene	27	404	0	-	0	gnl|BL_ORD_ID|581724 B9SL89_RICCO B9SL89 SubName: Full=Disease resistance protein RGA2, putative; EC=3.1.3.16; [Ricinus communis (Castor bean).]	7.87694e-43	gnl|BL_ORD_ID|100971 3694.eugene3.15420003 (Populus trichocarpa)	2.55992e-37	gnl|BL_ORD_ID|338516 sp|Q7XBQ9|RGA2_SOLBU Disease resistance protein RGA2 OS=Solanum bulbocastanum GN=RGA2 PE=1 SV=1	2.3799e-10
snap-gi|445124237|gb|AJJZ011172060.1|-processed-gene-0.0	gi|445124237|gb|AJJZ011172060.1|	maker	gene	32	670	0	-	0	gnl|BL_ORD_ID|198376 Q84XG0_MANES Q84XG0 SubName: Full=NBS-LRR resistance protein RGH1; [Manihot esculenta (Cassava) (Jatropha manihot).]	5.73817e-57	gnl|BL_ORD_ID|92101 3694.eugene3.00062019 (Populus trichocarpa)	1.1368e-37	gnl|BL_ORD_ID|338521 sp|Q7XA39|RGA4_SOLBU Putative disease resistance protein RGA4 OS=Solanum bulbocastanum GN=RGA4 PE=2 SV=1	7.5531e-15
snap-gi|445124376|gb|AJJZ011171930.1|-processed-gene-0.0	gi|445124376|gb|AJJZ011171930.1|	maker	gene	127	591	0	-	0	gnl|BL_ORD_ID|505317 B9GFW5_POPTR B9GFW5 SubName: Full=Predicted protein; [Populus trichocarpa (Western balsam poplar) (Populus balsamifera]	6.53074e-31	gnl|BL_ORD_ID|103612 3694.fgenesh4_pg.C_LG_I002461 (Populus trichocarpa)	2.28509e-30	NA	NA
snap-gi|445124381|gb|AJJZ011171925.1|-processed-gene-0.0	gi|445124381|gb|AJJZ011171925.1|	maker	gene	52	396	0	-	0	gnl|BL_ORD_ID|572673 B9RVA6_RICCO B9RVA6 SubName: Full=Eukaryotic translation initiation factor 3 subunit, putative; [Ricinus communis (Castor bean).]	3.59807e-29	gnl|BL_ORD_ID|1255102 29760.GSVIVG00000279001 (Vitis vinifera)	1.10204e-08	NA	NA
snap-gi|445124983|gb|AJJZ011171361.1|-processed-gene-0.0	gi|445124983|gb|AJJZ011171361.1|	maker	gene	94	336	0	+	0	gnl|BL_ORD_ID|207893 Q2HVM1_MEDTR Q2HVM1 SubName: Full=RNA-directed DNA polymerase (Reverse transcriptase); [Medicago truncatula (Barrel medic) (Medicago tribuloides).]	9.6527e-17	gnl|BL_ORD_ID|1447308 39946.BGIOSIBSE038324 (Oryza indica)	1.18771e-13	NA	NA
snap-gi|445125556|gb|AJJZ011170821.1|-processed-gene-0.0	gi|445125556|gb|AJJZ011170821.1|	maker	gene	45	575	0	-	0	gnl|BL_ORD_ID|747493 A5CAD1_VITVI A5CAD1 SubName: Full=Putative uncharacterized protein; [Vitis vinifera (Grape).]	2.22915e-83	gnl|BL_ORD_ID|1503993 39947.LOC_Os12g26810.1 (Oryza sativa)	1.97342e-71	gnl|BL_ORD_ID|457203 sp|P0CT40|TF29_SCHPO Transposon Tf2-9 polyprotein OS=Schizosaccharomyces pombe (strain 972 / ATCC 24843) GN=Tf2-9 PE=3 SV=1	1.80952e-14
snap-gi|445125629|gb|AJJZ011170751.1|-processed-gene-0.0	gi|445125629|gb|AJJZ011170751.1|	maker	gene	87	903	0	-	0	gnl|BL_ORD_ID|538911 B9NDU3_POPTR B9NDU3 SubName: Full=Predicted protein; [Populus trichocarpa (Western balsam poplar) (Populus balsamifera]	3.0418e-19	gnl|BL_ORD_ID|99767 3694.eugene3.05520002 (Populus trichocarpa)	1.06432e-18	NA	NA
snap-gi|445125843|gb|AJJZ011170544.1|-processed-gene-0.0	gi|445125843|gb|AJJZ011170544.1|	maker	gene	30	413	0	-	0	gnl|BL_ORD_ID|540712 B9NJB9_POPTR B9NJB9 SubName: Full=Predicted protein; Flags: Fragment; [Populus trichocarpa (Western balsam poplar) (Populus balsamifera]	2.08229e-48	gnl|BL_ORD_ID|101887 3694.eugene3.26520001 (Populus trichocarpa)	7.44879e-52	gnl|BL_ORD_ID|327904 sp|Q9LRR4|R13L1_ARATH Putative disease resistance RPP13-like protein 1 OS=Arabidopsis thaliana GN=RPPL1 PE=3 SV=1	1.14559e-09
snap-gi|445125902|gb|AJJZ011170487.1|-processed-gene-0.0	gi|445125902|gb|AJJZ011170487.1|	maker	gene	28	810	0	-	0	gnl|BL_ORD_ID|775198 F6I1Y8_VITVI F6I1Y8 SubName: Full=Putative uncharacterized protein; [Vitis vinifera (Grape).]	1.99052e-86	gnl|BL_ORD_ID|1258213 29760.GSVIVG00004456001 (Vitis vinifera)	6.85034e-86	gnl|BL_ORD_ID|345386 sp|Q9ZT07|RKS1_ARATH G-type lectin S-receptor-like serine/threonine-protein kinase RKS1 OS=Arabidopsis thaliana GN=RKS1 PE=3 SV=3	1.1779e-73
snap-gi|445125982|gb|AJJZ011170407.1|-processed-gene-0.0	gi|445125982|gb|AJJZ011170407.1|	maker	gene	211	793	0	+	0	NA	NA	NA	NA	NA	NA
snap-gi|445126209|gb|AJJZ011170189.1|-processed-gene-0.0	gi|445126209|gb|AJJZ011170189.1|	maker	gene	34	414	0	+	0	gnl|BL_ORD_ID|82009 Q948N8_DAUCA Q948N8 SubName: Full=TdcA1-ORF1-ORF2 protein; Flags: Fragment; [Daucus carota (Carrot).]	3.08484e-09	NA	NA	NA	NA
snap-gi|445126499|gb|AJJZ011169907.1|-processed-gene-0.0	gi|445126499|gb|AJJZ011169907.1|	maker	gene	2	430	0	+	0	gnl|BL_ORD_ID|544483 B9PE71_POPTR B9PE71 SubName: Full=Predicted protein; Flags: Fragment; [Populus trichocarpa (Western balsam poplar) (Populus balsamifera]	2.94526e-48	gnl|BL_ORD_ID|118287 3694.gw1.19122.4.1 (Populus trichocarpa)	9.25389e-48	gnl|BL_ORD_ID|464471 sp|Q40392|TMVRN_NICGU TMV resistance protein N OS=Nicotiana glutinosa GN=N PE=1 SV=1	2.8971e-28
snap-gi|445128940|gb|AJJZ011168295.1|-processed-gene-0.0	gi|445128940|gb|AJJZ011168295.1|	maker	gene	202	465	0	+	0	gnl|BL_ORD_ID|491887 Q6WAY3_PEA Q6WAY3 SubName: Full=Gag/pol polyprotein; [Pisum sativum (Garden pea).]	6.71346e-45	gnl|BL_ORD_ID|1463516 39947.LOC_Os03g36220.1 (Oryza sativa)	3.26719e-22	NA	NA
snap-gi|445129128|gb|AJJZ011168224.1|-processed-gene-0.0	gi|445129128|gb|AJJZ011168224.1|	maker	gene	52	726	0	+	0	gnl|BL_ORD_ID|573588 B9RXX5_RICCO B9RXX5 SubName: Full=Negative regulator of the PHO system, putative; EC=2.7.10.2; [Ricinus communis (Castor bean).]	1.17405e-74	gnl|BL_ORD_ID|1262195 29760.GSVIVG00010713001 (Vitis vinifera)	1.37287e-75	gnl|BL_ORD_ID|345386 sp|Q9ZT07|RKS1_ARATH G-type lectin S-receptor-like serine/threonine-protein kinase RKS1 OS=Arabidopsis thaliana GN=RKS1 PE=3 SV=3	2.67936e-64
snap-gi|445129954|gb|AJJZ011167816.1|-processed-gene-0.0	gi|445129954|gb|AJJZ011167816.1|	maker	gene	108	565	0	+	0	gnl|BL_ORD_ID|729672 A5AU37_VITVI A5AU37 SubName: Full=Putative uncharacterized protein; [Vitis vinifera (Grape).]	7.19666e-34	gnl|BL_ORD_ID|1490161 39947.LOC_Os09g01570.1 (Oryza sativa)	1.49438e-22	gnl|BL_ORD_ID|302071 sp|P10978|POLX_TOBAC Retrovirus-related Pol polyprotein from transposon TNT 1-94 OS=Nicotiana tabacum PE=2 SV=1	7.2674e-10
snap-gi|445130175|gb|AJJZ011167690.1|-processed-gene-0.0	gi|445130175|gb|AJJZ011167690.1|	maker	gene	128	691	0	+	0	gnl|BL_ORD_ID|124844 Q84ZV5_SOYBN Q84ZV5 SubName: Full=Polyprotein; [Glycine max (Soybean) (Glycine hispida).]	2.91764e-65	gnl|BL_ORD_ID|1483694 39947.LOC_Os07g28210.1 (Oryza sativa)	3.71645e-62	gnl|BL_ORD_ID|220402 sp|P92523|M860_ARATH Uncharacterized mitochondrial protein AtMg00860 OS=Arabidopsis thaliana GN=AtMg00860 PE=4 SV=1	1.63816e-42
snap-gi|445130189|gb|AJJZ011167676.1|-processed-gene-0.0	gi|445130189|gb|AJJZ011167676.1|	maker	gene	21	515	0	+	0	gnl|BL_ORD_ID|75313 Q84KB0_CUCME Q84KB0 SubName: Full=Pol protein; [Cucumis melo subsp. melo.]	3.28356e-54	gnl|BL_ORD_ID|1500791 39947.LOC_Os11g39720.1 (Oryza sativa)	2.84902e-47	NA	NA
snap-gi|445130479|gb|AJJZ011167565.1|-processed-gene-0.0	gi|445130479|gb|AJJZ011167565.1|	maker	gene	90	1054	0	-	0	gnl|BL_ORD_ID|363172 Q5WMZ8_ORYSJ Q5WMZ8 SubName: Full=Putative uncharacterized protein P0001A07.10; [Oryza sativa subsp. japonica (Rice).]	5.9893e-98	gnl|BL_ORD_ID|1472088 39947.LOC_Os05g05880.1 (Oryza sativa)	2.09565e-97	gnl|BL_ORD_ID|533380 sp|Q99315|YG31B_YEAST Transposon Ty3-G Gag-Pol polyprotein OS=Saccharomyces cerevisiae (strain ATCC 204508 / S288c) GN=TY3B-G PE=1 SV=3	2.19567e-50
snap-gi|445130518|gb|AJJZ011167526.1|-processed-gene-0.0	gi|445130518|gb|AJJZ011167526.1|	maker	gene	45	489	0	-	0	gnl|BL_ORD_ID|569269 B9RKI8_RICCO B9RKI8 SubName: Full=Putative uncharacterized protein; [Ricinus communis (Castor bean).]	1.57371e-13	gnl|BL_ORD_ID|1446564 39946.BGIOSIBSE037580 (Oryza indica)	9.14957e-11	NA	NA
snap-gi|445130816|gb|AJJZ011167392.1|-processed-gene-0.0	gi|445130816|gb|AJJZ011167392.1|	maker	gene	1368	3098	0	+	0	gnl|BL_ORD_ID|502936 A9PCM9_POPTR A9PCM9 SubName: Full=Putative uncharacterized protein; [Populus trichocarpa (Western balsam poplar) (Populus balsamifera]	2.57689e-67	gnl|BL_ORD_ID|122019 3694.gw1.III.1543.1 (Populus trichocarpa)	2.89316e-50	gnl|BL_ORD_ID|498622 sp|D9J034|WHY2_SOLTU Single-stranded DNA-bindig protein WHY2, mitochondrial OS=Solanum tuberosum GN=WHY2 PE=1 SV=1	9.25027e-50
snap-gi|445131596|gb|AJJZ011166936.1|-processed-gene-0.0	gi|445131596|gb|AJJZ011166936.1|	maker	gene	89	434	0	-	0	NA	NA	NA	NA	NA	NA
snap-gi|445132057|gb|AJJZ011166669.1|-processed-gene-0.0	gi|445132057|gb|AJJZ011166669.1|	maker	gene	39	395	0	-	0	gnl|BL_ORD_ID|534498 B9N0L1_POPTR B9N0L1 SubName: Full=Predicted protein; [Populus trichocarpa (Western balsam poplar) (Populus balsamifera]	1.21476e-10	gnl|BL_ORD_ID|111300 3694.fgenesh4_pg.C_scaffold_86000113 (Populus trichocarpa)	4.25043e-10	NA	NA
snap-gi|445132207|gb|AJJZ011166589.1|-processed-gene-0.0	gi|445132207|gb|AJJZ011166589.1|	maker	gene	14	325	0	+	0	gnl|BL_ORD_ID|75313 Q84KB0_CUCME Q84KB0 SubName: Full=Pol protein; [Cucumis melo subsp. melo.]	3.64824e-38	gnl|BL_ORD_ID|1500791 39947.LOC_Os11g39720.1 (Oryza sativa)	9.21135e-29	NA	NA
snap-gi|445133097|gb|AJJZ011166091.1|-processed-gene-0.0	gi|445133097|gb|AJJZ011166091.1|	maker	gene	146	385	0	-	0	gnl|BL_ORD_ID|75313 Q84KB0_CUCME Q84KB0 SubName: Full=Pol protein; [Cucumis melo subsp. melo.]	2.04268e-24	gnl|BL_ORD_ID|1500791 39947.LOC_Os11g39720.1 (Oryza sativa)	2.76679e-15	NA	NA
snap-gi|445134267|gb|AJJZ011165358.1|-processed-gene-0.0	gi|445134267|gb|AJJZ011165358.1|	maker	gene	40	640	0	+	0	gnl|BL_ORD_ID|316045 B7ER11_ORYSJ B7ER11 SubName: Full=cDNA clone:J023126N18, full insert sequence; [Oryza sativa subsp. japonica (Rice).]	4.48593e-54	gnl|BL_ORD_ID|1477739 39947.LOC_Os06g15570.1 (Oryza sativa)	1.34512e-53	gnl|BL_ORD_ID|301621 sp|P20825|POL2_DROME Retrovirus-related Pol polyprotein from transposon 297 OS=Drosophila melanogaster GN=pol PE=4 SV=1	1.87901e-27
snap-gi|445134560|gb|AJJZ011165142.1|-processed-gene-0.0	gi|445134560|gb|AJJZ011165142.1|	maker	gene	21	605	0	+	0	gnl|BL_ORD_ID|518795 B9HLE9_POPTR B9HLE9 SubName: Full=Predicted protein; [Populus trichocarpa (Western balsam poplar) (Populus balsamifera]	4.21567e-23	gnl|BL_ORD_ID|106339 3694.fgenesh4_pg.C_LG_VIII001643 (Populus trichocarpa)	1.47505e-22	NA	NA
snap-gi|445134617|gb|AJJZ011165118.1|-processed-gene-0.0	gi|445134617|gb|AJJZ011165118.1|	maker	gene	71	520	0	+	0	gnl|BL_ORD_ID|207707 Q2HUP4_MEDTR Q2HUP4 SubName: Full=Endonuclease/exonuclease/phosphatase; [Medicago truncatula (Barrel medic) (Medicago tribuloides).]	9.0933e-10	gnl|BL_ORD_ID|1447308 39946.BGIOSIBSE038324 (Oryza indica)	4.68326e-43	NA	NA
snap-gi|445135277|gb|AJJZ011164622.1|-processed-gene-0.0	gi|445135277|gb|AJJZ011164622.1|	maker	gene	50	430	0	-	0	gnl|BL_ORD_ID|518795 B9HLE9_POPTR B9HLE9 SubName: Full=Predicted protein; [Populus trichocarpa (Western balsam poplar) (Populus balsamifera]	2.18979e-37	gnl|BL_ORD_ID|106339 3694.fgenesh4_pg.C_LG_VIII001643 (Populus trichocarpa)	7.66204e-37	NA	NA
snap-gi|445135753|gb|AJJZ011164377.1|-processed-gene-0.0	gi|445135753|gb|AJJZ011164377.1|	maker	gene	14	565	0	-	0	gnl|BL_ORD_ID|527153 B9IBK9_POPTR B9IBK9 SubName: Full=Predicted protein; [Populus trichocarpa (Western balsam poplar) (Populus balsamifera]	3.80074e-30	gnl|BL_ORD_ID|116025 3694.grail3.0126001501 (Populus trichocarpa)	1.32987e-29	gnl|BL_ORD_ID|327904 sp|Q9LRR4|R13L1_ARATH Putative disease resistance RPP13-like protein 1 OS=Arabidopsis thaliana GN=RPPL1 PE=3 SV=1	7.26526e-14
snap-gi|445136239|gb|AJJZ011163935.1|-processed-gene-0.0	gi|445136239|gb|AJJZ011163935.1|	maker	gene	63	846	0	+	0	gnl|BL_ORD_ID|724042 A5ACZ5_VITVI A5ACZ5 SubName: Full=Putative uncharacterized protein; [Vitis vinifera (Grape).]	6.65219e-35	gnl|BL_ORD_ID|1501453 39947.LOC_Os11g47010.1 (Oryza sativa)	4.24256e-15	NA	NA
snap-gi|445136730|gb|AJJZ011163610.1|-processed-gene-0.0	gi|445136730|gb|AJJZ011163610.1|	maker	gene	64	759	0	+	0	gnl|BL_ORD_ID|530336 B9IL48_POPTR B9IL48 SubName: Full=Predicted protein; [Populus trichocarpa (Western balsam poplar) (Populus balsamifera]	2.14815e-83	gnl|BL_ORD_ID|128169 3694.gw1.XVIII.1848.1 (Populus trichocarpa)	4.39653e-83	gnl|BL_ORD_ID|516880 sp|C0LGP4|Y3475_ARATH Probable LRR receptor-like serine/threonine-protein kinase At3g47570 OS=Arabidopsis thaliana GN=At3g47570 PE=2 SV=1	2.29244e-68
snap-gi|445136946|gb|AJJZ011163399.1|-processed-gene-0.0	gi|445136946|gb|AJJZ011163399.1|	maker	gene	20	403	0	-	0	gnl|BL_ORD_ID|584580 B9SUF5_RICCO B9SUF5 SubName: Full=Leucine-rich repeat containing protein, putative; EC=3.1.3.16; [Ricinus communis (Castor bean).]	1.01927e-47	gnl|BL_ORD_ID|101887 3694.eugene3.26520001 (Populus trichocarpa)	5.51752e-51	gnl|BL_ORD_ID|338521 sp|Q7XA39|RGA4_SOLBU Putative disease resistance protein RGA4 OS=Solanum bulbocastanum GN=RGA4 PE=2 SV=1	5.25436e-10
snap-gi|445137178|gb|AJJZ011163170.1|-processed-gene-0.0	gi|445137178|gb|AJJZ011163170.1|	maker	gene	2	364	0	+	0	NA	NA	NA	NA	NA	NA
snap-gi|445137555|gb|AJJZ011162800.1|-processed-gene-0.0	gi|445137555|gb|AJJZ011162800.1|	maker	gene	182	940	0	-	0	gnl|BL_ORD_ID|750080 D7SS75_VITVI D7SS75 SubName: Full=Putative uncharacterized protein; [Vitis vinifera (Grape).]	8.20614e-42	gnl|BL_ORD_ID|1259820 29760.GSVIVG00007023001 (Vitis vinifera)	2.76819e-43	gnl|BL_ORD_ID|499009 sp|Q9SZ67|WRK19_ARATH Probable WRKY transcription factor 19 OS=Arabidopsis thaliana GN=WRKY19 PE=2 SV=1	2.86237e-38
snap-gi|445140541|gb|AJJZ011161167.1|-processed-gene-0.0	gi|445140541|gb|AJJZ011161167.1|	maker	gene	77	452	0	+	0	gnl|BL_ORD_ID|777739 Q850I3_VITVI Q850I3 SubName: Full=Gag-pol polyprotein; Flags: Fragment; [Vitis vinifera (Grape).]	3.5824e-46	gnl|BL_ORD_ID|148083 3702.AT4G04290.1-P (Arabidopsis thaliana)	1.81793e-28	gnl|BL_ORD_ID|71247 sp|P04146|COPIA_DROME Copia protein OS=Drosophila melanogaster GN=GIP PE=1 SV=3	5.01679e-16
snap-gi|445140549|gb|AJJZ011161159.1|-processed-gene-0.0	gi|445140549|gb|AJJZ011161159.1|	maker	gene	49	276	0	-	0	gnl|BL_ORD_ID|765438 F6H802_VITVI F6H802 SubName: Full=Putative uncharacterized protein; [Vitis vinifera (Grape).]	3.69403e-15	gnl|BL_ORD_ID|1263634 29760.GSVIVG00012926001 (Vitis vinifera)	5.52129e-14	NA	NA
snap-gi|445141259|gb|AJJZ011160844.1|-processed-gene-0.0	gi|445141259|gb|AJJZ011160844.1|	maker	gene	75	641	0	-	0	gnl|BL_ORD_ID|732805 A5B326_VITVI A5B326 SubName: Full=Putative uncharacterized protein; [Vitis vinifera (Grape).]	1.8401e-14	gnl|BL_ORD_ID|1457734 39947.LOC_Os02g31970.1 (Oryza sativa)	2.09395e-13	NA	NA
snap-gi|445141281|gb|AJJZ011160822.1|-processed-gene-0.0	gi|445141281|gb|AJJZ011160822.1|	maker	gene	4	544	0	-	0	gnl|BL_ORD_ID|577612 B9S9G0_RICCO B9S9G0 SubName: Full=Disease resistance protein RPS5, putative; [Ricinus communis (Castor bean).]	9.52736e-36	gnl|BL_ORD_ID|110295 3694.fgenesh4_pg.C_scaffold_329000001 (Populus trichocarpa)	1.9022e-32	NA	NA
snap-gi|445141432|gb|AJJZ011160793.1|-processed-gene-0.0	gi|445141432|gb|AJJZ011160793.1|	maker	gene	41	1023	0	+	0	gnl|BL_ORD_ID|544731 B9PEX1_POPTR B9PEX1 SubName: Full=Predicted protein; Flags: Fragment; [Populus trichocarpa (Western balsam poplar) (Populus balsamifera]	5.16501e-77	gnl|BL_ORD_ID|109662 3694.fgenesh4_pg.C_scaffold_20468000001 (Populus trichocarpa)	1.80723e-76	gnl|BL_ORD_ID|327904 sp|Q9LRR4|R13L1_ARATH Putative disease resistance RPP13-like protein 1 OS=Arabidopsis thaliana GN=RPPL1 PE=3 SV=1	6.90254e-47
snap-gi|445141637|gb|AJJZ011160703.1|-processed-gene-0.0	gi|445141637|gb|AJJZ011160703.1|	maker	gene	65	286	0	-	0	gnl|BL_ORD_ID|573251 B9RWY7_RICCO B9RWY7 SubName: Full=Choline monooxygenase, putative; EC=1.14.15.7; [Ricinus communis (Castor bean).]	4.34341e-14	NA	NA	NA	NA
snap-gi|445142569|gb|AJJZ011160387.1|-processed-gene-0.0	gi|445142569|gb|AJJZ011160387.1|	maker	gene	31	472	0	-	0	gnl|BL_ORD_ID|732805 A5B326_VITVI A5B326 SubName: Full=Putative uncharacterized protein; [Vitis vinifera (Grape).]	1.63423e-23	NA	NA	NA	NA
snap-gi|445143007|gb|AJJZ011160089.1|-processed-gene-0.0	gi|445143007|gb|AJJZ011160089.1|	maker	gene	15	391	0	-	0	gnl|BL_ORD_ID|647271 Q6L3Q0_SOLDE Q6L3Q0 SubName: Full=Polyprotein, putative; [Solanum demissum (Wild potato).]	1.71003e-54	gnl|BL_ORD_ID|1470483 39947.LOC_Os04g48150.1 (Oryza sativa)	4.96409e-49	gnl|BL_ORD_ID|302071 sp|P10978|POLX_TOBAC Retrovirus-related Pol polyprotein from transposon TNT 1-94 OS=Nicotiana tabacum PE=2 SV=1	5.41696e-35
snap-gi|445143793|gb|AJJZ011159666.1|-processed-gene-0.0	gi|445143793|gb|AJJZ011159666.1|	maker	gene	26	535	0	-	0	gnl|BL_ORD_ID|647013 Q0KIP3_SOLDE Q0KIP3 SubName: Full=Polyprotein, 3'-partial, putative; Flags: Fragment; [Solanum demissum (Wild potato).]	4.04269e-85	gnl|BL_ORD_ID|1482212 39947.LOC_Os07g11640.1 (Oryza sativa)	1.82257e-81	gnl|BL_ORD_ID|301633 sp|P04323|POL3_DROME Retrovirus-related Pol polyprotein from transposon 17.6 OS=Drosophila melanogaster GN=pol PE=4 SV=1	1.72511e-37
snap-gi|445143854|gb|AJJZ011159646.1|-processed-gene-0.0	gi|445143854|gb|AJJZ011159646.1|	maker	gene	103	565	0	+	0	gnl|BL_ORD_ID|765437 F6H801_VITVI F6H801 SubName: Full=Putative uncharacterized protein; [Vitis vinifera (Grape).]	9.25672e-45	gnl|BL_ORD_ID|1258213 29760.GSVIVG00004456001 (Vitis vinifera)	4.94867e-44	gnl|BL_ORD_ID|345386 sp|Q9ZT07|RKS1_ARATH G-type lectin S-receptor-like serine/threonine-protein kinase RKS1 OS=Arabidopsis thaliana GN=RKS1 PE=3 SV=3	4.151e-41
snap-gi|445144870|gb|AJJZ011159141.1|-processed-gene-0.0	gi|445144870|gb|AJJZ011159141.1|	maker	gene	9	533	0	-	0	gnl|BL_ORD_ID|747493 A5CAD1_VITVI A5CAD1 SubName: Full=Putative uncharacterized protein; [Vitis vinifera (Grape).]	2.09194e-84	gnl|BL_ORD_ID|1487879 39947.LOC_Os08g22660.1 (Oryza sativa)	2.34054e-71	gnl|BL_ORD_ID|457203 sp|P0CT40|TF29_SCHPO Transposon Tf2-9 polyprotein OS=Schizosaccharomyces pombe (strain 972 / ATCC 24843) GN=Tf2-9 PE=3 SV=1	5.76784e-15
snap-gi|445144894|gb|AJJZ011159122.1|-processed-gene-0.0	gi|445144894|gb|AJJZ011159122.1|	maker	gene	98	373	0	+	0	gnl|BL_ORD_ID|730751 A5AX70_VITVI A5AX70 SubName: Full=Putative uncharacterized protein; [Vitis vinifera (Grape).]	2.53354e-31	gnl|BL_ORD_ID|1274271 29760.GSVIVG00025729001 (Vitis vinifera)	5.89961e-19	NA	NA
snap-gi|445144971|gb|AJJZ011159052.1|-processed-gene-0.0	gi|445144971|gb|AJJZ011159052.1|	maker	gene	5	808	0	-	0	gnl|BL_ORD_ID|777160 F6I7Q9_VITVI F6I7Q9 SubName: Full=Putative uncharacterized protein; Flags: Fragment; [Vitis vinifera (Grape).]	2.69245e-56	gnl|BL_ORD_ID|1261793 29760.GSVIVG00010175001 (Vitis vinifera)	4.13195e-55	gnl|BL_ORD_ID|39213 sp|O81906|B120_ARATH G-type lectin S-receptor-like serine/threonine-protein kinase B120 OS=Arabidopsis thaliana GN=B120 PE=2 SV=1	3.50121e-46
snap-gi|445145176|gb|AJJZ011158852.1|-processed-gene-0.0	gi|445145176|gb|AJJZ011158852.1|	maker	gene	3	575	0	+	0	gnl|BL_ORD_ID|577612 B9S9G0_RICCO B9S9G0 SubName: Full=Disease resistance protein RPS5, putative; [Ricinus communis (Castor bean).]	6.50623e-50	gnl|BL_ORD_ID|99504 3694.eugene3.03110003 (Populus trichocarpa)	8.98648e-46	gnl|BL_ORD_ID|103390 sp|O81825|DRL28_ARATH Probable disease resistance protein At4g27220 OS=Arabidopsis thaliana GN=At4g27220 PE=2 SV=1	3.97009e-20
snap-gi|445145742|gb|AJJZ011158620.1|-processed-gene-0.0	gi|445145742|gb|AJJZ011158620.1|	maker	gene	14	904	0	-	0	gnl|BL_ORD_ID|582016 B9SM33_RICCO B9SM33 SubName: Full=Putative uncharacterized protein; [Ricinus communis (Castor bean).]	9.23067e-12	gnl|BL_ORD_ID|1594288 59689.fgenesh1_pg.C_scaffold_3001966 (Arabidopsis lyrata)	2.0458e-10	NA	NA
snap-gi|445145745|gb|AJJZ011158617.1|-processed-gene-0.0	gi|445145745|gb|AJJZ011158617.1|	maker	gene	6	350	0	-	0	gnl|BL_ORD_ID|196449 E4Z8P7_MALDO E4Z8P7 SubName: Full=Putative retrotransposon protein; [Malus domestica (Apple) (Pyrus malus).]	1.00953e-22	gnl|BL_ORD_ID|106339 3694.fgenesh4_pg.C_LG_VIII001643 (Populus trichocarpa)	1.24835e-21	NA	NA
snap-gi|445145846|gb|AJJZ011158518.1|-processed-gene-0.0	gi|445145846|gb|AJJZ011158518.1|	maker	gene	75	517	0	+	0	gnl|BL_ORD_ID|75313 Q84KB0_CUCME Q84KB0 SubName: Full=Pol protein; [Cucumis melo subsp. melo.]	1.6282e-24	gnl|BL_ORD_ID|1500791 39947.LOC_Os11g39720.1 (Oryza sativa)	1.94377e-16	NA	NA
snap-gi|445145959|gb|AJJZ011158408.1|-processed-gene-0.0	gi|445145959|gb|AJJZ011158408.1|	maker	gene	68	590	0	-	0	gnl|BL_ORD_ID|543540 B9PBF2_POPTR B9PBF2 SubName: Full=Predicted protein; [Populus trichocarpa (Western balsam poplar) (Populus balsamifera]	3.42955e-09	gnl|BL_ORD_ID|100733 3694.eugene3.136680001 (Populus trichocarpa)	1.19999e-08	NA	NA
snap-gi|445146010|gb|AJJZ011158358.1|-processed-gene-0.0	gi|445146010|gb|AJJZ011158358.1|	maker	gene	13	800	0	-	0	gnl|BL_ORD_ID|647193 Q6F2D6_SOLDE Q6F2D6 SubName: Full=Putative polyprotein, identical; [Solanum demissum (Wild potato).]	2.6186e-69	gnl|BL_ORD_ID|136783 3702.AT2G06470.1-P (Arabidopsis thaliana)	2.29347e-57	gnl|BL_ORD_ID|534733 sp|Q7LHG5|YI31B_YEAST Transposon Ty3-I Gag-Pol polyprotein OS=Saccharomyces cerevisiae (strain ATCC 204508 / S288c) GN=TY3B-I PE=3 SV=2	1.25028e-13
snap-gi|445146030|gb|AJJZ011158338.1|-processed-gene-0.0	gi|445146030|gb|AJJZ011158338.1|	maker	gene	48	239	0	-	0	gnl|BL_ORD_ID|740481 A5BQ63_VITVI A5BQ63 SubName: Full=Putative uncharacterized protein; [Vitis vinifera (Grape).]	9.16801e-20	gnl|BL_ORD_ID|1278703 29760.GSVIVG00030936001 (Vitis vinifera)	2.21037e-19	NA	NA
snap-gi|445146318|gb|AJJZ011158057.1|-processed-gene-0.0	gi|445146318|gb|AJJZ011158057.1|	maker	gene	412	744	0	+	0	NA	NA	NA	NA	NA	NA
snap-gi|445146820|gb|AJJZ011157884.1|-processed-gene-0.0	gi|445146820|gb|AJJZ011157884.1|	maker	gene	10	477	0	+	0	gnl|BL_ORD_ID|545190 Q0ZCC5_POPTR Q0ZCC5 SubName: Full=CCHC-type integrase; [Populus trichocarpa (Western balsam poplar) (Populus balsamifera]	1.53231e-77	gnl|BL_ORD_ID|1256441 29760.GSVIVG00002013001 (Vitis vinifera)	4.05421e-62	gnl|BL_ORD_ID|301633 sp|P04323|POL3_DROME Retrovirus-related Pol polyprotein from transposon 17.6 OS=Drosophila melanogaster GN=pol PE=4 SV=1	3.17099e-23
snap-gi|445146968|gb|AJJZ011157738.1|-processed-gene-0.0	gi|445146968|gb|AJJZ011157738.1|	maker	gene	40	630	0	-	0	gnl|BL_ORD_ID|741319 A5BSK6_VITVI A5BSK6 SubName: Full=Putative uncharacterized protein; [Vitis vinifera (Grape).]	4.97304e-45	gnl|BL_ORD_ID|1280358 29760.GSVIVG00032950001 (Vitis vinifera)	2.53769e-47	NA	NA
snap-gi|445147037|gb|AJJZ011157669.1|-processed-gene-0.0	gi|445147037|gb|AJJZ011157669.1|	maker	gene	16	522	0	+	0	gnl|BL_ORD_ID|729009 A5AS72_VITVI A5AS72 SubName: Full=Putative uncharacterized protein; [Vitis vinifera (Grape).]	1.30517e-56	gnl|BL_ORD_ID|1484034 39947.LOC_Os07g31690.1 (Oryza sativa)	1.96379e-44	gnl|BL_ORD_ID|302071 sp|P10978|POLX_TOBAC Retrovirus-related Pol polyprotein from transposon TNT 1-94 OS=Nicotiana tabacum PE=2 SV=1	1.11018e-19
snap-gi|445147114|gb|AJJZ011157592.1|-processed-gene-0.0	gi|445147114|gb|AJJZ011157592.1|	maker	gene	70	904	0	-	0	gnl|BL_ORD_ID|743860 A5BZW2_VITVI A5BZW2 SubName: Full=Putative uncharacterized protein; [Vitis vinifera (Grape).]	3.43337e-65	gnl|BL_ORD_ID|137214 3702.AT2G11290.1-P (Arabidopsis thaliana)	7.89071e-68	gnl|BL_ORD_ID|301633 sp|P04323|POL3_DROME Retrovirus-related Pol polyprotein from transposon 17.6 OS=Drosophila melanogaster GN=pol PE=4 SV=1	4.93368e-42
snap-gi|445147412|gb|AJJZ011157523.1|-processed-gene-0.0	gi|445147412|gb|AJJZ011157523.1|	maker	gene	102	524	0	+	0	gnl|BL_ORD_ID|198376 Q84XG0_MANES Q84XG0 SubName: Full=NBS-LRR resistance protein RGH1; [Manihot esculenta (Cassava) (Jatropha manihot).]	8.32866e-29	gnl|BL_ORD_ID|92099 3694.eugene3.00062015 (Populus trichocarpa)	9.23605e-18	NA	NA
snap-gi|445147923|gb|AJJZ011157402.1|-processed-gene-0.0	gi|445147923|gb|AJJZ011157402.1|	maker	gene	44	739	0	-	0	gnl|BL_ORD_ID|583135 B9SQA5_RICCO B9SQA5 SubName: Full=Disease resistance protein RFL1, putative; EC=3.1.3.16; [Ricinus communis (Castor bean).]	2.89181e-40	gnl|BL_ORD_ID|110295 3694.fgenesh4_pg.C_scaffold_329000001 (Populus trichocarpa)	2.2891e-39	gnl|BL_ORD_ID|103381 sp|P60838|DRL1_ARATH Probable disease resistance protein At1g12280 OS=Arabidopsis thaliana GN=At1g12280 PE=3 SV=1	1.21171e-08
snap-gi|445147989|gb|AJJZ011157336.1|-processed-gene-0.0	gi|445147989|gb|AJJZ011157336.1|	maker	gene	22	507	0	-	0	gnl|BL_ORD_ID|518795 B9HLE9_POPTR B9HLE9 SubName: Full=Predicted protein; [Populus trichocarpa (Western balsam poplar) (Populus balsamifera]	2.29118e-25	gnl|BL_ORD_ID|106339 3694.fgenesh4_pg.C_LG_VIII001643 (Populus trichocarpa)	8.0168e-25	NA	NA
snap-gi|445148409|gb|AJJZ011157121.1|-processed-gene-0.0	gi|445148409|gb|AJJZ011157121.1|	maker	gene	27	841	0	+	0	gnl|BL_ORD_ID|576773 B9S720_RICCO B9S720 SubName: Full=Disease resistance protein RFL1, putative; EC=3.1.3.16; [Ricinus communis (Castor bean).]	9.61488e-21	NA	NA	NA	NA
snap-gi|445148798|gb|AJJZ011156733.1|-processed-gene-0.0	gi|445148798|gb|AJJZ011156733.1|	maker	gene	35	569	0	+	0	gnl|BL_ORD_ID|534498 B9N0L1_POPTR B9N0L1 SubName: Full=Predicted protein; [Populus trichocarpa (Western balsam poplar) (Populus balsamifera]	2.20695e-17	gnl|BL_ORD_ID|111300 3694.fgenesh4_pg.C_scaffold_86000113 (Populus trichocarpa)	7.72208e-17	NA	NA
snap-gi|445149462|gb|AJJZ011156544.1|-processed-gene-0.0	gi|445149462|gb|AJJZ011156544.1|	maker	gene	37	870	0	-	0	gnl|BL_ORD_ID|567322 B9REY6_RICCO B9REY6 SubName: Full=Phosphoprotein phosphatase, putative; EC=3.1.3.16; [Ricinus communis (Castor bean).]	1.51503e-106	gnl|BL_ORD_ID|99505 3694.eugene3.03110007 (Populus trichocarpa)	8.88989e-92	gnl|BL_ORD_ID|386665 sp|Q42484|RPS2_ARATH Disease resistance protein RPS2 OS=Arabidopsis thaliana GN=RPS2 PE=1 SV=1	4.4676e-15
snap-gi|445149691|gb|AJJZ011156437.1|-processed-gene-0.0	gi|445149691|gb|AJJZ011156437.1|	maker	gene	170	661	0	+	0	NA	NA	NA	NA	NA	NA
snap-gi|445150324|gb|AJJZ011156196.1|-processed-gene-0.0	gi|445150324|gb|AJJZ011156196.1|	maker	gene	33	500	0	+	0	gnl|BL_ORD_ID|206731 Q1S5K2_MEDTR Q1S5K2 SubName: Full=Probable integrase-common tobacco-related; [Medicago truncatula (Barrel medic) (Medicago tribuloides).]	1.19521e-73	gnl|BL_ORD_ID|132194 3702.AT1G36830.1-P (Arabidopsis thaliana)	2.14034e-37	gnl|BL_ORD_ID|302074 sp|P03360|POL_AVIRE Pol polyprotein (Fragment) OS=Avian reticuloendotheliosis virus GN=pol PE=3 SV=1	4.98147e-11
snap-gi|445150636|gb|AJJZ011156028.1|-processed-gene-0.0	gi|445150636|gb|AJJZ011156028.1|	maker	gene	71	403	0	+	0	gnl|BL_ORD_ID|518795 B9HLE9_POPTR B9HLE9 SubName: Full=Predicted protein; [Populus trichocarpa (Western balsam poplar) (Populus balsamifera]	6.32972e-28	gnl|BL_ORD_ID|106339 3694.fgenesh4_pg.C_LG_VIII001643 (Populus trichocarpa)	2.21476e-27	NA	NA
snap-gi|445150802|gb|AJJZ011155943.1|-processed-gene-0.0	gi|445150802|gb|AJJZ011155943.1|	maker	gene	168	684	0	+	0	gnl|BL_ORD_ID|534498 B9N0L1_POPTR B9N0L1 SubName: Full=Predicted protein; [Populus trichocarpa (Western balsam poplar) (Populus balsamifera]	1.14808e-11	gnl|BL_ORD_ID|111300 3694.fgenesh4_pg.C_scaffold_86000113 (Populus trichocarpa)	4.0171e-11	NA	NA
snap-gi|445151015|gb|AJJZ011155834.1|-processed-gene-0.0	gi|445151015|gb|AJJZ011155834.1|	maker	gene	6	635	0	-	0	gnl|BL_ORD_ID|582443 B9SNB3_RICCO B9SNB3 SubName: Full=Putative uncharacterized protein; [Ricinus communis (Castor bean).]	2.88101e-84	gnl|BL_ORD_ID|100971 3694.eugene3.15420003 (Populus trichocarpa)	1.46224e-72	gnl|BL_ORD_ID|338519 sp|Q7XA40|RGA3_SOLBU Putative disease resistance protein RGA3 OS=Solanum bulbocastanum GN=RGA3 PE=2 SV=2	1.82276e-27
snap-gi|445152242|gb|AJJZ011155363.1|-processed-gene-0.0	gi|445152242|gb|AJJZ011155363.1|	maker	gene	30	873	0	-	0	gnl|BL_ORD_ID|198376 Q84XG0_MANES Q84XG0 SubName: Full=NBS-LRR resistance protein RGH1; [Manihot esculenta (Cassava) (Jatropha manihot).]	2.69735e-83	gnl|BL_ORD_ID|92099 3694.eugene3.00062015 (Populus trichocarpa)	9.17908e-37	gnl|BL_ORD_ID|338516 sp|Q7XBQ9|RGA2_SOLBU Disease resistance protein RGA2 OS=Solanum bulbocastanum GN=RGA2 PE=1 SV=1	6.51432e-26
snap-gi|445153309|gb|AJJZ011154863.1|-processed-gene-0.0	gi|445153309|gb|AJJZ011154863.1|	maker	gene	5	360	0	-	0	gnl|BL_ORD_ID|747493 A5CAD1_VITVI A5CAD1 SubName: Full=Putative uncharacterized protein; [Vitis vinifera (Grape).]	1.51769e-42	gnl|BL_ORD_ID|1482634 39947.LOC_Os07g16010.1 (Oryza sativa)	8.0982e-34	NA	NA
snap-gi|445153914|gb|AJJZ011154498.1|-processed-gene-0.0	gi|445153914|gb|AJJZ011154498.1|	maker	gene	25	245	0	+	0	gnl|BL_ORD_ID|736324 A5BD72_VITVI A5BD72 SubName: Full=Putative uncharacterized protein; [Vitis vinifera (Grape).]	1.17636e-14	gnl|BL_ORD_ID|1257861 29760.GSVIVG00003791001 (Vitis vinifera)	1.42819e-14	NA	NA
snap-gi|445154025|gb|AJJZ011154435.1|-processed-gene-0.0	gi|445154025|gb|AJJZ011154435.1|	maker	gene	25	785	0	-	0	gnl|BL_ORD_ID|538511 B9NCL4_POPTR B9NCL4 SubName: Full=Cc-nbs-lrr resistance protein; [Populus trichocarpa (Western balsam poplar) (Populus balsamifera]	9.15065e-53	gnl|BL_ORD_ID|110295 3694.fgenesh4_pg.C_scaffold_329000001 (Populus trichocarpa)	3.2018e-52	NA	NA
snap-gi|445154225|gb|AJJZ011154322.1|-processed-gene-0.0	gi|445154225|gb|AJJZ011154322.1|	maker	gene	174	512	0	-	0	gnl|BL_ORD_ID|647271 Q6L3Q0_SOLDE Q6L3Q0 SubName: Full=Polyprotein, putative; [Solanum demissum (Wild potato).]	4.17316e-46	gnl|BL_ORD_ID|1501285 39947.LOC_Os11g44780.1 (Oryza sativa)	7.03718e-41	gnl|BL_ORD_ID|302071 sp|P10978|POLX_TOBAC Retrovirus-related Pol polyprotein from transposon TNT 1-94 OS=Nicotiana tabacum PE=2 SV=1	2.00923e-24
snap-gi|445155321|gb|AJJZ011153803.1|-processed-gene-0.0	gi|445155321|gb|AJJZ011153803.1|	maker	gene	182	490	0	-	0	gnl|BL_ORD_ID|541727 B9P5Z9_POPTR B9P5Z9 SubName: Full=Cc-nbs resistance protein; [Populus trichocarpa (Western balsam poplar) (Populus balsamifera]	1.26897e-19	gnl|BL_ORD_ID|102510 3694.eugene3.39080001 (Populus trichocarpa)	4.44009e-19	NA	NA
snap-gi|445156421|gb|AJJZ011153127.1|-processed-gene-0.0	gi|445156421|gb|AJJZ011153127.1|	maker	gene	181	522	0	+	0	gnl|BL_ORD_ID|747307 A5C9U3_VITVI A5C9U3 SubName: Full=Putative uncharacterized protein; [Vitis vinifera (Grape).]	1.97726e-24	gnl|BL_ORD_ID|106853 3694.fgenesh4_pg.C_LG_XI000380 (Populus trichocarpa)	4.28501e-14	NA	NA
snap-gi|445156592|gb|AJJZ011152998.1|-processed-gene-0.0	gi|445156592|gb|AJJZ011152998.1|	maker	gene	1	1033	0	+	0	gnl|BL_ORD_ID|512279 B9H1V7_POPTR B9H1V7 SubName: Full=Predicted protein; [Populus trichocarpa (Western balsam poplar) (Populus balsamifera]	8.21198e-87	gnl|BL_ORD_ID|104682 3694.fgenesh4_pg.C_LG_IV000166 (Populus trichocarpa)	2.87336e-86	gnl|BL_ORD_ID|419254 sp|Q39086|SD17_ARATH Receptor-like serine/threonine-protein kinase SD1-7 OS=Arabidopsis thaliana GN=SD17 PE=1 SV=1	5.02879e-60
snap-gi|445157031|gb|AJJZ011152735.1|-processed-gene-0.0	gi|445157031|gb|AJJZ011152735.1|	maker	gene	73	380	0	-	0	gnl|BL_ORD_ID|738076 A5BI89_VITVI A5BI89 SubName: Full=Putative uncharacterized protein; [Vitis vinifera (Grape).]	2.14219e-24	gnl|BL_ORD_ID|1280358 29760.GSVIVG00032950001 (Vitis vinifera)	7.958e-25	NA	NA
snap-gi|445157342|gb|AJJZ011152464.1|-processed-gene-0.0	gi|445157342|gb|AJJZ011152464.1|	maker	gene	18	578	0	-	0	gnl|BL_ORD_ID|730358 A5AW27_VITVI A5AW27 SubName: Full=Putative uncharacterized protein; [Vitis vinifera (Grape).]	1.20628e-39	gnl|BL_ORD_ID|103612 3694.fgenesh4_pg.C_LG_I002461 (Populus trichocarpa)	8.55251e-39	NA	NA
snap-gi|445158020|gb|AJJZ011151968.1|-processed-gene-0.0	gi|445158020|gb|AJJZ011151968.1|	maker	gene	52	478	0	-	0	gnl|BL_ORD_ID|647271 Q6L3Q0_SOLDE Q6L3Q0 SubName: Full=Polyprotein, putative; [Solanum demissum (Wild potato).]	7.53156e-49	gnl|BL_ORD_ID|1470483 39947.LOC_Os04g48150.1 (Oryza sativa)	1.93804e-38	gnl|BL_ORD_ID|302071 sp|P10978|POLX_TOBAC Retrovirus-related Pol polyprotein from transposon TNT 1-94 OS=Nicotiana tabacum PE=2 SV=1	8.03493e-28
snap-gi|445158123|gb|AJJZ011151870.1|-processed-gene-0.0	gi|445158123|gb|AJJZ011151870.1|	maker	gene	79	489	0	-	0	gnl|BL_ORD_ID|723227 B0FBS2_9ROSI B0FBS2 SubName: Full=Putative uncharacterized protein; [Vitis hybrid cultivar.]	7.08029e-27	gnl|BL_ORD_ID|1257861 29760.GSVIVG00003791001 (Vitis vinifera)	9.51553e-28	NA	NA
snap-gi|445158305|gb|AJJZ011151696.1|-processed-gene-0.0	gi|445158305|gb|AJJZ011151696.1|	maker	gene	95	662	0	+	0	gnl|BL_ORD_ID|567380 B9RF44_RICCO B9RF44 SubName: Full=Protein binding protein, putative; [Ricinus communis (Castor bean).]	2.45997e-65	gnl|BL_ORD_ID|119929 3694.gw1.674.8.1 (Populus trichocarpa)	8.26089e-50	NA	NA
snap-gi|445159095|gb|AJJZ011151063.1|-processed-gene-0.0	gi|445159095|gb|AJJZ011151063.1|	maker	gene	11	424	0	-	0	NA	NA	NA	NA	NA	NA
snap-gi|445159110|gb|AJJZ011151048.1|-processed-gene-0.0	gi|445159110|gb|AJJZ011151048.1|	maker	gene	46	543	0	-	0	gnl|BL_ORD_ID|581724 B9SL89_RICCO B9SL89 SubName: Full=Disease resistance protein RGA2, putative; EC=3.1.3.16; [Ricinus communis (Castor bean).]	5.21008e-56	gnl|BL_ORD_ID|100971 3694.eugene3.15420003 (Populus trichocarpa)	1.07733e-45	gnl|BL_ORD_ID|338512 sp|Q7XA42|RGA1_SOLBU Putative disease resistance protein RGA1 OS=Solanum bulbocastanum GN=RGA1 PE=2 SV=2	6.46759e-10
snap-gi|445159208|gb|AJJZ011150954.1|-processed-gene-0.0	gi|445159208|gb|AJJZ011150954.1|	maker	gene	31	4615	0	+	0	gnl|BL_ORD_ID|584519 B9SU94_RICCO B9SU94 SubName: Full=Breast carcinoma amplified sequence, putative; Flags: Fragment; [Ricinus communis (Castor bean).]	2.01811e-145	gnl|BL_ORD_ID|95595 3694.eugene3.00150362 (Populus trichocarpa)	2.35721e-141	gnl|BL_ORD_ID|430993 sp|Q949S9|SPF27_ARATH Pre-mRNA-splicing factor SPF27 homolog OS=Arabidopsis thaliana GN=MOS4 PE=1 SV=1	3.46159e-115
snap-gi|445159209|gb|AJJZ011150953.1|-processed-gene-0.0	gi|445159209|gb|AJJZ011150953.1|	maker	gene	325	823	0	+	0	NA	NA	NA	NA	NA	NA
snap-gi|445159209|gb|AJJZ011150953.1|-processed-gene-0.1	gi|445159209|gb|AJJZ011150953.1|	maker	gene	886	2493	0	+	0	gnl|BL_ORD_ID|584518 B9SU93_RICCO B9SU93 SubName: Full=Amino acid transporter, putative; [Ricinus communis (Castor bean).]	3.64877e-41	gnl|BL_ORD_ID|1267543 29760.GSVIVG00017782001 (Vitis vinifera)	5.60727e-33	gnl|BL_ORD_ID|292187 sp|Q8S9K7|PEX32_ARATH Peroxisome biogenesis protein 3-2 OS=Arabidopsis thaliana GN=PEX3-2 PE=2 SV=1	4.20969e-22
snap-gi|445159210|gb|AJJZ011150952.1|-processed-gene-0.0	gi|445159210|gb|AJJZ011150952.1|	maker	gene	738	1721	0	+	0	gnl|BL_ORD_ID|584518 B9SU93_RICCO B9SU93 SubName: Full=Amino acid transporter, putative; [Ricinus communis (Castor bean).]	6.43355e-25	gnl|BL_ORD_ID|84615 3694.estExt_Genewise1_v1.C_LG_XII0062 (Populus trichocarpa)	3.75008e-23	gnl|BL_ORD_ID|292187 sp|Q8S9K7|PEX32_ARATH Peroxisome biogenesis protein 3-2 OS=Arabidopsis thaliana GN=PEX3-2 PE=2 SV=1	4.21966e-20
snap-gi|445159211|gb|AJJZ011150951.1|-processed-gene-0.0	gi|445159211|gb|AJJZ011150951.1|	maker	gene	709	5106	0	+	0	gnl|BL_ORD_ID|584515 B9SU90_RICCO B9SU90 SubName: Full=Zinc finger protein, putative; [Ricinus communis (Castor bean).]	0	gnl|BL_ORD_ID|86297 3694.estExt_fgenesh4_pg.C_LG_III1345 (Populus trichocarpa)	0	gnl|BL_ORD_ID|279801 sp|Q8VYZ0|ORTH2_ARATH E3 ubiquitin-protein ligase ORTHRUS 2 OS=Arabidopsis thaliana GN=ORTH2 PE=1 SV=1	0
snap-gi|445159213|gb|AJJZ011150949.1|-processed-gene-0.0	gi|445159213|gb|AJJZ011150949.1|	maker	gene	338	1305	0	-	0	gnl|BL_ORD_ID|524108 B9I2G9_POPTR B9I2G9 SubName: Full=Predicted protein; [Populus trichocarpa (Western balsam poplar) (Populus balsamifera]	0	gnl|BL_ORD_ID|88797 3694.estExt_fgenesh4_pm.C_LG_XII0164 (Populus trichocarpa)	0	gnl|BL_ORD_ID|141465 sp|Q39836|GBLP_SOYBN Guanine nucleotide-binding protein subunit beta-like protein OS=Glycine max PE=1 SV=1	0
snap-gi|445159422|gb|AJJZ011150745.1|-processed-gene-0.0	gi|445159422|gb|AJJZ011150745.1|	maker	gene	26	461	0	-	0	gnl|BL_ORD_ID|741319 A5BSK6_VITVI A5BSK6 SubName: Full=Putative uncharacterized protein; [Vitis vinifera (Grape).]	8.47379e-47	gnl|BL_ORD_ID|1275435 29760.GSVIVG00027110001 (Vitis vinifera)	4.90788e-46	NA	NA
snap-gi|445159604|gb|AJJZ011150567.1|-processed-gene-0.0	gi|445159604|gb|AJJZ011150567.1|	maker	gene	197	409	0	+	0	gnl|BL_ORD_ID|777729 Q850H3_VITVI Q850H3 SubName: Full=Gag-pol polyprotein; Flags: Fragment; [Vitis vinifera (Grape).]	5.15446e-32	gnl|BL_ORD_ID|1266991 29760.GSVIVG00017091001 (Vitis vinifera)	9.4666e-32	NA	NA
snap-gi|445160113|gb|AJJZ011150208.1|-processed-gene-0.0	gi|445160113|gb|AJJZ011150208.1|	maker	gene	35	714	0	-	0	gnl|BL_ORD_ID|747493 A5CAD1_VITVI A5CAD1 SubName: Full=Putative uncharacterized protein; [Vitis vinifera (Grape).]	8.90476e-89	gnl|BL_ORD_ID|1503993 39947.LOC_Os12g26810.1 (Oryza sativa)	1.31537e-78	gnl|BL_ORD_ID|457203 sp|P0CT40|TF29_SCHPO Transposon Tf2-9 polyprotein OS=Schizosaccharomyces pombe (strain 972 / ATCC 24843) GN=Tf2-9 PE=3 SV=1	1.39656e-14
snap-gi|445160521|gb|AJJZ011149810.1|-processed-gene-0.0	gi|445160521|gb|AJJZ011149810.1|	maker	gene	74	792	0	+	0	gnl|BL_ORD_ID|122546 C6TM49_SOYBN C6TM49 SubName: Full=Putative uncharacterized protein; [Glycine max (Soybean) (Glycine hispida).]	7.44914e-40	gnl|BL_ORD_ID|83316 3694.estExt_Genewise1_v1.C_880303 (Populus trichocarpa)	5.55253e-38	gnl|BL_ORD_ID|39429 sp|P37707|B2_DAUCA B2 protein OS=Daucus carota PE=2 SV=1	8.85697e-34
snap-gi|445160668|gb|AJJZ011149664.1|-processed-gene-0.0	gi|445160668|gb|AJJZ011149664.1|	maker	gene	23	430	0	+	0	gnl|BL_ORD_ID|196440 E4Z8N8_MALDO E4Z8N8 SubName: Full=Putative RNA-directed DNA polymerase (Reverse transcriptase); [Malus domestica (Apple) (Pyrus malus).]	3.95276e-61	gnl|BL_ORD_ID|1447308 39946.BGIOSIBSE038324 (Oryza indica)	1.07248e-54	gnl|BL_ORD_ID|301999 sp|P16423|POLR_DROME Retrovirus-related Pol polyprotein from type-2 retrotransposable element R2DM OS=Drosophila melanogaster GN=pol PE=4 SV=1	2.95809e-11
snap-gi|445161126|gb|AJJZ011149207.1|-processed-gene-0.0	gi|445161126|gb|AJJZ011149207.1|	maker	gene	9	497	0	+	0	gnl|BL_ORD_ID|61846 Q2MCK3_CITSI Q2MCK3 SubName: Full=Polyprotein; Flags: Fragment; [Citrus sinensis (Sweet orange) (Citrus aurantium var. sinensis).]	6.87361e-78	gnl|BL_ORD_ID|1491325 39947.LOC_Os09g14320.1 (Oryza sativa)	3.52106e-68	gnl|BL_ORD_ID|534733 sp|Q7LHG5|YI31B_YEAST Transposon Ty3-I Gag-Pol polyprotein OS=Saccharomyces cerevisiae (strain ATCC 204508 / S288c) GN=TY3B-I PE=3 SV=2	9.19717e-25
snap-gi|445161145|gb|AJJZ011149188.1|-processed-gene-0.0	gi|445161145|gb|AJJZ011149188.1|	maker	gene	38	574	0	-	0	gnl|BL_ORD_ID|207707 Q2HUP4_MEDTR Q2HUP4 SubName: Full=Endonuclease/exonuclease/phosphatase; [Medicago truncatula (Barrel medic) (Medicago tribuloides).]	1.33989e-09	gnl|BL_ORD_ID|1447308 39946.BGIOSIBSE038324 (Oryza indica)	5.07679e-58	gnl|BL_ORD_ID|57306 sp|O02751|CFDP2_BOVIN Craniofacial development protein 2 OS=Bos taurus GN=CFDP2 PE=1 SV=2	1.72457e-13
snap-gi|445161213|gb|AJJZ011149120.1|-processed-gene-0.0	gi|445161213|gb|AJJZ011149120.1|	maker	gene	69	587	0	+	0	gnl|BL_ORD_ID|730436 A5AWA5_VITVI A5AWA5 SubName: Full=Putative uncharacterized protein; [Vitis vinifera (Grape).]	4.66215e-74	gnl|BL_ORD_ID|1491982 39947.LOC_Os09g21390.1 (Oryza sativa)	2.89618e-56	gnl|BL_ORD_ID|302071 sp|P10978|POLX_TOBAC Retrovirus-related Pol polyprotein from transposon TNT 1-94 OS=Nicotiana tabacum PE=2 SV=1	2.26185e-36
snap-gi|445161332|gb|AJJZ011149001.1|-processed-gene-0.0	gi|445161332|gb|AJJZ011149001.1|	maker	gene	55	504	0	+	0	gnl|BL_ORD_ID|834872 C4JB60_MAIZE C4JB60 SubName: Full=Putative uncharacterized protein; [Zea mays (Maize).]	1.91341e-40	gnl|BL_ORD_ID|1447308 39946.BGIOSIBSE038324 (Oryza indica)	1.84235e-37	NA	NA
snap-gi|445161633|gb|AJJZ011148700.1|-processed-gene-0.0	gi|445161633|gb|AJJZ011148700.1|	maker	gene	344	658	0	-	0	gnl|BL_ORD_ID|584580 B9SUF5_RICCO B9SUF5 SubName: Full=Leucine-rich repeat containing protein, putative; EC=3.1.3.16; [Ricinus communis (Castor bean).]	1.04918e-28	gnl|BL_ORD_ID|107720 3694.fgenesh4_pg.C_LG_XV000879 (Populus trichocarpa)	3.85958e-27	gnl|BL_ORD_ID|338516 sp|Q7XBQ9|RGA2_SOLBU Disease resistance protein RGA2 OS=Solanum bulbocastanum GN=RGA2 PE=1 SV=1	2.05201e-10
snap-gi|445161634|gb|AJJZ011148699.1|-processed-gene-0.0	gi|445161634|gb|AJJZ011148699.1|	maker	gene	30	892	0	+	0	gnl|BL_ORD_ID|567322 B9REY6_RICCO B9REY6 SubName: Full=Phosphoprotein phosphatase, putative; EC=3.1.3.16; [Ricinus communis (Castor bean).]	8.18511e-34	gnl|BL_ORD_ID|94636 3694.eugene3.00130148 (Populus trichocarpa)	3.29023e-25	NA	NA
snap-gi|445161757|gb|AJJZ011148576.1|-processed-gene-0.0	gi|445161757|gb|AJJZ011148576.1|	maker	gene	96	908	0	+	0	gnl|BL_ORD_ID|12650 D1GEG7_BRARP D1GEG7 SubName: Full=Disease resistance protein; [Brassica rapa subsp. pekinensis (Chinese cabbage) (Brassica]	1.5402e-87	gnl|BL_ORD_ID|144701 3702.AT3G30838.1-P (Arabidopsis thaliana)	4.62364e-85	gnl|BL_ORD_ID|301621 sp|P20825|POL2_DROME Retrovirus-related Pol polyprotein from transposon 297 OS=Drosophila melanogaster GN=pol PE=4 SV=1	5.13046e-58
snap-gi|445162231|gb|AJJZ011148414.1|-processed-gene-0.0	gi|445162231|gb|AJJZ011148414.1|	maker	gene	17	328	0	+	0	gnl|BL_ORD_ID|518795 B9HLE9_POPTR B9HLE9 SubName: Full=Predicted protein; [Populus trichocarpa (Western balsam poplar) (Populus balsamifera]	2.31636e-16	gnl|BL_ORD_ID|98928 3694.eugene3.01700034 (Populus trichocarpa)	1.16197e-16	NA	NA
snap-gi|445162271|gb|AJJZ011148374.1|-processed-gene-0.0	gi|445162271|gb|AJJZ011148374.1|	maker	gene	11	554	0	-	0	gnl|BL_ORD_ID|767148 F6HD40_VITVI F6HD40 SubName: Full=Putative uncharacterized protein; [Vitis vinifera (Grape).]	2.24711e-43	gnl|BL_ORD_ID|120122 3694.gw1.790.3.1 (Populus trichocarpa)	6.34103e-45	gnl|BL_ORD_ID|504061 sp|Q9LPZ3|Y1141_ARATH G-type lectin S-receptor-like serine/threonine-protein kinase At1g11410 OS=Arabidopsis thaliana GN=At1g11410 PE=3 SV=3	7.21495e-35
snap-gi|445162503|gb|AJJZ011148174.1|-processed-gene-0.0	gi|445162503|gb|AJJZ011148174.1|	maker	gene	152	616	0	+	0	gnl|BL_ORD_ID|647193 Q6F2D6_SOLDE Q6F2D6 SubName: Full=Putative polyprotein, identical; [Solanum demissum (Wild potato).]	4.28504e-32	gnl|BL_ORD_ID|1455887 39947.LOC_Os02g12320.1 (Oryza sativa)	5.17781e-29	NA	NA
snap-gi|445162723|gb|AJJZ011147976.1|-processed-gene-0.0	gi|445162723|gb|AJJZ011147976.1|	maker	gene	39	314	0	+	0	NA	NA	NA	NA	NA	NA
snap-gi|445162731|gb|AJJZ011147968.1|-processed-gene-0.0	gi|445162731|gb|AJJZ011147968.1|	maker	gene	921	1844	0	-	0	gnl|BL_ORD_ID|569887 B9RMA7_RICCO B9RMA7 SubName: Full=Transcription factor, putative; [Ricinus communis (Castor bean).]	1.88517e-144	gnl|BL_ORD_ID|103279 3694.fgenesh4_pg.C_LG_I000533 (Populus trichocarpa)	2.64558e-138	gnl|BL_ORD_ID|455778 sp|Q9LSD5|TCP20_ARATH Transcription factor TCP20 OS=Arabidopsis thaliana GN=TCP20 PE=1 SV=1	6.1662e-67
snap-gi|445162732|gb|AJJZ011147967.1|-processed-gene-0.1	gi|445162732|gb|AJJZ011147967.1|	maker	gene	3259	6569	0	-	0	gnl|BL_ORD_ID|569886 B9RMA6_RICCO B9RMA6 SubName: Full=Amino acid binding protein, putative; [Ricinus communis (Castor bean).]	0	gnl|BL_ORD_ID|1259801 29760.GSVIVG00006985001 (Vitis vinifera)	0	gnl|BL_ORD_ID|149130 sp|A4VJR9|GLND_PSEU5 Bifunctional uridylyltransferase/uridylyl-removing enzyme OS=Pseudomonas stutzeri (strain A1501) GN=glnD PE=3 SV=1	8.44712e-10
snap-gi|445162733|gb|AJJZ011147966.1|-processed-gene-0.0	gi|445162733|gb|AJJZ011147966.1|	maker	gene	1656	3574	0	+	0	gnl|BL_ORD_ID|569883 B9RMA3_RICCO B9RMA3 SubName: Full=Putative uncharacterized protein; [Ricinus communis (Castor bean).]	1.01604e-30	gnl|BL_ORD_ID|1259795 29760.GSVIVG00006979001 (Vitis vinifera)	9.27001e-29	NA	NA
snap-gi|445162733|gb|AJJZ011147966.1|-processed-gene-0.2	gi|445162733|gb|AJJZ011147966.1|	maker	gene	6002	10430	0	+	0	gnl|BL_ORD_ID|569883 B9RMA3_RICCO B9RMA3 SubName: Full=Putative uncharacterized protein; [Ricinus communis (Castor bean).]	0	gnl|BL_ORD_ID|1599026 59689.fgenesh2_kg.1__2900__AT1G27430.1 (Arabidopsis lyrata)	3.0898e-87	NA	NA
snap-gi|445162760|gb|AJJZ011147947.1|-processed-gene-0.0	gi|445162760|gb|AJJZ011147947.1|	maker	gene	7	804	0	-	0	gnl|BL_ORD_ID|565941 B9RB01_RICCO B9RB01 SubName: Full=Putative uncharacterized protein; [Ricinus communis (Castor bean).]	1.35352e-34	gnl|BL_ORD_ID|102974 3694.eugene3.79170001 (Populus trichocarpa)	2.76344e-20	NA	NA
snap-gi|445162813|gb|AJJZ011147894.1|-processed-gene-0.0	gi|445162813|gb|AJJZ011147894.1|	maker	gene	495	809	0	-	0	gnl|BL_ORD_ID|581724 B9SL89_RICCO B9SL89 SubName: Full=Disease resistance protein RGA2, putative; EC=3.1.3.16; [Ricinus communis (Castor bean).]	4.55585e-31	gnl|BL_ORD_ID|99536 3694.eugene3.03280009 (Populus trichocarpa)	1.96325e-21	gnl|BL_ORD_ID|338521 sp|Q7XA39|RGA4_SOLBU Putative disease resistance protein RGA4 OS=Solanum bulbocastanum GN=RGA4 PE=2 SV=1	4.82231e-17
snap-gi|445163082|gb|AJJZ011147725.1|-processed-gene-0.0	gi|445163082|gb|AJJZ011147725.1|	maker	gene	68	421	0	+	0	gnl|BL_ORD_ID|61846 Q2MCK3_CITSI Q2MCK3 SubName: Full=Polyprotein; Flags: Fragment; [Citrus sinensis (Sweet orange) (Citrus aurantium var. sinensis).]	4.57938e-51	gnl|BL_ORD_ID|1478766 39947.LOC_Os06g27580.1 (Oryza sativa)	1.30943e-43	gnl|BL_ORD_ID|457203 sp|P0CT40|TF29_SCHPO Transposon Tf2-9 polyprotein OS=Schizosaccharomyces pombe (strain 972 / ATCC 24843) GN=Tf2-9 PE=3 SV=1	2.80534e-16
snap-gi|445163190|gb|AJJZ011147624.1|-processed-gene-0.0	gi|445163190|gb|AJJZ011147624.1|	maker	gene	121	632	0	+	0	gnl|BL_ORD_ID|730119 A5AVD6_VITVI A5AVD6 SubName: Full=Putative uncharacterized protein; [Vitis vinifera (Grape).]	4.74632e-29	gnl|BL_ORD_ID|1257047 29760.GSVIVG00002780001 (Vitis vinifera)	3.96754e-29	NA	NA
snap-gi|445163851|gb|AJJZ011147053.1|-processed-gene-0.0	gi|445163851|gb|AJJZ011147053.1|	maker	gene	78	466	0	-	0	gnl|BL_ORD_ID|724042 A5ACZ5_VITVI A5ACZ5 SubName: Full=Putative uncharacterized protein; [Vitis vinifera (Grape).]	4.67291e-20	NA	NA	NA	NA
snap-gi|445164090|gb|AJJZ011146898.1|-processed-gene-0.0	gi|445164090|gb|AJJZ011146898.1|	maker	gene	86	670	0	-	0	gnl|BL_ORD_ID|566431 B9RCE3_RICCO B9RCE3 SubName: Full=Putative uncharacterized protein; [Ricinus communis (Castor bean).]	3.57995e-13	gnl|BL_ORD_ID|106432 3694.fgenesh4_pg.C_LG_X000246 (Populus trichocarpa)	3.11558e-11	NA	NA
snap-gi|445164582|gb|AJJZ011146419.1|-processed-gene-0.0	gi|445164582|gb|AJJZ011146419.1|	maker	gene	122	754	0	-	0	gnl|BL_ORD_ID|543540 B9PBF2_POPTR B9PBF2 SubName: Full=Predicted protein; [Populus trichocarpa (Western balsam poplar) (Populus balsamifera]	6.85181e-11	gnl|BL_ORD_ID|100733 3694.eugene3.136680001 (Populus trichocarpa)	2.39744e-10	NA	NA
snap-gi|445165306|gb|AJJZ011145781.1|-processed-gene-0.0	gi|445165306|gb|AJJZ011145781.1|	maker	gene	20	955	0	+	0	gnl|BL_ORD_ID|567322 B9REY6_RICCO B9REY6 SubName: Full=Phosphoprotein phosphatase, putative; EC=3.1.3.16; [Ricinus communis (Castor bean).]	1.02786e-23	gnl|BL_ORD_ID|110295 3694.fgenesh4_pg.C_scaffold_329000001 (Populus trichocarpa)	2.71638e-20	NA	NA
snap-gi|445165409|gb|AJJZ011145682.1|-processed-gene-0.0	gi|445165409|gb|AJJZ011145682.1|	maker	gene	7	297	0	-	0	gnl|BL_ORD_ID|523443 B9I0G7_POPTR B9I0G7 SubName: Full=Predicted protein; Flags: Fragment; [Populus trichocarpa (Western balsam poplar) (Populus balsamifera]	2.46873e-25	gnl|BL_ORD_ID|125916 3694.gw1.XI.610.1 (Populus trichocarpa)	8.63804e-25	gnl|BL_ORD_ID|512260 sp|Q9ZUI0|Y2241_ARATH Putative leucine-rich repeat receptor-like serine/threonine-protein kinase At2g24130 OS=Arabidopsis thaliana GN=At2g24130 PE=3 SV=1	7.917e-14
snap-gi|445165577|gb|AJJZ011145520.1|-processed-gene-0.0	gi|445165577|gb|AJJZ011145520.1|	maker	gene	5076	6765	0	+	0	gnl|BL_ORD_ID|566415 B9RCC7_RICCO B9RCC7 SubName: Full=Putative uncharacterized protein; [Ricinus communis (Castor bean).]	1.79679e-12	NA	NA	NA	NA
snap-gi|445165577|gb|AJJZ011145520.1|-processed-gene-0.1	gi|445165577|gb|AJJZ011145520.1|	maker	gene	6817	9614	0	+	0	gnl|BL_ORD_ID|566415 B9RCC7_RICCO B9RCC7 SubName: Full=Putative uncharacterized protein; [Ricinus communis (Castor bean).]	0	gnl|BL_ORD_ID|113516 3694.grail3.0008048401 (Populus trichocarpa)	3.18179e-133	NA	NA
snap-gi|445165580|gb|AJJZ011145517.1|-processed-gene-0.0	gi|445165580|gb|AJJZ011145517.1|	maker	gene	16	2201	0	-	0	gnl|BL_ORD_ID|140005 C9EA48_HEVBR C9EA48 SubName: Full=Plasma membrane aquaporin 1; [Hevea brasiliensis (Para rubber tree) (Siphonia brasiliensis).]	0	gnl|BL_ORD_ID|83667 3694.estExt_Genewise1_v1.C_LG_III0271 (Populus trichocarpa)	5.30632e-168	gnl|BL_ORD_ID|296994 sp|Q39196|PIP14_ARATH Probable aquaporin PIP1-4 OS=Arabidopsis thaliana GN=PIP1.4 PE=1 SV=1	4.44916e-164
snap-gi|445165763|gb|AJJZ011145338.1|-processed-gene-0.0	gi|445165763|gb|AJJZ011145338.1|	maker	gene	47	583	0	-	0	gnl|BL_ORD_ID|576773 B9S720_RICCO B9S720 SubName: Full=Disease resistance protein RFL1, putative; EC=3.1.3.16; [Ricinus communis (Castor bean).]	5.47043e-23	gnl|BL_ORD_ID|1278789 29760.GSVIVG00031051001 (Vitis vinifera)	6.88642e-16	NA	NA
snap-gi|445165774|gb|AJJZ011145330.1|-processed-gene-0.0	gi|445165774|gb|AJJZ011145330.1|	maker	gene	179	687	0	+	0	gnl|BL_ORD_ID|730119 A5AVD6_VITVI A5AVD6 SubName: Full=Putative uncharacterized protein; [Vitis vinifera (Grape).]	2.37229e-18	NA	NA	NA	NA
snap-gi|445165822|gb|AJJZ011145282.1|-processed-gene-0.0	gi|445165822|gb|AJJZ011145282.1|	maker	gene	303	862	0	-	0	gnl|BL_ORD_ID|773691 F6HXG8_VITVI F6HXG8 SubName: Full=Putative uncharacterized protein; [Vitis vinifera (Grape).]	2.10255e-50	gnl|BL_ORD_ID|1255102 29760.GSVIVG00000279001 (Vitis vinifera)	1.38211e-50	gnl|BL_ORD_ID|65712 sp|F4J5S1|CLU_ARATH Clustered mitochondria protein OS=Arabidopsis thaliana GN=FMT PE=2 SV=1	7.91544e-11
snap-gi|445165824|gb|AJJZ011145280.1|-processed-gene-0.0	gi|445165824|gb|AJJZ011145280.1|	maker	gene	84	906	0	+	0	gnl|BL_ORD_ID|569945 B9RMG5_RICCO B9RMG5 SubName: Full=Putative uncharacterized protein; [Ricinus communis (Castor bean).]	1.88275e-39	gnl|BL_ORD_ID|106613 3694.fgenesh4_pg.C_LG_X001317 (Populus trichocarpa)	1.86723e-28	gnl|BL_ORD_ID|411779 sp|D9UBI3|RTM1A_ARATH Inactive protein RESTRICTED TEV MOVEMENT 1 OS=Arabidopsis thaliana GN=RTM1 PE=3 SV=1	4.37555e-28
snap-gi|445166184|gb|AJJZ011144994.1|-processed-gene-0.0	gi|445166184|gb|AJJZ011144994.1|	maker	gene	72	482	0	-	0	gnl|BL_ORD_ID|747307 A5C9U3_VITVI A5C9U3 SubName: Full=Putative uncharacterized protein; [Vitis vinifera (Grape).]	1.17385e-18	gnl|BL_ORD_ID|106853 3694.fgenesh4_pg.C_LG_XI000380 (Populus trichocarpa)	5.54862e-13	NA	NA
snap-gi|445166438|gb|AJJZ011144748.1|-processed-gene-0.0	gi|445166438|gb|AJJZ011144748.1|	maker	gene	27	496	0	+	0	gnl|BL_ORD_ID|647271 Q6L3Q0_SOLDE Q6L3Q0 SubName: Full=Polyprotein, putative; [Solanum demissum (Wild potato).]	1.46813e-53	gnl|BL_ORD_ID|1480951 39947.LOC_Os06g49350.1 (Oryza sativa)	1.73006e-44	gnl|BL_ORD_ID|302071 sp|P10978|POLX_TOBAC Retrovirus-related Pol polyprotein from transposon TNT 1-94 OS=Nicotiana tabacum PE=2 SV=1	7.62961e-36
snap-gi|445166676|gb|AJJZ011144516.1|-processed-gene-0.1	gi|445166676|gb|AJJZ011144516.1|	maker	gene	1314	4326	0	-	0	gnl|BL_ORD_ID|140276 Q7Y073_HEVBR Q7Y073 SubName: Full=Latex cyanogenic beta glucosidase; [Hevea brasiliensis (Para rubber tree) (Siphonia brasiliensis).]	1.17331e-54	gnl|BL_ORD_ID|124988 3694.gw1.X.1458.1 (Populus trichocarpa)	8.74636e-53	gnl|BL_ORD_ID|41764 sp|Q5N863|BGL04_ORYSJ Beta-glucosidase 4 OS=Oryza sativa subsp. japonica GN=BGLU4 PE=2 SV=1	1.17729e-37
snap-gi|445166676|gb|AJJZ011144516.1|-processed-gene-0.3	gi|445166676|gb|AJJZ011144516.1|	maker	gene	6265	9864	0	-	0	gnl|BL_ORD_ID|569786 B9RM06_RICCO B9RM06 SubName: Full=Beta-glucosidase, putative; EC=3.2.1.21; [Ricinus communis (Castor bean).]	7.60817e-48	gnl|BL_ORD_ID|1258081 29760.GSVIVG00004181001 (Vitis vinifera)	2.15831e-34	gnl|BL_ORD_ID|41846 sp|Q9FIW4|BGL42_ARATH Beta-glucosidase 42 OS=Arabidopsis thaliana GN=BGLU42 PE=2 SV=1	6.78244e-33
snap-gi|445166679|gb|AJJZ011144513.1|-processed-gene-0.0	gi|445166679|gb|AJJZ011144513.1|	maker	gene	545	9051	0	+	0	gnl|BL_ORD_ID|569785 B9RM05_RICCO B9RM05 SubName: Full=Cohesin subunit rad21, putative; [Ricinus communis (Castor bean).]	0	gnl|BL_ORD_ID|86941 3694.estExt_fgenesh4_pg.C_LG_VIII0671 (Populus trichocarpa)	0	gnl|BL_ORD_ID|328620 sp|Q3SWX9|RAD21_BOVIN Double-strand-break repair protein rad21 homolog OS=Bos taurus GN=RAD21 PE=2 SV=1	9.07341e-30
snap-gi|445166681|gb|AJJZ011144511.1|-processed-gene-0.2	gi|445166681|gb|AJJZ011144511.1|	maker	gene	4475	5445	0	+	0	gnl|BL_ORD_ID|569784 B9RM04_RICCO B9RM04 SubName: Full=Leucine zipper-ef-hand containing transmembrane protein, putative; [Ricinus communis (Castor bean).]	1.11507e-50	gnl|BL_ORD_ID|124986 3694.gw1.X.1445.1 (Populus trichocarpa)	1.33958e-45	gnl|BL_ORD_ID|207292 sp|Q5XIN6|LETM1_RAT LETM1 and EF-hand domain-containing protein 1, mitochondrial OS=Rattus norvegicus GN=Letm1 PE=1 SV=1	3.61439e-08
snap-gi|445166682|gb|AJJZ011144510.1|-processed-gene-0.0	gi|445166682|gb|AJJZ011144510.1|	maker	gene	230	1838	0	-	0	gnl|BL_ORD_ID|569783 B9RM03_RICCO B9RM03 SubName: Full=Acetolactate synthase, putative; EC=2.2.1.6; [Ricinus communis (Castor bean).]	6.84382e-58	gnl|BL_ORD_ID|153923 3702.AT5G16290.2-P (Arabidopsis thaliana)	2.09054e-57	gnl|BL_ORD_ID|188099 sp|Q9FFF4|ILVH1_ARATH Acetolactate synthase small subunit 1, chloroplastic OS=Arabidopsis thaliana GN=VAT1 PE=1 SV=1	4.07291e-58
snap-gi|445166683|gb|AJJZ011144509.1|-processed-gene-0.3	gi|445166683|gb|AJJZ011144509.1|	maker	gene	1797	11613	0	-	0	gnl|BL_ORD_ID|569783 B9RM03_RICCO B9RM03 SubName: Full=Acetolactate synthase, putative; EC=2.2.1.6; [Ricinus communis (Castor bean).]	4.94848e-175	gnl|BL_ORD_ID|124565 3694.gw1.VIII.1377.1 (Populus trichocarpa)	3.19365e-167	gnl|BL_ORD_ID|188100 sp|Q93YZ7|ILVH2_ARATH Acetolactate synthase small subunit 2, chloroplastic OS=Arabidopsis thaliana GN=At2g31810 PE=1 SV=1	3.33084e-150
snap-gi|445166686|gb|AJJZ011144506.1|-processed-gene-0.0	gi|445166686|gb|AJJZ011144506.1|	maker	gene	600	1973	0	-	0	gnl|BL_ORD_ID|569780 B9RM00_RICCO B9RM00 SubName: Full=Beta-hexosaminidase, putative; EC=3.2.1.52; [Ricinus communis (Castor bean).]	3.13533e-40	gnl|BL_ORD_ID|1260310 29760.GSVIVG00007781001 (Vitis vinifera)	5.87565e-31	gnl|BL_ORD_ID|167234 sp|Q8L7S6|HEXO3_ARATH Beta-hexosaminidase 3 OS=Arabidopsis thaliana GN=HEXO3 PE=1 SV=1	5.41886e-29
snap-gi|445166688|gb|AJJZ011144504.1|-processed-gene-0.0	gi|445166688|gb|AJJZ011144504.1|	maker	gene	670	5491	0	-	0	gnl|BL_ORD_ID|569780 B9RM00_RICCO B9RM00 SubName: Full=Beta-hexosaminidase, putative; EC=3.2.1.52; [Ricinus communis (Castor bean).]	7.23335e-76	gnl|BL_ORD_ID|84314 3694.estExt_Genewise1_v1.C_LG_VIII1629 (Populus trichocarpa)	5.70293e-70	gnl|BL_ORD_ID|167234 sp|Q8L7S6|HEXO3_ARATH Beta-hexosaminidase 3 OS=Arabidopsis thaliana GN=HEXO3 PE=1 SV=1	1.37129e-67
snap-gi|445168267|gb|AJJZ011143552.1|-processed-gene-0.0	gi|445168267|gb|AJJZ011143552.1|	maker	gene	4	646	0	-	0	gnl|BL_ORD_ID|208030 Q2HW89_MEDTR Q2HW89 SubName: Full=Integrase, catalytic region; Ribonuclease H; [Medicago truncatula (Barrel medic) (Medicago tribuloides).]	6.2e-91	gnl|BL_ORD_ID|1448668 39947.LOC_Os01g06700.1 (Oryza sativa)	5.92109e-39	NA	NA
snap-gi|445168302|gb|AJJZ011143517.1|-processed-gene-0.0	gi|445168302|gb|AJJZ011143517.1|	maker	gene	103	874	0	-	0	gnl|BL_ORD_ID|647013 Q0KIP3_SOLDE Q0KIP3 SubName: Full=Polyprotein, 3'-partial, putative; Flags: Fragment; [Solanum demissum (Wild potato).]	4.82613e-93	gnl|BL_ORD_ID|1501271 39947.LOC_Os11g44640.1 (Oryza sativa)	2.60028e-86	gnl|BL_ORD_ID|301633 sp|P04323|POL3_DROME Retrovirus-related Pol polyprotein from transposon 17.6 OS=Drosophila melanogaster GN=pol PE=4 SV=1	1.084e-44
snap-gi|445168406|gb|AJJZ011143413.1|-processed-gene-0.0	gi|445168406|gb|AJJZ011143413.1|	maker	gene	60	1383	0	-	0	gnl|BL_ORD_ID|584717 B9SUU2_RICCO B9SUU2 SubName: Full=Putative uncharacterized protein; [Ricinus communis (Castor bean).]	1.61644e-108	gnl|BL_ORD_ID|105846 3694.fgenesh4_pg.C_LG_VII000210 (Populus trichocarpa)	4.92454e-89	gnl|BL_ORD_ID|144727 sp|F4K4R6|GEX2_ARATH Protein GAMETE EXPRESSED 2 OS=Arabidopsis thaliana GN=GEX2 PE=2 SV=1	5.32792e-25
snap-gi|445168564|gb|AJJZ011143319.1|-processed-gene-0.1	gi|445168564|gb|AJJZ011143319.1|	maker	gene	447	1130	0	+	0	gnl|BL_ORD_ID|201902 A2Q2C7_MEDTR A2Q2C7 SubName: Full=RNA-directed DNA polymerase (Reverse transcriptase); Chromo; Zinc finger, CCHC-type; Peptidase aspartic, active site; Polynucleotidyl transferase, Ribonuclease H fold; [Medicago truncatula (Barrel medic) (Medicago tribuloides).]	1.50502e-80	gnl|BL_ORD_ID|144926 3702.AT3G33076.1-P (Arabidopsis thaliana)	1.56548e-72	gnl|BL_ORD_ID|534733 sp|Q7LHG5|YI31B_YEAST Transposon Ty3-I Gag-Pol polyprotein OS=Saccharomyces cerevisiae (strain ATCC 204508 / S288c) GN=TY3B-I PE=3 SV=2	1.09646e-32
snap-gi|445168868|gb|AJJZ011143153.1|-processed-gene-0.0	gi|445168868|gb|AJJZ011143153.1|	maker	gene	5	443	0	-	0	gnl|BL_ORD_ID|741319 A5BSK6_VITVI A5BSK6 SubName: Full=Putative uncharacterized protein; [Vitis vinifera (Grape).]	8.69819e-49	gnl|BL_ORD_ID|1470483 39947.LOC_Os04g48150.1 (Oryza sativa)	4.69191e-36	gnl|BL_ORD_ID|302071 sp|P10978|POLX_TOBAC Retrovirus-related Pol polyprotein from transposon TNT 1-94 OS=Nicotiana tabacum PE=2 SV=1	4.44035e-23
snap-gi|445169165|gb|AJJZ011142962.1|-processed-gene-0.0	gi|445169165|gb|AJJZ011142962.1|	maker	gene	302	829	0	+	0	gnl|BL_ORD_ID|523444 B9I0G8_POPTR B9I0G8 SubName: Full=Predicted protein; [Populus trichocarpa (Western balsam poplar) (Populus balsamifera]	5.87323e-45	gnl|BL_ORD_ID|1270716 29760.GSVIVG00021489001 (Vitis vinifera)	4.58593e-45	gnl|BL_ORD_ID|516880 sp|C0LGP4|Y3475_ARATH Probable LRR receptor-like serine/threonine-protein kinase At3g47570 OS=Arabidopsis thaliana GN=At3g47570 PE=2 SV=1	1.23817e-29
snap-gi|445169492|gb|AJJZ011142813.1|-processed-gene-0.0	gi|445169492|gb|AJJZ011142813.1|	maker	gene	2	565	0	+	0	gnl|BL_ORD_ID|742279 A5BVC1_VITVI A5BVC1 SubName: Full=Putative uncharacterized protein; [Vitis vinifera (Grape).]	4.85805e-80	gnl|BL_ORD_ID|1484034 39947.LOC_Os07g31690.1 (Oryza sativa)	1.05201e-67	gnl|BL_ORD_ID|302071 sp|P10978|POLX_TOBAC Retrovirus-related Pol polyprotein from transposon TNT 1-94 OS=Nicotiana tabacum PE=2 SV=1	1.33404e-36
snap-gi|445169718|gb|AJJZ011142732.1|-processed-gene-0.0	gi|445169718|gb|AJJZ011142732.1|	maker	gene	103	509	0	+	0	gnl|BL_ORD_ID|430884 D3IVF0_9POAL D3IVF0 SubName: Full=Putative retrotransposon protein; [Phyllostachys edulis.]	5.97151e-29	gnl|BL_ORD_ID|1480321 39947.LOC_Os06g43150.1 (Oryza sativa)	2.07838e-29	NA	NA
snap-gi|445170043|gb|AJJZ011142528.1|-processed-gene-0.0	gi|445170043|gb|AJJZ011142528.1|	maker	gene	113	870	0	-	0	gnl|BL_ORD_ID|572675 B9RVA8_RICCO B9RVA8 SubName: Full=Receptor-kinase, putative; EC=1.3.1.74; EC=2.7.10.2; [Ricinus communis (Castor bean).]	3.33605e-44	gnl|BL_ORD_ID|1260517 29760.GSVIVG00008153001 (Vitis vinifera)	2.24131e-31	gnl|BL_ORD_ID|296495 sp|Q5PP26|PII2_ARATH Piriformospora indica-insensitive protein 2 OS=Arabidopsis thaliana GN=PII-2 PE=2 SV=1	4.29642e-15
snap-gi|445170167|gb|AJJZ011142460.1|-processed-gene-0.0	gi|445170167|gb|AJJZ011142460.1|	maker	gene	135	581	0	-	0	gnl|BL_ORD_ID|777739 Q850I3_VITVI Q850I3 SubName: Full=Gag-pol polyprotein; Flags: Fragment; [Vitis vinifera (Grape).]	4.36993e-55	gnl|BL_ORD_ID|136900 3702.AT2G07420.1-P (Arabidopsis thaliana)	9.78633e-32	gnl|BL_ORD_ID|220398 sp|P92519|M810_ARATH Uncharacterized mitochondrial protein AtMg00810 OS=Arabidopsis thaliana GN=AtMg00810 PE=4 SV=1	5.32756e-24
snap-gi|445170313|gb|AJJZ011142363.1|-processed-gene-0.0	gi|445170313|gb|AJJZ011142363.1|	maker	gene	47	730	0	+	0	gnl|BL_ORD_ID|506631 B9GJW5_POPTR B9GJW5 SubName: Full=Predicted protein; [Populus trichocarpa (Western balsam poplar) (Populus balsamifera]	2.10146e-14	gnl|BL_ORD_ID|103682 3694.fgenesh4_pg.C_LG_I002835 (Populus trichocarpa)	7.35299e-14	NA	NA
snap-gi|445170774|gb|AJJZ011142083.1|-processed-gene-0.0	gi|445170774|gb|AJJZ011142083.1|	maker	gene	106	678	0	-	0	gnl|BL_ORD_ID|518795 B9HLE9_POPTR B9HLE9 SubName: Full=Predicted protein; [Populus trichocarpa (Western balsam poplar) (Populus balsamifera]	7.14538e-35	gnl|BL_ORD_ID|106339 3694.fgenesh4_pg.C_LG_VIII001643 (Populus trichocarpa)	2.50016e-34	NA	NA
snap-gi|445171312|gb|AJJZ011141805.1|-processed-gene-0.0	gi|445171312|gb|AJJZ011141805.1|	maker	gene	7	483	0	-	0	gnl|BL_ORD_ID|777732 Q850H6_VITVI Q850H6 SubName: Full=Gag-pol polyprotein; Flags: Fragment; [Vitis vinifera (Grape).]	9.31427e-49	gnl|BL_ORD_ID|1280358 29760.GSVIVG00032950001 (Vitis vinifera)	4.40296e-50	NA	NA
snap-gi|445171887|gb|AJJZ011141418.1|-processed-gene-0.0	gi|445171887|gb|AJJZ011141418.1|	maker	gene	81	706	0	-	0	gnl|BL_ORD_ID|723899 A5ACK2_VITVI A5ACK2 SubName: Full=Putative uncharacterized protein; [Vitis vinifera (Grape).]	4.07674e-35	gnl|BL_ORD_ID|103612 3694.fgenesh4_pg.C_LG_I002461 (Populus trichocarpa)	2.49315e-26	NA	NA
snap-gi|445172189|gb|AJJZ011141220.1|-processed-gene-0.0	gi|445172189|gb|AJJZ011141220.1|	maker	gene	235	541	0	-	0	gnl|BL_ORD_ID|731590 A5AZK9_VITVI A5AZK9 SubName: Full=Putative uncharacterized protein; [Vitis vinifera (Grape).]	8.3494e-21	gnl|BL_ORD_ID|1258919 29760.GSVIVG00005762001 (Vitis vinifera)	4.86154e-19	NA	NA
snap-gi|445172269|gb|AJJZ011141175.1|-processed-gene-0.0	gi|445172269|gb|AJJZ011141175.1|	maker	gene	20	874	0	-	0	gnl|BL_ORD_ID|538368 B9NC63_POPTR B9NC63 SubName: Full=Predicted protein; [Populus trichocarpa (Western balsam poplar) (Populus balsamifera]	3.91428e-81	gnl|BL_ORD_ID|1260314 29760.GSVIVG00007790001 (Vitis vinifera)	3.35437e-81	gnl|BL_ORD_ID|39213 sp|O81906|B120_ARATH G-type lectin S-receptor-like serine/threonine-protein kinase B120 OS=Arabidopsis thaliana GN=B120 PE=2 SV=1	1.32074e-72
snap-gi|445172290|gb|AJJZ011141154.1|-processed-gene-0.0	gi|445172290|gb|AJJZ011141154.1|	maker	gene	38	418	0	-	0	NA	NA	NA	NA	NA	NA
snap-gi|445172684|gb|AJJZ011140966.1|-processed-gene-0.0	gi|445172684|gb|AJJZ011140966.1|	maker	gene	62	595	0	+	0	gnl|BL_ORD_ID|777739 Q850I3_VITVI Q850I3 SubName: Full=Gag-pol polyprotein; Flags: Fragment; [Vitis vinifera (Grape).]	1.82174e-71	gnl|BL_ORD_ID|1491823 39947.LOC_Os09g19810.1 (Oryza sativa)	6.51994e-41	gnl|BL_ORD_ID|220398 sp|P92519|M810_ARATH Uncharacterized mitochondrial protein AtMg00810 OS=Arabidopsis thaliana GN=AtMg00810 PE=4 SV=1	3.23989e-24
snap-gi|445173187|gb|AJJZ011140560.1|-processed-gene-0.0	gi|445173187|gb|AJJZ011140560.1|	maker	gene	38	235	0	+	0	gnl|BL_ORD_ID|647285 Q6L3S2_SOLDE Q6L3S2 SubName: Full=Putative retrotransposon protein, identical; [Solanum demissum (Wild potato).]	2.79688e-18	gnl|BL_ORD_ID|1486860 39947.LOC_Os08g11960.1 (Oryza sativa)	1.81427e-11	NA	NA
snap-gi|445173388|gb|AJJZ011140359.1|-processed-gene-0.0	gi|445173388|gb|AJJZ011140359.1|	maker	gene	2	802	0	-	0	gnl|BL_ORD_ID|543540 B9PBF2_POPTR B9PBF2 SubName: Full=Predicted protein; [Populus trichocarpa (Western balsam poplar) (Populus balsamifera]	1.00824e-22	gnl|BL_ORD_ID|100733 3694.eugene3.136680001 (Populus trichocarpa)	3.52782e-22	NA	NA
snap-gi|445173766|gb|AJJZ011140062.1|-processed-gene-0.0	gi|445173766|gb|AJJZ011140062.1|	maker	gene	17	493	0	-	0	gnl|BL_ORD_ID|536510 B9N6M3_POPTR B9N6M3 SubName: Full=Predicted protein; [Populus trichocarpa (Western balsam poplar) (Populus balsamifera]	2.86777e-14	gnl|BL_ORD_ID|98745 3694.eugene3.01550007 (Populus trichocarpa)	1.00343e-13	NA	NA
snap-gi|445173942|gb|AJJZ011139938.1|-processed-gene-0.1	gi|445173942|gb|AJJZ011139938.1|	maker	gene	314	667	0	+	0	gnl|BL_ORD_ID|649207 E6Y5Q1_SOLLC E6Y5Q1 SubName: Full=Gag-pol polyprotein; [Solanum lycopersicum (Tomato) (Lycopersicon esculentum).]	1.28853e-59	gnl|BL_ORD_ID|1485988 39947.LOC_Os08g03140.1 (Oryza sativa)	1.25773e-57	gnl|BL_ORD_ID|534733 sp|Q7LHG5|YI31B_YEAST Transposon Ty3-I Gag-Pol polyprotein OS=Saccharomyces cerevisiae (strain ATCC 204508 / S288c) GN=TY3B-I PE=3 SV=2	2.43243e-26
snap-gi|445174511|gb|AJJZ011139616.1|-processed-gene-0.0	gi|445174511|gb|AJJZ011139616.1|	maker	gene	20	421	0	-	0	gnl|BL_ORD_ID|387914 Q7G2K5_ORYSJ Q7G2K5 SubName: Full=Retrotransposon protein, putative, Ty1-copia subclass; [Oryza sativa subsp. japonica (Rice).]	1.34353e-34	gnl|BL_ORD_ID|1480334 39947.LOC_Os06g43290.1 (Oryza sativa)	7.27003e-35	gnl|BL_ORD_ID|302071 sp|P10978|POLX_TOBAC Retrovirus-related Pol polyprotein from transposon TNT 1-94 OS=Nicotiana tabacum PE=2 SV=1	4.40316e-16
snap-gi|445174522|gb|AJJZ011139605.1|-processed-gene-0.0	gi|445174522|gb|AJJZ011139605.1|	maker	gene	19	526	0	-	0	gnl|BL_ORD_ID|653648 Q0KIJ4_SOLTU Q0KIJ4 SubName: Full=Polyprotein, putative; Flags: Fragment; [Solanum tuberosum (Potato).]	3.24097e-42	gnl|BL_ORD_ID|1500791 39947.LOC_Os11g39720.1 (Oryza sativa)	1.22115e-36	NA	NA
snap-gi|445174550|gb|AJJZ011139577.1|-processed-gene-0.0	gi|445174550|gb|AJJZ011139577.1|	maker	gene	103	482	0	-	0	gnl|BL_ORD_ID|726999 A5ALF7_VITVI A5ALF7 SubName: Full=Putative uncharacterized protein; [Vitis vinifera (Grape).]	2.17647e-53	gnl|BL_ORD_ID|138221 3702.AT2G20460.1-P (Arabidopsis thaliana)	3.6358e-27	gnl|BL_ORD_ID|220398 sp|P92519|M810_ARATH Uncharacterized mitochondrial protein AtMg00810 OS=Arabidopsis thaliana GN=AtMg00810 PE=4 SV=1	5.98739e-15
snap-gi|445174591|gb|AJJZ011139536.1|-processed-gene-0.0	gi|445174591|gb|AJJZ011139536.1|	maker	gene	193	855	0	+	0	gnl|BL_ORD_ID|512279 B9H1V7_POPTR B9H1V7 SubName: Full=Predicted protein; [Populus trichocarpa (Western balsam poplar) (Populus balsamifera]	8.56326e-74	gnl|BL_ORD_ID|104682 3694.fgenesh4_pg.C_LG_IV000166 (Populus trichocarpa)	2.99627e-73	gnl|BL_ORD_ID|419254 sp|Q39086|SD17_ARATH Receptor-like serine/threonine-protein kinase SD1-7 OS=Arabidopsis thaliana GN=SD17 PE=1 SV=1	3.63559e-55
snap-gi|445174773|gb|AJJZ011139407.1|-processed-gene-0.0	gi|445174773|gb|AJJZ011139407.1|	maker	gene	12	323	0	+	0	gnl|BL_ORD_ID|723899 A5ACK2_VITVI A5ACK2 SubName: Full=Putative uncharacterized protein; [Vitis vinifera (Grape).]	9.52563e-14	NA	NA	NA	NA
snap-gi|445174780|gb|AJJZ011139400.1|-processed-gene-0.0	gi|445174780|gb|AJJZ011139400.1|	maker	gene	3	568	0	-	0	gnl|BL_ORD_ID|124141 Q1AKH8_SOYBN Q1AKH8 SubName: Full=Reverse transcriptase family member; [Glycine max (Soybean) (Glycine hispida).]	3.81703e-64	gnl|BL_ORD_ID|1447308 39946.BGIOSIBSE038324 (Oryza indica)	2.46497e-56	NA	NA
snap-gi|445175502|gb|AJJZ011138938.1|-processed-gene-0.0	gi|445175502|gb|AJJZ011138938.1|	maker	gene	46	833	0	+	0	gnl|BL_ORD_ID|538511 B9NCL4_POPTR B9NCL4 SubName: Full=Cc-nbs-lrr resistance protein; [Populus trichocarpa (Western balsam poplar) (Populus balsamifera]	3.29209e-47	gnl|BL_ORD_ID|110295 3694.fgenesh4_pg.C_scaffold_329000001 (Populus trichocarpa)	1.1519e-46	NA	NA
snap-gi|445175650|gb|AJJZ011138831.1|-processed-gene-0.0	gi|445175650|gb|AJJZ011138831.1|	maker	gene	61	681	0	-	0	gnl|BL_ORD_ID|728533 A5AQU5_VITVI A5AQU5 SubName: Full=Putative uncharacterized protein; [Vitis vinifera (Grape).]	3.87567e-108	gnl|BL_ORD_ID|132170 3702.AT1G36610.1-P (Arabidopsis thaliana)	9.6238e-100	gnl|BL_ORD_ID|301633 sp|P04323|POL3_DROME Retrovirus-related Pol polyprotein from transposon 17.6 OS=Drosophila melanogaster GN=pol PE=4 SV=1	6.85095e-46
snap-gi|445175728|gb|AJJZ011138769.1|-processed-gene-0.0	gi|445175728|gb|AJJZ011138769.1|	maker	gene	14	803	0	+	0	gnl|BL_ORD_ID|545257 Q19PM8_POPTR Q19PM8 SubName: Full=TIR-NBS-TIR type disease resistance protein; [Populus trichocarpa (Western balsam poplar) (Populus balsamifera]	1.62276e-14	gnl|BL_ORD_ID|1256269 29760.GSVIVG00001804001 (Vitis vinifera)	5.76051e-16	gnl|BL_ORD_ID|499006 sp|Q9FL92|WRK16_ARATH Probable WRKY transcription factor 16 OS=Arabidopsis thaliana GN=WRKY16 PE=2 SV=1	4.45719e-08
snap-gi|445175906|gb|AJJZ011138624.1|-processed-gene-0.0	gi|445175906|gb|AJJZ011138624.1|	maker	gene	105	460	0	-	0	NA	NA	NA	NA	NA	NA
snap-gi|445176167|gb|AJJZ011138410.1|-processed-gene-0.2	gi|445176167|gb|AJJZ011138410.1|	maker	gene	1781	3508	0	-	0	gnl|BL_ORD_ID|518021 B9HJ49_POPTR B9HJ49 SubName: Full=Predicted protein; [Populus trichocarpa (Western balsam poplar) (Populus balsamifera]	8.62079e-71	gnl|BL_ORD_ID|88623 3694.estExt_fgenesh4_pm.C_LG_VIII0519 (Populus trichocarpa)	3.23585e-70	gnl|BL_ORD_ID|100141 sp|Q9ZSY2|DNJ15_ARATH Chaperone protein dnaJ 15 OS=Arabidopsis thaliana GN=ATJ15 PE=1 SV=1	3.46977e-68
snap-gi|445176173|gb|AJJZ011138404.1|-processed-gene-0.0	gi|445176173|gb|AJJZ011138404.1|	maker	gene	15	311	0	-	0	gnl|BL_ORD_ID|518018 B9HJ46_POPTR B9HJ46 SubName: Full=Predicted protein; [Populus trichocarpa (Western balsam poplar) (Populus balsamifera]	3.96087e-23	gnl|BL_ORD_ID|92704 3694.eugene3.00081140 (Populus trichocarpa)	1.3859e-22	NA	NA
snap-gi|445176174|gb|AJJZ011138403.1|-processed-gene-0.1	gi|445176174|gb|AJJZ011138403.1|	maker	gene	6089	8880	0	-	0	gnl|BL_ORD_ID|581960 B9SLX7_RICCO B9SLX7 SubName: Full=Putative uncharacterized protein; [Ricinus communis (Castor bean).]	6.35762e-39	gnl|BL_ORD_ID|93480 3694.eugene3.00101159 (Populus trichocarpa)	2.26644e-30	NA	NA
snap-gi|445176312|gb|AJJZ011138353.1|-processed-gene-0.0	gi|445176312|gb|AJJZ011138353.1|	maker	gene	337	769	0	-	0	gnl|BL_ORD_ID|505317 B9GFW5_POPTR B9GFW5 SubName: Full=Predicted protein; [Populus trichocarpa (Western balsam poplar) (Populus balsamifera]	4.88038e-24	gnl|BL_ORD_ID|103612 3694.fgenesh4_pg.C_LG_I002461 (Populus trichocarpa)	1.70764e-23	NA	NA
snap-gi|445176410|gb|AJJZ011138275.1|-processed-gene-0.0	gi|445176410|gb|AJJZ011138275.1|	maker	gene	44	358	0	-	0	gnl|BL_ORD_ID|22387 Q8LKI9_CAPAN Q8LKI9 SubName: Full=NBS/LRR resistance protein-like protein; Flags: Fragment; [Capsicum annuum (Bell pepper).]	8.53226e-38	gnl|BL_ORD_ID|1447308 39946.BGIOSIBSE038324 (Oryza indica)	6.06941e-26	NA	NA
snap-gi|445176464|gb|AJJZ011138240.1|-processed-gene-0.0	gi|445176464|gb|AJJZ011138240.1|	maker	gene	62	454	0	+	0	NA	NA	NA	NA	NA	NA
snap-gi|445176525|gb|AJJZ011138179.1|-processed-gene-0.0	gi|445176525|gb|AJJZ011138179.1|	maker	gene	39	563	0	-	0	gnl|BL_ORD_ID|567322 B9REY6_RICCO B9REY6 SubName: Full=Phosphoprotein phosphatase, putative; EC=3.1.3.16; [Ricinus communis (Castor bean).]	9.83525e-47	gnl|BL_ORD_ID|100050 3694.eugene3.08360002 (Populus trichocarpa)	1.45097e-45	NA	NA
snap-gi|445176576|gb|AJJZ011138128.1|-processed-gene-0.0	gi|445176576|gb|AJJZ011138128.1|	maker	gene	5	507	0	-	0	gnl|BL_ORD_ID|747493 A5CAD1_VITVI A5CAD1 SubName: Full=Putative uncharacterized protein; [Vitis vinifera (Grape).]	4.07207e-58	gnl|BL_ORD_ID|1491322 39947.LOC_Os09g14290.1 (Oryza sativa)	8.06443e-53	gnl|BL_ORD_ID|457203 sp|P0CT40|TF29_SCHPO Transposon Tf2-9 polyprotein OS=Schizosaccharomyces pombe (strain 972 / ATCC 24843) GN=Tf2-9 PE=3 SV=1	1.52234e-08
snap-gi|445176621|gb|AJJZ011138097.1|-processed-gene-0.0	gi|445176621|gb|AJJZ011138097.1|	maker	gene	7	558	0	-	0	gnl|BL_ORD_ID|647271 Q6L3Q0_SOLDE Q6L3Q0 SubName: Full=Polyprotein, putative; [Solanum demissum (Wild potato).]	7.09845e-85	gnl|BL_ORD_ID|1470483 39947.LOC_Os04g48150.1 (Oryza sativa)	3.35914e-61	gnl|BL_ORD_ID|302071 sp|P10978|POLX_TOBAC Retrovirus-related Pol polyprotein from transposon TNT 1-94 OS=Nicotiana tabacum PE=2 SV=1	5.70687e-36
snap-gi|445176758|gb|AJJZ011137976.1|-processed-gene-0.0	gi|445176758|gb|AJJZ011137976.1|	maker	gene	63	473	0	-	0	NA	NA	NA	NA	NA	NA
snap-gi|445176803|gb|AJJZ011137946.1|-processed-gene-0.0	gi|445176803|gb|AJJZ011137946.1|	maker	gene	201	683	0	-	0	NA	NA	NA	NA	NA	NA
snap-gi|445177140|gb|AJJZ011137628.1|-processed-gene-0.0	gi|445177140|gb|AJJZ011137628.1|	maker	gene	103	531	0	-	0	gnl|BL_ORD_ID|777739 Q850I3_VITVI Q850I3 SubName: Full=Gag-pol polyprotein; Flags: Fragment; [Vitis vinifera (Grape).]	2.19552e-40	gnl|BL_ORD_ID|1465593 39947.LOC_Os03g59190.1 (Oryza sativa)	7.65688e-23	gnl|BL_ORD_ID|220398 sp|P92519|M810_ARATH Uncharacterized mitochondrial protein AtMg00810 OS=Arabidopsis thaliana GN=AtMg00810 PE=4 SV=1	5.1347e-17
snap-gi|445177187|gb|AJJZ011137581.1|-processed-gene-0.0	gi|445177187|gb|AJJZ011137581.1|	maker	gene	80	427	0	-	0	gnl|BL_ORD_ID|646988 Q0KIL6_SOLDE Q0KIL6 SubName: Full=Polyprotein, putative; [Solanum demissum (Wild potato).]	1.63535e-19	gnl|BL_ORD_ID|1284760 29760.GSVIVG00038201001 (Vitis vinifera)	9.91126e-20	NA	NA
snap-gi|445177215|gb|AJJZ011137563.1|-processed-gene-0.0	gi|445177215|gb|AJJZ011137563.1|	maker	gene	25	729	0	+	0	gnl|BL_ORD_ID|741093 A5BRX9_VITVI A5BRX9 SubName: Full=Putative uncharacterized protein; [Vitis vinifera (Grape).]	1.1481e-46	gnl|BL_ORD_ID|106339 3694.fgenesh4_pg.C_LG_VIII001643 (Populus trichocarpa)	3.37326e-44	NA	NA
snap-gi|445177407|gb|AJJZ011137387.1|-processed-gene-0.0	gi|445177407|gb|AJJZ011137387.1|	maker	gene	214	899	0	-	0	gnl|BL_ORD_ID|139882 HPI_HEVBR Q6XNP7 RecName: Full=Protease inhibitor HPI; AltName: Full=HbPI1; AltName: Full=Protease inhibitor 1; [Hevea brasiliensis (Para rubber tree) (Siphonia brasiliensis).]	3.81904e-45	gnl|BL_ORD_ID|1603484 59689.fgenesh2_kg.4__1963__AT2G38870.1 (Arabidopsis lyrata)	7.98658e-24	gnl|BL_ORD_ID|174709 sp|Q6XNP7|HPI_HEVBR Protease inhibitor HPI OS=Hevea brasiliensis GN=PI1 PE=1 SV=2	2.60341e-45
snap-gi|445177461|gb|AJJZ011137348.1|-processed-gene-0.0	gi|445177461|gb|AJJZ011137348.1|	maker	gene	231	810	0	-	0	gnl|BL_ORD_ID|139977 B3FNP9_HEVBR B3FNP9 SubName: Full=Protease inhibitor protein; [Hevea brasiliensis (Para rubber tree) (Siphonia brasiliensis).]	2.95425e-46	gnl|BL_ORD_ID|1603484 59689.fgenesh2_kg.4__1963__AT2G38870.1 (Arabidopsis lyrata)	4.28881e-21	gnl|BL_ORD_ID|174709 sp|Q6XNP7|HPI_HEVBR Protease inhibitor HPI OS=Hevea brasiliensis GN=PI1 PE=1 SV=2	4.59774e-34
snap-gi|445177516|gb|AJJZ011137293.1|-processed-gene-0.0	gi|445177516|gb|AJJZ011137293.1|	maker	gene	265	794	0	-	0	gnl|BL_ORD_ID|729009 A5AS72_VITVI A5AS72 SubName: Full=Putative uncharacterized protein; [Vitis vinifera (Grape).]	8.72311e-63	gnl|BL_ORD_ID|1491982 39947.LOC_Os09g21390.1 (Oryza sativa)	1.26877e-44	gnl|BL_ORD_ID|302071 sp|P10978|POLX_TOBAC Retrovirus-related Pol polyprotein from transposon TNT 1-94 OS=Nicotiana tabacum PE=2 SV=1	1.07114e-27
snap-gi|445178387|gb|AJJZ011136627.1|-processed-gene-0.0	gi|445178387|gb|AJJZ011136627.1|	maker	gene	194	571	0	+	0	gnl|BL_ORD_ID|198376 Q84XG0_MANES Q84XG0 SubName: Full=NBS-LRR resistance protein RGH1; [Manihot esculenta (Cassava) (Jatropha manihot).]	2.7073e-38	gnl|BL_ORD_ID|92101 3694.eugene3.00062019 (Populus trichocarpa)	1.91328e-24	gnl|BL_ORD_ID|338521 sp|Q7XA39|RGA4_SOLBU Putative disease resistance protein RGA4 OS=Solanum bulbocastanum GN=RGA4 PE=2 SV=1	1.21716e-11
snap-gi|445178515|gb|AJJZ011136528.1|-processed-gene-0.0	gi|445178515|gb|AJJZ011136528.1|	maker	gene	103	978	0	-	0	gnl|BL_ORD_ID|357405 Q53P05_ORYSJ Q53P05 SubName: Full=Retrotransposon protein, putative, unclassified; [Oryza sativa subsp. japonica (Rice).]	1.25363e-53	gnl|BL_ORD_ID|132167 3702.AT1G36590.1-P (Arabidopsis thaliana)	1.10732e-50	NA	NA
snap-gi|445178629|gb|AJJZ011136431.1|-processed-gene-0.0	gi|445178629|gb|AJJZ011136431.1|	maker	gene	66	559	0	+	0	gnl|BL_ORD_ID|777732 Q850H6_VITVI Q850H6 SubName: Full=Gag-pol polyprotein; Flags: Fragment; [Vitis vinifera (Grape).]	9.3761e-45	gnl|BL_ORD_ID|1280358 29760.GSVIVG00032950001 (Vitis vinifera)	4.4605e-45	NA	NA
snap-gi|445178779|gb|AJJZ011136281.1|-processed-gene-0.0	gi|445178779|gb|AJJZ011136281.1|	maker	gene	72	428	0	-	0	gnl|BL_ORD_ID|747493 A5CAD1_VITVI A5CAD1 SubName: Full=Putative uncharacterized protein; [Vitis vinifera (Grape).]	1.29148e-51	gnl|BL_ORD_ID|1491322 39947.LOC_Os09g14290.1 (Oryza sativa)	1.69481e-45	NA	NA
snap-gi|445178785|gb|AJJZ011136275.1|-processed-gene-0.0	gi|445178785|gb|AJJZ011136275.1|	maker	gene	109	749	0	+	0	gnl|BL_ORD_ID|196440 E4Z8N8_MALDO E4Z8N8 SubName: Full=Putative RNA-directed DNA polymerase (Reverse transcriptase); [Malus domestica (Apple) (Pyrus malus).]	1.41899e-95	gnl|BL_ORD_ID|1447308 39946.BGIOSIBSE038324 (Oryza indica)	3.83788e-92	gnl|BL_ORD_ID|542544 sp|P14381|YTX2_XENLA Transposon TX1 uncharacterized 149 kDa protein OS=Xenopus laevis PE=4 SV=1	2.90607e-14
snap-gi|445178849|gb|AJJZ011136211.1|-processed-gene-0.0	gi|445178849|gb|AJJZ011136211.1|	maker	gene	50	730	0	+	0	gnl|BL_ORD_ID|777732 Q850H6_VITVI Q850H6 SubName: Full=Gag-pol polyprotein; Flags: Fragment; [Vitis vinifera (Grape).]	2.95858e-55	gnl|BL_ORD_ID|1257047 29760.GSVIVG00002780001 (Vitis vinifera)	3.32017e-57	NA	NA
snap-gi|445179800|gb|AJJZ011135337.1|-processed-gene-0.0	gi|445179800|gb|AJJZ011135337.1|	maker	gene	12	553	0	-	0	gnl|BL_ORD_ID|741319 A5BSK6_VITVI A5BSK6 SubName: Full=Putative uncharacterized protein; [Vitis vinifera (Grape).]	7.69544e-48	gnl|BL_ORD_ID|1502009 39947.LOC_Os12g05290.1 (Oryza sativa)	6.00037e-28	gnl|BL_ORD_ID|302071 sp|P10978|POLX_TOBAC Retrovirus-related Pol polyprotein from transposon TNT 1-94 OS=Nicotiana tabacum PE=2 SV=1	1.4831e-11
snap-gi|445179991|gb|AJJZ011135176.1|-processed-gene-0.0	gi|445179991|gb|AJJZ011135176.1|	maker	gene	63	587	0	-	0	gnl|BL_ORD_ID|545190 Q0ZCC5_POPTR Q0ZCC5 SubName: Full=CCHC-type integrase; [Populus trichocarpa (Western balsam poplar) (Populus balsamifera]	1.38952e-93	gnl|BL_ORD_ID|187075 4558.Sb08g005925.1 (Sorghum bicolor)	1.79907e-80	gnl|BL_ORD_ID|301633 sp|P04323|POL3_DROME Retrovirus-related Pol polyprotein from transposon 17.6 OS=Drosophila melanogaster GN=pol PE=4 SV=1	5.20893e-30
snap-gi|445180310|gb|AJJZ011134959.1|-processed-gene-0.0	gi|445180310|gb|AJJZ011134959.1|	maker	gene	37	578	0	-	0	gnl|BL_ORD_ID|741319 A5BSK6_VITVI A5BSK6 SubName: Full=Putative uncharacterized protein; [Vitis vinifera (Grape).]	1.61662e-46	gnl|BL_ORD_ID|1480951 39947.LOC_Os06g49350.1 (Oryza sativa)	1.62891e-25	gnl|BL_ORD_ID|302071 sp|P10978|POLX_TOBAC Retrovirus-related Pol polyprotein from transposon TNT 1-94 OS=Nicotiana tabacum PE=2 SV=1	2.8458e-10
snap-gi|445180326|gb|AJJZ011134943.1|-processed-gene-0.0	gi|445180326|gb|AJJZ011134943.1|	maker	gene	26	617	0	-	0	gnl|BL_ORD_ID|733245 A5B4B9_VITVI A5B4B9 SubName: Full=Putative uncharacterized protein; [Vitis vinifera (Grape).]	6.21359e-27	gnl|BL_ORD_ID|1257047 29760.GSVIVG00002780001 (Vitis vinifera)	3.67342e-26	NA	NA
snap-gi|445180380|gb|AJJZ011134895.1|-processed-gene-0.0	gi|445180380|gb|AJJZ011134895.1|	maker	gene	4	753	0	-	0	gnl|BL_ORD_ID|534498 B9N0L1_POPTR B9N0L1 SubName: Full=Predicted protein; [Populus trichocarpa (Western balsam poplar) (Populus balsamifera]	1.33075e-19	gnl|BL_ORD_ID|111300 3694.fgenesh4_pg.C_scaffold_86000113 (Populus trichocarpa)	4.65625e-19	NA	NA
snap-gi|445180430|gb|AJJZ011134851.1|-processed-gene-0.1	gi|445180430|gb|AJJZ011134851.1|	maker	gene	209	5108	0	-	0	gnl|BL_ORD_ID|565560 B9R9W7_RICCO B9R9W7 SubName: Full=Rho GTPase activator, putative; [Ricinus communis (Castor bean).]	0	gnl|BL_ORD_ID|120220 3694.gw1.86.332.1 (Populus trichocarpa)	0	gnl|BL_ORD_ID|338543 sp|Q3E875|RGAPX_ARATH Uncharacterized Rho GTPase-activating protein At5g61530 OS=Arabidopsis thaliana GN=At5g61530 PE=1 SV=2	0
snap-gi|445180431|gb|AJJZ011134850.1|-processed-gene-0.0	gi|445180431|gb|AJJZ011134850.1|	maker	gene	193	3471	0	-	0	gnl|BL_ORD_ID|565561 B9R9W8_RICCO B9R9W8 SubName: Full=N(4)-(Beta-n-acetylglucosaminyl)-l-asparaginase, putative; EC=3.5.1.26; [Ricinus communis (Castor bean).]	0	gnl|BL_ORD_ID|84748 3694.estExt_Genewise1_v1.C_LG_XIV0065 (Populus trichocarpa)	0	gnl|BL_ORD_ID|27903 sp|Q56W64|ASPG3_ARATH Probable isoaspartyl peptidase/L-asparaginase 3 OS=Arabidopsis thaliana GN=At5g61540 PE=2 SV=1	4.20863e-178
snap-gi|445180432|gb|AJJZ011134849.1|-processed-gene-0.1	gi|445180432|gb|AJJZ011134849.1|	maker	gene	876	6945	0	-	0	gnl|BL_ORD_ID|735999 A5BC94_VITVI A5BC94 SubName: Full=Putative uncharacterized protein; [Vitis vinifera (Grape).]	0	gnl|BL_ORD_ID|1278635 29760.GSVIVG00030849001 (Vitis vinifera)	0	gnl|BL_ORD_ID|317069 sp|Q9SW11|PUB35_ARATH U-box domain-containing protein 35 OS=Arabidopsis thaliana GN=PUB35 PE=1 SV=2	0
snap-gi|445180432|gb|AJJZ011134849.1|-processed-gene-0.3	gi|445180432|gb|AJJZ011134849.1|	maker	gene	10768	13098	0	-	0	gnl|BL_ORD_ID|589598 B9T8V1_RICCO B9T8V1 SubName: Full=Derlin-2, putative; [Ricinus communis (Castor bean).]	4.4714e-160	gnl|BL_ORD_ID|112790 3694.fgenesh4_pm.C_scaffold_86000046 (Populus trichocarpa)	3.49644e-141	gnl|BL_ORD_ID|93914 sp|Q8VZU9|DERL1_ARATH Derlin-1 OS=Arabidopsis thaliana GN=DER1 PE=2 SV=1	7.81044e-80
snap-gi|445180432|gb|AJJZ011134849.1|-processed-gene-0.4	gi|445180432|gb|AJJZ011134849.1|	maker	gene	13632	19562	0	-	0	gnl|BL_ORD_ID|534514 B9N0M7_POPTR B9N0M7 SubName: Full=Predicted protein; [Populus trichocarpa (Western balsam poplar) (Populus balsamifera]	0	gnl|BL_ORD_ID|85741 3694.estExt_fgenesh4_pg.C_860134 (Populus trichocarpa)	0	gnl|BL_ORD_ID|57046 sp|Q8TCT0|CERK1_HUMAN Ceramide kinase OS=Homo sapiens GN=CERK PE=1 SV=1	1.78203e-59
snap-gi|445180433|gb|AJJZ011134848.1|-processed-gene-0.2	gi|445180433|gb|AJJZ011134848.1|	maker	gene	7336	11185	0	-	0	gnl|BL_ORD_ID|565564 B9R9X1_RICCO B9R9X1 SubName: Full=Acid phosphatase 1, putative; EC=3.1.3.2; [Ricinus communis (Castor bean).]	1.54827e-145	gnl|BL_ORD_ID|115691 3694.grail3.0086010101 (Populus trichocarpa)	6.76551e-135	gnl|BL_ORD_ID|303325 sp|P27061|PPA1_SOLLC Acid phosphatase 1 OS=Solanum lycopersicum GN=APS1 PE=2 SV=1	1.7465e-116
snap-gi|445180648|gb|AJJZ011134655.1|-processed-gene-0.0	gi|445180648|gb|AJJZ011134655.1|	maker	gene	112	654	0	+	0	gnl|BL_ORD_ID|545190 Q0ZCC5_POPTR Q0ZCC5 SubName: Full=CCHC-type integrase; [Populus trichocarpa (Western balsam poplar) (Populus balsamifera]	9.84185e-94	gnl|BL_ORD_ID|187075 4558.Sb08g005925.1 (Sorghum bicolor)	6.37011e-86	gnl|BL_ORD_ID|301633 sp|P04323|POL3_DROME Retrovirus-related Pol polyprotein from transposon 17.6 OS=Drosophila melanogaster GN=pol PE=4 SV=1	3.39908e-32
snap-gi|445180780|gb|AJJZ011134533.1|-processed-gene-0.0	gi|445180780|gb|AJJZ011134533.1|	maker	gene	122	493	0	+	0	gnl|BL_ORD_ID|585446 B9SWX6_RICCO B9SWX6 SubName: Full=Serine-threonine protein kinase, plant-type, putative; EC=1.3.1.74; [Ricinus communis (Castor bean).]	1.07935e-50	gnl|BL_ORD_ID|1255953 29760.GSVIVG00001342001 (Vitis vinifera)	6.08437e-42	gnl|BL_ORD_ID|332254 sp|C0LGV1|RCH1_ARATH LRR receptor-like serine/threonine-protein kinase RCH1 OS=Arabidopsis thaliana GN=RCH1 PE=2 SV=1	1.28686e-15
snap-gi|445180835|gb|AJJZ011134478.1|-processed-gene-0.0	gi|445180835|gb|AJJZ011134478.1|	maker	gene	19	492	0	-	0	gnl|BL_ORD_ID|736378 A5BDC6_VITVI A5BDC6 SubName: Full=Putative uncharacterized protein; [Vitis vinifera (Grape).]	2.27138e-34	gnl|BL_ORD_ID|1275435 29760.GSVIVG00027110001 (Vitis vinifera)	1.17693e-31	NA	NA
snap-gi|445180888|gb|AJJZ011134425.1|-processed-gene-0.0	gi|445180888|gb|AJJZ011134425.1|	maker	gene	210	563	0	+	0	gnl|BL_ORD_ID|647193 Q6F2D6_SOLDE Q6F2D6 SubName: Full=Putative polyprotein, identical; [Solanum demissum (Wild potato).]	6.16843e-59	gnl|BL_ORD_ID|187075 4558.Sb08g005925.1 (Sorghum bicolor)	7.20349e-54	gnl|BL_ORD_ID|301633 sp|P04323|POL3_DROME Retrovirus-related Pol polyprotein from transposon 17.6 OS=Drosophila melanogaster GN=pol PE=4 SV=1	1.00699e-22
snap-gi|445181126|gb|AJJZ011134252.1|-processed-gene-0.0	gi|445181126|gb|AJJZ011134252.1|	maker	gene	38	499	0	+	0	gnl|BL_ORD_ID|585446 B9SWX6_RICCO B9SWX6 SubName: Full=Serine-threonine protein kinase, plant-type, putative; EC=1.3.1.74; [Ricinus communis (Castor bean).]	2.47894e-62	gnl|BL_ORD_ID|1255953 29760.GSVIVG00001342001 (Vitis vinifera)	2.51929e-58	gnl|BL_ORD_ID|40047 sp|Q9M2Z1|BAME2_ARATH Leucine-rich repeat receptor-like serine/threonine-protein kinase BAM2 OS=Arabidopsis thaliana GN=BAM2 PE=1 SV=1	4.75082e-15
snap-gi|445181361|gb|AJJZ011134091.1|-processed-gene-0.0	gi|445181361|gb|AJJZ011134091.1|	maker	gene	81	1091	0	+	0	gnl|BL_ORD_ID|567322 B9REY6_RICCO B9REY6 SubName: Full=Phosphoprotein phosphatase, putative; EC=3.1.3.16; [Ricinus communis (Castor bean).]	6.1927e-74	gnl|BL_ORD_ID|102510 3694.eugene3.39080001 (Populus trichocarpa)	8.27584e-68	gnl|BL_ORD_ID|103390 sp|O81825|DRL28_ARATH Probable disease resistance protein At4g27220 OS=Arabidopsis thaliana GN=At4g27220 PE=2 SV=1	4.8837e-19
snap-gi|445181494|gb|AJJZ011133968.1|-processed-gene-0.0	gi|445181494|gb|AJJZ011133968.1|	maker	gene	54	914	0	+	0	gnl|BL_ORD_ID|530336 B9IL48_POPTR B9IL48 SubName: Full=Predicted protein; [Populus trichocarpa (Western balsam poplar) (Populus balsamifera]	5.73201e-104	gnl|BL_ORD_ID|128169 3694.gw1.XVIII.1848.1 (Populus trichocarpa)	7.53427e-104	gnl|BL_ORD_ID|516880 sp|C0LGP4|Y3475_ARATH Probable LRR receptor-like serine/threonine-protein kinase At3g47570 OS=Arabidopsis thaliana GN=At3g47570 PE=2 SV=1	1.94503e-86
snap-gi|445181507|gb|AJJZ011133964.1|-processed-gene-0.0	gi|445181507|gb|AJJZ011133964.1|	maker	gene	228	554	0	+	0	NA	NA	NA	NA	NA	NA
snap-gi|445181831|gb|AJJZ011133739.1|-processed-gene-0.0	gi|445181831|gb|AJJZ011133739.1|	maker	gene	447	2893	0	+	0	gnl|BL_ORD_ID|584104 B9ST29_RICCO B9ST29 SubName: Full=Transmembrane protein TPARL, putative; [Ricinus communis (Castor bean).]	4.66925e-37	gnl|BL_ORD_ID|93493 3694.eugene3.00101216 (Populus trichocarpa)	1.13201e-34	gnl|BL_ORD_ID|144290 sp|Q9SX28|GDT15_ARATH GDT1-like protein 5 OS=Arabidopsis thaliana GN=At1g68650 PE=1 SV=1	5.94419e-33
snap-gi|445181831|gb|AJJZ011133739.1|-processed-gene-0.1	gi|445181831|gb|AJJZ011133739.1|	maker	gene	3041	5755	0	+	0	gnl|BL_ORD_ID|584104 B9ST29_RICCO B9ST29 SubName: Full=Transmembrane protein TPARL, putative; [Ricinus communis (Castor bean).]	1.24206e-50	gnl|BL_ORD_ID|112600 3694.fgenesh4_pm.C_scaffold_120000001 (Populus trichocarpa)	6.2789e-49	gnl|BL_ORD_ID|144291 sp|B9G125|GDT15_ORYSJ GDT1-like protein 5 OS=Oryza sativa subsp. japonica GN=Os08g0433100 PE=2 SV=1	4.37163e-42
snap-gi|445182062|gb|AJJZ011133524.1|-processed-gene-0.0	gi|445182062|gb|AJJZ011133524.1|	maker	gene	190	710	0	-	0	gnl|BL_ORD_ID|581421 B9SKD3_RICCO B9SKD3 SubName: Full=Yth domain-containing protein, putative; [Ricinus communis (Castor bean).]	2.08223e-74	gnl|BL_ORD_ID|83008 3694.estExt_Genewise1_v1.C_1500208 (Populus trichocarpa)	4.58562e-69	gnl|BL_ORD_ID|542406 sp|Q4R5D9|YTHD2_MACFA YTH domain-containing family protein 2 OS=Macaca fascicularis GN=YTHDF2 PE=2 SV=1	4.18659e-13
snap-gi|445182065|gb|AJJZ011133521.1|-processed-gene-0.0	gi|445182065|gb|AJJZ011133521.1|	maker	gene	5	559	0	+	0	NA	NA	NA	NA	NA	NA
snap-gi|445182558|gb|AJJZ011133139.1|-processed-gene-0.0	gi|445182558|gb|AJJZ011133139.1|	maker	gene	59	694	0	+	0	gnl|BL_ORD_ID|582016 B9SM33_RICCO B9SM33 SubName: Full=Putative uncharacterized protein; [Ricinus communis (Castor bean).]	1.83981e-12	NA	NA	NA	NA
snap-gi|445182742|gb|AJJZ011132985.1|-processed-gene-0.0	gi|445182742|gb|AJJZ011132985.1|	maker	gene	117	647	0	-	0	gnl|BL_ORD_ID|539895 B9NGW6_POPTR B9NGW6 SubName: Full=Predicted protein; [Populus trichocarpa (Western balsam poplar) (Populus balsamifera]	2.97956e-78	gnl|BL_ORD_ID|116620 3694.grail3.1468000101 (Populus trichocarpa)	1.08581e-77	gnl|BL_ORD_ID|521300 sp|Q9FID5|Y5393_ARATH Probable receptor-like protein kinase At5g39030 OS=Arabidopsis thaliana GN=At5g39030 PE=2 SV=1	5.21877e-36
snap-gi|445182864|gb|AJJZ011132874.1|-processed-gene-0.0	gi|445182864|gb|AJJZ011132874.1|	maker	gene	19	913	0	+	0	gnl|BL_ORD_ID|583531 B9SRF6_RICCO B9SRF6 SubName: Full=DNA binding protein, putative; [Ricinus communis (Castor bean).]	9.5334e-60	gnl|BL_ORD_ID|1270898 29760.GSVIVG00021691001 (Vitis vinifera)	1.25899e-43	NA	NA
snap-gi|445183288|gb|AJJZ011132523.1|-processed-gene-0.0	gi|445183288|gb|AJJZ011132523.1|	maker	gene	3	734	0	+	0	gnl|BL_ORD_ID|349982 Q2QRU8_ORYSJ Q2QRU8 SubName: Full=Retrotransposon protein, putative, Ty3-gypsy subclass; [Oryza sativa subsp. japonica (Rice).]	1.65122e-58	gnl|BL_ORD_ID|1475314 39947.LOC_Os05g41320.1 (Oryza sativa)	5.35336e-60	gnl|BL_ORD_ID|301633 sp|P04323|POL3_DROME Retrovirus-related Pol polyprotein from transposon 17.6 OS=Drosophila melanogaster GN=pol PE=4 SV=1	4.14669e-32
snap-gi|445183320|gb|AJJZ011132491.1|-processed-gene-0.0	gi|445183320|gb|AJJZ011132491.1|	maker	gene	230	942	0	+	0	gnl|BL_ORD_ID|582706 B9SP26_RICCO B9SP26 SubName: Full=Plant origin recognition complex subunit, putative; [Ricinus communis (Castor bean).]	1.44469e-35	gnl|BL_ORD_ID|121988 3694.gw1.III.1388.1 (Populus trichocarpa)	3.23068e-35	gnl|BL_ORD_ID|279350 sp|Q38899|ORC2_ARATH Origin recognition complex subunit 2 OS=Arabidopsis thaliana GN=ORC2 PE=1 SV=1	5.50133e-19
snap-gi|445183533|gb|AJJZ011132322.1|-processed-gene-0.0	gi|445183533|gb|AJJZ011132322.1|	maker	gene	56	580	0	-	0	NA	NA	NA	NA	NA	NA
snap-gi|445184099|gb|AJJZ011131863.1|-processed-gene-0.0	gi|445184099|gb|AJJZ011131863.1|	maker	gene	92	713	0	-	0	gnl|BL_ORD_ID|295868 B8B4X1_ORYSI B8B4X1 SubName: Full=Putative uncharacterized protein; [Oryza sativa subsp. indica (Rice).]	3.72379e-45	gnl|BL_ORD_ID|1488662 39947.LOC_Os08g30680.1 (Oryza sativa)	4.97982e-49	gnl|BL_ORD_ID|534733 sp|Q7LHG5|YI31B_YEAST Transposon Ty3-I Gag-Pol polyprotein OS=Saccharomyces cerevisiae (strain ATCC 204508 / S288c) GN=TY3B-I PE=3 SV=2	1.6231e-12
snap-gi|445184344|gb|AJJZ011131646.1|-processed-gene-0.0	gi|445184344|gb|AJJZ011131646.1|	maker	gene	35	477	0	-	0	gnl|BL_ORD_ID|738076 A5BI89_VITVI A5BI89 SubName: Full=Putative uncharacterized protein; [Vitis vinifera (Grape).]	5.1305e-22	gnl|BL_ORD_ID|1257861 29760.GSVIVG00003791001 (Vitis vinifera)	4.68859e-22	NA	NA
snap-gi|445184440|gb|AJJZ011131554.1|-processed-gene-0.0	gi|445184440|gb|AJJZ011131554.1|	maker	gene	175	588	0	-	0	gnl|BL_ORD_ID|549691 Q9XGS6_PRUDU Q9XGS6 SubName: Full=Cytosolic class II low molecular weight heat shock protein; [Prunus dulcis (Almond) (Prunus amygdalus).]	3.10405e-63	gnl|BL_ORD_ID|88509 3694.estExt_fgenesh4_pm.C_LG_VI0650 (Populus trichocarpa)	1.1697e-60	gnl|BL_ORD_ID|177941 sp|O82013|HSP21_SOLPE 17.3 kDa class II heat shock protein OS=Solanum peruvianum PE=1 SV=1	4.64076e-55
snap-gi|445184610|gb|AJJZ011131384.1|-processed-gene-0.0	gi|445184610|gb|AJJZ011131384.1|	maker	gene	20	322	0	-	0	gnl|BL_ORD_ID|545190 Q0ZCC5_POPTR Q0ZCC5 SubName: Full=CCHC-type integrase; [Populus trichocarpa (Western balsam poplar) (Populus balsamifera]	3.86273e-39	gnl|BL_ORD_ID|1256441 29760.GSVIVG00002013001 (Vitis vinifera)	2.34982e-22	NA	NA
snap-gi|445184610|gb|AJJZ011131384.1|-processed-gene-0.1	gi|445184610|gb|AJJZ011131384.1|	maker	gene	343	690	0	-	0	gnl|BL_ORD_ID|545190 Q0ZCC5_POPTR Q0ZCC5 SubName: Full=CCHC-type integrase; [Populus trichocarpa (Western balsam poplar) (Populus balsamifera]	1.95155e-52	gnl|BL_ORD_ID|187075 4558.Sb08g005925.1 (Sorghum bicolor)	5.48497e-48	gnl|BL_ORD_ID|301633 sp|P04323|POL3_DROME Retrovirus-related Pol polyprotein from transposon 17.6 OS=Drosophila melanogaster GN=pol PE=4 SV=1	1.64914e-17
snap-gi|445184834|gb|AJJZ011131192.1|-processed-gene-0.0	gi|445184834|gb|AJJZ011131192.1|	maker	gene	18	590	0	+	0	gnl|BL_ORD_ID|741319 A5BSK6_VITVI A5BSK6 SubName: Full=Putative uncharacterized protein; [Vitis vinifera (Grape).]	3.52104e-65	gnl|BL_ORD_ID|1484512 39947.LOC_Os07g36710.1 (Oryza sativa)	6.55889e-52	gnl|BL_ORD_ID|302071 sp|P10978|POLX_TOBAC Retrovirus-related Pol polyprotein from transposon TNT 1-94 OS=Nicotiana tabacum PE=2 SV=1	2.17773e-35
snap-gi|445185000|gb|AJJZ011131037.1|-processed-gene-0.0	gi|445185000|gb|AJJZ011131037.1|	maker	gene	24	434	0	-	0	gnl|BL_ORD_ID|545190 Q0ZCC5_POPTR Q0ZCC5 SubName: Full=CCHC-type integrase; [Populus trichocarpa (Western balsam poplar) (Populus balsamifera]	3.51467e-39	gnl|BL_ORD_ID|1256441 29760.GSVIVG00002013001 (Vitis vinifera)	5.75345e-22	NA	NA
snap-gi|445185128|gb|AJJZ011130927.1|-processed-gene-0.0	gi|445185128|gb|AJJZ011130927.1|	maker	gene	237	712	0	+	0	gnl|BL_ORD_ID|545190 Q0ZCC5_POPTR Q0ZCC5 SubName: Full=CCHC-type integrase; [Populus trichocarpa (Western balsam poplar) (Populus balsamifera]	6.63036e-62	gnl|BL_ORD_ID|1256441 29760.GSVIVG00002013001 (Vitis vinifera)	5.01922e-43	gnl|BL_ORD_ID|301635 sp|Q8I7P9|POL5_DROME Retrovirus-related Pol polyprotein from transposon opus OS=Drosophila melanogaster GN=pol PE=4 SV=1	2.98135e-09
snap-gi|445185425|gb|AJJZ011130689.1|-processed-gene-0.0	gi|445185425|gb|AJJZ011130689.1|	maker	gene	182	730	0	+	0	gnl|BL_ORD_ID|567322 B9REY6_RICCO B9REY6 SubName: Full=Phosphoprotein phosphatase, putative; EC=3.1.3.16; [Ricinus communis (Castor bean).]	2.9855e-70	gnl|BL_ORD_ID|102510 3694.eugene3.39080001 (Populus trichocarpa)	3.74434e-60	gnl|BL_ORD_ID|103389 sp|Q9T048|DRL27_ARATH Disease resistance protein At4g27190 OS=Arabidopsis thaliana GN=At4g27190 PE=2 SV=1	6.37335e-28
snap-gi|445185564|gb|AJJZ011130600.1|-processed-gene-0.0	gi|445185564|gb|AJJZ011130600.1|	maker	gene	97	490	0	-	0	gnl|BL_ORD_ID|351841 Q2QXP7_ORYSJ Q2QXP7 SubName: Full=Retrotransposon protein, putative, unclassified, expressed; [Oryza sativa subsp. japonica (Rice).]	2.90886e-17	gnl|BL_ORD_ID|1502010 39947.LOC_Os12g05310.1 (Oryza sativa)	1.6578e-16	NA	NA
snap-gi|445185587|gb|AJJZ011130577.1|-processed-gene-0.0	gi|445185587|gb|AJJZ011130577.1|	maker	gene	1567	4464	0	+	0	gnl|BL_ORD_ID|575650 B9S3U3_RICCO B9S3U3 SubName: Full=Peroxisome assembly factor-2, putative; EC=3.6.4.3; [Ricinus communis (Castor bean).]	0	gnl|BL_ORD_ID|1272404 29760.GSVIVG00023563001 (Vitis vinifera)	0	gnl|BL_ORD_ID|292228 sp|Q8RY16|PEX6_ARATH Peroxisome biogenesis protein 6 OS=Arabidopsis thaliana GN=PEX6 PE=1 SV=1	0
snap-gi|445185587|gb|AJJZ011130577.1|-processed-gene-0.1	gi|445185587|gb|AJJZ011130577.1|	maker	gene	4765	8391	0	+	0	gnl|BL_ORD_ID|526570 B9I9U9_POPTR B9I9U9 SubName: Full=Predicted protein; Flags: Fragment; [Populus trichocarpa (Western balsam poplar) (Populus balsamifera]	0	gnl|BL_ORD_ID|126748 3694.gw1.XIV.2655.1 (Populus trichocarpa)	0	gnl|BL_ORD_ID|292228 sp|Q8RY16|PEX6_ARATH Peroxisome biogenesis protein 6 OS=Arabidopsis thaliana GN=PEX6 PE=1 SV=1	0
snap-gi|445185589|gb|AJJZ011130575.1|-processed-gene-0.0	gi|445185589|gb|AJJZ011130575.1|	maker	gene	553	1770	0	+	0	gnl|BL_ORD_ID|575652 B9S3U5_RICCO B9S3U5 SubName: Full=Putative uncharacterized protein; [Ricinus communis (Castor bean).]	0	gnl|BL_ORD_ID|126749 3694.gw1.XIV.2659.1 (Populus trichocarpa)	0	NA	NA
snap-gi|445185667|gb|AJJZ011130518.1|-processed-gene-0.0	gi|445185667|gb|AJJZ011130518.1|	maker	gene	238	766	0	-	0	gnl|BL_ORD_ID|572881 B9RVW4_RICCO B9RVW4 SubName: Full=Transmembrane receptor, putative; [Ricinus communis (Castor bean).]	6.83855e-30	gnl|BL_ORD_ID|98287 3694.eugene3.01250006 (Populus trichocarpa)	1.84044e-08	NA	NA
snap-gi|445185669|gb|AJJZ011130516.1|-processed-gene-0.0	gi|445185669|gb|AJJZ011130516.1|	maker	gene	238	543	0	+	0	gnl|BL_ORD_ID|206731 Q1S5K2_MEDTR Q1S5K2 SubName: Full=Probable integrase-common tobacco-related; [Medicago truncatula (Barrel medic) (Medicago tribuloides).]	2.07441e-51	gnl|BL_ORD_ID|1463516 39947.LOC_Os03g36220.1 (Oryza sativa)	2.74815e-24	NA	NA
snap-gi|445185702|gb|AJJZ011130483.1|-processed-gene-0.0	gi|445185702|gb|AJJZ011130483.1|	maker	gene	20	718	0	+	0	gnl|BL_ORD_ID|741319 A5BSK6_VITVI A5BSK6 SubName: Full=Putative uncharacterized protein; [Vitis vinifera (Grape).]	3.51531e-34	gnl|BL_ORD_ID|1263053 29760.GSVIVG00011925001 (Vitis vinifera)	2.91309e-16	NA	NA
snap-gi|445185790|gb|AJJZ011130404.1|-processed-gene-0.0	gi|445185790|gb|AJJZ011130404.1|	maker	gene	329	712	0	+	0	NA	NA	NA	NA	NA	NA
snap-gi|445185892|gb|AJJZ011130313.1|-processed-gene-0.0	gi|445185892|gb|AJJZ011130313.1|	maker	gene	37	1091	0	-	0	gnl|BL_ORD_ID|342949 Q0JDN8_ORYSJ Q0JDN8 SubName: Full=Os04g0389000 protein; Flags: Fragment; [Oryza sativa subsp. japonica (Rice).]	1.16491e-137	gnl|BL_ORD_ID|1452038 39947.LOC_Os01g45290.1 (Oryza sativa)	1.61274e-131	gnl|BL_ORD_ID|457203 sp|P0CT40|TF29_SCHPO Transposon Tf2-9 polyprotein OS=Schizosaccharomyces pombe (strain 972 / ATCC 24843) GN=Tf2-9 PE=3 SV=1	7.64558e-52
snap-gi|445186175|gb|AJJZ011130106.1|-processed-gene-0.0	gi|445186175|gb|AJJZ011130106.1|	maker	gene	139	791	0	+	0	gnl|BL_ORD_ID|538883 B9NDR4_POPTR B9NDR4 SubName: Full=Predicted protein; [Populus trichocarpa (Western balsam poplar) (Populus balsamifera]	4.05237e-46	gnl|BL_ORD_ID|94711 3694.eugene3.00130356 (Populus trichocarpa)	9.89502e-50	gnl|BL_ORD_ID|507973 sp|Q9LP24|Y1571_ARATH Probable leucine-rich repeat receptor-like protein kinase At1g35710 OS=Arabidopsis thaliana GN=At1g35710 PE=2 SV=1	1.36173e-20
snap-gi|445186310|gb|AJJZ011130062.1|-processed-gene-0.0	gi|445186310|gb|AJJZ011130062.1|	maker	gene	14	373	0	-	0	gnl|BL_ORD_ID|742267 A5BVA9_VITVI A5BVA9 SubName: Full=Putative uncharacterized protein; [Vitis vinifera (Grape).]	8.43399e-48	gnl|BL_ORD_ID|1496046 39947.LOC_Os10g29650.1 (Oryza sativa)	3.71235e-44	gnl|BL_ORD_ID|302071 sp|P10978|POLX_TOBAC Retrovirus-related Pol polyprotein from transposon TNT 1-94 OS=Nicotiana tabacum PE=2 SV=1	5.56866e-32
snap-gi|445186694|gb|AJJZ011129809.1|-processed-gene-0.0	gi|445186694|gb|AJJZ011129809.1|	maker	gene	9	660	0	-	0	gnl|BL_ORD_ID|571662 B9RSE1_RICCO B9RSE1 SubName: Full=Putative uncharacterized protein; [Ricinus communis (Castor bean).]	4.00333e-18	gnl|BL_ORD_ID|111300 3694.fgenesh4_pg.C_scaffold_86000113 (Populus trichocarpa)	1.69577e-15	NA	NA
snap-gi|445189684|gb|AJJZ011129408.1|-processed-gene-0.0	gi|445189684|gb|AJJZ011129408.1|	maker	gene	215	913	0	+	0	gnl|BL_ORD_ID|350188 Q2QSH9_ORYSJ Q2QSH9 SubName: Full=Retrotransposon protein, putative, unclassified, expressed; [Oryza sativa subsp. japonica (Rice).]	7.99927e-27	gnl|BL_ORD_ID|1503728 39947.LOC_Os12g24050.1 (Oryza sativa)	2.79893e-26	NA	NA
snap-gi|445189734|gb|AJJZ011129358.1|-processed-gene-0.0	gi|445189734|gb|AJJZ011129358.1|	maker	gene	48	654	0	+	0	gnl|BL_ORD_ID|75890 O80389_CUCSA O80389 SubName: Full=Cystein proteinase inhibitor; [Cucumis sativus (Cucumber).]	5.35003e-11	NA	NA	gnl|BL_ORD_ID|85339 sp|P37842|CYTM_SOLTU Multicystatin OS=Solanum tuberosum PE=1 SV=1	1.5561e-09
snap-gi|445189837|gb|AJJZ011129271.1|-processed-gene-0.0	gi|445189837|gb|AJJZ011129271.1|	maker	gene	29	809	0	+	0	gnl|BL_ORD_ID|518795 B9HLE9_POPTR B9HLE9 SubName: Full=Predicted protein; [Populus trichocarpa (Western balsam poplar) (Populus balsamifera]	3.45292e-31	gnl|BL_ORD_ID|106339 3694.fgenesh4_pg.C_LG_VIII001643 (Populus trichocarpa)	1.20817e-30	NA	NA
snap-gi|445190289|gb|AJJZ011128919.1|-processed-gene-0.0	gi|445190289|gb|AJJZ011128919.1|	maker	gene	62	529	0	+	0	gnl|BL_ORD_ID|518795 B9HLE9_POPTR B9HLE9 SubName: Full=Predicted protein; [Populus trichocarpa (Western balsam poplar) (Populus balsamifera]	2.42978e-40	gnl|BL_ORD_ID|106339 3694.fgenesh4_pg.C_LG_VIII001643 (Populus trichocarpa)	8.50177e-40	NA	NA
snap-gi|445190735|gb|AJJZ011128566.1|-processed-gene-0.0	gi|445190735|gb|AJJZ011128566.1|	maker	gene	33	926	0	+	0	gnl|BL_ORD_ID|198197 UFOG1_MANES Q40284 RecName: Full=Anthocyanidin 3-O-glucosyltransferase 1; EC=2.4.1.115; AltName: Full=Flavonol 3-O-glucosyltransferase 1; AltName: Full=UDP-glucose flavonoid 3-O-glucosyltransferase 1; [Manihot esculenta (Cassava) (Jatropha manihot).]	1.49608e-160	gnl|BL_ORD_ID|116539 3694.grail3.1094000101 (Populus trichocarpa)	2.64811e-135	gnl|BL_ORD_ID|482762 sp|Q40284|UFOG1_MANES Anthocyanidin 3-O-glucosyltransferase 1 OS=Manihot esculenta GN=GT1 PE=2 SV=1	1.01987e-160
snap-gi|445191228|gb|AJJZ011128168.1|-processed-gene-0.0	gi|445191228|gb|AJJZ011128168.1|	maker	gene	45	503	0	-	0	gnl|BL_ORD_ID|647271 Q6L3Q0_SOLDE Q6L3Q0 SubName: Full=Polyprotein, putative; [Solanum demissum (Wild potato).]	1.94717e-24	gnl|BL_ORD_ID|1259090 29760.GSVIVG00006015001 (Vitis vinifera)	5.30474e-15	NA	NA
snap-gi|445191395|gb|AJJZ011128066.1|-processed-gene-0.0	gi|445191395|gb|AJJZ011128066.1|	maker	gene	151	860	0	-	0	gnl|BL_ORD_ID|523444 B9I0G8_POPTR B9I0G8 SubName: Full=Predicted protein; [Populus trichocarpa (Western balsam poplar) (Populus balsamifera]	2.19338e-74	gnl|BL_ORD_ID|125917 3694.gw1.XI.617.1 (Populus trichocarpa)	1.77779e-73	gnl|BL_ORD_ID|110778 sp|C0LGT6|EFR_ARATH LRR receptor-like serine/threonine-protein kinase EFR OS=Arabidopsis thaliana GN=EFR PE=1 SV=1	5.90506e-58
snap-gi|445191570|gb|AJJZ011127900.1|-processed-gene-0.0	gi|445191570|gb|AJJZ011127900.1|	maker	gene	254	1435	0	+	0	gnl|BL_ORD_ID|575417 B9S360_RICCO B9S360 SubName: Full=Putative uncharacterized protein; [Ricinus communis (Castor bean).]	2.72172e-108	gnl|BL_ORD_ID|85209 3694.estExt_fgenesh4_kg.C_LG_IX0040 (Populus trichocarpa)	7.82671e-106	NA	NA
snap-gi|445191571|gb|AJJZ011127899.1|-processed-gene-0.0	gi|445191571|gb|AJJZ011127899.1|	maker	gene	1674	4835	0	-	0	gnl|BL_ORD_ID|575414 B9S357_RICCO B9S357 SubName: Full=Phosphatidylinositol n-acetylglucosaminyltransferase subunit p, putative; EC=2.4.1.198; [Ricinus communis (Castor bean).]	2.28539e-86	gnl|BL_ORD_ID|1279582 29760.GSVIVG00032065001 (Vitis vinifera)	1.34984e-79	gnl|BL_ORD_ID|296436 sp|O64792|PIGP_ARATH Phosphatidylinositol N-acetylglucosaminyltransferase subunit P OS=Arabidopsis thaliana GN=At1g61280 PE=2 SV=1	8.96001e-50
snap-gi|445191577|gb|AJJZ011127893.1|-processed-gene-0.1	gi|445191577|gb|AJJZ011127893.1|	maker	gene	2634	9555	0	-	0	gnl|BL_ORD_ID|580575 B9SHY4_RICCO B9SHY4 SubName: Full=Cell division protein ftsH, putative; EC=3.6.4.3; [Ricinus communis (Castor bean).]	0	gnl|BL_ORD_ID|123024 3694.gw1.IX.3866.1 (Populus trichocarpa)	0	gnl|BL_ORD_ID|135403 sp|Q9FIM2|FTSH9_ARATH ATP-dependent zinc metalloprotease FTSH 9, chloroplastic OS=Arabidopsis thaliana GN=FTSH9 PE=2 SV=1	0
snap-gi|445191579|gb|AJJZ011127891.1|-processed-gene-0.2	gi|445191579|gb|AJJZ011127891.1|	maker	gene	405	3026	0	-	0	gnl|BL_ORD_ID|580578 B9SHY7_RICCO B9SHY7 SubName: Full=Josephin-2, putative; [Ricinus communis (Castor bean).]	8.62458e-88	gnl|BL_ORD_ID|1272921 29760.GSVIVG00024149001 (Vitis vinifera)	1.13763e-76	gnl|BL_ORD_ID|194587 sp|O82391|JOSL_ARATH Josephin-like protein OS=Arabidopsis thaliana GN=At2g29640 PE=2 SV=1	9.54857e-69
snap-gi|445191580|gb|AJJZ011127890.1|-processed-gene-0.1	gi|445191580|gb|AJJZ011127890.1|	maker	gene	2444	3519	0	+	0	gnl|BL_ORD_ID|580579 B9SHY8_RICCO B9SHY8 SubName: Full=Putative uncharacterized protein; [Ricinus communis (Castor bean).]	2.88116e-38	gnl|BL_ORD_ID|112920 3694.grail3.0001108201 (Populus trichocarpa)	1.38831e-37	NA	NA
snap-gi|445191583|gb|AJJZ011127887.1|-processed-gene-0.0	gi|445191583|gb|AJJZ011127887.1|	maker	gene	2473	6952	0	+	0	gnl|BL_ORD_ID|580581 B9SHZ0_RICCO B9SHZ0 SubName: Full=Sodium-dependent phosphate transport protein, putative; [Ricinus communis (Castor bean).]	0	gnl|BL_ORD_ID|1272918 29760.GSVIVG00024146001 (Vitis vinifera)	0	gnl|BL_ORD_ID|16331 sp|O82390|ANTR1_ARATH Sodium-dependent phosphate transport protein 1, chloroplastic OS=Arabidopsis thaliana GN=ANTR1 PE=1 SV=1	0
snap-gi|445191583|gb|AJJZ011127887.1|-processed-gene-0.2	gi|445191583|gb|AJJZ011127887.1|	maker	gene	8855	10390	0	-	0	gnl|BL_ORD_ID|580580 B9SHY9_RICCO B9SHY9 SubName: Full=Cytochrome P450, putative; EC=1.14.14.1; [Ricinus communis (Castor bean).]	0	gnl|BL_ORD_ID|93160 3694.eugene3.00091211 (Populus trichocarpa)	0	gnl|BL_ORD_ID|47105 sp|P48422|C86A1_ARATH Cytochrome P450 86A1 OS=Arabidopsis thaliana GN=CYP86A1 PE=1 SV=2	0
snap-gi|445191673|gb|AJJZ011127816.1|-processed-gene-0.0	gi|445191673|gb|AJJZ011127816.1|	maker	gene	162	554	0	-	0	gnl|BL_ORD_ID|545190 Q0ZCC5_POPTR Q0ZCC5 SubName: Full=CCHC-type integrase; [Populus trichocarpa (Western balsam poplar) (Populus balsamifera]	3.23678e-67	gnl|BL_ORD_ID|187075 4558.Sb08g005925.1 (Sorghum bicolor)	1.28858e-61	gnl|BL_ORD_ID|301633 sp|P04323|POL3_DROME Retrovirus-related Pol polyprotein from transposon 17.6 OS=Drosophila melanogaster GN=pol PE=4 SV=1	7.91112e-24
snap-gi|445191812|gb|AJJZ011127699.1|-processed-gene-0.0	gi|445191812|gb|AJJZ011127699.1|	maker	gene	125	535	0	-	0	gnl|BL_ORD_ID|394367 Q84SS8_ORYSJ Q84SS8 SubName: Full=Putative polyprotein; SubName: Full=Retrotransposon protein, putative, Ty1-copia subclass; [Oryza sativa subsp. japonica (Rice).]	4.1337e-20	gnl|BL_ORD_ID|148003 3702.AT4G03810.1-P (Arabidopsis thaliana)	1.16929e-21	NA	NA
snap-gi|445191970|gb|AJJZ011127567.1|-processed-gene-0.0	gi|445191970|gb|AJJZ011127567.1|	maker	gene	101	337	0	-	0	gnl|BL_ORD_ID|777729 Q850H3_VITVI Q850H3 SubName: Full=Gag-pol polyprotein; Flags: Fragment; [Vitis vinifera (Grape).]	4.04432e-32	gnl|BL_ORD_ID|1271896 29760.GSVIVG00022895001 (Vitis vinifera)	1.90569e-31	NA	NA
snap-gi|445191983|gb|AJJZ011127554.1|-processed-gene-0.0	gi|445191983|gb|AJJZ011127554.1|	maker	gene	49	909	0	+	0	gnl|BL_ORD_ID|575774 B9S468_RICCO B9S468 SubName: Full=Leucine-rich repeat-containing protein 2, lrrc2, putative; EC=3.1.3.16; [Ricinus communis (Castor bean).]	1.51363e-90	gnl|BL_ORD_ID|99399 3694.eugene3.02670001 (Populus trichocarpa)	6.86786e-82	gnl|BL_ORD_ID|338519 sp|Q7XA40|RGA3_SOLBU Putative disease resistance protein RGA3 OS=Solanum bulbocastanum GN=RGA3 PE=2 SV=2	1.63961e-54
snap-gi|445192143|gb|AJJZ011127413.1|-processed-gene-0.0	gi|445192143|gb|AJJZ011127413.1|	maker	gene	82	763	0	+	0	NA	NA	NA	NA	NA	NA
snap-gi|445192885|gb|AJJZ011126810.1|-processed-gene-0.0	gi|445192885|gb|AJJZ011126810.1|	maker	gene	6	800	0	+	0	gnl|BL_ORD_ID|543540 B9PBF2_POPTR B9PBF2 SubName: Full=Predicted protein; [Populus trichocarpa (Western balsam poplar) (Populus balsamifera]	3.12008e-20	gnl|BL_ORD_ID|100733 3694.eugene3.136680001 (Populus trichocarpa)	1.09171e-19	NA	NA
snap-gi|445193101|gb|AJJZ011126631.1|-processed-gene-0.0	gi|445193101|gb|AJJZ011126631.1|	maker	gene	42	644	0	+	0	gnl|BL_ORD_ID|518795 B9HLE9_POPTR B9HLE9 SubName: Full=Predicted protein; [Populus trichocarpa (Western balsam poplar) (Populus balsamifera]	7.19956e-48	gnl|BL_ORD_ID|106339 3694.fgenesh4_pg.C_LG_VIII001643 (Populus trichocarpa)	2.51911e-47	NA	NA
snap-gi|445193145|gb|AJJZ011126587.1|-processed-gene-0.0	gi|445193145|gb|AJJZ011126587.1|	maker	gene	4	426	0	-	0	gnl|BL_ORD_ID|689311 C6JS09_SORBI C6JS09 SubName: Full=Putative uncharacterized protein Sb0016s002650; [Sorghum bicolor (Sorghum) (Sorghum vulgare).]	8.89491e-41	gnl|BL_ORD_ID|159896 4558.Sb0016s002650.1 (Sorghum bicolor)	3.11231e-40	NA	NA
snap-gi|445193548|gb|AJJZ011126270.1|-processed-gene-0.0	gi|445193548|gb|AJJZ011126270.1|	maker	gene	14	537	0	-	0	gnl|BL_ORD_ID|741319 A5BSK6_VITVI A5BSK6 SubName: Full=Putative uncharacterized protein; [Vitis vinifera (Grape).]	2.27784e-43	gnl|BL_ORD_ID|1470483 39947.LOC_Os04g48150.1 (Oryza sativa)	2.20674e-31	gnl|BL_ORD_ID|302071 sp|P10978|POLX_TOBAC Retrovirus-related Pol polyprotein from transposon TNT 1-94 OS=Nicotiana tabacum PE=2 SV=1	5.98611e-19
snap-gi|445193695|gb|AJJZ011126173.1|-processed-gene-0.0	gi|445193695|gb|AJJZ011126173.1|	maker	gene	495	758	0	+	0	NA	NA	NA	NA	NA	NA
snap-gi|445194012|gb|AJJZ011125881.1|-processed-gene-0.0	gi|445194012|gb|AJJZ011125881.1|	maker	gene	17	364	0	-	0	gnl|BL_ORD_ID|584580 B9SUF5_RICCO B9SUF5 SubName: Full=Leucine-rich repeat containing protein, putative; EC=3.1.3.16; [Ricinus communis (Castor bean).]	4.56006e-36	gnl|BL_ORD_ID|101887 3694.eugene3.26520001 (Populus trichocarpa)	1.16576e-36	gnl|BL_ORD_ID|338516 sp|Q7XBQ9|RGA2_SOLBU Disease resistance protein RGA2 OS=Solanum bulbocastanum GN=RGA2 PE=1 SV=1	5.50699e-11
snap-gi|445194527|gb|AJJZ011125604.1|-processed-gene-0.0	gi|445194527|gb|AJJZ011125604.1|	maker	gene	88	856	0	-	0	gnl|BL_ORD_ID|538511 B9NCL4_POPTR B9NCL4 SubName: Full=Cc-nbs-lrr resistance protein; [Populus trichocarpa (Western balsam poplar) (Populus balsamifera]	3.51229e-56	gnl|BL_ORD_ID|110295 3694.fgenesh4_pg.C_scaffold_329000001 (Populus trichocarpa)	1.22894e-55	NA	NA
snap-gi|445194606|gb|AJJZ011125525.1|-processed-gene-0.0	gi|445194606|gb|AJJZ011125525.1|	maker	gene	128	489	0	+	0	gnl|BL_ORD_ID|723227 B0FBS2_9ROSI B0FBS2 SubName: Full=Putative uncharacterized protein; [Vitis hybrid cultivar.]	4.29771e-26	gnl|BL_ORD_ID|1257861 29760.GSVIVG00003791001 (Vitis vinifera)	2.74716e-26	NA	NA
snap-gi|445194873|gb|AJJZ011125331.1|-processed-gene-0.0	gi|445194873|gb|AJJZ011125331.1|	maker	gene	96	482	0	+	0	gnl|BL_ORD_ID|741319 A5BSK6_VITVI A5BSK6 SubName: Full=Putative uncharacterized protein; [Vitis vinifera (Grape).]	1.21926e-51	gnl|BL_ORD_ID|1257047 29760.GSVIVG00002780001 (Vitis vinifera)	7.07485e-52	NA	NA
snap-gi|445194973|gb|AJJZ011125246.1|-processed-gene-0.0	gi|445194973|gb|AJJZ011125246.1|	maker	gene	11	304	0	+	0	gnl|BL_ORD_ID|777733 Q850H7_VITVI Q850H7 SubName: Full=Gag-pol polyprotein; Flags: Fragment; [Vitis vinifera (Grape).]	7.0264e-34	gnl|BL_ORD_ID|1491823 39947.LOC_Os09g19810.1 (Oryza sativa)	3.0902e-23	gnl|BL_ORD_ID|220398 sp|P92519|M810_ARATH Uncharacterized mitochondrial protein AtMg00810 OS=Arabidopsis thaliana GN=AtMg00810 PE=4 SV=1	1.7295e-16
snap-gi|445195250|gb|AJJZ011125016.1|-processed-gene-0.0	gi|445195250|gb|AJJZ011125016.1|	maker	gene	68	603	0	+	0	gnl|BL_ORD_ID|196449 E4Z8P7_MALDO E4Z8P7 SubName: Full=Putative retrotransposon protein; [Malus domestica (Apple) (Pyrus malus).]	2.81875e-32	gnl|BL_ORD_ID|99510 3694.eugene3.03120006 (Populus trichocarpa)	3.76709e-18	NA	NA
snap-gi|445195298|gb|AJJZ011124973.1|-processed-gene-0.0	gi|445195298|gb|AJJZ011124973.1|	maker	gene	67	594	0	+	0	gnl|BL_ORD_ID|518795 B9HLE9_POPTR B9HLE9 SubName: Full=Predicted protein; [Populus trichocarpa (Western balsam poplar) (Populus balsamifera]	3.46499e-36	gnl|BL_ORD_ID|106339 3694.fgenesh4_pg.C_LG_VIII001643 (Populus trichocarpa)	1.21239e-35	NA	NA
snap-gi|445195409|gb|AJJZ011124913.1|-processed-gene-0.1	gi|445195409|gb|AJJZ011124913.1|	maker	gene	548	901	0	+	0	NA	NA	NA	NA	NA	NA
snap-gi|445195640|gb|AJJZ011124730.1|-processed-gene-0.0	gi|445195640|gb|AJJZ011124730.1|	maker	gene	85	500	0	+	0	gnl|BL_ORD_ID|351841 Q2QXP7_ORYSJ Q2QXP7 SubName: Full=Retrotransposon protein, putative, unclassified, expressed; [Oryza sativa subsp. japonica (Rice).]	3.37875e-20	gnl|BL_ORD_ID|1502010 39947.LOC_Os12g05310.1 (Oryza sativa)	2.55127e-19	NA	NA
snap-gi|445195782|gb|AJJZ011124613.1|-processed-gene-0.0	gi|445195782|gb|AJJZ011124613.1|	maker	gene	11	736	0	-	0	gnl|BL_ORD_ID|518795 B9HLE9_POPTR B9HLE9 SubName: Full=Predicted protein; [Populus trichocarpa (Western balsam poplar) (Populus balsamifera]	3.85658e-45	gnl|BL_ORD_ID|106339 3694.fgenesh4_pg.C_LG_VIII001643 (Populus trichocarpa)	1.34941e-44	NA	NA
snap-gi|445195908|gb|AJJZ011124498.1|-processed-gene-0.0	gi|445195908|gb|AJJZ011124498.1|	maker	gene	146	470	0	-	0	NA	NA	NA	NA	NA	NA
snap-gi|445196590|gb|AJJZ011123873.1|-processed-gene-0.0	gi|445196590|gb|AJJZ011123873.1|	maker	gene	41	250	0	-	0	gnl|BL_ORD_ID|730119 A5AVD6_VITVI A5AVD6 SubName: Full=Putative uncharacterized protein; [Vitis vinifera (Grape).]	2.65289e-18	gnl|BL_ORD_ID|1280358 29760.GSVIVG00032950001 (Vitis vinifera)	6.69133e-10	NA	NA
snap-gi|445196684|gb|AJJZ011123814.1|-processed-gene-0.0	gi|445196684|gb|AJJZ011123814.1|	maker	gene	13	402	0	-	0	NA	NA	NA	NA	NA	NA
snap-gi|445196700|gb|AJJZ011123798.1|-processed-gene-0.0	gi|445196700|gb|AJJZ011123798.1|	maker	gene	20	487	0	-	0	gnl|BL_ORD_ID|74605 E5GB72_CUCME E5GB72 SubName: Full=Ty3-gypsy retrotransposon protein; [Cucumis melo subsp. melo.]	2.06281e-14	gnl|BL_ORD_ID|99094 3694.eugene3.01950013 (Populus trichocarpa)	3.46146e-14	NA	NA
snap-gi|445197003|gb|AJJZ011123535.1|-processed-gene-0.0	gi|445197003|gb|AJJZ011123535.1|	maker	gene	2082	4160	0	-	0	gnl|BL_ORD_ID|583423 B9SR47_RICCO B9SR47 SubName: Full=30S ribosomal protein S8, putative; [Ricinus communis (Castor bean).]	9.23212e-87	gnl|BL_ORD_ID|1219135 15368.BRADI2G54450.3 (Brachypodium distachyon)	4.14584e-85	gnl|BL_ORD_ID|327923 sp|P42798|R15A1_ARATH 40S ribosomal protein S15a-1 OS=Arabidopsis thaliana GN=RPS15AA PE=2 SV=2	1.47855e-85
snap-gi|445197004|gb|AJJZ011123534.1|-processed-gene-0.0	gi|445197004|gb|AJJZ011123534.1|	maker	gene	357	3634	0	-	0	gnl|BL_ORD_ID|744647 A5C254_VITVI A5C254 SubName: Full=Putative uncharacterized protein; [Vitis vinifera (Grape).]	7.91634e-97	gnl|BL_ORD_ID|1273133 29760.GSVIVG00024384001 (Vitis vinifera)	3.09024e-96	gnl|BL_ORD_ID|328889 sp|P28186|RAE1C_ARATH Ras-related protein RABE1c OS=Arabidopsis thaliana GN=RABE1C PE=1 SV=1	1.043e-95
snap-gi|445197008|gb|AJJZ011123530.1|-processed-gene-0.0	gi|445197008|gb|AJJZ011123530.1|	maker	gene	143	8996	0	+	0	gnl|BL_ORD_ID|521160 B9HTM5_POPTR B9HTM5 SubName: Full=Predicted protein; Flags: Fragment; [Populus trichocarpa (Western balsam poplar) (Populus balsamifera]	0	gnl|BL_ORD_ID|125069 3694.gw1.X.2318.1 (Populus trichocarpa)	0	NA	NA
snap-gi|445197050|gb|AJJZ011123488.1|-processed-gene-0.0	gi|445197050|gb|AJJZ011123488.1|	maker	gene	41	626	0	-	0	gnl|BL_ORD_ID|777739 Q850I3_VITVI Q850I3 SubName: Full=Gag-pol polyprotein; Flags: Fragment; [Vitis vinifera (Grape).]	1.34174e-54	gnl|BL_ORD_ID|1501285 39947.LOC_Os11g44780.1 (Oryza sativa)	2.22252e-33	gnl|BL_ORD_ID|220398 sp|P92519|M810_ARATH Uncharacterized mitochondrial protein AtMg00810 OS=Arabidopsis thaliana GN=AtMg00810 PE=4 SV=1	4.75099e-15
snap-gi|445197267|gb|AJJZ011123314.1|-processed-gene-0.0	gi|445197267|gb|AJJZ011123314.1|	maker	gene	14	577	0	+	0	gnl|BL_ORD_ID|647271 Q6L3Q0_SOLDE Q6L3Q0 SubName: Full=Polyprotein, putative; [Solanum demissum (Wild potato).]	2.53519e-46	gnl|BL_ORD_ID|1480951 39947.LOC_Os06g49350.1 (Oryza sativa)	1.4108e-32	gnl|BL_ORD_ID|220399 sp|P92520|M820_ARATH Uncharacterized mitochondrial protein AtMg00820 OS=Arabidopsis thaliana GN=AtMg00820 PE=4 SV=1	1.59343e-26
snap-gi|445197543|gb|AJJZ011123158.1|-processed-gene-0.0	gi|445197543|gb|AJJZ011123158.1|	maker	gene	120	464	0	+	0	NA	NA	NA	NA	NA	NA
snap-gi|445197543|gb|AJJZ011123158.1|-processed-gene-0.1	gi|445197543|gb|AJJZ011123158.1|	maker	gene	474	854	0	+	0	gnl|BL_ORD_ID|647271 Q6L3Q0_SOLDE Q6L3Q0 SubName: Full=Polyprotein, putative; [Solanum demissum (Wild potato).]	1.77766e-10	NA	NA	NA	NA
snap-gi|445197635|gb|AJJZ011123139.1|-processed-gene-0.0	gi|445197635|gb|AJJZ011123139.1|	maker	gene	19	222	0	-	0	gnl|BL_ORD_ID|538566 B9NCS2_POPTR B9NCS2 SubName: Full=Cc-nbs-lrr resistance protein; [Populus trichocarpa (Western balsam poplar) (Populus balsamifera]	3.09372e-26	gnl|BL_ORD_ID|101887 3694.eugene3.26520001 (Populus trichocarpa)	1.37628e-26	NA	NA
snap-gi|445197730|gb|AJJZ011123046.1|-processed-gene-0.0	gi|445197730|gb|AJJZ011123046.1|	maker	gene	126	543	0	+	0	gnl|BL_ORD_ID|741319 A5BSK6_VITVI A5BSK6 SubName: Full=Putative uncharacterized protein; [Vitis vinifera (Grape).]	4.83066e-29	NA	NA	NA	NA
snap-gi|445198493|gb|AJJZ011122383.1|-processed-gene-0.0	gi|445198493|gb|AJJZ011122383.1|	maker	gene	25	531	0	-	0	gnl|BL_ORD_ID|75313 Q84KB0_CUCME Q84KB0 SubName: Full=Pol protein; [Cucumis melo subsp. melo.]	3.32577e-82	gnl|BL_ORD_ID|1501271 39947.LOC_Os11g44640.1 (Oryza sativa)	2.09761e-74	gnl|BL_ORD_ID|301633 sp|P04323|POL3_DROME Retrovirus-related Pol polyprotein from transposon 17.6 OS=Drosophila melanogaster GN=pol PE=4 SV=1	4.0642e-41
snap-gi|445198542|gb|AJJZ011122338.1|-processed-gene-0.0	gi|445198542|gb|AJJZ011122338.1|	maker	gene	56	673	0	-	0	NA	NA	NA	NA	NA	NA
snap-gi|445198630|gb|AJJZ011122271.1|-processed-gene-0.0	gi|445198630|gb|AJJZ011122271.1|	maker	gene	43	687	0	-	0	gnl|BL_ORD_ID|725134 A5AG39_VITVI A5AG39 SubName: Full=Putative uncharacterized protein; [Vitis vinifera (Grape).]	3.58894e-19	NA	NA	NA	NA
snap-gi|445198794|gb|AJJZ011122126.1|-processed-gene-0.0	gi|445198794|gb|AJJZ011122126.1|	maker	gene	344	754	0	+	0	NA	NA	NA	NA	NA	NA
snap-gi|445203701|gb|AJJZ011122061.1|-processed-gene-0.0	gi|445203701|gb|AJJZ011122061.1|	maker	gene	68	390	0	-	0	gnl|BL_ORD_ID|733246 A5B4C0_VITVI A5B4C0 SubName: Full=Putative uncharacterized protein; [Vitis vinifera (Grape).]	1.93304e-28	gnl|BL_ORD_ID|1502009 39947.LOC_Os12g05290.1 (Oryza sativa)	1.35525e-13	NA	NA
snap-gi|445203766|gb|AJJZ011121996.1|-processed-gene-0.0	gi|445203766|gb|AJJZ011121996.1|	maker	gene	109	975	0	+	0	gnl|BL_ORD_ID|575774 B9S468_RICCO B9S468 SubName: Full=Leucine-rich repeat-containing protein 2, lrrc2, putative; EC=3.1.3.16; [Ricinus communis (Castor bean).]	9.13644e-97	gnl|BL_ORD_ID|116270 3694.grail3.0180001901 (Populus trichocarpa)	4.06397e-94	gnl|BL_ORD_ID|338519 sp|Q7XA40|RGA3_SOLBU Putative disease resistance protein RGA3 OS=Solanum bulbocastanum GN=RGA3 PE=2 SV=2	3.61009e-65
snap-gi|445204322|gb|AJJZ011121637.1|-processed-gene-0.0	gi|445204322|gb|AJJZ011121637.1|	maker	gene	4	462	0	+	0	gnl|BL_ORD_ID|582443 B9SNB3_RICCO B9SNB3 SubName: Full=Putative uncharacterized protein; [Ricinus communis (Castor bean).]	1.4793e-49	gnl|BL_ORD_ID|100971 3694.eugene3.15420003 (Populus trichocarpa)	2.79198e-36	gnl|BL_ORD_ID|338519 sp|Q7XA40|RGA3_SOLBU Putative disease resistance protein RGA3 OS=Solanum bulbocastanum GN=RGA3 PE=2 SV=2	1.68162e-15
snap-gi|445204330|gb|AJJZ011121629.1|-processed-gene-0.0	gi|445204330|gb|AJJZ011121629.1|	maker	gene	13	609	0	-	0	gnl|BL_ORD_ID|196440 E4Z8N8_MALDO E4Z8N8 SubName: Full=Putative RNA-directed DNA polymerase (Reverse transcriptase); [Malus domestica (Apple) (Pyrus malus).]	6.65928e-41	gnl|BL_ORD_ID|1447308 39946.BGIOSIBSE038324 (Oryza indica)	2.51018e-34	NA	NA
snap-gi|445204437|gb|AJJZ011121535.1|-processed-gene-0.0	gi|445204437|gb|AJJZ011121535.1|	maker	gene	28	510	0	+	0	gnl|BL_ORD_ID|572881 B9RVW4_RICCO B9RVW4 SubName: Full=Transmembrane receptor, putative; [Ricinus communis (Castor bean).]	1.29614e-31	gnl|BL_ORD_ID|1285097 29760.GSVIVG00038645001 (Vitis vinifera)	7.11657e-10	NA	NA
snap-gi|445204568|gb|AJJZ011121449.1|-processed-gene-0.0	gi|445204568|gb|AJJZ011121449.1|	maker	gene	26	796	0	-	0	gnl|BL_ORD_ID|727042 A5ALK0_VITVI A5ALK0 SubName: Full=Putative uncharacterized protein; [Vitis vinifera (Grape).]	2.55482e-81	gnl|BL_ORD_ID|1260315 29760.GSVIVG00007791001 (Vitis vinifera)	1.23598e-82	gnl|BL_ORD_ID|345386 sp|Q9ZT07|RKS1_ARATH G-type lectin S-receptor-like serine/threonine-protein kinase RKS1 OS=Arabidopsis thaliana GN=RKS1 PE=3 SV=3	1.98808e-75
snap-gi|445204622|gb|AJJZ011121398.1|-processed-gene-0.1	gi|445204622|gb|AJJZ011121398.1|	maker	gene	3448	5973	0	+	0	gnl|BL_ORD_ID|530759 B9IME3_POPTR B9IME3 RecName: Full=Ubiquitin carboxyl-terminal hydrolase; EC=3.4.19.12; Flags: Fragment; [Populus trichocarpa (Western balsam poplar) (Populus balsamifera]	1.3027e-34	gnl|BL_ORD_ID|128315 3694.gw1.XVIII.3244.1 (Populus trichocarpa)	4.55813e-34	gnl|BL_ORD_ID|482001 sp|Q9FPS4|UBP23_ARATH Ubiquitin carboxyl-terminal hydrolase 23 OS=Arabidopsis thaliana GN=UBP23 PE=2 SV=2	4.74906e-25
snap-gi|445204637|gb|AJJZ011121383.1|-processed-gene-0.0	gi|445204637|gb|AJJZ011121383.1|	maker	gene	65	580	0	-	0	gnl|BL_ORD_ID|751782 D7T342_VITVI D7T342 SubName: Full=Putative uncharacterized protein; [Vitis vinifera (Grape).]	1.36167e-56	gnl|BL_ORD_ID|1276878 29760.GSVIVG00028790001 (Vitis vinifera)	3.4963e-53	gnl|BL_ORD_ID|338519 sp|Q7XA40|RGA3_SOLBU Putative disease resistance protein RGA3 OS=Solanum bulbocastanum GN=RGA3 PE=2 SV=2	2.00119e-46
snap-gi|445204921|gb|AJJZ011121173.1|-processed-gene-0.0	gi|445204921|gb|AJJZ011121173.1|	maker	gene	20	994	0	-	0	gnl|BL_ORD_ID|577612 B9S9G0_RICCO B9S9G0 SubName: Full=Disease resistance protein RPS5, putative; [Ricinus communis (Castor bean).]	1.88816e-99	gnl|BL_ORD_ID|1280303 29760.GSVIVG00032872001 (Vitis vinifera)	5.20747e-85	gnl|BL_ORD_ID|103377 sp|O22727|DRL16_ARATH Probable disease resistance protein At1g61190 OS=Arabidopsis thaliana GN=At1g61190 PE=3 SV=1	5.26394e-32
snap-gi|445204933|gb|AJJZ011121161.1|-processed-gene-0.0	gi|445204933|gb|AJJZ011121161.1|	maker	gene	27	683	0	-	0	gnl|BL_ORD_ID|647193 Q6F2D6_SOLDE Q6F2D6 SubName: Full=Putative polyprotein, identical; [Solanum demissum (Wild potato).]	1.04336e-50	gnl|BL_ORD_ID|136783 3702.AT2G06470.1-P (Arabidopsis thaliana)	2.45486e-41	NA	NA
snap-gi|445209119|gb|AJJZ011120542.1|-processed-gene-0.0	gi|445209119|gb|AJJZ011120542.1|	maker	gene	352	768	0	+	0	gnl|BL_ORD_ID|647399 Q6L4B3_SOLDE Q6L4B3 SubName: Full=Polyprotein, putative; [Solanum demissum (Wild potato).]	2.74101e-44	gnl|BL_ORD_ID|1447308 39946.BGIOSIBSE038324 (Oryza indica)	4.86078e-38	NA	NA
snap-gi|445209199|gb|AJJZ011120466.1|-processed-gene-0.0	gi|445209199|gb|AJJZ011120466.1|	maker	gene	129	869	0	+	0	gnl|BL_ORD_ID|540712 B9NJB9_POPTR B9NJB9 SubName: Full=Predicted protein; Flags: Fragment; [Populus trichocarpa (Western balsam poplar) (Populus balsamifera]	6.7531e-46	gnl|BL_ORD_ID|101887 3694.eugene3.26520001 (Populus trichocarpa)	9.77557e-46	gnl|BL_ORD_ID|327904 sp|Q9LRR4|R13L1_ARATH Putative disease resistance RPP13-like protein 1 OS=Arabidopsis thaliana GN=RPPL1 PE=3 SV=1	6.36879e-10
snap-gi|445209884|gb|AJJZ011119995.1|-processed-gene-0.0	gi|445209884|gb|AJJZ011119995.1|	maker	gene	104	670	0	-	0	gnl|BL_ORD_ID|196440 E4Z8N8_MALDO E4Z8N8 SubName: Full=Putative RNA-directed DNA polymerase (Reverse transcriptase); [Malus domestica (Apple) (Pyrus malus).]	1.03985e-51	gnl|BL_ORD_ID|1447308 39946.BGIOSIBSE038324 (Oryza indica)	7.1442e-40	gnl|BL_ORD_ID|301999 sp|P16423|POLR_DROME Retrovirus-related Pol polyprotein from type-2 retrotransposable element R2DM OS=Drosophila melanogaster GN=pol PE=4 SV=1	2.42935e-08
snap-gi|445210107|gb|AJJZ011119826.1|-processed-gene-0.0	gi|445210107|gb|AJJZ011119826.1|	maker	gene	123	573	0	+	0	NA	NA	NA	NA	NA	NA
snap-gi|445215150|gb|AJJZ011119658.1|-processed-gene-0.0	gi|445215150|gb|AJJZ011119658.1|	maker	gene	49	704	0	+	0	gnl|BL_ORD_ID|537085 B9N8C3_POPTR B9N8C3 SubName: Full=Predicted protein; [Populus trichocarpa (Western balsam poplar) (Populus balsamifera]	8.26717e-30	gnl|BL_ORD_ID|98893 3694.eugene3.01670033 (Populus trichocarpa)	2.89267e-29	NA	NA
snap-gi|445215235|gb|AJJZ011119609.1|-processed-gene-0.0	gi|445215235|gb|AJJZ011119609.1|	maker	gene	49	657	0	-	0	gnl|BL_ORD_ID|741093 A5BRX9_VITVI A5BRX9 SubName: Full=Putative uncharacterized protein; [Vitis vinifera (Grape).]	3.15399e-65	gnl|BL_ORD_ID|144468 3702.AT3G29615.1-P (Arabidopsis thaliana)	1.64104e-53	gnl|BL_ORD_ID|534733 sp|Q7LHG5|YI31B_YEAST Transposon Ty3-I Gag-Pol polyprotein OS=Saccharomyces cerevisiae (strain ATCC 204508 / S288c) GN=TY3B-I PE=3 SV=2	2.12732e-09
snap-gi|445215255|gb|AJJZ011119589.1|-processed-gene-0.0	gi|445215255|gb|AJJZ011119589.1|	maker	gene	94	804	0	-	0	gnl|BL_ORD_ID|542633 B9P8R2_POPTR B9P8R2 SubName: Full=Predicted protein; Flags: Fragment; [Populus trichocarpa (Western balsam poplar) (Populus balsamifera]	1.33307e-104	gnl|BL_ORD_ID|120195 3694.gw1.8592.4.1 (Populus trichocarpa)	4.66438e-104	gnl|BL_ORD_ID|497532 sp|Q8RY17|WAKLI_ARATH Wall-associated receptor kinase-like 22 OS=Arabidopsis thaliana GN=WAKL22 PE=2 SV=1	2.94127e-84
snap-gi|445215724|gb|AJJZ011119254.1|-processed-gene-0.0	gi|445215724|gb|AJJZ011119254.1|	maker	gene	31	809	0	+	0	gnl|BL_ORD_ID|576776 B9S723_RICCO B9S723 SubName: Full=Phosphoprotein phosphatase, putative; EC=3.1.3.16; [Ricinus communis (Castor bean).]	1.37469e-25	gnl|BL_ORD_ID|102510 3694.eugene3.39080001 (Populus trichocarpa)	3.79616e-12	NA	NA
snap-gi|445215792|gb|AJJZ011119194.1|-processed-gene-0.0	gi|445215792|gb|AJJZ011119194.1|	maker	gene	15	622	0	-	0	gnl|BL_ORD_ID|538511 B9NCL4_POPTR B9NCL4 SubName: Full=Cc-nbs-lrr resistance protein; [Populus trichocarpa (Western balsam poplar) (Populus balsamifera]	4.36701e-34	gnl|BL_ORD_ID|110295 3694.fgenesh4_pg.C_scaffold_329000001 (Populus trichocarpa)	1.52801e-33	NA	NA
snap-gi|445215805|gb|AJJZ011119181.1|-processed-gene-0.0	gi|445215805|gb|AJJZ011119181.1|	maker	gene	44	613	0	-	0	gnl|BL_ORD_ID|742686 A5BWI1_VITVI A5BWI1 SubName: Full=Putative uncharacterized protein; [Vitis vinifera (Grape).]	7.53338e-44	gnl|BL_ORD_ID|103612 3694.fgenesh4_pg.C_LG_I002461 (Populus trichocarpa)	8.46616e-37	NA	NA
snap-gi|445215970|gb|AJJZ011119052.1|-processed-gene-0.0	gi|445215970|gb|AJJZ011119052.1|	maker	gene	517	984	0	-	0	gnl|BL_ORD_ID|539895 B9NGW6_POPTR B9NGW6 SubName: Full=Predicted protein; [Populus trichocarpa (Western balsam poplar) (Populus balsamifera]	5.11595e-78	gnl|BL_ORD_ID|116620 3694.grail3.1468000101 (Populus trichocarpa)	1.7102e-77	gnl|BL_ORD_ID|521300 sp|Q9FID5|Y5393_ARATH Probable receptor-like protein kinase At5g39030 OS=Arabidopsis thaliana GN=At5g39030 PE=2 SV=1	4.2698e-34
snap-gi|445216220|gb|AJJZ011118838.1|-processed-gene-0.0	gi|445216220|gb|AJJZ011118838.1|	maker	gene	264	709	0	+	0	gnl|BL_ORD_ID|584580 B9SUF5_RICCO B9SUF5 SubName: Full=Leucine-rich repeat containing protein, putative; EC=3.1.3.16; [Ricinus communis (Castor bean).]	1.38306e-39	gnl|BL_ORD_ID|101887 3694.eugene3.26520001 (Populus trichocarpa)	2.22893e-36	gnl|BL_ORD_ID|338521 sp|Q7XA39|RGA4_SOLBU Putative disease resistance protein RGA4 OS=Solanum bulbocastanum GN=RGA4 PE=2 SV=1	3.89259e-14
snap-gi|445216426|gb|AJJZ011118678.1|-processed-gene-0.0	gi|445216426|gb|AJJZ011118678.1|	maker	gene	189	593	0	+	0	gnl|BL_ORD_ID|207707 Q2HUP4_MEDTR Q2HUP4 SubName: Full=Endonuclease/exonuclease/phosphatase; [Medicago truncatula (Barrel medic) (Medicago tribuloides).]	3.92781e-51	gnl|BL_ORD_ID|1447308 39946.BGIOSIBSE038324 (Oryza indica)	2.3078e-45	gnl|BL_ORD_ID|57306 sp|O02751|CFDP2_BOVIN Craniofacial development protein 2 OS=Bos taurus GN=CFDP2 PE=1 SV=2	2.51773e-11
snap-gi|445216430|gb|AJJZ011118674.1|-processed-gene-0.0	gi|445216430|gb|AJJZ011118674.1|	maker	gene	7	996	0	+	0	gnl|BL_ORD_ID|647334 Q6L3Y5_SOLDE Q6L3Y5 SubName: Full=Gag-pol polyprotein, putative; [Solanum demissum (Wild potato).]	1.62108e-90	gnl|BL_ORD_ID|1270495 29760.GSVIVG00021233001 (Vitis vinifera)	1.12954e-74	gnl|BL_ORD_ID|302071 sp|P10978|POLX_TOBAC Retrovirus-related Pol polyprotein from transposon TNT 1-94 OS=Nicotiana tabacum PE=2 SV=1	8.28177e-08
snap-gi|445216655|gb|AJJZ011118493.1|-processed-gene-0.3	gi|445216655|gb|AJJZ011118493.1|	maker	gene	3587	10791	0	-	0	gnl|BL_ORD_ID|578950 B9SDA2_RICCO B9SDA2 SubName: Full=Heterochromatin protein, putative; [Ricinus communis (Castor bean).]	5.03782e-152	gnl|BL_ORD_ID|94830 3694.eugene3.00130688 (Populus trichocarpa)	3.50925e-130	gnl|BL_ORD_ID|210698 sp|Q946J8|LHP1_ARATH Chromo domain-containing protein LHP1 OS=Arabidopsis thaliana GN=LHP1 PE=1 SV=2	1.25067e-56
snap-gi|445216715|gb|AJJZ011118439.1|-processed-gene-0.0	gi|445216715|gb|AJJZ011118439.1|	maker	gene	47	829	0	+	0	gnl|BL_ORD_ID|430992 D3IVQ8_9POAL D3IVQ8 SubName: Full=Putative retrotransposon protein; [Phyllostachys edulis.]	7.84745e-83	gnl|BL_ORD_ID|1501307 39947.LOC_Os11g45000.1 (Oryza sativa)	4.36086e-80	gnl|BL_ORD_ID|457203 sp|P0CT40|TF29_SCHPO Transposon Tf2-9 polyprotein OS=Schizosaccharomyces pombe (strain 972 / ATCC 24843) GN=Tf2-9 PE=3 SV=1	1.43436e-36
snap-gi|445217006|gb|AJJZ011118207.1|-processed-gene-0.0	gi|445217006|gb|AJJZ011118207.1|	maker	gene	266	767	0	+	0	NA	NA	NA	NA	NA	NA
snap-gi|445217400|gb|AJJZ011117899.1|-processed-gene-0.0	gi|445217400|gb|AJJZ011117899.1|	maker	gene	88	1019	0	+	0	gnl|BL_ORD_ID|201902 A2Q2C7_MEDTR A2Q2C7 SubName: Full=RNA-directed DNA polymerase (Reverse transcriptase); Chromo; Zinc finger, CCHC-type; Peptidase aspartic, active site; Polynucleotidyl transferase, Ribonuclease H fold; [Medicago truncatula (Barrel medic) (Medicago tribuloides).]	2.04728e-112	gnl|BL_ORD_ID|150443 3702.AT4G22415.1-P (Arabidopsis thaliana)	7.83039e-94	gnl|BL_ORD_ID|533380 sp|Q99315|YG31B_YEAST Transposon Ty3-G Gag-Pol polyprotein OS=Saccharomyces cerevisiae (strain ATCC 204508 / S288c) GN=TY3B-G PE=1 SV=3	5.90345e-42
snap-gi|445217780|gb|AJJZ011117639.1|-processed-gene-0.0	gi|445217780|gb|AJJZ011117639.1|	maker	gene	18	530	0	+	0	gnl|BL_ORD_ID|534498 B9N0L1_POPTR B9N0L1 SubName: Full=Predicted protein; [Populus trichocarpa (Western balsam poplar) (Populus balsamifera]	1.69448e-18	gnl|BL_ORD_ID|111300 3694.fgenesh4_pg.C_scaffold_86000113 (Populus trichocarpa)	5.92897e-18	NA	NA
snap-gi|445217964|gb|AJJZ011117509.1|-processed-gene-0.0	gi|445217964|gb|AJJZ011117509.1|	maker	gene	158	886	0	+	0	gnl|BL_ORD_ID|735808 A5BBQ2_VITVI A5BBQ2 SubName: Full=Putative uncharacterized protein; [Vitis vinifera (Grape).]	6.18374e-91	gnl|BL_ORD_ID|1488552 39947.LOC_Os08g29560.1 (Oryza sativa)	1.66209e-55	gnl|BL_ORD_ID|302071 sp|P10978|POLX_TOBAC Retrovirus-related Pol polyprotein from transposon TNT 1-94 OS=Nicotiana tabacum PE=2 SV=1	8.48169e-30
snap-gi|445218221|gb|AJJZ011117365.1|-processed-gene-0.0	gi|445218221|gb|AJJZ011117365.1|	maker	gene	84	686	0	+	0	gnl|BL_ORD_ID|530840 B9IMM9_POPTR B9IMM9 SubName: Full=Predicted protein; [Populus trichocarpa (Western balsam poplar) (Populus balsamifera]	1.1575e-87	gnl|BL_ORD_ID|96691 3694.eugene3.00181060 (Populus trichocarpa)	4.05008e-87	gnl|BL_ORD_ID|375721 sp|Q9SHI3|RLP2_ARATH Receptor-like protein 2 OS=Arabidopsis thaliana GN=RLP2 PE=2 SV=1	4.67542e-26
snap-gi|445218418|gb|AJJZ011117176.1|-processed-gene-0.0	gi|445218418|gb|AJJZ011117176.1|	maker	gene	80	910	0	-	0	gnl|BL_ORD_ID|527108 B9IBG1_POPTR B9IBG1 SubName: Full=Predicted protein; [Populus trichocarpa (Western balsam poplar) (Populus balsamifera]	5.6118e-24	gnl|BL_ORD_ID|1490494 39947.LOC_Os09g04960.1 (Oryza sativa)	9.60209e-25	NA	NA
snap-gi|445218647|gb|AJJZ011116993.1|-processed-gene-0.0	gi|445218647|gb|AJJZ011116993.1|	maker	gene	189	590	0	-	0	gnl|BL_ORD_ID|568564 B9RII1_RICCO B9RII1 SubName: Full=Putative uncharacterized protein; [Ricinus communis (Castor bean).]	4.14106e-07	NA	NA	NA	NA
snap-gi|445218733|gb|AJJZ011116907.1|-processed-gene-0.0	gi|445218733|gb|AJJZ011116907.1|	maker	gene	14	778	0	-	0	gnl|BL_ORD_ID|534498 B9N0L1_POPTR B9N0L1 SubName: Full=Predicted protein; [Populus trichocarpa (Western balsam poplar) (Populus balsamifera]	3.11957e-22	gnl|BL_ORD_ID|111300 3694.fgenesh4_pg.C_scaffold_86000113 (Populus trichocarpa)	1.09153e-21	NA	NA
snap-gi|445218998|gb|AJJZ011116643.1|-processed-gene-0.0	gi|445218998|gb|AJJZ011116643.1|	maker	gene	454	793	0	-	0	NA	NA	NA	NA	NA	NA
snap-gi|445219141|gb|AJJZ011116500.1|-processed-gene-0.0	gi|445219141|gb|AJJZ011116500.1|	maker	gene	140	525	0	-	0	gnl|BL_ORD_ID|196418 E4Z8L0_MALDO E4Z8L0 SubName: Full=Putative polyprotein (Retrotransposon protein); [Malus domestica (Apple) (Pyrus malus).]	2.45557e-48	gnl|BL_ORD_ID|1500235 39947.LOC_Os11g34050.1 (Oryza sativa)	1.98183e-47	gnl|BL_ORD_ID|301633 sp|P04323|POL3_DROME Retrovirus-related Pol polyprotein from transposon 17.6 OS=Drosophila melanogaster GN=pol PE=4 SV=1	9.47476e-20
snap-gi|445219161|gb|AJJZ011116480.1|-processed-gene-0.0	gi|445219161|gb|AJJZ011116480.1|	maker	gene	36	500	0	+	0	gnl|BL_ORD_ID|260889 Q5CAI5_ORYSA Q5CAI5 SubName: Full=OSJNBa0032N05.13 protein; [Oryza sativa (Rice).]	6.81359e-20	gnl|BL_ORD_ID|1491258 39947.LOC_Os09g13640.1 (Oryza sativa)	2.20186e-19	NA	NA
snap-gi|445219366|gb|AJJZ011116415.1|-processed-gene-0.0	gi|445219366|gb|AJJZ011116415.1|	maker	gene	57	713	0	-	0	gnl|BL_ORD_ID|758606 D7UBQ6_VITVI D7UBQ6 SubName: Full=Putative uncharacterized protein; [Vitis vinifera (Grape).]	2.22355e-86	gnl|BL_ORD_ID|1278720 29760.GSVIVG00030956001 (Vitis vinifera)	9.75876e-84	gnl|BL_ORD_ID|467165 sp|B9T536|TPS10_RICCO Terpene synthase 10 OS=Ricinus communis GN=TPS10 PE=2 SV=1	8.9097e-80
snap-gi|445219612|gb|AJJZ011116273.1|-processed-gene-0.0	gi|445219612|gb|AJJZ011116273.1|	maker	gene	68	1040	0	+	0	gnl|BL_ORD_ID|198336 Q52QX7_MANES Q52QX7 SubName: Full=Germin-like protein GLP; Flags: Fragment; [Manihot esculenta (Cassava) (Jatropha manihot).]	1.01529e-117	gnl|BL_ORD_ID|122339 3694.gw1.IV.1353.1 (Populus trichocarpa)	2.03643e-110	gnl|BL_ORD_ID|145587 sp|Q9FIC8|GL116_ARATH Germin-like protein subfamily 1 member 16 OS=Arabidopsis thaliana GN=At5g39130 PE=2 SV=1	1.07475e-93
snap-gi|445220638|gb|AJJZ011115458.1|-processed-gene-0.0	gi|445220638|gb|AJJZ011115458.1|	maker	gene	14	838	0	-	0	gnl|BL_ORD_ID|3247 E2DN01_BETVU E2DN01 SubName: Full=Putative uncharacterized protein; [Beta vulgaris (Sugar beet).]	1.25473e-73	gnl|BL_ORD_ID|1282500 29760.GSVIVG00035552001 (Vitis vinifera)	4.89663e-49	NA	NA
snap-gi|445220872|gb|AJJZ011115244.1|-processed-gene-0.0	gi|445220872|gb|AJJZ011115244.1|	maker	gene	7	1131	0	-	0	gnl|BL_ORD_ID|577966 B9SAG6_RICCO B9SAG6 SubName: Full=Receptor protein kinase, putative; EC=1.3.1.74; EC=2.7.11.25; [Ricinus communis (Castor bean).]	2.17e-111	gnl|BL_ORD_ID|126038 3694.gw1.XII.1514.1 (Populus trichocarpa)	2.53891e-110	gnl|BL_ORD_ID|520206 sp|Q8VZG8|Y4885_ARATH Probable LRR receptor-like serine/threonine-protein kinase At4g08850 OS=Arabidopsis thaliana GN=At4g08850 PE=2 SV=3	1.52853e-73
snap-gi|445220876|gb|AJJZ011115240.1|-processed-gene-0.0	gi|445220876|gb|AJJZ011115240.1|	maker	gene	25	663	0	+	0	gnl|BL_ORD_ID|647271 Q6L3Q0_SOLDE Q6L3Q0 SubName: Full=Polyprotein, putative; [Solanum demissum (Wild potato).]	3.86248e-57	gnl|BL_ORD_ID|1480951 39947.LOC_Os06g49350.1 (Oryza sativa)	2.41181e-32	gnl|BL_ORD_ID|302071 sp|P10978|POLX_TOBAC Retrovirus-related Pol polyprotein from transposon TNT 1-94 OS=Nicotiana tabacum PE=2 SV=1	2.02737e-10
snap-gi|445221049|gb|AJJZ011115086.1|-processed-gene-0.0	gi|445221049|gb|AJJZ011115086.1|	maker	gene	9	1006	0	-	0	gnl|BL_ORD_ID|567381 B9RF45_RICCO B9RF45 SubName: Full=Amidase, putative; EC=3.5.1.4; [Ricinus communis (Castor bean).]	3.69937e-78	gnl|BL_ORD_ID|113951 3694.grail3.0016020901 (Populus trichocarpa)	6.38902e-74	gnl|BL_ORD_ID|14193 sp|Q9FR37|AMI1_ARATH Amidase 1 OS=Arabidopsis thaliana GN=AMI1 PE=1 SV=1	2.4082e-48
snap-gi|445221337|gb|AJJZ011114828.1|-processed-gene-0.0	gi|445221337|gb|AJJZ011114828.1|	maker	gene	649	1059	0	-	0	NA	NA	NA	NA	NA	NA
snap-gi|445221554|gb|AJJZ011114715.1|-processed-gene-0.0	gi|445221554|gb|AJJZ011114715.1|	maker	gene	457	3798	0	+	0	gnl|BL_ORD_ID|585218 B9SW97_RICCO B9SW97 SubName: Full=S-locus-specific glycoprotein S13, putative; EC=2.7.10.2; [Ricinus communis (Castor bean).]	0	gnl|BL_ORD_ID|93863 3694.eugene3.00110380 (Populus trichocarpa)	0	gnl|BL_ORD_ID|345386 sp|Q9ZT07|RKS1_ARATH G-type lectin S-receptor-like serine/threonine-protein kinase RKS1 OS=Arabidopsis thaliana GN=RKS1 PE=3 SV=3	0
snap-gi|445221586|gb|AJJZ011114691.1|-processed-gene-0.0	gi|445221586|gb|AJJZ011114691.1|	maker	gene	21	401	0	-	0	gnl|BL_ORD_ID|208030 Q2HW89_MEDTR Q2HW89 SubName: Full=Integrase, catalytic region; Ribonuclease H; [Medicago truncatula (Barrel medic) (Medicago tribuloides).]	2.76089e-58	gnl|BL_ORD_ID|1448668 39947.LOC_Os01g06700.1 (Oryza sativa)	2.80479e-20	NA	NA
snap-gi|445221686|gb|AJJZ011114600.1|-processed-gene-0.0	gi|445221686|gb|AJJZ011114600.1|	maker	gene	12	467	0	-	0	gnl|BL_ORD_ID|743723 A5BZH4_VITVI A5BZH4 SubName: Full=Putative uncharacterized protein; [Vitis vinifera (Grape).]	1.61554e-51	gnl|BL_ORD_ID|132063 3702.AT1G35647.1-P (Arabidopsis thaliana)	1.89654e-34	NA	NA
snap-gi|445221834|gb|AJJZ011114466.1|-processed-gene-0.0	gi|445221834|gb|AJJZ011114466.1|	maker	gene	65	762	0	-	0	gnl|BL_ORD_ID|741093 A5BRX9_VITVI A5BRX9 SubName: Full=Putative uncharacterized protein; [Vitis vinifera (Grape).]	1.58643e-44	gnl|BL_ORD_ID|136783 3702.AT2G06470.1-P (Arabidopsis thaliana)	1.03538e-32	NA	NA
snap-gi|445221925|gb|AJJZ011114384.1|-processed-gene-0.0	gi|445221925|gb|AJJZ011114384.1|	maker	gene	35	762	0	+	0	gnl|BL_ORD_ID|75890 O80389_CUCSA O80389 SubName: Full=Cystein proteinase inhibitor; [Cucumis sativus (Cucumber).]	9.34826e-15	gnl|BL_ORD_ID|89523 3694.eugene3.00011145 (Populus trichocarpa)	2.19336e-11	gnl|BL_ORD_ID|85339 sp|P37842|CYTM_SOLTU Multicystatin OS=Solanum tuberosum PE=1 SV=1	9.82544e-14
snap-gi|445222018|gb|AJJZ011114298.1|-processed-gene-0.0	gi|445222018|gb|AJJZ011114298.1|	maker	gene	61	282	0	-	0	gnl|BL_ORD_ID|573251 B9RWY7_RICCO B9RWY7 SubName: Full=Choline monooxygenase, putative; EC=1.14.15.7; [Ricinus communis (Castor bean).]	4.34341e-14	NA	NA	NA	NA
snap-gi|445222025|gb|AJJZ011114291.1|-processed-gene-0.0	gi|445222025|gb|AJJZ011114291.1|	maker	gene	222	632	0	+	0	gnl|BL_ORD_ID|743465 A5BYR2_VITVI A5BYR2 SubName: Full=Putative uncharacterized protein; [Vitis vinifera (Grape).]	1.33797e-59	gnl|BL_ORD_ID|1475096 39947.LOC_Os05g39130.1 (Oryza sativa)	5.3408e-49	gnl|BL_ORD_ID|302071 sp|P10978|POLX_TOBAC Retrovirus-related Pol polyprotein from transposon TNT 1-94 OS=Nicotiana tabacum PE=2 SV=1	1.85489e-32
snap-gi|445222190|gb|AJJZ011114145.1|-processed-gene-0.0	gi|445222190|gb|AJJZ011114145.1|	maker	gene	425	952	0	+	0	gnl|BL_ORD_ID|747493 A5CAD1_VITVI A5CAD1 SubName: Full=Putative uncharacterized protein; [Vitis vinifera (Grape).]	1.75275e-66	gnl|BL_ORD_ID|1451205 39947.LOC_Os01g36050.1 (Oryza sativa)	4.58844e-58	NA	NA
snap-gi|445222778|gb|AJJZ011113687.1|-processed-gene-0.0	gi|445222778|gb|AJJZ011113687.1|	maker	gene	915	2529	0	-	0	gnl|BL_ORD_ID|502430 A9PAZ7_POPTR A9PAZ7 SubName: Full=Predicted protein; [Populus trichocarpa (Western balsam poplar) (Populus balsamifera]	7.17413e-128	gnl|BL_ORD_ID|115924 3694.grail3.0112005901 (Populus trichocarpa)	2.51021e-127	gnl|BL_ORD_ID|457087 sp|Q9ZUN5|TET2_ARATH Tetraspanin-2 OS=Arabidopsis thaliana GN=TET2 PE=2 SV=1	6.40387e-98
snap-gi|445222780|gb|AJJZ011113685.1|-processed-gene-0.3	gi|445222780|gb|AJJZ011113685.1|	maker	gene	6346	10700	0	+	0	gnl|BL_ORD_ID|569139 B9RK57_RICCO B9RK57 SubName: Full=Thioredoxin, putative; [Ricinus communis (Castor bean).]	3.00384e-122	gnl|BL_ORD_ID|85385 3694.estExt_fgenesh4_pg.C_1450020 (Populus trichocarpa)	1.98884e-112	gnl|BL_ORD_ID|468429 sp|Q5TKD8|TRL2_ORYSJ Thioredoxin-like 2, chloroplastic OS=Oryza sativa subsp. japonica GN=Os05g0200100 PE=2 SV=1	1.15898e-90
snap-gi|445222881|gb|AJJZ011113587.1|-processed-gene-0.0	gi|445222881|gb|AJJZ011113587.1|	maker	gene	37	656	0	-	0	gnl|BL_ORD_ID|647271 Q6L3Q0_SOLDE Q6L3Q0 SubName: Full=Polyprotein, putative; [Solanum demissum (Wild potato).]	4.61188e-71	gnl|BL_ORD_ID|1480951 39947.LOC_Os06g49350.1 (Oryza sativa)	6.82385e-42	gnl|BL_ORD_ID|302071 sp|P10978|POLX_TOBAC Retrovirus-related Pol polyprotein from transposon TNT 1-94 OS=Nicotiana tabacum PE=2 SV=1	1.42086e-18
snap-gi|445222974|gb|AJJZ011113498.1|-processed-gene-0.0	gi|445222974|gb|AJJZ011113498.1|	maker	gene	163	564	0	+	0	gnl|BL_ORD_ID|738076 A5BI89_VITVI A5BI89 SubName: Full=Putative uncharacterized protein; [Vitis vinifera (Grape).]	1.45412e-41	gnl|BL_ORD_ID|133281 3702.AT1G52210.1-P (Arabidopsis thaliana)	2.11353e-25	gnl|BL_ORD_ID|302071 sp|P10978|POLX_TOBAC Retrovirus-related Pol polyprotein from transposon TNT 1-94 OS=Nicotiana tabacum PE=2 SV=1	3.38621e-13
snap-gi|445223652|gb|AJJZ011112918.1|-processed-gene-0.1	gi|445223652|gb|AJJZ011112918.1|	maker	gene	304	882	0	+	0	gnl|BL_ORD_ID|739810 A5BN86_VITVI A5BN86 SubName: Full=Putative uncharacterized protein; [Vitis vinifera (Grape).]	1.48812e-78	gnl|BL_ORD_ID|1496046 39947.LOC_Os10g29650.1 (Oryza sativa)	3.31507e-67	gnl|BL_ORD_ID|302071 sp|P10978|POLX_TOBAC Retrovirus-related Pol polyprotein from transposon TNT 1-94 OS=Nicotiana tabacum PE=2 SV=1	2.43618e-49
snap-gi|445223687|gb|AJJZ011112883.1|-processed-gene-0.0	gi|445223687|gb|AJJZ011112883.1|	maker	gene	408	914	0	+	0	gnl|BL_ORD_ID|74782 E5GBP9_CUCME E5GBP9 SubName: Full=Retrotransposon protein; [Cucumis melo subsp. melo.]	3.3e-43	gnl|BL_ORD_ID|150526 3702.AT4G23160.1-P (Arabidopsis thaliana)	1.29408e-25	gnl|BL_ORD_ID|220399 sp|P92520|M820_ARATH Uncharacterized mitochondrial protein AtMg00820 OS=Arabidopsis thaliana GN=AtMg00820 PE=4 SV=1	1.32982e-20
snap-gi|445223885|gb|AJJZ011112693.1|-processed-gene-0.0	gi|445223885|gb|AJJZ011112693.1|	maker	gene	11	627	0	-	0	gnl|BL_ORD_ID|518795 B9HLE9_POPTR B9HLE9 SubName: Full=Predicted protein; [Populus trichocarpa (Western balsam poplar) (Populus balsamifera]	1.89341e-20	gnl|BL_ORD_ID|106339 3694.fgenesh4_pg.C_LG_VIII001643 (Populus trichocarpa)	6.62501e-20	NA	NA
snap-gi|445224224|gb|AJJZ011112429.1|-processed-gene-0.0	gi|445224224|gb|AJJZ011112429.1|	maker	gene	41	508	0	+	0	NA	NA	NA	NA	NA	NA
snap-gi|445224363|gb|AJJZ011112293.1|-processed-gene-0.0	gi|445224363|gb|AJJZ011112293.1|	maker	gene	159	540	0	+	0	gnl|BL_ORD_ID|775847 F6I3V3_VITVI F6I3V3 SubName: Full=Putative uncharacterized protein; [Vitis vinifera (Grape).]	2.01291e-36	gnl|BL_ORD_ID|1284036 29760.GSVIVG00037342001 (Vitis vinifera)	4.28708e-38	NA	NA
snap-gi|445224483|gb|AJJZ011112177.1|-processed-gene-0.1	gi|445224483|gb|AJJZ011112177.1|	maker	gene	4830	6965	0	-	0	gnl|BL_ORD_ID|574835 B9S1H6_RICCO B9S1H6 SubName: Full=Transcription factor, putative; [Ricinus communis (Castor bean).]	3.23925e-168	gnl|BL_ORD_ID|1265874 29760.GSVIVG00015787001 (Vitis vinifera)	3.74179e-131	gnl|BL_ORD_ID|252842 sp|Q94F58|NAC89_ARATH NAC domain-containing protein 89 OS=Arabidopsis thaliana GN=NAC089 PE=1 SV=1	1.12929e-49
snap-gi|445224722|gb|AJJZ011111944.1|-processed-gene-0.1	gi|445224722|gb|AJJZ011111944.1|	maker	gene	18	218	0	-	0	gnl|BL_ORD_ID|208030 Q2HW89_MEDTR Q2HW89 SubName: Full=Integrase, catalytic region; Ribonuclease H; [Medicago truncatula (Barrel medic) (Medicago tribuloides).]	3.29799e-27	gnl|BL_ORD_ID|123595 3694.gw1.V.4743.1 (Populus trichocarpa)	4.30006e-12	NA	NA
snap-gi|445224756|gb|AJJZ011111910.1|-processed-gene-0.0	gi|445224756|gb|AJJZ011111910.1|	maker	gene	69	650	0	-	0	gnl|BL_ORD_ID|334878 C7J7N6_ORYSJ C7J7N6 SubName: Full=Os10g0357350 protein; [Oryza sativa subsp. japonica (Rice).]	1.1398e-28	gnl|BL_ORD_ID|1495333 39947.LOC_Os10g21350.1 (Oryza sativa)	3.43775e-27	NA	NA
snap-gi|445224828|gb|AJJZ011111898.1|-processed-gene-0.0	gi|445224828|gb|AJJZ011111898.1|	maker	gene	135	3902	0	-	0	gnl|BL_ORD_ID|573110 B9RWJ6_RICCO B9RWJ6 SubName: Full=PMP, putative; [Ricinus communis (Castor bean).]	1.85157e-157	gnl|BL_ORD_ID|85794 3694.estExt_fgenesh4_pg.C_LG_I0430 (Populus trichocarpa)	1.11163e-129	NA	NA
snap-gi|445224925|gb|AJJZ011111802.1|-processed-gene-0.0	gi|445224925|gb|AJJZ011111802.1|	maker	gene	26	535	0	-	0	NA	NA	gnl|BL_ORD_ID|1447308 39946.BGIOSIBSE038324 (Oryza indica)	1.26207e-44	NA	NA
snap-gi|445225120|gb|AJJZ011111612.1|-processed-gene-0.0	gi|445225120|gb|AJJZ011111612.1|	maker	gene	29	328	0	-	0	NA	NA	NA	NA	NA	NA
snap-gi|445225204|gb|AJJZ011111530.1|-processed-gene-0.0	gi|445225204|gb|AJJZ011111530.1|	maker	gene	191	808	0	-	0	gnl|BL_ORD_ID|741319 A5BSK6_VITVI A5BSK6 SubName: Full=Putative uncharacterized protein; [Vitis vinifera (Grape).]	3.06866e-53	gnl|BL_ORD_ID|1284600 29760.GSVIVG00038007001 (Vitis vinifera)	1.81741e-35	NA	NA
snap-gi|445225218|gb|AJJZ011111516.1|-processed-gene-0.0	gi|445225218|gb|AJJZ011111516.1|	maker	gene	76	744	0	-	0	gnl|BL_ORD_ID|543540 B9PBF2_POPTR B9PBF2 SubName: Full=Predicted protein; [Populus trichocarpa (Western balsam poplar) (Populus balsamifera]	1.33134e-13	gnl|BL_ORD_ID|100733 3694.eugene3.136680001 (Populus trichocarpa)	4.65833e-13	NA	NA
snap-gi|445225251|gb|AJJZ011111483.1|-processed-gene-0.0	gi|445225251|gb|AJJZ011111483.1|	maker	gene	138	340	0	+	0	gnl|BL_ORD_ID|733406 A5B4T3_VITVI A5B4T3 SubName: Full=Putative uncharacterized protein; [Vitis vinifera (Grape).]	8.77291e-20	NA	NA	NA	NA
snap-gi|445225305|gb|AJJZ011111431.1|-processed-gene-0.0	gi|445225305|gb|AJJZ011111431.1|	maker	gene	148	684	0	-	0	gnl|BL_ORD_ID|777740 Q850I4_VITVI Q850I4 SubName: Full=Gag-pol polyprotein; Flags: Fragment; [Vitis vinifera (Grape).]	1.42634e-77	gnl|BL_ORD_ID|1470825 39947.LOC_Os04g51870.1 (Oryza sativa)	6.63044e-49	gnl|BL_ORD_ID|220398 sp|P92519|M810_ARATH Uncharacterized mitochondrial protein AtMg00810 OS=Arabidopsis thaliana GN=AtMg00810 PE=4 SV=1	5.99449e-36
snap-gi|445225335|gb|AJJZ011111401.1|-processed-gene-0.0	gi|445225335|gb|AJJZ011111401.1|	maker	gene	36	683	0	-	0	gnl|BL_ORD_ID|647271 Q6L3Q0_SOLDE Q6L3Q0 SubName: Full=Polyprotein, putative; [Solanum demissum (Wild potato).]	1.77296e-46	gnl|BL_ORD_ID|1470483 39947.LOC_Os04g48150.1 (Oryza sativa)	5.98678e-25	gnl|BL_ORD_ID|220399 sp|P92520|M820_ARATH Uncharacterized mitochondrial protein AtMg00820 OS=Arabidopsis thaliana GN=AtMg00820 PE=4 SV=1	5.35116e-08
snap-gi|445225342|gb|AJJZ011111395.1|-processed-gene-0.0	gi|445225342|gb|AJJZ011111395.1|	maker	gene	18	413	0	+	0	gnl|BL_ORD_ID|777739 Q850I3_VITVI Q850I3 SubName: Full=Gag-pol polyprotein; Flags: Fragment; [Vitis vinifera (Grape).]	2.18276e-53	gnl|BL_ORD_ID|1501453 39947.LOC_Os11g47010.1 (Oryza sativa)	1.45868e-31	gnl|BL_ORD_ID|71247 sp|P04146|COPIA_DROME Copia protein OS=Drosophila melanogaster GN=GIP PE=1 SV=3	3.69926e-21
snap-gi|445225429|gb|AJJZ011111310.1|-processed-gene-0.0	gi|445225429|gb|AJJZ011111310.1|	maker	gene	697	897	0	+	0	NA	NA	NA	NA	NA	NA
snap-gi|445225579|gb|AJJZ011111160.1|-processed-gene-0.0	gi|445225579|gb|AJJZ011111160.1|	maker	gene	37	819	0	-	0	gnl|BL_ORD_ID|541365 B9P4U9_POPTR B9P4U9 SubName: Full=Cc-nbs-lrr resistance protein; [Populus trichocarpa (Western balsam poplar) (Populus balsamifera]	2.10759e-42	gnl|BL_ORD_ID|100050 3694.eugene3.08360002 (Populus trichocarpa)	7.66961e-42	NA	NA
snap-gi|445225816|gb|AJJZ011110923.1|-processed-gene-0.0	gi|445225816|gb|AJJZ011110923.1|	maker	gene	97	627	0	-	0	gnl|BL_ORD_ID|646775 O22329_SOLCO O22329 SubName: Full=Heat shock cognate protein; [Solanum commersonii (Commerson's wild potato) (Commerson's]	2.33441e-112	gnl|BL_ORD_ID|1475035 39947.LOC_Os05g38530.1 (Oryza sativa)	3.86589e-110	gnl|BL_ORD_ID|224450 sp|Q9LHA8|MD37C_ARATH Probable mediator of RNA polymerase II transcription subunit 37c OS=Arabidopsis thaliana GN=MED37C PE=1 SV=1	4.31098e-110
snap-gi|445225917|gb|AJJZ011110886.1|-processed-gene-0.0	gi|445225917|gb|AJJZ011110886.1|	maker	gene	31	798	0	-	0	gnl|BL_ORD_ID|578441 B9SBU1_RICCO B9SBU1 SubName: Full=Putative uncharacterized protein; [Ricinus communis (Castor bean).]	2.29127e-57	gnl|BL_ORD_ID|102635 3694.eugene3.47950001 (Populus trichocarpa)	1.84878e-56	gnl|BL_ORD_ID|464471 sp|Q40392|TMVRN_NICGU TMV resistance protein N OS=Nicotiana glutinosa GN=N PE=1 SV=1	1.90566e-48
snap-gi|445226280|gb|AJJZ011110655.1|-processed-gene-0.0	gi|445226280|gb|AJJZ011110655.1|	maker	gene	157	552	0	+	0	gnl|BL_ORD_ID|777739 Q850I3_VITVI Q850I3 SubName: Full=Gag-pol polyprotein; Flags: Fragment; [Vitis vinifera (Grape).]	3.20095e-46	gnl|BL_ORD_ID|1499876 39947.LOC_Os11g29950.1 (Oryza sativa)	1.55337e-30	gnl|BL_ORD_ID|220398 sp|P92519|M810_ARATH Uncharacterized mitochondrial protein AtMg00810 OS=Arabidopsis thaliana GN=AtMg00810 PE=4 SV=1	1.73283e-22
snap-gi|445226282|gb|AJJZ011110653.1|-processed-gene-0.0	gi|445226282|gb|AJJZ011110653.1|	maker	gene	457	882	0	+	0	NA	NA	NA	NA	NA	NA
snap-gi|445226567|gb|AJJZ011110511.1|-processed-gene-0.0	gi|445226567|gb|AJJZ011110511.1|	maker	gene	44	373	0	+	0	gnl|BL_ORD_ID|61846 Q2MCK3_CITSI Q2MCK3 SubName: Full=Polyprotein; Flags: Fragment; [Citrus sinensis (Sweet orange) (Citrus aurantium var. sinensis).]	1.93698e-50	gnl|BL_ORD_ID|1475314 39947.LOC_Os05g41320.1 (Oryza sativa)	4.10697e-48	gnl|BL_ORD_ID|220402 sp|P92523|M860_ARATH Uncharacterized mitochondrial protein AtMg00860 OS=Arabidopsis thaliana GN=AtMg00860 PE=4 SV=1	9.18172e-30
snap-gi|445226583|gb|AJJZ011110495.1|-processed-gene-0.0	gi|445226583|gb|AJJZ011110495.1|	maker	gene	138	842	0	+	0	gnl|BL_ORD_ID|735666 A5BBA8_VITVI A5BBA8 SubName: Full=Putative uncharacterized protein; Flags: Fragment; [Vitis vinifera (Grape).]	3.97761e-36	gnl|BL_ORD_ID|1277872 29760.GSVIVG00029970001 (Vitis vinifera)	1.80114e-30	NA	NA
snap-gi|445227227|gb|AJJZ011110127.1|-processed-gene-0.0	gi|445227227|gb|AJJZ011110127.1|	maker	gene	82	1056	0	+	0	gnl|BL_ORD_ID|352390 Q2QZS5_ORYSJ Q2QZS5 SubName: Full=Retrotransposon protein, putative, unclassified; [Oryza sativa subsp. japonica (Rice).]	1.05198e-85	gnl|BL_ORD_ID|1501307 39947.LOC_Os11g45000.1 (Oryza sativa)	3.68087e-85	gnl|BL_ORD_ID|457200 sp|P0CT39|TF26_SCHPO Transposon Tf2-6 polyprotein OS=Schizosaccharomyces pombe (strain 972 / ATCC 24843) GN=Tf2-6 PE=3 SV=1	1.90554e-22
snap-gi|445227354|gb|AJJZ011110049.1|-processed-gene-0.0	gi|445227354|gb|AJJZ011110049.1|	maker	gene	210	793	0	+	0	gnl|BL_ORD_ID|741319 A5BSK6_VITVI A5BSK6 SubName: Full=Putative uncharacterized protein; [Vitis vinifera (Grape).]	2.18789e-46	gnl|BL_ORD_ID|1275108 29760.GSVIVG00026737001 (Vitis vinifera)	1.33552e-19	NA	NA
snap-gi|445228073|gb|AJJZ011109633.1|-processed-gene-0.1	gi|445228073|gb|AJJZ011109633.1|	maker	gene	2765	4041	0	-	0	gnl|BL_ORD_ID|385688 Q75HA9_ORYSJ Q75HA9 SubName: Full=Integrase core domain containing protein; SubName: Full=Putative polyprotein; SubName: Full=Retrotransposon protein, putative, Ty1-copia subclass; [Oryza sativa subsp. japonica (Rice).]	6.87665e-122	gnl|BL_ORD_ID|1454610 39947.LOC_Os01g72400.1 (Oryza sativa)	2.29507e-121	gnl|BL_ORD_ID|302071 sp|P10978|POLX_TOBAC Retrovirus-related Pol polyprotein from transposon TNT 1-94 OS=Nicotiana tabacum PE=2 SV=1	1.20757e-91
snap-gi|445228633|gb|AJJZ011109289.1|-processed-gene-0.0	gi|445228633|gb|AJJZ011109289.1|	maker	gene	108	668	0	-	0	NA	NA	NA	NA	NA	NA
snap-gi|445228743|gb|AJJZ011109222.1|-processed-gene-0.0	gi|445228743|gb|AJJZ011109222.1|	maker	gene	79	393	0	-	0	gnl|BL_ORD_ID|544051 B9PCX8_POPTR B9PCX8 SubName: Full=Predicted protein; [Populus trichocarpa (Western balsam poplar) (Populus balsamifera]	7.56648e-39	gnl|BL_ORD_ID|101133 3694.eugene3.165400001 (Populus trichocarpa)	2.6475e-38	gnl|BL_ORD_ID|518667 sp|O82500|Y4117_ARATH Putative disease resistance protein At4g11170 OS=Arabidopsis thaliana GN=At4g11170 PE=2 SV=1	2.7588e-27
snap-gi|445228887|gb|AJJZ011109119.1|-processed-gene-0.0	gi|445228887|gb|AJJZ011109119.1|	maker	gene	37	601	0	+	0	gnl|BL_ORD_ID|735899 A5BBZ3_VITVI A5BBZ3 SubName: Full=Putative uncharacterized protein; [Vitis vinifera (Grape).]	5.16247e-20	gnl|BL_ORD_ID|1493652 39947.LOC_Os10g01450.1 (Oryza sativa)	1.18054e-09	NA	NA
snap-gi|445229000|gb|AJJZ011109053.1|-processed-gene-0.0	gi|445229000|gb|AJJZ011109053.1|	maker	gene	169	755	0	+	0	gnl|BL_ORD_ID|587250 B9T240_RICCO B9T240 SubName: Full=Putative uncharacterized protein; [Ricinus communis (Castor bean).]	8.62064e-36	gnl|BL_ORD_ID|128345 3694.gw1.XVIII.3459.1 (Populus trichocarpa)	1.13528e-30	NA	NA
snap-gi|445229161|gb|AJJZ011108933.1|-processed-gene-0.0	gi|445229161|gb|AJJZ011108933.1|	maker	gene	12	842	0	-	0	gnl|BL_ORD_ID|777733 Q850H7_VITVI Q850H7 SubName: Full=Gag-pol polyprotein; Flags: Fragment; [Vitis vinifera (Grape).]	1.09353e-49	gnl|BL_ORD_ID|1491823 39947.LOC_Os09g19810.1 (Oryza sativa)	5.75142e-29	gnl|BL_ORD_ID|71247 sp|P04146|COPIA_DROME Copia protein OS=Drosophila melanogaster GN=GIP PE=1 SV=3	5.5951e-14
snap-gi|445229491|gb|AJJZ011108739.1|-processed-gene-0.0	gi|445229491|gb|AJJZ011108739.1|	maker	gene	128	686	0	-	0	gnl|BL_ORD_ID|578390 B9SBP0_RICCO B9SBP0 SubName: Full=Cytochrome P450, putative; EC=1.14.13.76; [Ricinus communis (Castor bean).]	4.17674e-72	gnl|BL_ORD_ID|85776 3694.estExt_fgenesh4_pg.C_LG_I0025 (Populus trichocarpa)	8.96017e-60	gnl|BL_ORD_ID|47054 sp|I7C6E8|C7A52_PANGI Beta-amyrin 28-oxidase OS=Panax ginseng PE=2 SV=1	3.34824e-41
snap-gi|445229552|gb|AJJZ011108722.1|-processed-gene-0.0	gi|445229552|gb|AJJZ011108722.1|	maker	gene	110	493	0	+	0	gnl|BL_ORD_ID|61846 Q2MCK3_CITSI Q2MCK3 SubName: Full=Polyprotein; Flags: Fragment; [Citrus sinensis (Sweet orange) (Citrus aurantium var. sinensis).]	3.24716e-59	gnl|BL_ORD_ID|1483396 39947.LOC_Os07g25190.1 (Oryza sativa)	2.25639e-51	gnl|BL_ORD_ID|220402 sp|P92523|M860_ARATH Uncharacterized mitochondrial protein AtMg00860 OS=Arabidopsis thaliana GN=AtMg00860 PE=4 SV=1	1.29603e-34
snap-gi|445229816|gb|AJJZ011108555.1|-processed-gene-0.0	gi|445229816|gb|AJJZ011108555.1|	maker	gene	30	671	0	-	0	gnl|BL_ORD_ID|729009 A5AS72_VITVI A5AS72 SubName: Full=Putative uncharacterized protein; [Vitis vinifera (Grape).]	4.37418e-104	gnl|BL_ORD_ID|1484034 39947.LOC_Os07g31690.1 (Oryza sativa)	6.22342e-77	gnl|BL_ORD_ID|302071 sp|P10978|POLX_TOBAC Retrovirus-related Pol polyprotein from transposon TNT 1-94 OS=Nicotiana tabacum PE=2 SV=1	1.20004e-41
snap-gi|445230066|gb|AJJZ011108378.1|-processed-gene-0.0	gi|445230066|gb|AJJZ011108378.1|	maker	gene	236	589	0	+	0	NA	NA	NA	NA	NA	NA
snap-gi|445230244|gb|AJJZ011108276.1|-processed-gene-0.0	gi|445230244|gb|AJJZ011108276.1|	maker	gene	9	1151	0	-	0	gnl|BL_ORD_ID|729625 A5ATZ0_VITVI A5ATZ0 SubName: Full=Putative uncharacterized protein; [Vitis vinifera (Grape).]	7.16389e-79	gnl|BL_ORD_ID|1468424 39947.LOC_Os04g25780.1 (Oryza sativa)	1.48465e-68	gnl|BL_ORD_ID|534733 sp|Q7LHG5|YI31B_YEAST Transposon Ty3-I Gag-Pol polyprotein OS=Saccharomyces cerevisiae (strain ATCC 204508 / S288c) GN=TY3B-I PE=3 SV=2	7.5875e-22
snap-gi|445230310|gb|AJJZ011108210.1|-processed-gene-0.0	gi|445230310|gb|AJJZ011108210.1|	maker	gene	24	458	0	+	0	gnl|BL_ORD_ID|537067 B9N8A4_POPTR B9N8A4 SubName: Full=Predicted protein; [Populus trichocarpa (Western balsam poplar) (Populus balsamifera]	1.57951e-10	gnl|BL_ORD_ID|85429 3694.estExt_fgenesh4_pg.C_1630059 (Populus trichocarpa)	5.52668e-10	NA	NA
snap-gi|445230318|gb|AJJZ011108202.1|-processed-gene-0.0	gi|445230318|gb|AJJZ011108202.1|	maker	gene	343	972	0	+	0	gnl|BL_ORD_ID|538511 B9NCL4_POPTR B9NCL4 SubName: Full=Cc-nbs-lrr resistance protein; [Populus trichocarpa (Western balsam poplar) (Populus balsamifera]	2.25812e-36	gnl|BL_ORD_ID|110295 3694.fgenesh4_pg.C_scaffold_329000001 (Populus trichocarpa)	7.90111e-36	gnl|BL_ORD_ID|386666 sp|O64973|RPS5_ARATH Disease resistance protein RPS5 OS=Arabidopsis thaliana GN=RPS5 PE=1 SV=2	1.97174e-07
snap-gi|445231175|gb|AJJZ011107651.1|-processed-gene-0.0	gi|445231175|gb|AJJZ011107651.1|	maker	gene	93	462	0	+	0	gnl|BL_ORD_ID|545190 Q0ZCC5_POPTR Q0ZCC5 SubName: Full=CCHC-type integrase; [Populus trichocarpa (Western balsam poplar) (Populus balsamifera]	9.49472e-50	gnl|BL_ORD_ID|1455887 39947.LOC_Os02g12320.1 (Oryza sativa)	2.67044e-46	gnl|BL_ORD_ID|301633 sp|P04323|POL3_DROME Retrovirus-related Pol polyprotein from transposon 17.6 OS=Drosophila melanogaster GN=pol PE=4 SV=1	1.34307e-15
snap-gi|445231219|gb|AJJZ011107639.1|-processed-gene-0.0	gi|445231219|gb|AJJZ011107639.1|	maker	gene	29	818	0	+	0	gnl|BL_ORD_ID|127734 Q7XYU4_GOSHE Q7XYU4 SubName: Full=Integrase; Flags: Fragment; [Gossypium herbaceum (Levant cotton) (Arabian cotton).]	6.18208e-68	gnl|BL_ORD_ID|1488041 39947.LOC_Os08g24320.1 (Oryza sativa)	9.77808e-57	gnl|BL_ORD_ID|302072 sp|P10401|POLY_DROME Retrovirus-related Pol polyprotein from transposon gypsy OS=Drosophila melanogaster GN=pol PE=4 SV=1	1.3196e-18
snap-gi|445231359|gb|AJJZ011107524.1|-processed-gene-0.0	gi|445231359|gb|AJJZ011107524.1|	maker	gene	40	507	0	-	0	gnl|BL_ORD_ID|747493 A5CAD1_VITVI A5CAD1 SubName: Full=Putative uncharacterized protein; [Vitis vinifera (Grape).]	7.98635e-57	gnl|BL_ORD_ID|1491322 39947.LOC_Os09g14290.1 (Oryza sativa)	9.16428e-47	gnl|BL_ORD_ID|457203 sp|P0CT40|TF29_SCHPO Transposon Tf2-9 polyprotein OS=Schizosaccharomyces pombe (strain 972 / ATCC 24843) GN=Tf2-9 PE=3 SV=1	8.57926e-07
snap-gi|445231551|gb|AJJZ011107369.1|-processed-gene-0.0	gi|445231551|gb|AJJZ011107369.1|	maker	gene	38	781	0	-	0	gnl|BL_ORD_ID|349500 Q2QQD0_ORYSJ Q2QQD0 SubName: Full=Retrotransposon protein, putative, unclassified; [Oryza sativa subsp. japonica (Rice).]	1.79142e-15	gnl|BL_ORD_ID|1459329 39947.LOC_Os02g48240.1 (Oryza sativa)	2.70772e-22	NA	NA
snap-gi|445231628|gb|AJJZ011107325.1|-processed-gene-0.0	gi|445231628|gb|AJJZ011107325.1|	maker	gene	153	668	0	+	0	NA	NA	NA	NA	NA	NA
snap-gi|445231649|gb|AJJZ011107304.1|-processed-gene-0.0	gi|445231649|gb|AJJZ011107304.1|	maker	gene	35	779	0	-	0	gnl|BL_ORD_ID|208030 Q2HW89_MEDTR Q2HW89 SubName: Full=Integrase, catalytic region; Ribonuclease H; [Medicago truncatula (Barrel medic) (Medicago tribuloides).]	1.44183e-116	gnl|BL_ORD_ID|1448668 39947.LOC_Os01g06700.1 (Oryza sativa)	2.62135e-48	gnl|BL_ORD_ID|457200 sp|P0CT39|TF26_SCHPO Transposon Tf2-6 polyprotein OS=Schizosaccharomyces pombe (strain 972 / ATCC 24843) GN=Tf2-6 PE=3 SV=1	6.59467e-11
snap-gi|445232104|gb|AJJZ011107046.1|-processed-gene-0.0	gi|445232104|gb|AJJZ011107046.1|	maker	gene	19	904	0	-	0	gnl|BL_ORD_ID|739810 A5BN86_VITVI A5BN86 SubName: Full=Putative uncharacterized protein; [Vitis vinifera (Grape).]	1.58476e-93	gnl|BL_ORD_ID|1475096 39947.LOC_Os05g39130.1 (Oryza sativa)	1.70102e-74	gnl|BL_ORD_ID|302071 sp|P10978|POLX_TOBAC Retrovirus-related Pol polyprotein from transposon TNT 1-94 OS=Nicotiana tabacum PE=2 SV=1	1.83912e-54
snap-gi|445232209|gb|AJJZ011106968.1|-processed-gene-0.0	gi|445232209|gb|AJJZ011106968.1|	maker	gene	119	760	0	-	0	gnl|BL_ORD_ID|531886 B9IQT1_POPTR B9IQT1 SubName: Full=Predicted protein; [Populus trichocarpa (Western balsam poplar) (Populus balsamifera]	2.83405e-48	gnl|BL_ORD_ID|107567 3694.fgenesh4_pg.C_LG_XIX000864 (Populus trichocarpa)	9.91627e-48	gnl|BL_ORD_ID|519064 sp|C0LGR6|Y4291_ARATH Probable LRR receptor-like serine/threonine-protein kinase At4g29180 OS=Arabidopsis thaliana GN=At4g29180 PE=2 SV=2	5.06017e-30
snap-gi|445232408|gb|AJJZ011106817.1|-processed-gene-0.0	gi|445232408|gb|AJJZ011106817.1|	maker	gene	72	755	0	+	0	gnl|BL_ORD_ID|207707 Q2HUP4_MEDTR Q2HUP4 SubName: Full=Endonuclease/exonuclease/phosphatase; [Medicago truncatula (Barrel medic) (Medicago tribuloides).]	1.78093e-21	gnl|BL_ORD_ID|1447308 39946.BGIOSIBSE038324 (Oryza indica)	3.03001e-18	NA	NA
snap-gi|445232850|gb|AJJZ011106521.1|-processed-gene-0.0	gi|445232850|gb|AJJZ011106521.1|	maker	gene	179	388	0	-	0	gnl|BL_ORD_ID|730119 A5AVD6_VITVI A5AVD6 SubName: Full=Putative uncharacterized protein; [Vitis vinifera (Grape).]	3.69581e-18	gnl|BL_ORD_ID|1280358 29760.GSVIVG00032950001 (Vitis vinifera)	3.53774e-09	NA	NA
snap-gi|445233168|gb|AJJZ011106380.1|-processed-gene-0.0	gi|445233168|gb|AJJZ011106380.1|	maker	gene	6	558	0	-	0	gnl|BL_ORD_ID|505317 B9GFW5_POPTR B9GFW5 SubName: Full=Predicted protein; [Populus trichocarpa (Western balsam poplar) (Populus balsamifera]	2.29192e-41	gnl|BL_ORD_ID|103612 3694.fgenesh4_pg.C_LG_I002461 (Populus trichocarpa)	8.01939e-41	NA	NA
snap-gi|445233252|gb|AJJZ011106323.1|-processed-gene-0.0	gi|445233252|gb|AJJZ011106323.1|	maker	gene	10	627	0	+	0	gnl|BL_ORD_ID|398129 Q8LMG6_ORYSJ Q8LMG6 SubName: Full=Putative retroelement; SubName: Full=Retrotransposon protein, putative, unclassified; [Oryza sativa subsp. japonica (Rice).]	7.49385e-23	gnl|BL_ORD_ID|1495093 39947.LOC_Os10g18970.1 (Oryza sativa)	2.62208e-22	NA	NA
snap-gi|445233778|gb|AJJZ011105928.1|-processed-gene-0.0	gi|445233778|gb|AJJZ011105928.1|	maker	gene	498	845	0	-	0	NA	NA	NA	NA	NA	NA
snap-gi|445233818|gb|AJJZ011105888.1|-processed-gene-0.0	gi|445233818|gb|AJJZ011105888.1|	maker	gene	90	278	0	+	0	NA	NA	NA	NA	NA	NA
snap-gi|445233881|gb|AJJZ011105855.1|-processed-gene-0.0	gi|445233881|gb|AJJZ011105855.1|	maker	gene	52	684	0	+	0	gnl|BL_ORD_ID|742686 A5BWI1_VITVI A5BWI1 SubName: Full=Putative uncharacterized protein; [Vitis vinifera (Grape).]	5.3307e-52	gnl|BL_ORD_ID|103612 3694.fgenesh4_pg.C_LG_I002461 (Populus trichocarpa)	5.80303e-48	NA	NA
snap-gi|445233986|gb|AJJZ011105768.1|-processed-gene-0.1	gi|445233986|gb|AJJZ011105768.1|	maker	gene	28	2405	0	-	0	gnl|BL_ORD_ID|577739 B9S9T7_RICCO B9S9T7 SubName: Full=Putative uncharacterized protein; [Ricinus communis (Castor bean).]	6.83988e-28	gnl|BL_ORD_ID|1280685 29760.GSVIVG00033362001 (Vitis vinifera)	6.33061e-26	NA	NA
snap-gi|445233987|gb|AJJZ011105767.1|-processed-gene-0.3	gi|445233987|gb|AJJZ011105767.1|	maker	gene	7283	9941	0	-	0	gnl|BL_ORD_ID|577736 B9S9T4_RICCO B9S9T4 SubName: Full=Transporter, putative; [Ricinus communis (Castor bean).]	1.40239e-19	gnl|BL_ORD_ID|1280688 29760.GSVIVG00033365001 (Vitis vinifera)	8.40233e-18	NA	NA
snap-gi|445233988|gb|AJJZ011105766.1|-processed-gene-0.0	gi|445233988|gb|AJJZ011105766.1|	maker	gene	3099	7006	0	+	0	gnl|BL_ORD_ID|577734 B9S9T2_RICCO B9S9T2 SubName: Full=RNA-binding protein, putative; [Ricinus communis (Castor bean).]	3.90502e-89	gnl|BL_ORD_ID|1609374 59689.fgenesh2_kg.8__1470__AT5G55670.1 (Arabidopsis lyrata)	1.14348e-47	NA	NA
snap-gi|445233990|gb|AJJZ011105764.1|-processed-gene-0.2	gi|445233990|gb|AJJZ011105764.1|	maker	gene	4260	13560	0	-	0	gnl|BL_ORD_ID|758388 D7UAH1_VITVI D7UAH1 SubName: Full=Putative uncharacterized protein; [Vitis vinifera (Grape).]	0	gnl|BL_ORD_ID|1280692 29760.GSVIVG00033371001 (Vitis vinifera)	0	gnl|BL_ORD_ID|39898 sp|Q9FM68|BAM4_ARATH Inactive beta-amylase 4, chloroplastic OS=Arabidopsis thaliana GN=BAM4 PE=2 SV=1	0
snap-gi|445233991|gb|AJJZ011105763.1|-processed-gene-0.2	gi|445233991|gb|AJJZ011105763.1|	maker	gene	3764	6402	0	-	0	gnl|BL_ORD_ID|577728 B9S9S6_RICCO B9S9S6 SubName: Full=Putative uncharacterized protein; [Ricinus communis (Castor bean).]	0	gnl|BL_ORD_ID|125787 3694.gw1.XI.2920.1 (Populus trichocarpa)	0	gnl|BL_ORD_ID|129462 sp|Q9FM65|FLA1_ARATH Fasciclin-like arabinogalactan protein 1 OS=Arabidopsis thaliana GN=FLA1 PE=1 SV=1	8.42211e-150
snap-gi|445233997|gb|AJJZ011105757.1|-processed-gene-0.0	gi|445233997|gb|AJJZ011105757.1|	maker	gene	2719	5981	0	+	0	gnl|BL_ORD_ID|577722 B9S9S0_RICCO B9S9S0 SubName: Full=Nicotinamide mononucleotide adenylyltransferase, putative; EC=2.7.7.1; [Ricinus communis (Castor bean).]	1.73699e-126	gnl|BL_ORD_ID|120017 3694.gw1.70.673.1 (Populus trichocarpa)	1.33709e-118	gnl|BL_ORD_ID|263050 sp|F4K687|NMNAT_ARATH Nicotinamide mononucleotide adenylyltransferase OS=Arabidopsis thaliana GN=NMNAT PE=2 SV=1	3.8332e-101
snap-gi|445233997|gb|AJJZ011105757.1|-processed-gene-0.2	gi|445233997|gb|AJJZ011105757.1|	maker	gene	9708	13376	0	-	0	gnl|BL_ORD_ID|577725 B9S9S3_RICCO B9S9S3 SubName: Full=Chromatin regulatory protein sir2, putative; [Ricinus communis (Castor bean).]	1.91993e-96	gnl|BL_ORD_ID|111591 3694.fgenesh4_pm.C_LG_I001163 (Populus trichocarpa)	1.08535e-86	gnl|BL_ORD_ID|425458 sp|Q9FE17|SIR1_ARATH NAD-dependent protein deacetylase SRT1 OS=Arabidopsis thaliana GN=SRT1 PE=2 SV=1	1.57585e-47
snap-gi|445233999|gb|AJJZ011105755.1|-processed-gene-0.1	gi|445233999|gb|AJJZ011105755.1|	maker	gene	3491	6749	0	+	0	gnl|BL_ORD_ID|577754 B9S9V2_RICCO B9S9V2 SubName: Full=Putative uncharacterized protein; [Ricinus communis (Castor bean).]	0	gnl|BL_ORD_ID|103692 3694.fgenesh4_pg.C_LG_I002888 (Populus trichocarpa)	0	gnl|BL_ORD_ID|285448 sp|Q9LG26|PARN_ARATH Poly(A)-specific ribonuclease PARN OS=Arabidopsis thaliana GN=PARN PE=1 SV=2	0
snap-gi|445234001|gb|AJJZ011105753.1|-processed-gene-0.1	gi|445234001|gb|AJJZ011105753.1|	maker	gene	852	5380	0	-	0	gnl|BL_ORD_ID|577756 B9S9V4_RICCO B9S9V4 SubName: Full=Pre-mRNA-splicing factor cwc23, putative; [Ricinus communis (Castor bean).]	1.77181e-165	gnl|BL_ORD_ID|1285076 29760.GSVIVG00038614001 (Vitis vinifera)	1.77484e-134	gnl|BL_ORD_ID|96837 sp|Q2KI83|DJC17_BOVIN DnaJ homolog subfamily C member 17 OS=Bos taurus GN=DNAJC17 PE=2 SV=1	1.57779e-22
snap-gi|445234002|gb|AJJZ011105752.1|-processed-gene-0.0	gi|445234002|gb|AJJZ011105752.1|	maker	gene	1788	15581	0	-	0	gnl|BL_ORD_ID|505331 B9GFY1_POPTR B9GFY1 SubName: Full=Predicted protein; [Populus trichocarpa (Western balsam poplar) (Populus balsamifera]	0	gnl|BL_ORD_ID|85951 3694.estExt_fgenesh4_pg.C_LG_I2870 (Populus trichocarpa)	0	gnl|BL_ORD_ID|484656 sp|Q8GY23|UPL1_ARATH E3 ubiquitin-protein ligase UPL1 OS=Arabidopsis thaliana GN=UPL1 PE=1 SV=3	0
snap-gi|445234625|gb|AJJZ011105343.1|-processed-gene-0.0	gi|445234625|gb|AJJZ011105343.1|	maker	gene	273	618	0	-	0	NA	NA	NA	NA	NA	NA
snap-gi|445234994|gb|AJJZ011105039.1|-processed-gene-0.0	gi|445234994|gb|AJJZ011105039.1|	maker	gene	51	902	0	-	0	gnl|BL_ORD_ID|741319 A5BSK6_VITVI A5BSK6 SubName: Full=Putative uncharacterized protein; [Vitis vinifera (Grape).]	5.22305e-84	gnl|BL_ORD_ID|1470483 39947.LOC_Os04g48150.1 (Oryza sativa)	2.79721e-67	gnl|BL_ORD_ID|302071 sp|P10978|POLX_TOBAC Retrovirus-related Pol polyprotein from transposon TNT 1-94 OS=Nicotiana tabacum PE=2 SV=1	5.65454e-46
snap-gi|445235033|gb|AJJZ011105018.1|-processed-gene-0.0	gi|445235033|gb|AJJZ011105018.1|	maker	gene	145	381	0	-	0	gnl|BL_ORD_ID|777729 Q850H3_VITVI Q850H3 SubName: Full=Gag-pol polyprotein; Flags: Fragment; [Vitis vinifera (Grape).]	2.60075e-35	gnl|BL_ORD_ID|1279522 29760.GSVIVG00031994001 (Vitis vinifera)	3.95035e-35	NA	NA
snap-gi|445235066|gb|AJJZ011104985.1|-processed-gene-0.0	gi|445235066|gb|AJJZ011104985.1|	maker	gene	452	757	0	-	0	NA	NA	NA	NA	NA	NA
snap-gi|445235207|gb|AJJZ011104844.1|-processed-gene-0.0	gi|445235207|gb|AJJZ011104844.1|	maker	gene	54	911	0	-	0	gnl|BL_ORD_ID|518795 B9HLE9_POPTR B9HLE9 SubName: Full=Predicted protein; [Populus trichocarpa (Western balsam poplar) (Populus balsamifera]	4.52986e-35	gnl|BL_ORD_ID|106339 3694.fgenesh4_pg.C_LG_VIII001643 (Populus trichocarpa)	1.58499e-34	NA	NA
snap-gi|445235259|gb|AJJZ011104792.1|-processed-gene-0.0	gi|445235259|gb|AJJZ011104792.1|	maker	gene	174	590	0	+	0	gnl|BL_ORD_ID|724411 A5AE14_VITVI A5AE14 SubName: Full=Putative uncharacterized protein; [Vitis vinifera (Grape).]	1.29844e-64	gnl|BL_ORD_ID|138548 3702.AT2G23330.1-P (Arabidopsis thaliana)	1.38789e-53	gnl|BL_ORD_ID|302071 sp|P10978|POLX_TOBAC Retrovirus-related Pol polyprotein from transposon TNT 1-94 OS=Nicotiana tabacum PE=2 SV=1	4.95059e-33
snap-gi|445235453|gb|AJJZ011104619.1|-processed-gene-0.1	gi|445235453|gb|AJJZ011104619.1|	maker	gene	2927	6381	0	-	0	gnl|BL_ORD_ID|576729 B9S6X6_RICCO B9S6X6 SubName: Full=Putative uncharacterized protein; [Ricinus communis (Castor bean).]	6.7305e-40	gnl|BL_ORD_ID|126469 3694.gw1.XIII.3113.1 (Populus trichocarpa)	2.27421e-30	NA	NA
snap-gi|445235501|gb|AJJZ011104592.1|-processed-gene-0.0	gi|445235501|gb|AJJZ011104592.1|	maker	gene	1	552	0	+	0	gnl|BL_ORD_ID|196440 E4Z8N8_MALDO E4Z8N8 SubName: Full=Putative RNA-directed DNA polymerase (Reverse transcriptase); [Malus domestica (Apple) (Pyrus malus).]	8.12667e-60	gnl|BL_ORD_ID|1447308 39946.BGIOSIBSE038324 (Oryza indica)	4.60608e-56	gnl|BL_ORD_ID|301381 sp|Q03278|PO21_NASVI Retrovirus-related Pol polyprotein from type-1 retrotransposable element R2 (Fragment) OS=Nasonia vitripennis PE=4 SV=2	5.21159e-11
snap-gi|445235527|gb|AJJZ011104566.1|-processed-gene-0.0	gi|445235527|gb|AJJZ011104566.1|	maker	gene	33	1027	0	-	0	gnl|BL_ORD_ID|745860 A5C5N6_VITVI A5C5N6 SubName: Full=Putative uncharacterized protein; [Vitis vinifera (Grape).]	1.79868e-60	gnl|BL_ORD_ID|132796 3702.AT1G47650.1-P (Arabidopsis thaliana)	2.84784e-34	gnl|BL_ORD_ID|71247 sp|P04146|COPIA_DROME Copia protein OS=Drosophila melanogaster GN=GIP PE=1 SV=3	3.12715e-23
snap-gi|445235729|gb|AJJZ011104386.1|-processed-gene-0.0	gi|445235729|gb|AJJZ011104386.1|	maker	gene	164	676	0	+	0	gnl|BL_ORD_ID|647271 Q6L3Q0_SOLDE Q6L3Q0 SubName: Full=Polyprotein, putative; [Solanum demissum (Wild potato).]	2.74313e-73	gnl|BL_ORD_ID|1470483 39947.LOC_Os04g48150.1 (Oryza sativa)	5.83998e-55	gnl|BL_ORD_ID|302071 sp|P10978|POLX_TOBAC Retrovirus-related Pol polyprotein from transposon TNT 1-94 OS=Nicotiana tabacum PE=2 SV=1	1.82965e-35
snap-gi|445236055|gb|AJJZ011104184.1|-processed-gene-0.0	gi|445236055|gb|AJJZ011104184.1|	maker	gene	49	750	0	+	0	gnl|BL_ORD_ID|128974 Q7XYU3_GOSHI Q7XYU3 SubName: Full=Integrase; Flags: Fragment; [Gossypium hirsutum (Upland cotton) (Gossypium mexicanum).]	1.38169e-84	gnl|BL_ORD_ID|1256441 29760.GSVIVG00002013001 (Vitis vinifera)	3.03552e-79	gnl|BL_ORD_ID|301621 sp|P20825|POL2_DROME Retrovirus-related Pol polyprotein from transposon 297 OS=Drosophila melanogaster GN=pol PE=4 SV=1	6.70974e-28
snap-gi|445236061|gb|AJJZ011104178.1|-processed-gene-0.0	gi|445236061|gb|AJJZ011104178.1|	maker	gene	6	595	0	+	0	NA	NA	NA	NA	NA	NA
snap-gi|445236721|gb|AJJZ011103620.1|-processed-gene-0.0	gi|445236721|gb|AJJZ011103620.1|	maker	gene	51	564	0	-	0	gnl|BL_ORD_ID|777732 Q850H6_VITVI Q850H6 SubName: Full=Gag-pol polyprotein; Flags: Fragment; [Vitis vinifera (Grape).]	3.95512e-34	gnl|BL_ORD_ID|1257861 29760.GSVIVG00003791001 (Vitis vinifera)	1.5069e-34	NA	NA
snap-gi|445236891|gb|AJJZ011103468.1|-processed-gene-0.0	gi|445236891|gb|AJJZ011103468.1|	maker	gene	37	594	0	-	0	NA	NA	NA	NA	NA	NA
snap-gi|445237106|gb|AJJZ011103254.1|-processed-gene-0.0	gi|445237106|gb|AJJZ011103254.1|	maker	gene	20	942	0	-	0	gnl|BL_ORD_ID|730461 A5AWD0_VITVI A5AWD0 SubName: Full=Putative uncharacterized protein; [Vitis vinifera (Grape).]	9.78207e-19	gnl|BL_ORD_ID|1257047 29760.GSVIVG00002780001 (Vitis vinifera)	8.3745e-17	NA	NA
snap-gi|445237381|gb|AJJZ011102979.1|-processed-gene-0.0	gi|445237381|gb|AJJZ011102979.1|	maker	gene	2	355	0	-	0	gnl|BL_ORD_ID|581724 B9SL89_RICCO B9SL89 SubName: Full=Disease resistance protein RGA2, putative; EC=3.1.3.16; [Ricinus communis (Castor bean).]	6.48113e-34	gnl|BL_ORD_ID|117797 3694.gw1.147.53.1 (Populus trichocarpa)	5.5774e-14	gnl|BL_ORD_ID|327904 sp|Q9LRR4|R13L1_ARATH Putative disease resistance RPP13-like protein 1 OS=Arabidopsis thaliana GN=RPPL1 PE=3 SV=1	1.24066e-07
snap-gi|445237523|gb|AJJZ011102837.1|-processed-gene-0.0	gi|445237523|gb|AJJZ011102837.1|	maker	gene	30	376	0	-	0	gnl|BL_ORD_ID|726980 A5ALD8_VITVI A5ALD8 SubName: Full=Putative uncharacterized protein; [Vitis vinifera (Grape).]	5.73019e-46	gnl|BL_ORD_ID|1686801 67593.JGI126693 (Phytophthora sojae)	1.31529e-31	gnl|BL_ORD_ID|220398 sp|P92519|M810_ARATH Uncharacterized mitochondrial protein AtMg00810 OS=Arabidopsis thaliana GN=AtMg00810 PE=4 SV=1	1.20554e-26
snap-gi|445237606|gb|AJJZ011102754.1|-processed-gene-0.0	gi|445237606|gb|AJJZ011102754.1|	maker	gene	22	740	0	+	0	gnl|BL_ORD_ID|543540 B9PBF2_POPTR B9PBF2 SubName: Full=Predicted protein; [Populus trichocarpa (Western balsam poplar) (Populus balsamifera]	1.03682e-18	gnl|BL_ORD_ID|100733 3694.eugene3.136680001 (Populus trichocarpa)	3.6278e-18	NA	NA
snap-gi|445237635|gb|AJJZ011102725.1|-processed-gene-0.0	gi|445237635|gb|AJJZ011102725.1|	maker	gene	40	671	0	+	0	gnl|BL_ORD_ID|741319 A5BSK6_VITVI A5BSK6 SubName: Full=Putative uncharacterized protein; [Vitis vinifera (Grape).]	1.39751e-43	gnl|BL_ORD_ID|1502009 39947.LOC_Os12g05290.1 (Oryza sativa)	2.42686e-26	gnl|BL_ORD_ID|302071 sp|P10978|POLX_TOBAC Retrovirus-related Pol polyprotein from transposon TNT 1-94 OS=Nicotiana tabacum PE=2 SV=1	1.10107e-17
snap-gi|445237745|gb|AJJZ011102650.1|-processed-gene-0.0	gi|445237745|gb|AJJZ011102650.1|	maker	gene	192	532	0	+	0	gnl|BL_ORD_ID|741319 A5BSK6_VITVI A5BSK6 SubName: Full=Putative uncharacterized protein; [Vitis vinifera (Grape).]	4.35885e-13	gnl|BL_ORD_ID|1470940 39947.LOC_Os04g53040.1 (Oryza sativa)	1.88855e-10	NA	NA
snap-gi|445238152|gb|AJJZ011102312.1|-processed-gene-0.0	gi|445238152|gb|AJJZ011102312.1|	maker	gene	38	629	0	+	0	gnl|BL_ORD_ID|726980 A5ALD8_VITVI A5ALD8 SubName: Full=Putative uncharacterized protein; [Vitis vinifera (Grape).]	2.55329e-77	gnl|BL_ORD_ID|1470825 39947.LOC_Os04g51870.1 (Oryza sativa)	5.18847e-52	gnl|BL_ORD_ID|302071 sp|P10978|POLX_TOBAC Retrovirus-related Pol polyprotein from transposon TNT 1-94 OS=Nicotiana tabacum PE=2 SV=1	7.66065e-33
snap-gi|445238539|gb|AJJZ011101973.1|-processed-gene-0.0	gi|445238539|gb|AJJZ011101973.1|	maker	gene	350	748	0	+	0	gnl|BL_ORD_ID|741263 A5BSE9_VITVI A5BSE9 SubName: Full=Putative uncharacterized protein; [Vitis vinifera (Grape).]	1.03893e-58	gnl|BL_ORD_ID|1490807 39947.LOC_Os09g09110.1 (Oryza sativa)	1.20675e-54	gnl|BL_ORD_ID|457193 sp|Q9UR07|TF211_SCHPO Transposon Tf2-11 polyprotein OS=Schizosaccharomyces pombe (strain 972 / ATCC 24843) GN=Tf2-11 PE=3 SV=1	1.18341e-08
snap-gi|445238904|gb|AJJZ011101625.1|-processed-gene-0.0	gi|445238904|gb|AJJZ011101625.1|	maker	gene	34	832	0	+	0	gnl|BL_ORD_ID|741093 A5BRX9_VITVI A5BRX9 SubName: Full=Putative uncharacterized protein; [Vitis vinifera (Grape).]	1.56779e-62	gnl|BL_ORD_ID|106339 3694.fgenesh4_pg.C_LG_VIII001643 (Populus trichocarpa)	2.19711e-46	NA	NA
snap-gi|445239184|gb|AJJZ011101385.1|-processed-gene-0.1	gi|445239184|gb|AJJZ011101385.1|	maker	gene	91	1173	0	-	0	gnl|BL_ORD_ID|567037 B9RE51_RICCO B9RE51 SubName: Full=Single-stranded DNA-binding protein, mitochondrial, putative; [Ricinus communis (Castor bean).]	1.30033e-33	gnl|BL_ORD_ID|1601853 59689.fgenesh2_kg.3__2064__AT3G18580.1 (Arabidopsis lyrata)	1.08532e-41	NA	NA
snap-gi|445239323|gb|AJJZ011101271.1|-processed-gene-0.0	gi|445239323|gb|AJJZ011101271.1|	maker	gene	153	969	0	+	0	gnl|BL_ORD_ID|658184 C5WQ27_SORBI C5WQ27 SubName: Full=Putative uncharacterized protein Sb01g039870; [Sorghum bicolor (Sorghum) (Sorghum vulgare).]	2.69236e-24	gnl|BL_ORD_ID|164345 4558.Sb01g039870.1 (Sorghum bicolor)	9.42053e-24	gnl|BL_ORD_ID|291265 sp|Q9XI96|PERK7_ARATH Proline-rich receptor-like protein kinase PERK7 OS=Arabidopsis thaliana GN=PERK7 PE=2 SV=1	6.73137e-24
snap-gi|445239342|gb|AJJZ011101252.1|-processed-gene-0.0	gi|445239342|gb|AJJZ011101252.1|	maker	gene	19	312	0	-	0	gnl|BL_ORD_ID|536510 B9N6M3_POPTR B9N6M3 SubName: Full=Predicted protein; [Populus trichocarpa (Western balsam poplar) (Populus balsamifera]	5.75504e-13	gnl|BL_ORD_ID|98745 3694.eugene3.01550007 (Populus trichocarpa)	2.01368e-12	NA	NA
snap-gi|445239463|gb|AJJZ011101145.1|-processed-gene-0.0	gi|445239463|gb|AJJZ011101145.1|	maker	gene	37	871	0	+	0	gnl|BL_ORD_ID|747087 A5C970_VITVI A5C970 SubName: Full=Putative uncharacterized protein; [Vitis vinifera (Grape).]	3.40092e-61	gnl|BL_ORD_ID|155139 3702.AT5G28067.1-P (Arabidopsis thaliana)	1.06429e-36	gnl|BL_ORD_ID|71247 sp|P04146|COPIA_DROME Copia protein OS=Drosophila melanogaster GN=GIP PE=1 SV=3	1.23142e-09
snap-gi|445239483|gb|AJJZ011101125.1|-processed-gene-0.0	gi|445239483|gb|AJJZ011101125.1|	maker	gene	11	880	0	-	0	gnl|BL_ORD_ID|728476 A5AQN8_VITVI A5AQN8 SubName: Full=Putative uncharacterized protein; [Vitis vinifera (Grape).]	9.51559e-82	gnl|BL_ORD_ID|145414 3702.AT3G44215.1-P (Arabidopsis thaliana)	1.33051e-41	gnl|BL_ORD_ID|302071 sp|P10978|POLX_TOBAC Retrovirus-related Pol polyprotein from transposon TNT 1-94 OS=Nicotiana tabacum PE=2 SV=1	7.0635e-27
snap-gi|445239542|gb|AJJZ011101077.1|-processed-gene-0.0	gi|445239542|gb|AJJZ011101077.1|	maker	gene	389	949	0	+	0	gnl|BL_ORD_ID|352370 Q2QZQ5_ORYSJ Q2QZQ5 SubName: Full=Retrotransposon protein, putative, unclassified; [Oryza sativa subsp. japonica (Rice).]	1.73856e-73	gnl|BL_ORD_ID|1501327 39947.LOC_Os11g45200.1 (Oryza sativa)	6.0832e-73	gnl|BL_ORD_ID|301621 sp|P20825|POL2_DROME Retrovirus-related Pol polyprotein from transposon 297 OS=Drosophila melanogaster GN=pol PE=4 SV=1	2.58842e-48
snap-gi|445239606|gb|AJJZ011101025.1|-processed-gene-0.0	gi|445239606|gb|AJJZ011101025.1|	maker	gene	73	859	0	+	0	gnl|BL_ORD_ID|574373 B9S062_RICCO B9S062 SubName: Full=Serine/threonine-protein kinase PBS1, putative; EC=1.3.1.74; EC=2.7.11.25; [Ricinus communis (Castor bean).]	8.80019e-92	gnl|BL_ORD_ID|97934 3694.eugene3.00860117 (Populus trichocarpa)	1.70701e-90	gnl|BL_ORD_ID|522105 sp|Q9LT96|Y5977_ARATH Probable leucine-rich repeat receptor-like protein kinase At5g49770 OS=Arabidopsis thaliana GN=At5g49770 PE=2 SV=1	2.6075e-74
snap-gi|445239652|gb|AJJZ011100979.1|-processed-gene-0.0	gi|445239652|gb|AJJZ011100979.1|	maker	gene	28	641	0	-	0	gnl|BL_ORD_ID|729672 A5AU37_VITVI A5AU37 SubName: Full=Putative uncharacterized protein; [Vitis vinifera (Grape).]	4.24789e-28	gnl|BL_ORD_ID|1490161 39947.LOC_Os09g01570.1 (Oryza sativa)	1.47979e-22	gnl|BL_ORD_ID|302071 sp|P10978|POLX_TOBAC Retrovirus-related Pol polyprotein from transposon TNT 1-94 OS=Nicotiana tabacum PE=2 SV=1	3.53601e-11
snap-gi|445239696|gb|AJJZ011100946.1|-processed-gene-0.0	gi|445239696|gb|AJJZ011100946.1|	maker	gene	644	996	0	-	0	gnl|BL_ORD_ID|567380 B9RF44_RICCO B9RF44 SubName: Full=Protein binding protein, putative; [Ricinus communis (Castor bean).]	7.49302e-47	gnl|BL_ORD_ID|1271860 29760.GSVIVG00022850001 (Vitis vinifera)	3.32491e-37	NA	NA
snap-gi|445239966|gb|AJJZ011100719.1|-processed-gene-0.0	gi|445239966|gb|AJJZ011100719.1|	maker	gene	260	703	0	+	0	gnl|BL_ORD_ID|741319 A5BSK6_VITVI A5BSK6 SubName: Full=Putative uncharacterized protein; [Vitis vinifera (Grape).]	7.38034e-41	gnl|BL_ORD_ID|1257861 29760.GSVIVG00003791001 (Vitis vinifera)	5.96176e-41	NA	NA
snap-gi|445240059|gb|AJJZ011100655.1|-processed-gene-0.0	gi|445240059|gb|AJJZ011100655.1|	maker	gene	37	567	0	+	0	gnl|BL_ORD_ID|647271 Q6L3Q0_SOLDE Q6L3Q0 SubName: Full=Polyprotein, putative; [Solanum demissum (Wild potato).]	5.75996e-81	gnl|BL_ORD_ID|1470483 39947.LOC_Os04g48150.1 (Oryza sativa)	4.58206e-61	gnl|BL_ORD_ID|302071 sp|P10978|POLX_TOBAC Retrovirus-related Pol polyprotein from transposon TNT 1-94 OS=Nicotiana tabacum PE=2 SV=1	9.84242e-37
snap-gi|445240122|gb|AJJZ011100606.1|-processed-gene-0.0	gi|445240122|gb|AJJZ011100606.1|	maker	gene	63	315	0	-	0	NA	NA	NA	NA	NA	NA
snap-gi|445240255|gb|AJJZ011100493.1|-processed-gene-0.0	gi|445240255|gb|AJJZ011100493.1|	maker	gene	167	971	0	-	0	NA	NA	NA	NA	NA	NA
snap-gi|445240540|gb|AJJZ011100243.1|-processed-gene-0.0	gi|445240540|gb|AJJZ011100243.1|	maker	gene	28	1031	0	-	0	gnl|BL_ORD_ID|541365 B9P4U9_POPTR B9P4U9 SubName: Full=Cc-nbs-lrr resistance protein; [Populus trichocarpa (Western balsam poplar) (Populus balsamifera]	6.56149e-73	gnl|BL_ORD_ID|100050 3694.eugene3.08360002 (Populus trichocarpa)	1.79892e-72	NA	NA
snap-gi|445240595|gb|AJJZ011100196.1|-processed-gene-0.0	gi|445240595|gb|AJJZ011100196.1|	maker	gene	280	814	0	+	0	gnl|BL_ORD_ID|741319 A5BSK6_VITVI A5BSK6 SubName: Full=Putative uncharacterized protein; [Vitis vinifera (Grape).]	1.49204e-32	gnl|BL_ORD_ID|1470483 39947.LOC_Os04g48150.1 (Oryza sativa)	2.46439e-15	gnl|BL_ORD_ID|220399 sp|P92520|M820_ARATH Uncharacterized mitochondrial protein AtMg00820 OS=Arabidopsis thaliana GN=AtMg00820 PE=4 SV=1	5.41827e-12
snap-gi|445240918|gb|AJJZ011099945.1|-processed-gene-0.0	gi|445240918|gb|AJJZ011099945.1|	maker	gene	57	1220	0	-	0	gnl|BL_ORD_ID|647334 Q6L3Y5_SOLDE Q6L3Y5 SubName: Full=Gag-pol polyprotein, putative; [Solanum demissum (Wild potato).]	9.3011e-97	gnl|BL_ORD_ID|1270495 29760.GSVIVG00021233001 (Vitis vinifera)	1.01047e-80	NA	NA
snap-gi|445240934|gb|AJJZ011099929.1|-processed-gene-0.0	gi|445240934|gb|AJJZ011099929.1|	maker	gene	253	1059	0	+	0	NA	NA	NA	NA	NA	NA
snap-gi|445241248|gb|AJJZ011099669.1|-processed-gene-0.0	gi|445241248|gb|AJJZ011099669.1|	maker	gene	51	753	0	+	0	gnl|BL_ORD_ID|725136 A5AG41_VITVI A5AG41 SubName: Full=Putative uncharacterized protein; [Vitis vinifera (Grape).]	2.83697e-37	gnl|BL_ORD_ID|148633 3702.AT4G07850.1-P (Arabidopsis thaliana)	1.12984e-37	NA	NA
snap-gi|445241315|gb|AJJZ011099610.1|-processed-gene-0.0	gi|445241315|gb|AJJZ011099610.1|	maker	gene	16	636	0	+	0	gnl|BL_ORD_ID|522086 B9HWE8_POPTR B9HWE8 SubName: Full=Predicted protein; Flags: Fragment; [Populus trichocarpa (Western balsam poplar) (Populus balsamifera]	1.35956e-93	gnl|BL_ORD_ID|125578 3694.gw1.X.99.1 (Populus trichocarpa)	4.75709e-93	gnl|BL_ORD_ID|521299 sp|Q9FID6|Y5392_ARATH Probable receptor-like protein kinase At5g39020 OS=Arabidopsis thaliana GN=At5g39020 PE=2 SV=1	3.06886e-80
snap-gi|445241664|gb|AJJZ011099329.1|-processed-gene-0.0	gi|445241664|gb|AJJZ011099329.1|	maker	gene	54	776	0	+	0	gnl|BL_ORD_ID|649208 E6Y5Q2_SOLLC E6Y5Q2 SubName: Full=Gag-pol polyprotein; [Solanum lycopersicum (Tomato) (Lycopersicon esculentum).]	2.13752e-129	gnl|BL_ORD_ID|1499282 39947.LOC_Os11g23238.1 (Oryza sativa)	3.62467e-124	gnl|BL_ORD_ID|301633 sp|P04323|POL3_DROME Retrovirus-related Pol polyprotein from transposon 17.6 OS=Drosophila melanogaster GN=pol PE=4 SV=1	1.0881e-64
snap-gi|445241682|gb|AJJZ011099311.1|-processed-gene-0.0	gi|445241682|gb|AJJZ011099311.1|	maker	gene	46	1085	0	-	0	gnl|BL_ORD_ID|117699 C6T813_SOYBN C6T813 SubName: Full=Putative uncharacterized protein; [Glycine max (Soybean) (Glycine hispida).]	6.80788e-80	gnl|BL_ORD_ID|1428290 39946.BGIOSIBCE019306 (Oryza indica)	2.80412e-79	gnl|BL_ORD_ID|224450 sp|Q9LHA8|MD37C_ARATH Probable mediator of RNA polymerase II transcription subunit 37c OS=Arabidopsis thaliana GN=MED37C PE=1 SV=1	1.78445e-76
snap-gi|445241997|gb|AJJZ011099045.1|-processed-gene-0.0	gi|445241997|gb|AJJZ011099045.1|	maker	gene	236	681	0	+	0	gnl|BL_ORD_ID|706314 Q1A7U5_TRADU Q1A7U5 SubName: Full=Putative leucine-rich repeat transmembrane protein kinase; Flags: Fragment; [Tragopogon dubius (Western goat's beard).]	9.29039e-42	gnl|BL_ORD_ID|1610372 59689.fgenesh2_kg.8__852__AT5G49760.1 (Arabidopsis lyrata)	5.84769e-39	gnl|BL_ORD_ID|522105 sp|Q9LT96|Y5977_ARATH Probable leucine-rich repeat receptor-like protein kinase At5g49770 OS=Arabidopsis thaliana GN=At5g49770 PE=2 SV=1	5.25729e-37
snap-gi|445242012|gb|AJJZ011099030.1|-processed-gene-0.0	gi|445242012|gb|AJJZ011099030.1|	maker	gene	73	744	0	+	0	gnl|BL_ORD_ID|530840 B9IMM9_POPTR B9IMM9 SubName: Full=Predicted protein; [Populus trichocarpa (Western balsam poplar) (Populus balsamifera]	1.39558e-89	gnl|BL_ORD_ID|96691 3694.eugene3.00181060 (Populus trichocarpa)	4.88311e-89	gnl|BL_ORD_ID|315042 sp|Q9C7S5|PSYR1_ARATH Tyrosine-sulfated glycopeptide receptor 1 OS=Arabidopsis thaliana GN=PSYR1 PE=2 SV=1	3.07792e-23
snap-gi|445242025|gb|AJJZ011099017.1|-processed-gene-0.0	gi|445242025|gb|AJJZ011099017.1|	maker	gene	60	269	0	-	0	gnl|BL_ORD_ID|730119 A5AVD6_VITVI A5AVD6 SubName: Full=Putative uncharacterized protein; [Vitis vinifera (Grape).]	3.23543e-18	gnl|BL_ORD_ID|1280358 29760.GSVIVG00032950001 (Vitis vinifera)	1.0398e-09	NA	NA
snap-gi|445242352|gb|AJJZ011098702.1|-processed-gene-0.1	gi|445242352|gb|AJJZ011098702.1|	maker	gene	2	771	0	+	0	gnl|BL_ORD_ID|505317 B9GFW5_POPTR B9GFW5 SubName: Full=Predicted protein; [Populus trichocarpa (Western balsam poplar) (Populus balsamifera]	3.21344e-26	gnl|BL_ORD_ID|103612 3694.fgenesh4_pg.C_LG_I002461 (Populus trichocarpa)	1.12438e-25	NA	NA
snap-gi|445242566|gb|AJJZ011098510.1|-processed-gene-0.0	gi|445242566|gb|AJJZ011098510.1|	maker	gene	47	682	0	+	0	gnl|BL_ORD_ID|741319 A5BSK6_VITVI A5BSK6 SubName: Full=Putative uncharacterized protein; [Vitis vinifera (Grape).]	1.00293e-53	gnl|BL_ORD_ID|1275108 29760.GSVIVG00026737001 (Vitis vinifera)	2.39659e-28	NA	NA
snap-gi|445242850|gb|AJJZ011098281.1|-processed-gene-0.0	gi|445242850|gb|AJJZ011098281.1|	maker	gene	54	852	0	+	0	gnl|BL_ORD_ID|647399 Q6L4B3_SOLDE Q6L4B3 SubName: Full=Polyprotein, putative; [Solanum demissum (Wild potato).]	8.89116e-69	gnl|BL_ORD_ID|1447308 39946.BGIOSIBSE038324 (Oryza indica)	8.17231e-55	NA	NA
snap-gi|445243883|gb|AJJZ011097407.1|-processed-gene-0.0	gi|445243883|gb|AJJZ011097407.1|	maker	gene	40	617	0	+	0	gnl|BL_ORD_ID|741319 A5BSK6_VITVI A5BSK6 SubName: Full=Putative uncharacterized protein; [Vitis vinifera (Grape).]	1.6251e-24	gnl|BL_ORD_ID|1257861 29760.GSVIVG00003791001 (Vitis vinifera)	1.66775e-23	NA	NA
snap-gi|445243981|gb|AJJZ011097328.1|-processed-gene-0.0	gi|445243981|gb|AJJZ011097328.1|	maker	gene	73	644	0	+	0	gnl|BL_ORD_ID|647271 Q6L3Q0_SOLDE Q6L3Q0 SubName: Full=Polyprotein, putative; [Solanum demissum (Wild potato).]	7.12113e-36	gnl|BL_ORD_ID|1499876 39947.LOC_Os11g29950.1 (Oryza sativa)	6.28633e-16	gnl|BL_ORD_ID|302071 sp|P10978|POLX_TOBAC Retrovirus-related Pol polyprotein from transposon TNT 1-94 OS=Nicotiana tabacum PE=2 SV=1	2.01599e-08
snap-gi|445244087|gb|AJJZ011097230.1|-processed-gene-0.0	gi|445244087|gb|AJJZ011097230.1|	maker	gene	2390	6621	0	-	0	gnl|BL_ORD_ID|570681 B9RPK4_RICCO B9RPK4 SubName: Full=Oligopeptide transporter, putative; [Ricinus communis (Castor bean).]	0	gnl|BL_ORD_ID|126222 3694.gw1.XII.905.1 (Populus trichocarpa)	0	gnl|BL_ORD_ID|542135 sp|Q2EF88|YSL3_ARATH Metal-nicotianamine transporter YSL3 OS=Arabidopsis thaliana GN=YSL3 PE=2 SV=1	0
snap-gi|445244088|gb|AJJZ011097229.1|-processed-gene-0.0	gi|445244088|gb|AJJZ011097229.1|	maker	gene	222	3260	0	+	0	gnl|BL_ORD_ID|573214 B9RWV0_RICCO B9RWV0 SubName: Full=Putative uncharacterized protein; [Ricinus communis (Castor bean).]	0	gnl|BL_ORD_ID|1283913 29760.GSVIVG00037201001 (Vitis vinifera)	0	gnl|BL_ORD_ID|160902 sp|Q9UUH7|GYP7_SCHPO GTPase-activating protein gyp7 OS=Schizosaccharomyces pombe (strain 972 / ATCC 24843) GN=gyp7 PE=3 SV=1	1.3934e-22
snap-gi|445244088|gb|AJJZ011097229.1|-processed-gene-0.1	gi|445244088|gb|AJJZ011097229.1|	maker	gene	3943	5738	0	-	0	gnl|BL_ORD_ID|720273 Q5V9L4_VERFO Q5V9L4 SubName: Full=Cytochrome b5 isoform Cb5-A; [Vernicia fordii (Tung) (Aleurites fordii).]	3.27634e-82	gnl|BL_ORD_ID|1283914 29760.GSVIVG00037202001 (Vitis vinifera)	8.037e-78	gnl|BL_ORD_ID|80977 sp|Q42342|CYB5A_ARATH Cytochrome b5 isoform A OS=Arabidopsis thaliana GN=CYTB5-A PE=1 SV=2	2.06255e-76
snap-gi|445244612|gb|AJJZ011096799.1|-processed-gene-0.0	gi|445244612|gb|AJJZ011096799.1|	maker	gene	44	1141	0	-	0	gnl|BL_ORD_ID|515855 B9HCL8_POPTR B9HCL8 SubName: Full=Predicted protein; [Populus trichocarpa (Western balsam poplar) (Populus balsamifera]	2.84638e-99	gnl|BL_ORD_ID|128169 3694.gw1.XVIII.1848.1 (Populus trichocarpa)	4.84669e-99	gnl|BL_ORD_ID|110778 sp|C0LGT6|EFR_ARATH LRR receptor-like serine/threonine-protein kinase EFR OS=Arabidopsis thaliana GN=EFR PE=1 SV=1	5.10954e-76
snap-gi|445244613|gb|AJJZ011096798.1|-processed-gene-0.0	gi|445244613|gb|AJJZ011096798.1|	maker	gene	30	1019	0	-	0	gnl|BL_ORD_ID|515855 B9HCL8_POPTR B9HCL8 SubName: Full=Predicted protein; [Populus trichocarpa (Western balsam poplar) (Populus balsamifera]	1.36436e-97	gnl|BL_ORD_ID|105599 3694.fgenesh4_pg.C_LG_VI000800 (Populus trichocarpa)	4.77386e-97	gnl|BL_ORD_ID|110778 sp|C0LGT6|EFR_ARATH LRR receptor-like serine/threonine-protein kinase EFR OS=Arabidopsis thaliana GN=EFR PE=1 SV=1	1.9791e-74
snap-gi|445244614|gb|AJJZ011096797.1|-processed-gene-0.0	gi|445244614|gb|AJJZ011096797.1|	maker	gene	93	674	0	-	0	gnl|BL_ORD_ID|741319 A5BSK6_VITVI A5BSK6 SubName: Full=Putative uncharacterized protein; [Vitis vinifera (Grape).]	7.5912e-60	gnl|BL_ORD_ID|1266923 29760.GSVIVG00016976001 (Vitis vinifera)	1.79304e-36	gnl|BL_ORD_ID|302071 sp|P10978|POLX_TOBAC Retrovirus-related Pol polyprotein from transposon TNT 1-94 OS=Nicotiana tabacum PE=2 SV=1	1.92423e-19
snap-gi|445244706|gb|AJJZ011096715.1|-processed-gene-0.0	gi|445244706|gb|AJJZ011096715.1|	maker	gene	47	835	0	-	0	gnl|BL_ORD_ID|517550 B9HHP9_POPTR B9HHP9 SubName: Full=Predicted protein; [Populus trichocarpa (Western balsam poplar) (Populus balsamifera]	1.09669e-125	gnl|BL_ORD_ID|92594 3694.eugene3.00080621 (Populus trichocarpa)	3.83729e-125	gnl|BL_ORD_ID|5080 sp|Q9LY50|ACCR3_ARATH Putative serine/threonine-protein kinase-like protein CCR3 OS=Arabidopsis thaliana GN=CCR3 PE=2 SV=1	3.26899e-102
snap-gi|445244717|gb|AJJZ011096704.1|-processed-gene-0.0	gi|445244717|gb|AJJZ011096704.1|	maker	gene	20	739	0	-	0	gnl|BL_ORD_ID|75313 Q84KB0_CUCME Q84KB0 SubName: Full=Pol protein; [Cucumis melo subsp. melo.]	6.22969e-127	gnl|BL_ORD_ID|1501271 39947.LOC_Os11g44640.1 (Oryza sativa)	1.22992e-119	gnl|BL_ORD_ID|301633 sp|P04323|POL3_DROME Retrovirus-related Pol polyprotein from transposon 17.6 OS=Drosophila melanogaster GN=pol PE=4 SV=1	8.05637e-56
snap-gi|445245013|gb|AJJZ011096445.1|-processed-gene-0.0	gi|445245013|gb|AJJZ011096445.1|	maker	gene	149	689	0	+	0	gnl|BL_ORD_ID|741319 A5BSK6_VITVI A5BSK6 SubName: Full=Putative uncharacterized protein; [Vitis vinifera (Grape).]	2.24335e-45	gnl|BL_ORD_ID|1482135 39947.LOC_Os07g10850.1 (Oryza sativa)	6.31145e-25	gnl|BL_ORD_ID|302071 sp|P10978|POLX_TOBAC Retrovirus-related Pol polyprotein from transposon TNT 1-94 OS=Nicotiana tabacum PE=2 SV=1	1.85798e-10
snap-gi|445245421|gb|AJJZ011096087.1|-processed-gene-0.0	gi|445245421|gb|AJJZ011096087.1|	maker	gene	24	437	0	-	0	gnl|BL_ORD_ID|581724 B9SL89_RICCO B9SL89 SubName: Full=Disease resistance protein RGA2, putative; EC=3.1.3.16; [Ricinus communis (Castor bean).]	2.33391e-51	gnl|BL_ORD_ID|100971 3694.eugene3.15420003 (Populus trichocarpa)	7.96871e-39	gnl|BL_ORD_ID|338512 sp|Q7XA42|RGA1_SOLBU Putative disease resistance protein RGA1 OS=Solanum bulbocastanum GN=RGA1 PE=2 SV=2	2.17759e-09
snap-gi|445245458|gb|AJJZ011096050.1|-processed-gene-0.0	gi|445245458|gb|AJJZ011096050.1|	maker	gene	149	988	0	+	0	gnl|BL_ORD_ID|584229 B9STF4_RICCO B9STF4 SubName: Full=Putative uncharacterized protein; [Ricinus communis (Castor bean).]	4.05097e-40	gnl|BL_ORD_ID|98367 3694.eugene3.01300024 (Populus trichocarpa)	3.04565e-33	NA	NA
snap-gi|445245493|gb|AJJZ011096027.1|-processed-gene-0.0	gi|445245493|gb|AJJZ011096027.1|	maker	gene	74	568	0	-	0	gnl|BL_ORD_ID|75313 Q84KB0_CUCME Q84KB0 SubName: Full=Pol protein; [Cucumis melo subsp. melo.]	1.61245e-66	gnl|BL_ORD_ID|1500791 39947.LOC_Os11g39720.1 (Oryza sativa)	1.18058e-56	NA	NA
snap-gi|445245538|gb|AJJZ011095982.1|-processed-gene-0.0	gi|445245538|gb|AJJZ011095982.1|	maker	gene	62	812	0	+	0	gnl|BL_ORD_ID|738076 A5BI89_VITVI A5BI89 SubName: Full=Putative uncharacterized protein; [Vitis vinifera (Grape).]	5.33203e-56	gnl|BL_ORD_ID|1470483 39947.LOC_Os04g48150.1 (Oryza sativa)	3.20606e-44	gnl|BL_ORD_ID|302071 sp|P10978|POLX_TOBAC Retrovirus-related Pol polyprotein from transposon TNT 1-94 OS=Nicotiana tabacum PE=2 SV=1	6.4864e-32
snap-gi|445245551|gb|AJJZ011095969.1|-processed-gene-0.0	gi|445245551|gb|AJJZ011095969.1|	maker	gene	9	543	0	-	0	gnl|BL_ORD_ID|777733 Q850H7_VITVI Q850H7 SubName: Full=Gag-pol polyprotein; Flags: Fragment; [Vitis vinifera (Grape).]	1.72822e-58	gnl|BL_ORD_ID|1455368 39947.LOC_Os02g06230.1 (Oryza sativa)	6.37041e-32	gnl|BL_ORD_ID|220398 sp|P92519|M810_ARATH Uncharacterized mitochondrial protein AtMg00810 OS=Arabidopsis thaliana GN=AtMg00810 PE=4 SV=1	3.14895e-17
snap-gi|445245609|gb|AJJZ011095925.1|-processed-gene-0.0	gi|445245609|gb|AJJZ011095925.1|	maker	gene	279	803	0	+	0	gnl|BL_ORD_ID|420507 A4GKK4_9POAL A4GKK4 SubName: Full=Gag-pol polyprotein; Flags: Fragment; [Panicum virgatum (switchgrass).]	4.19364e-33	gnl|BL_ORD_ID|148633 3702.AT4G07850.1-P (Arabidopsis thaliana)	3.75486e-31	gnl|BL_ORD_ID|301633 sp|P04323|POL3_DROME Retrovirus-related Pol polyprotein from transposon 17.6 OS=Drosophila melanogaster GN=pol PE=4 SV=1	1.78842e-12
snap-gi|445245636|gb|AJJZ011095898.1|-processed-gene-0.0	gi|445245636|gb|AJJZ011095898.1|	maker	gene	15	743	0	-	0	gnl|BL_ORD_ID|741093 A5BRX9_VITVI A5BRX9 SubName: Full=Putative uncharacterized protein; [Vitis vinifera (Grape).]	1.82767e-54	gnl|BL_ORD_ID|106339 3694.fgenesh4_pg.C_LG_VIII001643 (Populus trichocarpa)	8.65505e-47	NA	NA
snap-gi|445245812|gb|AJJZ011095749.1|-processed-gene-0.0	gi|445245812|gb|AJJZ011095749.1|	maker	gene	113	814	0	+	0	gnl|BL_ORD_ID|734367 A5B7K0_VITVI A5B7K0 SubName: Full=Putative uncharacterized protein; [Vitis vinifera (Grape).]	5.74113e-36	gnl|BL_ORD_ID|1260508 29760.GSVIVG00008142001 (Vitis vinifera)	2.64723e-15	NA	NA
snap-gi|445245880|gb|AJJZ011095685.1|-processed-gene-0.0	gi|445245880|gb|AJJZ011095685.1|	maker	gene	26	450	0	-	0	gnl|BL_ORD_ID|747087 A5C970_VITVI A5C970 SubName: Full=Putative uncharacterized protein; [Vitis vinifera (Grape).]	1.64032e-21	gnl|BL_ORD_ID|1280358 29760.GSVIVG00032950001 (Vitis vinifera)	4.75813e-21	NA	NA
snap-gi|445246302|gb|AJJZ011095312.1|-processed-gene-0.0	gi|445246302|gb|AJJZ011095312.1|	maker	gene	16	954	0	-	0	gnl|BL_ORD_ID|728476 A5AQN8_VITVI A5AQN8 SubName: Full=Putative uncharacterized protein; [Vitis vinifera (Grape).]	1.26453e-17	NA	NA	NA	NA
snap-gi|445246417|gb|AJJZ011095213.1|-processed-gene-0.0	gi|445246417|gb|AJJZ011095213.1|	maker	gene	142	913	0	+	0	gnl|BL_ORD_ID|576487 B9S684_RICCO B9S684 SubName: Full=Putative uncharacterized protein; [Ricinus communis (Castor bean).]	2.49701e-31	gnl|BL_ORD_ID|86873 3694.estExt_fgenesh4_pg.C_LG_VII1136 (Populus trichocarpa)	2.26109e-29	NA	NA
snap-gi|445246419|gb|AJJZ011095211.1|-processed-gene-0.0	gi|445246419|gb|AJJZ011095211.1|	maker	gene	66	827	0	-	0	gnl|BL_ORD_ID|777736 Q850I0_VITVI Q850I0 SubName: Full=Gag-pol polyprotein; Flags: Fragment; [Vitis vinifera (Grape).]	7.86543e-45	gnl|BL_ORD_ID|1266923 29760.GSVIVG00016976001 (Vitis vinifera)	2.6778e-27	gnl|BL_ORD_ID|302071 sp|P10978|POLX_TOBAC Retrovirus-related Pol polyprotein from transposon TNT 1-94 OS=Nicotiana tabacum PE=2 SV=1	1.19621e-14
snap-gi|445246426|gb|AJJZ011095204.1|-processed-gene-0.0	gi|445246426|gb|AJJZ011095204.1|	maker	gene	1598	6534	0	-	0	gnl|BL_ORD_ID|128269 C0LLU5_GOSHI C0LLU5 RecName: Full=NADPH--cytochrome P450 reductase; EC=1.6.2.4; [Gossypium hirsutum (Upland cotton) (Gossypium mexicanum).]	0	gnl|BL_ORD_ID|1279027 29760.GSVIVG00031360001 (Vitis vinifera)	0	gnl|BL_ORD_ID|257160 sp|Q05001|NCPR_CATRO NADPH--cytochrome P450 reductase OS=Catharanthus roseus GN=CPR PE=2 SV=1	0
snap-gi|445246636|gb|AJJZ011095023.1|-processed-gene-0.0	gi|445246636|gb|AJJZ011095023.1|	maker	gene	255	968	0	+	0	gnl|BL_ORD_ID|582706 B9SP26_RICCO B9SP26 SubName: Full=Plant origin recognition complex subunit, putative; [Ricinus communis (Castor bean).]	2.67299e-32	gnl|BL_ORD_ID|121988 3694.gw1.III.1388.1 (Populus trichocarpa)	1.29961e-32	gnl|BL_ORD_ID|279350 sp|Q38899|ORC2_ARATH Origin recognition complex subunit 2 OS=Arabidopsis thaliana GN=ORC2 PE=1 SV=1	3.79934e-18
snap-gi|445246775|gb|AJJZ011094900.1|-processed-gene-0.0	gi|445246775|gb|AJJZ011094900.1|	maker	gene	28	507	0	-	0	gnl|BL_ORD_ID|572384 B9RUG6_RICCO B9RUG6 SubName: Full=Metalloendoproteinase 1, putative; EC=3.4.24.7; [Ricinus communis (Castor bean).]	3.14581e-92	gnl|BL_ORD_ID|1270153 29760.GSVIVG00020814001 (Vitis vinifera)	1.24132e-58	gnl|BL_ORD_ID|227478 sp|P29136|MEP1_SOYBN Metalloendoproteinase 1 OS=Glycine max PE=1 SV=2	9.8731e-41
snap-gi|445246973|gb|AJJZ011094752.1|-processed-gene-0.0	gi|445246973|gb|AJJZ011094752.1|	maker	gene	16	856	0	+	0	gnl|BL_ORD_ID|741319 A5BSK6_VITVI A5BSK6 SubName: Full=Putative uncharacterized protein; [Vitis vinifera (Grape).]	6.57349e-33	gnl|BL_ORD_ID|1268665 29760.GSVIVG00019074001 (Vitis vinifera)	1.94989e-08	NA	NA
snap-gi|445247052|gb|AJJZ011094697.1|-processed-gene-0.0	gi|445247052|gb|AJJZ011094697.1|	maker	gene	277	1015	0	+	0	gnl|BL_ORD_ID|741319 A5BSK6_VITVI A5BSK6 SubName: Full=Putative uncharacterized protein; [Vitis vinifera (Grape).]	2.70914e-12	gnl|BL_ORD_ID|1259310 29760.GSVIVG00006290001 (Vitis vinifera)	5.21844e-10	NA	NA
snap-gi|445247420|gb|AJJZ011094375.1|-processed-gene-0.0	gi|445247420|gb|AJJZ011094375.1|	maker	gene	51	1025	0	-	0	gnl|BL_ORD_ID|649208 E6Y5Q2_SOLLC E6Y5Q2 SubName: Full=Gag-pol polyprotein; [Solanum lycopersicum (Tomato) (Lycopersicon esculentum).]	5.47536e-135	gnl|BL_ORD_ID|1473145 39947.LOC_Os05g17460.1 (Oryza sativa)	5.20474e-120	gnl|BL_ORD_ID|301633 sp|P04323|POL3_DROME Retrovirus-related Pol polyprotein from transposon 17.6 OS=Drosophila melanogaster GN=pol PE=4 SV=1	1.99872e-52
snap-gi|445247541|gb|AJJZ011094261.1|-processed-gene-0.0	gi|445247541|gb|AJJZ011094261.1|	maker	gene	65	615	0	-	0	gnl|BL_ORD_ID|647271 Q6L3Q0_SOLDE Q6L3Q0 SubName: Full=Polyprotein, putative; [Solanum demissum (Wild potato).]	5.68606e-26	gnl|BL_ORD_ID|1500391 39947.LOC_Os11g35630.1 (Oryza sativa)	7.68294e-20	gnl|BL_ORD_ID|220399 sp|P92520|M820_ARATH Uncharacterized mitochondrial protein AtMg00820 OS=Arabidopsis thaliana GN=AtMg00820 PE=4 SV=1	4.0546e-15
snap-gi|445247732|gb|AJJZ011094100.1|-processed-gene-0.0	gi|445247732|gb|AJJZ011094100.1|	maker	gene	55	540	0	-	0	gnl|BL_ORD_ID|745104 A5C3H2_VITVI A5C3H2 SubName: Full=Putative uncharacterized protein; [Vitis vinifera (Grape).]	3.09618e-90	gnl|BL_ORD_ID|1470483 39947.LOC_Os04g48150.1 (Oryza sativa)	9.94619e-63	gnl|BL_ORD_ID|302071 sp|P10978|POLX_TOBAC Retrovirus-related Pol polyprotein from transposon TNT 1-94 OS=Nicotiana tabacum PE=2 SV=1	1.62081e-43
snap-gi|445247895|gb|AJJZ011093971.1|-processed-gene-0.0	gi|445247895|gb|AJJZ011093971.1|	maker	gene	58	747	0	+	0	gnl|BL_ORD_ID|725136 A5AG41_VITVI A5AG41 SubName: Full=Putative uncharacterized protein; [Vitis vinifera (Grape).]	4.72448e-67	gnl|BL_ORD_ID|144697 3702.AT3G30833.1-P (Arabidopsis thaliana)	1.29089e-45	NA	NA
snap-gi|445247926|gb|AJJZ011093940.1|-processed-gene-0.0	gi|445247926|gb|AJJZ011093940.1|	maker	gene	86	706	0	-	0	gnl|BL_ORD_ID|350188 Q2QSH9_ORYSJ Q2QSH9 SubName: Full=Retrotransposon protein, putative, unclassified, expressed; [Oryza sativa subsp. japonica (Rice).]	8.79063e-31	gnl|BL_ORD_ID|1503728 39947.LOC_Os12g24050.1 (Oryza sativa)	3.07583e-30	NA	NA
snap-gi|445248029|gb|AJJZ011093853.1|-processed-gene-0.0	gi|445248029|gb|AJJZ011093853.1|	maker	gene	392	718	0	+	0	gnl|BL_ORD_ID|519022 B9HM42_POPTR B9HM42 SubName: Full=Predicted protein; [Populus trichocarpa (Western balsam poplar) (Populus balsamifera]	5.14451e-42	gnl|BL_ORD_ID|92544 3694.eugene3.00080438 (Populus trichocarpa)	1.80006e-41	NA	NA
snap-gi|445248349|gb|AJJZ011093570.1|-processed-gene-0.0	gi|445248349|gb|AJJZ011093570.1|	maker	gene	99	636	0	-	0	gnl|BL_ORD_ID|741319 A5BSK6_VITVI A5BSK6 SubName: Full=Putative uncharacterized protein; [Vitis vinifera (Grape).]	6.68689e-22	gnl|BL_ORD_ID|1489018 39947.LOC_Os08g34300.1 (Oryza sativa)	7.51332e-10	gnl|BL_ORD_ID|220399 sp|P92520|M820_ARATH Uncharacterized mitochondrial protein AtMg00820 OS=Arabidopsis thaliana GN=AtMg00820 PE=4 SV=1	1.80797e-07
snap-gi|445248380|gb|AJJZ011093546.1|-processed-gene-0.0	gi|445248380|gb|AJJZ011093546.1|	maker	gene	27	824	0	+	0	gnl|BL_ORD_ID|75313 Q84KB0_CUCME Q84KB0 SubName: Full=Pol protein; [Cucumis melo subsp. melo.]	1.59921e-122	gnl|BL_ORD_ID|1494414 39947.LOC_Os10g09510.1 (Oryza sativa)	1.50933e-113	gnl|BL_ORD_ID|301633 sp|P04323|POL3_DROME Retrovirus-related Pol polyprotein from transposon 17.6 OS=Drosophila melanogaster GN=pol PE=4 SV=1	3.11559e-54
snap-gi|445248538|gb|AJJZ011093408.1|-processed-gene-0.0	gi|445248538|gb|AJJZ011093408.1|	maker	gene	74	967	0	-	0	gnl|BL_ORD_ID|541954 B9P6P4_POPTR B9P6P4 SubName: Full=Predicted protein; Flags: Fragment; [Populus trichocarpa (Western balsam poplar) (Populus balsamifera]	9.54139e-113	gnl|BL_ORD_ID|110739 3694.fgenesh4_pg.C_scaffold_5236000001 (Populus trichocarpa)	3.33852e-112	NA	NA
snap-gi|445248542|gb|AJJZ011093404.1|-processed-gene-0.0	gi|445248542|gb|AJJZ011093404.1|	maker	gene	241	752	0	-	0	gnl|BL_ORD_ID|647013 Q0KIP3_SOLDE Q0KIP3 SubName: Full=Polyprotein, 3'-partial, putative; Flags: Fragment; [Solanum demissum (Wild potato).]	9.34964e-72	gnl|BL_ORD_ID|1482212 39947.LOC_Os07g11640.1 (Oryza sativa)	1.0762e-67	gnl|BL_ORD_ID|220402 sp|P92523|M860_ARATH Uncharacterized mitochondrial protein AtMg00860 OS=Arabidopsis thaliana GN=AtMg00860 PE=4 SV=1	1.71396e-33
snap-gi|445248751|gb|AJJZ011093223.1|-processed-gene-0.0	gi|445248751|gb|AJJZ011093223.1|	maker	gene	94	657	0	-	0	gnl|BL_ORD_ID|208030 Q2HW89_MEDTR Q2HW89 SubName: Full=Integrase, catalytic region; Ribonuclease H; [Medicago truncatula (Barrel medic) (Medicago tribuloides).]	1.32462e-89	gnl|BL_ORD_ID|1448668 39947.LOC_Os01g06700.1 (Oryza sativa)	1.78551e-35	NA	NA
snap-gi|445248990|gb|AJJZ011093018.1|-processed-gene-0.0	gi|445248990|gb|AJJZ011093018.1|	maker	gene	21	1298	0	-	0	gnl|BL_ORD_ID|576774 B9S721_RICCO B9S721 SubName: Full=Disease resistance protein RPS2, putative; EC=3.1.3.16; [Ricinus communis (Castor bean).]	2.94269e-120	gnl|BL_ORD_ID|1256593 29760.GSVIVG00002199001 (Vitis vinifera)	5.69327e-70	gnl|BL_ORD_ID|103389 sp|Q9T048|DRL27_ARATH Disease resistance protein At4g27190 OS=Arabidopsis thaliana GN=At4g27190 PE=2 SV=1	1.54942e-41
snap-gi|445249066|gb|AJJZ011092951.1|-processed-gene-0.0	gi|445249066|gb|AJJZ011092951.1|	maker	gene	65	739	0	+	0	gnl|BL_ORD_ID|653648 Q0KIJ4_SOLTU Q0KIJ4 SubName: Full=Polyprotein, putative; Flags: Fragment; [Solanum tuberosum (Potato).]	6.01292e-96	gnl|BL_ORD_ID|1487879 39947.LOC_Os08g22660.1 (Oryza sativa)	5.32905e-83	gnl|BL_ORD_ID|457203 sp|P0CT40|TF29_SCHPO Transposon Tf2-9 polyprotein OS=Schizosaccharomyces pombe (strain 972 / ATCC 24843) GN=Tf2-9 PE=3 SV=1	4.16278e-15
snap-gi|445249321|gb|AJJZ011092736.1|-processed-gene-0.0	gi|445249321|gb|AJJZ011092736.1|	maker	gene	149	583	0	+	0	gnl|BL_ORD_ID|724411 A5AE14_VITVI A5AE14 SubName: Full=Putative uncharacterized protein; [Vitis vinifera (Grape).]	6.64712e-40	gnl|BL_ORD_ID|137500 3702.AT2G13940.1-P (Arabidopsis thaliana)	4.02044e-31	NA	NA
snap-gi|445249340|gb|AJJZ011092717.1|-processed-gene-0.0	gi|445249340|gb|AJJZ011092717.1|	maker	gene	51	614	0	-	0	gnl|BL_ORD_ID|75313 Q84KB0_CUCME Q84KB0 SubName: Full=Pol protein; [Cucumis melo subsp. melo.]	5.93643e-73	gnl|BL_ORD_ID|1500791 39947.LOC_Os11g39720.1 (Oryza sativa)	9.0678e-61	gnl|BL_ORD_ID|457203 sp|P0CT40|TF29_SCHPO Transposon Tf2-9 polyprotein OS=Schizosaccharomyces pombe (strain 972 / ATCC 24843) GN=Tf2-9 PE=3 SV=1	5.92365e-08
snap-gi|445249350|gb|AJJZ011092707.1|-processed-gene-0.0	gi|445249350|gb|AJJZ011092707.1|	maker	gene	5	568	0	-	0	gnl|BL_ORD_ID|647013 Q0KIP3_SOLDE Q0KIP3 SubName: Full=Polyprotein, 3'-partial, putative; Flags: Fragment; [Solanum demissum (Wild potato).]	4.30575e-92	gnl|BL_ORD_ID|1482212 39947.LOC_Os07g11640.1 (Oryza sativa)	5.29517e-90	gnl|BL_ORD_ID|301633 sp|P04323|POL3_DROME Retrovirus-related Pol polyprotein from transposon 17.6 OS=Drosophila melanogaster GN=pol PE=4 SV=1	3.16791e-41
snap-gi|445249483|gb|AJJZ011092595.1|-processed-gene-0.0	gi|445249483|gb|AJJZ011092595.1|	maker	gene	30	364	0	+	0	gnl|BL_ORD_ID|647271 Q6L3Q0_SOLDE Q6L3Q0 SubName: Full=Polyprotein, putative; [Solanum demissum (Wild potato).]	6.02791e-33	gnl|BL_ORD_ID|1502009 39947.LOC_Os12g05290.1 (Oryza sativa)	9.0227e-27	gnl|BL_ORD_ID|302071 sp|P10978|POLX_TOBAC Retrovirus-related Pol polyprotein from transposon TNT 1-94 OS=Nicotiana tabacum PE=2 SV=1	4.64699e-21
snap-gi|445249625|gb|AJJZ011092478.1|-processed-gene-0.0	gi|445249625|gb|AJJZ011092478.1|	maker	gene	8	690	0	-	0	gnl|BL_ORD_ID|647392 Q6L4A6_SOLDE Q6L4A6 SubName: Full=Putative reverse transcriptase, identical; [Solanum demissum (Wild potato).]	1.88574e-23	gnl|BL_ORD_ID|1276829 29760.GSVIVG00028735001 (Vitis vinifera)	7.12274e-22	gnl|BL_ORD_ID|262703 sp|Q9FLX9|NLE1_ARATH Notchless protein homolog OS=Arabidopsis thaliana GN=NLE1 PE=2 SV=1	7.67729e-15
snap-gi|445249953|gb|AJJZ011092183.1|-processed-gene-0.0	gi|445249953|gb|AJJZ011092183.1|	maker	gene	104	576	0	+	0	gnl|BL_ORD_ID|208030 Q2HW89_MEDTR Q2HW89 SubName: Full=Integrase, catalytic region; Ribonuclease H; [Medicago truncatula (Barrel medic) (Medicago tribuloides).]	8.56045e-45	gnl|BL_ORD_ID|1448668 39947.LOC_Os01g06700.1 (Oryza sativa)	5.41215e-20	NA	NA
snap-gi|445249969|gb|AJJZ011092167.1|-processed-gene-0.0	gi|445249969|gb|AJJZ011092167.1|	maker	gene	52	474	0	+	0	gnl|BL_ORD_ID|647285 Q6L3S2_SOLDE Q6L3S2 SubName: Full=Putative retrotransposon protein, identical; [Solanum demissum (Wild potato).]	2.16276e-30	gnl|BL_ORD_ID|1479274 39947.LOC_Os06g32810.1 (Oryza sativa)	1.15434e-25	NA	NA
snap-gi|445250160|gb|AJJZ011092010.1|-processed-gene-0.0	gi|445250160|gb|AJJZ011092010.1|	maker	gene	123	461	0	-	0	NA	NA	NA	NA	NA	NA
snap-gi|445250198|gb|AJJZ011091972.1|-processed-gene-0.0	gi|445250198|gb|AJJZ011091972.1|	maker	gene	10	315	0	-	0	gnl|BL_ORD_ID|203250 A4PU27_MEDTR A4PU27 SubName: Full=Putative uncharacterized protein; [Medicago truncatula (Barrel medic) (Medicago tribuloides).]	1.74874e-08	gnl|BL_ORD_ID|1447308 39946.BGIOSIBSE038324 (Oryza indica)	1.45642e-13	NA	NA
snap-gi|445250224|gb|AJJZ011091953.1|-processed-gene-0.0	gi|445250224|gb|AJJZ011091953.1|	maker	gene	14	838	0	+	0	gnl|BL_ORD_ID|534498 B9N0L1_POPTR B9N0L1 SubName: Full=Predicted protein; [Populus trichocarpa (Western balsam poplar) (Populus balsamifera]	3.30596e-26	gnl|BL_ORD_ID|111300 3694.fgenesh4_pg.C_scaffold_86000113 (Populus trichocarpa)	1.15675e-25	NA	NA
snap-gi|445250299|gb|AJJZ011091887.1|-processed-gene-0.0	gi|445250299|gb|AJJZ011091887.1|	maker	gene	8148	11415	0	+	0	gnl|BL_ORD_ID|726854 A5AL12_VITVI A5AL12 SubName: Full=Putative uncharacterized protein; [Vitis vinifera (Grape).]	0	gnl|BL_ORD_ID|1269561 29760.GSVIVG00020105001 (Vitis vinifera)	0	NA	NA
snap-gi|445250299|gb|AJJZ011091887.1|-processed-gene-0.1	gi|445250299|gb|AJJZ011091887.1|	maker	gene	4104	6507	0	-	0	gnl|BL_ORD_ID|772422 F6HTR2_VITVI F6HTR2 SubName: Full=Putative uncharacterized protein; [Vitis vinifera (Grape).]	6.80738e-145	gnl|BL_ORD_ID|1278897 29760.GSVIVG00031181001 (Vitis vinifera)	2.38189e-144	gnl|BL_ORD_ID|152203 sp|Q2R1V8|GME2_ORYSJ GDP-mannose 3,5-epimerase 2 OS=Oryza sativa subsp. japonica GN=GME-2 PE=2 SV=2	1.5317e-144
snap-gi|445250299|gb|AJJZ011091887.1|-processed-gene-0.2	gi|445250299|gb|AJJZ011091887.1|	maker	gene	6556	7769	0	-	0	gnl|BL_ORD_ID|651510 C6K2L1_SOLPN C6K2L1 SubName: Full=GDP-mannose 3',5'-epimerase; EC=5.1.3.18; [Solanum pennellii (Tomato) (Lycopersicon pennellii).]	1.9949e-30	gnl|BL_ORD_ID|1269560 29760.GSVIVG00020104001 (Vitis vinifera)	2.23956e-28	gnl|BL_ORD_ID|152202 sp|A3C4S4|GME1_ORYSJ GDP-mannose 3,5-epimerase 1 OS=Oryza sativa subsp. japonica GN=GME-1 PE=1 SV=1	1.19224e-25
snap-gi|445250300|gb|AJJZ011091886.1|-processed-gene-0.0	gi|445250300|gb|AJJZ011091886.1|	maker	gene	1553	3561	0	+	0	gnl|BL_ORD_ID|572042 B9RTH3_RICCO B9RTH3 SubName: Full=Putative uncharacterized protein; [Ricinus communis (Castor bean).]	2.03734e-88	gnl|BL_ORD_ID|84346 3694.estExt_Genewise1_v1.C_LG_VIII2474 (Populus trichocarpa)	1.81638e-85	NA	NA
snap-gi|445250303|gb|AJJZ011091883.1|-processed-gene-0.2	gi|445250303|gb|AJJZ011091883.1|	maker	gene	3929	5060	0	+	0	gnl|BL_ORD_ID|572046 B9RTH7_RICCO B9RTH7 SubName: Full=Putative uncharacterized protein; [Ricinus communis (Castor bean).]	7.71649e-21	gnl|BL_ORD_ID|113320 3694.grail3.0005058701 (Populus trichocarpa)	7.57231e-18	gnl|BL_ORD_ID|144871 sp|Q93V47|GG2_ARATH Guanine nucleotide-binding protein subunit gamma 2 OS=Arabidopsis thaliana GN=GG2 PE=1 SV=1	1.13677e-08
snap-gi|445250304|gb|AJJZ011091882.1|-processed-gene-0.0	gi|445250304|gb|AJJZ011091882.1|	maker	gene	1616	4365	0	-	0	gnl|BL_ORD_ID|572049 B9RTI0_RICCO B9RTI0 SubName: Full=Putative uncharacterized protein; [Ricinus communis (Castor bean).]	0	gnl|BL_ORD_ID|1269555 29760.GSVIVG00020097001 (Vitis vinifera)	0	NA	NA
snap-gi|445250350|gb|AJJZ011091836.1|-processed-gene-0.0	gi|445250350|gb|AJJZ011091836.1|	maker	gene	35	844	0	+	0	gnl|BL_ORD_ID|732117 A5B136_VITVI A5B136 SubName: Full=Putative uncharacterized protein; [Vitis vinifera (Grape).]	3.81051e-64	gnl|BL_ORD_ID|145414 3702.AT3G44215.1-P (Arabidopsis thaliana)	6.13366e-48	gnl|BL_ORD_ID|220398 sp|P92519|M810_ARATH Uncharacterized mitochondrial protein AtMg00810 OS=Arabidopsis thaliana GN=AtMg00810 PE=4 SV=1	5.86048e-23
snap-gi|445250362|gb|AJJZ011091824.1|-processed-gene-0.0	gi|445250362|gb|AJJZ011091824.1|	maker	gene	90	620	0	-	0	gnl|BL_ORD_ID|646775 O22329_SOLCO O22329 SubName: Full=Heat shock cognate protein; [Solanum commersonii (Commerson's wild potato) (Commerson's]	1.38307e-100	gnl|BL_ORD_ID|1475035 39947.LOC_Os05g38530.1 (Oryza sativa)	2.1045e-97	gnl|BL_ORD_ID|178054 sp|P27322|HSP72_SOLLC Heat shock cognate 70 kDa protein 2 OS=Solanum lycopersicum GN=HSC-2 PE=1 SV=1	1.25953e-97
snap-gi|445250432|gb|AJJZ011091764.1|-processed-gene-0.0	gi|445250432|gb|AJJZ011091764.1|	maker	gene	1	713	0	+	0	gnl|BL_ORD_ID|576330 B9S5S6_RICCO B9S5S6 SubName: Full=Charged multivesicular body protein 2a, putative; [Ricinus communis (Castor bean).]	2.05211e-40	gnl|BL_ORD_ID|1602289 59689.fgenesh2_kg.3__2925__AT2G06530.1 (Arabidopsis lyrata)	2.43709e-36	gnl|BL_ORD_ID|496603 sp|Q9SKI2|VPS2A_ARATH Vacuolar protein sorting-associated protein 2 homolog 1 OS=Arabidopsis thaliana GN=VPS2.1 PE=1 SV=2	4.74807e-37
snap-gi|445250708|gb|AJJZ011091521.1|-processed-gene-0.0	gi|445250708|gb|AJJZ011091521.1|	maker	gene	11	894	0	-	0	gnl|BL_ORD_ID|748796 D7SJ71_VITVI D7SJ71 SubName: Full=Putative uncharacterized protein; [Vitis vinifera (Grape).]	3.40936e-81	gnl|BL_ORD_ID|1267542 29760.GSVIVG00017781001 (Vitis vinifera)	9.22179e-80	gnl|BL_ORD_ID|338519 sp|Q7XA40|RGA3_SOLBU Putative disease resistance protein RGA3 OS=Solanum bulbocastanum GN=RGA3 PE=2 SV=2	8.13569e-51
snap-gi|445250789|gb|AJJZ011091443.1|-processed-gene-0.0	gi|445250789|gb|AJJZ011091443.1|	maker	gene	154	977	0	+	0	gnl|BL_ORD_ID|577082 B9S7X9_RICCO B9S7X9 SubName: Full=Putative uncharacterized protein; [Ricinus communis (Castor bean).]	6.05414e-52	gnl|BL_ORD_ID|101133 3694.eugene3.165400001 (Populus trichocarpa)	4.70953e-51	gnl|BL_ORD_ID|518667 sp|O82500|Y4117_ARATH Putative disease resistance protein At4g11170 OS=Arabidopsis thaliana GN=At4g11170 PE=2 SV=1	1.16809e-29
snap-gi|445250945|gb|AJJZ011091310.1|-processed-gene-0.0	gi|445250945|gb|AJJZ011091310.1|	maker	gene	19	655	0	+	0	gnl|BL_ORD_ID|539895 B9NGW6_POPTR B9NGW6 SubName: Full=Predicted protein; [Populus trichocarpa (Western balsam poplar) (Populus balsamifera]	1.00056e-54	gnl|BL_ORD_ID|116620 3694.grail3.1468000101 (Populus trichocarpa)	3.7106e-54	gnl|BL_ORD_ID|521299 sp|Q9FID6|Y5392_ARATH Probable receptor-like protein kinase At5g39020 OS=Arabidopsis thaliana GN=At5g39020 PE=2 SV=1	4.29125e-27
snap-gi|445250966|gb|AJJZ011091299.1|-processed-gene-0.0	gi|445250966|gb|AJJZ011091299.1|	maker	gene	9	949	0	-	0	gnl|BL_ORD_ID|334878 C7J7N6_ORYSJ C7J7N6 SubName: Full=Os10g0357350 protein; [Oryza sativa subsp. japonica (Rice).]	8.23942e-32	gnl|BL_ORD_ID|1477735 39947.LOC_Os06g15530.1 (Oryza sativa)	4.91635e-29	NA	NA
snap-gi|445251042|gb|AJJZ011091232.1|-processed-gene-0.0	gi|445251042|gb|AJJZ011091232.1|	maker	gene	12	844	0	-	0	gnl|BL_ORD_ID|431024 D3IVU0_9POAL D3IVU0 SubName: Full=Putative retrotransposon protein; [Phyllostachys edulis.]	1.06893e-60	gnl|BL_ORD_ID|1478821 39947.LOC_Os06g28140.1 (Oryza sativa)	5.98674e-61	gnl|BL_ORD_ID|302071 sp|P10978|POLX_TOBAC Retrovirus-related Pol polyprotein from transposon TNT 1-94 OS=Nicotiana tabacum PE=2 SV=1	1.84831e-30
snap-gi|445251163|gb|AJJZ011091118.1|-processed-gene-0.0	gi|445251163|gb|AJJZ011091118.1|	maker	gene	35	259	0	-	0	NA	NA	NA	NA	NA	NA
snap-gi|445251285|gb|AJJZ011090996.1|-processed-gene-0.0	gi|445251285|gb|AJJZ011090996.1|	maker	gene	190	522	0	+	0	NA	NA	NA	NA	NA	NA
snap-gi|445251462|gb|AJJZ011090827.1|-processed-gene-0.0	gi|445251462|gb|AJJZ011090827.1|	maker	gene	38	1020	0	+	0	gnl|BL_ORD_ID|777739 Q850I3_VITVI Q850I3 SubName: Full=Gag-pol polyprotein; Flags: Fragment; [Vitis vinifera (Grape).]	4.70782e-84	gnl|BL_ORD_ID|1491823 39947.LOC_Os09g19810.1 (Oryza sativa)	1.12145e-45	gnl|BL_ORD_ID|71247 sp|P04146|COPIA_DROME Copia protein OS=Drosophila melanogaster GN=GIP PE=1 SV=3	3.93643e-23
snap-gi|445251502|gb|AJJZ011090793.1|-processed-gene-0.0	gi|445251502|gb|AJJZ011090793.1|	maker	gene	7	456	0	-	0	gnl|BL_ORD_ID|61846 Q2MCK3_CITSI Q2MCK3 SubName: Full=Polyprotein; Flags: Fragment; [Citrus sinensis (Sweet orange) (Citrus aurantium var. sinensis).]	1.63559e-66	gnl|BL_ORD_ID|1483630 39947.LOC_Os07g27540.1 (Oryza sativa)	2.42421e-62	gnl|BL_ORD_ID|534733 sp|Q7LHG5|YI31B_YEAST Transposon Ty3-I Gag-Pol polyprotein OS=Saccharomyces cerevisiae (strain ATCC 204508 / S288c) GN=TY3B-I PE=3 SV=2	1.26548e-25
snap-gi|445251540|gb|AJJZ011090755.1|-processed-gene-0.0	gi|445251540|gb|AJJZ011090755.1|	maker	gene	30	742	0	-	0	gnl|BL_ORD_ID|688384 C5Z7A7_SORBI C5Z7A7 SubName: Full=Putative uncharacterized protein Sb10g026363; Flags: Fragment; [Sorghum bicolor (Sorghum) (Sorghum vulgare).]	3.81242e-15	gnl|BL_ORD_ID|193509 4558.Sb10g026363.1 (Sorghum bicolor)	1.33396e-14	NA	NA
snap-gi|445251550|gb|AJJZ011090745.1|-processed-gene-0.0	gi|445251550|gb|AJJZ011090745.1|	maker	gene	102	719	0	+	0	gnl|BL_ORD_ID|208030 Q2HW89_MEDTR Q2HW89 SubName: Full=Integrase, catalytic region; Ribonuclease H; [Medicago truncatula (Barrel medic) (Medicago tribuloides).]	7.73105e-97	gnl|BL_ORD_ID|1448668 39947.LOC_Os01g06700.1 (Oryza sativa)	7.04241e-41	NA	NA
snap-gi|445251551|gb|AJJZ011090744.1|-processed-gene-0.0	gi|445251551|gb|AJJZ011090744.1|	maker	gene	54	682	0	+	0	gnl|BL_ORD_ID|647271 Q6L3Q0_SOLDE Q6L3Q0 SubName: Full=Polyprotein, putative; [Solanum demissum (Wild potato).]	4.01592e-95	gnl|BL_ORD_ID|1470483 39947.LOC_Os04g48150.1 (Oryza sativa)	3.94283e-78	gnl|BL_ORD_ID|302071 sp|P10978|POLX_TOBAC Retrovirus-related Pol polyprotein from transposon TNT 1-94 OS=Nicotiana tabacum PE=2 SV=1	5.79192e-54
snap-gi|445251579|gb|AJJZ011090724.1|-processed-gene-0.0	gi|445251579|gb|AJJZ011090724.1|	maker	gene	85	666	0	+	0	gnl|BL_ORD_ID|206731 Q1S5K2_MEDTR Q1S5K2 SubName: Full=Probable integrase-common tobacco-related; [Medicago truncatula (Barrel medic) (Medicago tribuloides).]	1.30428e-101	gnl|BL_ORD_ID|1463516 39947.LOC_Os03g36220.1 (Oryza sativa)	3.11273e-54	gnl|BL_ORD_ID|302074 sp|P03360|POL_AVIRE Pol polyprotein (Fragment) OS=Avian reticuloendotheliosis virus GN=pol PE=3 SV=1	5.98565e-17
snap-gi|445251673|gb|AJJZ011090637.1|-processed-gene-0.0	gi|445251673|gb|AJJZ011090637.1|	maker	gene	441	3329	0	+	0	gnl|BL_ORD_ID|577250 B9S8E7_RICCO B9S8E7 SubName: Full=Ubiquitin-protein ligase, putative; [Ricinus communis (Castor bean).]	0	gnl|BL_ORD_ID|125816 3694.gw1.XI.3173.1 (Populus trichocarpa)	0	gnl|BL_ORD_ID|317047 sp|Q9C7R6|PUB17_ARATH U-box domain-containing protein 17 OS=Arabidopsis thaliana GN=PUB17 PE=2 SV=1	0
snap-gi|445251674|gb|AJJZ011090636.1|-processed-gene-0.0	gi|445251674|gb|AJJZ011090636.1|	maker	gene	105	8513	0	+	0	gnl|BL_ORD_ID|512455 B9H2E4_POPTR B9H2E4 SubName: Full=Predicted protein; [Populus trichocarpa (Western balsam poplar) (Populus balsamifera]	0	gnl|BL_ORD_ID|90892 3694.eugene3.00040347 (Populus trichocarpa)	0	gnl|BL_ORD_ID|435679 sp|F4JRP0|STIL3_ARATH Protein STICHEL-like 3 OS=Arabidopsis thaliana GN=At4g18820 PE=3 SV=1	0
snap-gi|445251676|gb|AJJZ011090634.1|-processed-gene-0.1	gi|445251676|gb|AJJZ011090634.1|	maker	gene	2225	5799	0	-	0	gnl|BL_ORD_ID|577245 B9S8E2_RICCO B9S8E2 RecName: Full=ER lumen protein retaining receptor; [Ricinus communis (Castor bean).]	1.86031e-77	gnl|BL_ORD_ID|1282724 29760.GSVIVG00035828001 (Vitis vinifera)	3.17771e-73	gnl|BL_ORD_ID|117502 sp|P35402|ERD2A_ARATH ER lumen protein-retaining receptor A OS=Arabidopsis thaliana GN=ERD2A PE=2 SV=1	1.15011e-68
snap-gi|445251677|gb|AJJZ011090633.1|-processed-gene-0.0	gi|445251677|gb|AJJZ011090633.1|	maker	gene	259	6134	0	+	0	gnl|BL_ORD_ID|526215 B9I8S8_POPTR B9I8S8 SubName: Full=Predicted protein; [Populus trichocarpa (Western balsam poplar) (Populus balsamifera]	1.04031e-132	gnl|BL_ORD_ID|126637 3694.gw1.XIV.1527.1 (Populus trichocarpa)	1.15133e-132	gnl|BL_ORD_ID|71339 sp|O49354|COQ3_ARATH Hexaprenyldihydroxybenzoate methyltransferase, mitochondrial OS=Arabidopsis thaliana GN=COQ3 PE=2 SV=2	1.92437e-115
snap-gi|445251684|gb|AJJZ011090626.1|-processed-gene-0.0	gi|445251684|gb|AJJZ011090626.1|	maker	gene	65	756	0	-	0	gnl|BL_ORD_ID|647259 Q6L3N8_SOLDE Q6L3N8 SubName: Full=Putative gag-pol polyprotein, identical; [Solanum demissum (Wild potato).]	5.11439e-78	gnl|BL_ORD_ID|1475693 39947.LOC_Os05g45550.1 (Oryza sativa)	7.58659e-67	gnl|BL_ORD_ID|302071 sp|P10978|POLX_TOBAC Retrovirus-related Pol polyprotein from transposon TNT 1-94 OS=Nicotiana tabacum PE=2 SV=1	3.03481e-38
snap-gi|445251706|gb|AJJZ011090609.1|-processed-gene-0.0	gi|445251706|gb|AJJZ011090609.1|	maker	gene	449	715	0	-	0	gnl|BL_ORD_ID|570931 B9RQA6_RICCO B9RQA6 SubName: Full=Flavonol synthase/flavanone 3-hydroxylase, putative; EC=1.14.11.23; [Ricinus communis (Castor bean).]	1.10443e-42	gnl|BL_ORD_ID|1281621 29760.GSVIVG00034483001 (Vitis vinifera)	6.25238e-27	gnl|BL_ORD_ID|16518 sp|Q944Z5|AOP1V_ARATH Probable 2-oxoglutarate-dependent dioxygenase AOP1 (Fragment) OS=Arabidopsis thaliana GN=AOP1 PE=2 SV=1	5.68817e-21
snap-gi|445251789|gb|AJJZ011090535.1|-processed-gene-0.0	gi|445251789|gb|AJJZ011090535.1|	maker	gene	258	889	0	-	0	gnl|BL_ORD_ID|647271 Q6L3Q0_SOLDE Q6L3Q0 SubName: Full=Polyprotein, putative; [Solanum demissum (Wild potato).]	4.00473e-91	gnl|BL_ORD_ID|1470483 39947.LOC_Os04g48150.1 (Oryza sativa)	2.26445e-70	gnl|BL_ORD_ID|302071 sp|P10978|POLX_TOBAC Retrovirus-related Pol polyprotein from transposon TNT 1-94 OS=Nicotiana tabacum PE=2 SV=1	1.31021e-48
snap-gi|445251866|gb|AJJZ011090465.1|-processed-gene-0.0	gi|445251866|gb|AJJZ011090465.1|	maker	gene	32	499	0	-	0	gnl|BL_ORD_ID|647193 Q6F2D6_SOLDE Q6F2D6 SubName: Full=Putative polyprotein, identical; [Solanum demissum (Wild potato).]	5.1941e-13	gnl|BL_ORD_ID|1499210 39947.LOC_Os11g22550.1 (Oryza sativa)	4.94949e-09	NA	NA
snap-gi|445251967|gb|AJJZ011090381.1|-processed-gene-0.0	gi|445251967|gb|AJJZ011090381.1|	maker	gene	72	710	0	+	0	gnl|BL_ORD_ID|777739 Q850I3_VITVI Q850I3 SubName: Full=Gag-pol polyprotein; Flags: Fragment; [Vitis vinifera (Grape).]	3.04942e-33	gnl|BL_ORD_ID|132796 3702.AT1G47650.1-P (Arabidopsis thaliana)	8.74988e-21	gnl|BL_ORD_ID|220398 sp|P92519|M810_ARATH Uncharacterized mitochondrial protein AtMg00810 OS=Arabidopsis thaliana GN=AtMg00810 PE=4 SV=1	1.75953e-10
snap-gi|445252022|gb|AJJZ011090334.1|-processed-gene-0.0	gi|445252022|gb|AJJZ011090334.1|	maker	gene	46	819	0	-	0	gnl|BL_ORD_ID|207707 Q2HUP4_MEDTR Q2HUP4 SubName: Full=Endonuclease/exonuclease/phosphatase; [Medicago truncatula (Barrel medic) (Medicago tribuloides).]	1.51315e-39	gnl|BL_ORD_ID|1447308 39946.BGIOSIBSE038324 (Oryza indica)	3.93788e-40	NA	NA
snap-gi|445252056|gb|AJJZ011090300.1|-processed-gene-0.0	gi|445252056|gb|AJJZ011090300.1|	maker	gene	310	883	0	+	0	gnl|BL_ORD_ID|576776 B9S723_RICCO B9S723 SubName: Full=Phosphoprotein phosphatase, putative; EC=3.1.3.16; [Ricinus communis (Castor bean).]	1.86368e-27	gnl|BL_ORD_ID|1280303 29760.GSVIVG00032872001 (Vitis vinifera)	2.8407e-10	NA	NA
snap-gi|445252137|gb|AJJZ011090226.1|-processed-gene-0.0	gi|445252137|gb|AJJZ011090226.1|	maker	gene	62	785	0	+	0	gnl|BL_ORD_ID|741319 A5BSK6_VITVI A5BSK6 SubName: Full=Putative uncharacterized protein; [Vitis vinifera (Grape).]	4.10407e-32	gnl|BL_ORD_ID|1454557 39947.LOC_Os01g71840.1 (Oryza sativa)	3.39366e-19	NA	NA
snap-gi|445252408|gb|AJJZ011089998.1|-processed-gene-0.0	gi|445252408|gb|AJJZ011089998.1|	maker	gene	129	725	0	-	0	NA	NA	NA	NA	NA	NA
snap-gi|445252755|gb|AJJZ011089705.1|-processed-gene-0.0	gi|445252755|gb|AJJZ011089705.1|	maker	gene	41	907	0	+	0	gnl|BL_ORD_ID|206731 Q1S5K2_MEDTR Q1S5K2 SubName: Full=Probable integrase-common tobacco-related; [Medicago truncatula (Barrel medic) (Medicago tribuloides).]	1.60689e-145	gnl|BL_ORD_ID|1448668 39947.LOC_Os01g06700.1 (Oryza sativa)	2.01644e-74	gnl|BL_ORD_ID|302182 sp|P23074|POL_SFV1 Pro-Pol polyprotein OS=Simian foamy virus type 1 GN=pol PE=1 SV=3	1.2339e-18
snap-gi|445252794|gb|AJJZ011089666.1|-processed-gene-0.0	gi|445252794|gb|AJJZ011089666.1|	maker	gene	12	479	0	-	0	gnl|BL_ORD_ID|124141 Q1AKH8_SOYBN Q1AKH8 SubName: Full=Reverse transcriptase family member; [Glycine max (Soybean) (Glycine hispida).]	2.30467e-54	gnl|BL_ORD_ID|1447308 39946.BGIOSIBSE038324 (Oryza indica)	5.65254e-47	NA	NA
snap-gi|445252903|gb|AJJZ011089563.1|-processed-gene-0.0	gi|445252903|gb|AJJZ011089563.1|	maker	gene	365	850	0	+	0	gnl|BL_ORD_ID|739810 A5BN86_VITVI A5BN86 SubName: Full=Putative uncharacterized protein; [Vitis vinifera (Grape).]	1.53778e-71	gnl|BL_ORD_ID|1475096 39947.LOC_Os05g39130.1 (Oryza sativa)	1.60676e-59	gnl|BL_ORD_ID|302071 sp|P10978|POLX_TOBAC Retrovirus-related Pol polyprotein from transposon TNT 1-94 OS=Nicotiana tabacum PE=2 SV=1	1.88646e-45
snap-gi|445253002|gb|AJJZ011089471.1|-processed-gene-0.0	gi|445253002|gb|AJJZ011089471.1|	maker	gene	76	1169	0	+	0	gnl|BL_ORD_ID|541905 B9P6J0_POPTR B9P6J0 SubName: Full=Predicted protein; [Populus trichocarpa (Western balsam poplar) (Populus balsamifera]	4.63852e-124	gnl|BL_ORD_ID|99892 3694.eugene3.06840003 (Populus trichocarpa)	4.46351e-120	gnl|BL_ORD_ID|520206 sp|Q8VZG8|Y4885_ARATH Probable LRR receptor-like serine/threonine-protein kinase At4g08850 OS=Arabidopsis thaliana GN=At4g08850 PE=2 SV=3	2.80467e-80
snap-gi|445253239|gb|AJJZ011089257.1|-processed-gene-0.0	gi|445253239|gb|AJJZ011089257.1|	maker	gene	121	602	0	+	0	gnl|BL_ORD_ID|647271 Q6L3Q0_SOLDE Q6L3Q0 SubName: Full=Polyprotein, putative; [Solanum demissum (Wild potato).]	1.78642e-61	gnl|BL_ORD_ID|1470483 39947.LOC_Os04g48150.1 (Oryza sativa)	2.61609e-54	gnl|BL_ORD_ID|302071 sp|P10978|POLX_TOBAC Retrovirus-related Pol polyprotein from transposon TNT 1-94 OS=Nicotiana tabacum PE=2 SV=1	1.80594e-38
snap-gi|445253306|gb|AJJZ011089198.1|-processed-gene-0.0	gi|445253306|gb|AJJZ011089198.1|	maker	gene	29	781	0	+	0	gnl|BL_ORD_ID|741708 A5BTP8_VITVI A5BTP8 SubName: Full=Putative uncharacterized protein; [Vitis vinifera (Grape).]	6.38866e-43	gnl|BL_ORD_ID|136900 3702.AT2G07420.1-P (Arabidopsis thaliana)	1.91448e-19	gnl|BL_ORD_ID|220398 sp|P92519|M810_ARATH Uncharacterized mitochondrial protein AtMg00810 OS=Arabidopsis thaliana GN=AtMg00810 PE=4 SV=1	1.98275e-15
snap-gi|445253476|gb|AJJZ011089056.1|-processed-gene-0.0	gi|445253476|gb|AJJZ011089056.1|	maker	gene	16	979	0	-	0	gnl|BL_ORD_ID|723227 B0FBS2_9ROSI B0FBS2 SubName: Full=Putative uncharacterized protein; [Vitis hybrid cultivar.]	3.41951e-91	gnl|BL_ORD_ID|1501285 39947.LOC_Os11g44780.1 (Oryza sativa)	6.94511e-63	gnl|BL_ORD_ID|302071 sp|P10978|POLX_TOBAC Retrovirus-related Pol polyprotein from transposon TNT 1-94 OS=Nicotiana tabacum PE=2 SV=1	1.3914e-33
snap-gi|445253870|gb|AJJZ011088697.1|-processed-gene-0.0	gi|445253870|gb|AJJZ011088697.1|	maker	gene	74	539	0	+	0	gnl|BL_ORD_ID|723899 A5ACK2_VITVI A5ACK2 SubName: Full=Putative uncharacterized protein; [Vitis vinifera (Grape).]	2.12773e-13	gnl|BL_ORD_ID|103612 3694.fgenesh4_pg.C_LG_I002461 (Populus trichocarpa)	1.08897e-08	NA	NA
snap-gi|445253909|gb|AJJZ011088663.1|-processed-gene-0.0	gi|445253909|gb|AJJZ011088663.1|	maker	gene	17	529	0	-	0	gnl|BL_ORD_ID|198375 Q84XF9_MANES Q84XF9 SubName: Full=NBS-LRR resistance protein RGH2; [Manihot esculenta (Cassava) (Jatropha manihot).]	3.18248e-35	gnl|BL_ORD_ID|117797 3694.gw1.147.53.1 (Populus trichocarpa)	2.59528e-17	NA	NA
snap-gi|445254218|gb|AJJZ011088368.1|-processed-gene-0.0	gi|445254218|gb|AJJZ011088368.1|	maker	gene	45	266	0	-	0	gnl|BL_ORD_ID|647392 Q6L4A6_SOLDE Q6L4A6 SubName: Full=Putative reverse transcriptase, identical; [Solanum demissum (Wild potato).]	6.01041e-22	gnl|BL_ORD_ID|1447308 39946.BGIOSIBSE038324 (Oryza indica)	7.7041e-17	NA	NA
snap-gi|445254261|gb|AJJZ011088325.1|-processed-gene-0.0	gi|445254261|gb|AJJZ011088325.1|	maker	gene	14	675	0	-	0	gnl|BL_ORD_ID|736324 A5BD72_VITVI A5BD72 SubName: Full=Putative uncharacterized protein; [Vitis vinifera (Grape).]	2.24146e-52	gnl|BL_ORD_ID|1257047 29760.GSVIVG00002780001 (Vitis vinifera)	6.83077e-54	NA	NA
snap-gi|445254567|gb|AJJZ011088054.1|-processed-gene-0.0	gi|445254567|gb|AJJZ011088054.1|	maker	gene	282	620	0	-	0	gnl|BL_ORD_ID|567994 B9RGV8_RICCO B9RGV8 SubName: Full=Chalcone synthase, putative; EC=2.3.1.74; [Ricinus communis (Castor bean).]	3.85173e-68	gnl|BL_ORD_ID|95332 3694.eugene3.00140920 (Populus trichocarpa)	1.57485e-62	gnl|BL_ORD_ID|61241 sp|P51075|CHSY_BETPN Chalcone synthase OS=Betula pendula GN=CHS PE=2 SV=2	7.1669e-64
snap-gi|445254575|gb|AJJZ011088046.1|-processed-gene-0.0	gi|445254575|gb|AJJZ011088046.1|	maker	gene	77	558	0	+	0	gnl|BL_ORD_ID|741319 A5BSK6_VITVI A5BSK6 SubName: Full=Putative uncharacterized protein; [Vitis vinifera (Grape).]	7.69964e-26	gnl|BL_ORD_ID|1470483 39947.LOC_Os04g48150.1 (Oryza sativa)	6.76993e-22	gnl|BL_ORD_ID|302071 sp|P10978|POLX_TOBAC Retrovirus-related Pol polyprotein from transposon TNT 1-94 OS=Nicotiana tabacum PE=2 SV=1	2.45839e-14
snap-gi|445254691|gb|AJJZ011087948.1|-processed-gene-0.0	gi|445254691|gb|AJJZ011087948.1|	maker	gene	6	425	0	-	0	NA	NA	NA	NA	NA	NA
snap-gi|445254710|gb|AJJZ011087929.1|-processed-gene-0.0	gi|445254710|gb|AJJZ011087929.1|	maker	gene	11	518	0	-	0	NA	NA	NA	NA	NA	NA
snap-gi|445254768|gb|AJJZ011087878.1|-processed-gene-0.0	gi|445254768|gb|AJJZ011087878.1|	maker	gene	23	551	0	-	0	gnl|BL_ORD_ID|727394 A5AMK2_VITVI A5AMK2 SubName: Full=Putative uncharacterized protein; [Vitis vinifera (Grape).]	3.60577e-36	gnl|BL_ORD_ID|1487851 39947.LOC_Os08g22340.1 (Oryza sativa)	6.25521e-11	NA	NA
snap-gi|445254927|gb|AJJZ011087731.1|-processed-gene-0.0	gi|445254927|gb|AJJZ011087731.1|	maker	gene	218	610	0	-	0	gnl|BL_ORD_ID|647271 Q6L3Q0_SOLDE Q6L3Q0 SubName: Full=Polyprotein, putative; [Solanum demissum (Wild potato).]	2.14357e-18	gnl|BL_ORD_ID|1501285 39947.LOC_Os11g44780.1 (Oryza sativa)	3.52193e-16	gnl|BL_ORD_ID|220399 sp|P92520|M820_ARATH Uncharacterized mitochondrial protein AtMg00820 OS=Arabidopsis thaliana GN=AtMg00820 PE=4 SV=1	1.14267e-11
snap-gi|445254944|gb|AJJZ011087723.1|-processed-gene-0.0	gi|445254944|gb|AJJZ011087723.1|	maker	gene	21	690	0	-	0	gnl|BL_ORD_ID|196440 E4Z8N8_MALDO E4Z8N8 SubName: Full=Putative RNA-directed DNA polymerase (Reverse transcriptase); [Malus domestica (Apple) (Pyrus malus).]	9.78413e-53	gnl|BL_ORD_ID|1447308 39946.BGIOSIBSE038324 (Oryza indica)	1.61086e-48	gnl|BL_ORD_ID|214032 sp|P11369|LORF2_MOUSE LINE-1 retrotransposable element ORF2 protein OS=Mus musculus GN=Pol PE=1 SV=2	4.62033e-07
snap-gi|445254990|gb|AJJZ011087677.1|-processed-gene-0.0	gi|445254990|gb|AJJZ011087677.1|	maker	gene	102	736	0	-	0	gnl|BL_ORD_ID|742566 A5BW61_VITVI A5BW61 SubName: Full=Putative uncharacterized protein; [Vitis vinifera (Grape).]	5.50466e-09	NA	NA	NA	NA
snap-gi|445255189|gb|AJJZ011087533.1|-processed-gene-0.0	gi|445255189|gb|AJJZ011087533.1|	maker	gene	223	777	0	-	0	NA	NA	NA	NA	NA	NA
snap-gi|445255226|gb|AJJZ011087496.1|-processed-gene-0.1	gi|445255226|gb|AJJZ011087496.1|	maker	gene	876	1294	0	-	0	gnl|BL_ORD_ID|567322 B9REY6_RICCO B9REY6 SubName: Full=Phosphoprotein phosphatase, putative; EC=3.1.3.16; [Ricinus communis (Castor bean).]	6.81568e-23	gnl|BL_ORD_ID|100050 3694.eugene3.08360002 (Populus trichocarpa)	7.46579e-20	NA	NA
snap-gi|445255229|gb|AJJZ011087493.1|-processed-gene-0.0	gi|445255229|gb|AJJZ011087493.1|	maker	gene	114	536	0	-	0	gnl|BL_ORD_ID|647271 Q6L3Q0_SOLDE Q6L3Q0 SubName: Full=Polyprotein, putative; [Solanum demissum (Wild potato).]	1.12624e-30	gnl|BL_ORD_ID|1496465 39947.LOC_Os10g34290.1 (Oryza sativa)	1.75133e-23	gnl|BL_ORD_ID|220399 sp|P92520|M820_ARATH Uncharacterized mitochondrial protein AtMg00820 OS=Arabidopsis thaliana GN=AtMg00820 PE=4 SV=1	9.13787e-17
snap-gi|445255306|gb|AJJZ011087436.1|-processed-gene-0.0	gi|445255306|gb|AJJZ011087436.1|	maker	gene	11	928	0	-	0	gnl|BL_ORD_ID|518795 B9HLE9_POPTR B9HLE9 SubName: Full=Predicted protein; [Populus trichocarpa (Western balsam poplar) (Populus balsamifera]	1.7548e-44	gnl|BL_ORD_ID|106339 3694.fgenesh4_pg.C_LG_VIII001643 (Populus trichocarpa)	6.14001e-44	NA	NA
snap-gi|445255377|gb|AJJZ011087371.1|-processed-gene-0.0	gi|445255377|gb|AJJZ011087371.1|	maker	gene	233	700	0	+	0	gnl|BL_ORD_ID|61846 Q2MCK3_CITSI Q2MCK3 SubName: Full=Polyprotein; Flags: Fragment; [Citrus sinensis (Sweet orange) (Citrus aurantium var. sinensis).]	4.56751e-78	gnl|BL_ORD_ID|1491325 39947.LOC_Os09g14320.1 (Oryza sativa)	1.46341e-77	gnl|BL_ORD_ID|534733 sp|Q7LHG5|YI31B_YEAST Transposon Ty3-I Gag-Pol polyprotein OS=Saccharomyces cerevisiae (strain ATCC 204508 / S288c) GN=TY3B-I PE=3 SV=2	2.71604e-29
snap-gi|445255454|gb|AJJZ011087303.1|-processed-gene-0.0	gi|445255454|gb|AJJZ011087303.1|	maker	gene	105	612	0	+	0	gnl|BL_ORD_ID|167618 Q153Y8_HYDMC Q153Y8 SubName: Full=Polyprotein; Flags: Fragment; [Hydrangea macrophylla (Bigleaf hydrangea).]	1.22697e-44	gnl|BL_ORD_ID|1490586 39947.LOC_Os09g06910.1 (Oryza sativa)	1.70921e-32	gnl|BL_ORD_ID|220398 sp|P92519|M810_ARATH Uncharacterized mitochondrial protein AtMg00810 OS=Arabidopsis thaliana GN=AtMg00810 PE=4 SV=1	9.22282e-13
snap-gi|445255554|gb|AJJZ011087216.1|-processed-gene-0.0	gi|445255554|gb|AJJZ011087216.1|	maker	gene	166	876	0	+	0	gnl|BL_ORD_ID|741319 A5BSK6_VITVI A5BSK6 SubName: Full=Putative uncharacterized protein; [Vitis vinifera (Grape).]	1.75466e-61	gnl|BL_ORD_ID|1259090 29760.GSVIVG00006015001 (Vitis vinifera)	1.22124e-31	NA	NA
snap-gi|445255615|gb|AJJZ011087161.1|-processed-gene-0.0	gi|445255615|gb|AJJZ011087161.1|	maker	gene	13	285	0	-	0	gnl|BL_ORD_ID|582443 B9SNB3_RICCO B9SNB3 SubName: Full=Putative uncharacterized protein; [Ricinus communis (Castor bean).]	2.86284e-42	gnl|BL_ORD_ID|100971 3694.eugene3.15420003 (Populus trichocarpa)	1.44157e-30	gnl|BL_ORD_ID|327904 sp|Q9LRR4|R13L1_ARATH Putative disease resistance RPP13-like protein 1 OS=Arabidopsis thaliana GN=RPPL1 PE=3 SV=1	4.4918e-10
snap-gi|445255626|gb|AJJZ011087150.1|-processed-gene-0.0	gi|445255626|gb|AJJZ011087150.1|	maker	gene	12	683	0	+	0	gnl|BL_ORD_ID|741409 A5BSU7_VITVI A5BSU7 SubName: Full=Putative uncharacterized protein; [Vitis vinifera (Grape).]	1.59151e-86	gnl|BL_ORD_ID|1484512 39947.LOC_Os07g36710.1 (Oryza sativa)	1.53791e-85	gnl|BL_ORD_ID|302071 sp|P10978|POLX_TOBAC Retrovirus-related Pol polyprotein from transposon TNT 1-94 OS=Nicotiana tabacum PE=2 SV=1	4.26473e-39
snap-gi|445255767|gb|AJJZ011087030.1|-processed-gene-0.0	gi|445255767|gb|AJJZ011087030.1|	maker	gene	72	542	0	+	0	NA	NA	NA	NA	NA	NA
snap-gi|445255836|gb|AJJZ011086966.1|-processed-gene-0.0	gi|445255836|gb|AJJZ011086966.1|	maker	gene	17	741	0	+	0	gnl|BL_ORD_ID|723227 B0FBS2_9ROSI B0FBS2 SubName: Full=Putative uncharacterized protein; [Vitis hybrid cultivar.]	8.15855e-25	gnl|BL_ORD_ID|1499876 39947.LOC_Os11g29950.1 (Oryza sativa)	1.63098e-09	NA	NA
snap-gi|445256006|gb|AJJZ011086817.1|-processed-gene-0.0	gi|445256006|gb|AJJZ011086817.1|	maker	gene	485	1047	0	-	0	gnl|BL_ORD_ID|580460 B9SHL9_RICCO B9SHL9 SubName: Full=ATP binding protein, putative; [Ricinus communis (Castor bean).]	1.21648e-54	gnl|BL_ORD_ID|119377 3694.gw1.41.697.1 (Populus trichocarpa)	5.08818e-48	NA	NA
snap-gi|445256244|gb|AJJZ011086603.1|-processed-gene-0.0	gi|445256244|gb|AJJZ011086603.1|	maker	gene	117	751	0	+	0	gnl|BL_ORD_ID|743885 A5BZY7_VITVI A5BZY7 SubName: Full=Putative uncharacterized protein; [Vitis vinifera (Grape).]	2.98602e-55	gnl|BL_ORD_ID|1491823 39947.LOC_Os09g19810.1 (Oryza sativa)	6.47505e-51	gnl|BL_ORD_ID|220398 sp|P92519|M810_ARATH Uncharacterized mitochondrial protein AtMg00810 OS=Arabidopsis thaliana GN=AtMg00810 PE=4 SV=1	2.98738e-21
snap-gi|445256251|gb|AJJZ011086596.1|-processed-gene-0.0	gi|445256251|gb|AJJZ011086596.1|	maker	gene	45	775	0	-	0	gnl|BL_ORD_ID|341811 Q0J5A3_ORYSJ Q0J5A3;B7F795 SubName: Full=Os08g0451600 protein; SubName: Full=cDNA clone:J023142E02, full insert sequence; [Oryza sativa subsp. japonica (Rice).]	9.03984e-101	gnl|BL_ORD_ID|136677 3702.AT2G05610.1-P (Arabidopsis thaliana)	1.09135e-100	gnl|BL_ORD_ID|301621 sp|P20825|POL2_DROME Retrovirus-related Pol polyprotein from transposon 297 OS=Drosophila melanogaster GN=pol PE=4 SV=1	1.39192e-60
snap-gi|445256335|gb|AJJZ011086524.1|-processed-gene-0.0	gi|445256335|gb|AJJZ011086524.1|	maker	gene	20	310	0	-	0	NA	NA	NA	NA	NA	NA
snap-gi|445256469|gb|AJJZ011086406.1|-processed-gene-0.0	gi|445256469|gb|AJJZ011086406.1|	maker	gene	278	5749	0	-	0	gnl|BL_ORD_ID|569918 B9RMD8_RICCO B9RMD8 SubName: Full=Yth domain-containing protein, putative; [Ricinus communis (Castor bean).]	0	gnl|BL_ORD_ID|124229 3694.gw1.VII.193.1 (Populus trichocarpa)	2.24923e-145	gnl|BL_ORD_ID|542403 sp|P59326|YTHD1_MOUSE YTH domain-containing family protein 1 OS=Mus musculus GN=Ythdf1 PE=2 SV=1	4.87921e-59
snap-gi|445256474|gb|AJJZ011086401.1|-processed-gene-0.0	gi|445256474|gb|AJJZ011086401.1|	maker	gene	1610	3679	0	+	0	gnl|BL_ORD_ID|569928 B9RME8_RICCO B9RME8 SubName: Full=Small rubber particle protein, putative; [Ricinus communis (Castor bean).]	1.02558e-98	gnl|BL_ORD_ID|113466 3694.grail3.0008008301 (Populus trichocarpa)	2.34229e-94	gnl|BL_ORD_ID|509263 sp|Q9FYF7|Y1736_ARATH REF/SRPP-like protein At1g67360 OS=Arabidopsis thaliana GN=At1g67360 PE=2 SV=1	5.72537e-74
snap-gi|445256474|gb|AJJZ011086401.1|-processed-gene-0.3	gi|445256474|gb|AJJZ011086401.1|	maker	gene	7935	10756	0	-	0	gnl|BL_ORD_ID|569926 B9RME6_RICCO B9RME6 SubName: Full=Putative uncharacterized protein; [Ricinus communis (Castor bean).]	0	gnl|BL_ORD_ID|113470 3694.grail3.0008009901 (Populus trichocarpa)	0	gnl|BL_ORD_ID|125665 sp|Q9FYF9|FB76_ARATH F-box protein At1g67340 OS=Arabidopsis thaliana GN=At1g67340 PE=1 SV=1	1.80075e-173
snap-gi|445256475|gb|AJJZ011086400.1|-processed-gene-0.0	gi|445256475|gb|AJJZ011086400.1|	maker	gene	487	5261	0	+	0	gnl|BL_ORD_ID|569930 B9RMF0_RICCO B9RMF0 SubName: Full=Putative uncharacterized protein; [Ricinus communis (Castor bean).]	0	gnl|BL_ORD_ID|1257078 29760.GSVIVG00002818001 (Vitis vinifera)	1.15206e-152	gnl|BL_ORD_ID|78861 sp|Q54GB2|CTSL2_DICDI CTD small phosphatase-like protein 2 OS=Dictyostelium discoideum GN=ctdspl2 PE=3 SV=1	1.47216e-68
snap-gi|445256479|gb|AJJZ011086396.1|-processed-gene-0.1	gi|445256479|gb|AJJZ011086396.1|	maker	gene	3459	9006	0	+	0	gnl|BL_ORD_ID|569932 B9RMF2_RICCO B9RMF2 SubName: Full=Mitochondrial import receptor subunit TOM20, putative; [Ricinus communis (Castor bean).]	6.31416e-29	gnl|BL_ORD_ID|83696 3694.estExt_Genewise1_v1.C_LG_III1080 (Populus trichocarpa)	4.21698e-27	gnl|BL_ORD_ID|465324 sp|P92792|TOM20_SOLTU Mitochondrial import receptor subunit TOM20 OS=Solanum tuberosum GN=TOM20 PE=1 SV=1	3.38962e-22
snap-gi|445256480|gb|AJJZ011086395.1|-processed-gene-0.0	gi|445256480|gb|AJJZ011086395.1|	maker	gene	1728	2147	0	+	0	gnl|BL_ORD_ID|752972 D7TAX4_VITVI D7TAX4 SubName: Full=Putative uncharacterized protein; [Vitis vinifera (Grape).]	7.0478e-39	gnl|BL_ORD_ID|83695 3694.estExt_Genewise1_v1.C_LG_III1078 (Populus trichocarpa)	1.03065e-37	gnl|BL_ORD_ID|220458 sp|Q9C7G0|MA658_ARATH 65-kDa microtubule-associated protein 8 OS=Arabidopsis thaliana GN=MAP65-8 PE=1 SV=2	2.10502e-33
snap-gi|445256480|gb|AJJZ011086395.1|-processed-gene-0.1	gi|445256480|gb|AJJZ011086395.1|	maker	gene	2297	5492	0	+	0	gnl|BL_ORD_ID|569935 B9RMF5_RICCO B9RMF5 SubName: Full=PLE, putative; [Ricinus communis (Castor bean).]	0	gnl|BL_ORD_ID|1257082 29760.GSVIVG00002822001 (Vitis vinifera)	0	gnl|BL_ORD_ID|220458 sp|Q9C7G0|MA658_ARATH 65-kDa microtubule-associated protein 8 OS=Arabidopsis thaliana GN=MAP65-8 PE=1 SV=2	4.6018e-151
snap-gi|445256482|gb|AJJZ011086393.1|-processed-gene-0.0	gi|445256482|gb|AJJZ011086393.1|	maker	gene	367	3948	0	+	0	gnl|BL_ORD_ID|567350 B9RF14_RICCO B9RF14 SubName: Full=Catalytic, putative; [Ricinus communis (Castor bean).]	0	gnl|BL_ORD_ID|1594071 59689.fgenesh1_pg.C_scaffold_2001076 (Arabidopsis lyrata)	0	gnl|BL_ORD_ID|19025 sp|Q6DBG8|ARAD1_ARATH Probable arabinosyltransferase ARAD1 OS=Arabidopsis thaliana GN=ARAD1 PE=1 SV=1	4.12687e-77
snap-gi|445256485|gb|AJJZ011086390.1|-processed-gene-0.1	gi|445256485|gb|AJJZ011086390.1|	maker	gene	1977	4442	0	-	0	gnl|BL_ORD_ID|569939 B9RMF9_RICCO B9RMF9 SubName: Full=Signal peptidase complex subunit, putative; [Ricinus communis (Castor bean).]	3.93891e-48	gnl|BL_ORD_ID|88649 3694.estExt_fgenesh4_pm.C_LG_VIII0741 (Populus trichocarpa)	3.64507e-43	gnl|BL_ORD_ID|430210 sp|Q944J0|SPCS1_ARATH Probable signal peptidase complex subunit 1 OS=Arabidopsis thaliana GN=At2g22425 PE=2 SV=1	7.01559e-40
snap-gi|445256485|gb|AJJZ011086390.1|-processed-gene-0.2	gi|445256485|gb|AJJZ011086390.1|	maker	gene	6732	8980	0	-	0	gnl|BL_ORD_ID|520947 B9HSZ2_POPTR B9HSZ2 SubName: Full=Predicted protein; Flags: Fragment; [Populus trichocarpa (Western balsam poplar) (Populus balsamifera]	4.98569e-112	gnl|BL_ORD_ID|125331 3694.gw1.X.4789.1 (Populus trichocarpa)	1.74448e-111	gnl|BL_ORD_ID|350506 sp|P51413|RL172_ARATH 60S ribosomal protein L17-2 OS=Arabidopsis thaliana GN=RPL17B PE=2 SV=2	5.95527e-108
snap-gi|445256486|gb|AJJZ011086389.1|-processed-gene-0.0	gi|445256486|gb|AJJZ011086389.1|	maker	gene	2097	3932	0	+	0	gnl|BL_ORD_ID|569940 B9RMG0_RICCO B9RMG0 SubName: Full=GTP binding protein, putative; [Ricinus communis (Castor bean).]	2.74226e-144	gnl|BL_ORD_ID|123796 3694.gw1.VI.1538.1 (Populus trichocarpa)	1.28175e-111	gnl|BL_ORD_ID|407509 sp|Q3MG79|RSGA_ANAVT Putative ribosome biogenesis GTPase RsgA OS=Anabaena variabilis (strain ATCC 29413 / PCC 7937) GN=rsgA PE=3 SV=1	1.0676e-41
snap-gi|445256488|gb|AJJZ011086387.1|-processed-gene-0.0	gi|445256488|gb|AJJZ011086387.1|	maker	gene	25	2456	0	-	0	gnl|BL_ORD_ID|569950 B9RMH0_RICCO B9RMH0 SubName: Full=Serine-threonine protein kinase, plant-type, putative; [Ricinus communis (Castor bean).]	1.62375e-174	gnl|BL_ORD_ID|1257094 29760.GSVIVG00002835001 (Vitis vinifera)	1.23637e-141	gnl|BL_ORD_ID|517860 sp|Q9LRT1|Y3804_ARATH Probably inactive leucine-rich repeat receptor-like protein kinase At3g28040 OS=Arabidopsis thaliana GN=At3g28040 PE=2 SV=1	2.38145e-30
snap-gi|445256489|gb|AJJZ011086386.1|-processed-gene-0.1	gi|445256489|gb|AJJZ011086386.1|	maker	gene	3944	6773	0	+	0	gnl|BL_ORD_ID|569951 B9RMH1_RICCO B9RMH1 SubName: Full=Putative uncharacterized protein; [Ricinus communis (Castor bean).]	4.79436e-117	gnl|BL_ORD_ID|93332 3694.eugene3.00100441 (Populus trichocarpa)	1.17281e-79	NA	NA
snap-gi|445256496|gb|AJJZ011086379.1|-processed-gene-0.3	gi|445256496|gb|AJJZ011086379.1|	maker	gene	5784	9684	0	-	0	gnl|BL_ORD_ID|569955 B9RMH5_RICCO B9RMH5 SubName: Full=Ubiquitin-protein ligase, putative; [Ricinus communis (Castor bean).]	0	gnl|BL_ORD_ID|84497 3694.estExt_Genewise1_v1.C_LG_X4827 (Populus trichocarpa)	0	gnl|BL_ORD_ID|317099 sp|O48700|PUB6_ARATH U-box domain-containing protein 6 OS=Arabidopsis thaliana GN=PUB6 PE=2 SV=2	0
snap-gi|445256497|gb|AJJZ011086378.1|-processed-gene-0.0	gi|445256497|gb|AJJZ011086378.1|	maker	gene	290	5138	0	+	0	gnl|BL_ORD_ID|569963 B9RMI3_RICCO B9RMI3 SubName: Full=Putative uncharacterized protein; [Ricinus communis (Castor bean).]	0	gnl|BL_ORD_ID|125339 3694.gw1.X.4864.1 (Populus trichocarpa)	0	NA	NA
snap-gi|445256497|gb|AJJZ011086378.1|-processed-gene-0.1	gi|445256497|gb|AJJZ011086378.1|	maker	gene	5367	7376	0	+	0	gnl|BL_ORD_ID|569963 B9RMI3_RICCO B9RMI3 SubName: Full=Putative uncharacterized protein; [Ricinus communis (Castor bean).]	2.19784e-105	gnl|BL_ORD_ID|124845 3694.gw1.VIII.587.1 (Populus trichocarpa)	6.70268e-98	NA	NA
snap-gi|445256499|gb|AJJZ011086376.1|-processed-gene-0.0	gi|445256499|gb|AJJZ011086376.1|	maker	gene	55	1616	0	+	0	gnl|BL_ORD_ID|569975 B9RMJ5_RICCO B9RMJ5 SubName: Full=AMP dependent CoA ligase, putative; EC=1.13.12.7; [Ricinus communis (Castor bean).]	3.73286e-178	gnl|BL_ORD_ID|106471 3694.fgenesh4_pg.C_LG_X000472 (Populus trichocarpa)	3.06963e-156	gnl|BL_ORD_ID|1473 sp|Q84P23|4CLL9_ARATH 4-coumarate--CoA ligase-like 9 OS=Arabidopsis thaliana GN=4CLL9 PE=1 SV=2	8.13993e-125
snap-gi|445256499|gb|AJJZ011086376.1|-processed-gene-0.1	gi|445256499|gb|AJJZ011086376.1|	maker	gene	1651	6118	0	-	0	gnl|BL_ORD_ID|569974 B9RMJ4_RICCO B9RMJ4 RecName: Full=Lipoxygenase; EC=1.13.11.12; [Ricinus communis (Castor bean).]	0	gnl|BL_ORD_ID|1282113 29760.GSVIVG00035067001 (Vitis vinifera)	0	gnl|BL_ORD_ID|214114 sp|Q9CAG3|LOX6_ARATH Lipoxygenase 6, chloroplastic OS=Arabidopsis thaliana GN=LOX6 PE=2 SV=1	0
snap-gi|445256500|gb|AJJZ011086375.1|-processed-gene-0.0	gi|445256500|gb|AJJZ011086375.1|	maker	gene	1467	7632	0	+	0	gnl|BL_ORD_ID|570004 B9RMM4_RICCO B9RMM4 SubName: Full=Putative uncharacterized protein; [Ricinus communis (Castor bean).]	0	gnl|BL_ORD_ID|92824 3694.eugene3.00081664 (Populus trichocarpa)	0	NA	NA
snap-gi|445256500|gb|AJJZ011086375.1|-processed-gene-0.2	gi|445256500|gb|AJJZ011086375.1|	maker	gene	25899	32442	0	+	0	gnl|BL_ORD_ID|569999 B9RML9_RICCO B9RML9 SubName: Full=Cdk10/11, putative; EC=2.7.11.23; [Ricinus communis (Castor bean).]	0	gnl|BL_ORD_ID|87067 3694.estExt_fgenesh4_pg.C_LG_X0468 (Populus trichocarpa)	0	gnl|BL_ORD_ID|55974 sp|Q7XUF4|CDKG2_ORYSJ Cyclin-dependent kinase G-2 OS=Oryza sativa subsp. japonica GN=CDKG-2 PE=2 SV=2	0
snap-gi|445256501|gb|AJJZ011086374.1|-processed-gene-0.2	gi|445256501|gb|AJJZ011086374.1|	maker	gene	2943	5454	0	-	0	gnl|BL_ORD_ID|570005 B9RMM5_RICCO B9RMM5 SubName: Full=Putative uncharacterized protein; [Ricinus communis (Castor bean).]	1.76963e-80	gnl|BL_ORD_ID|86968 3694.estExt_fgenesh4_pg.C_LG_VIII0928 (Populus trichocarpa)	2.91763e-77	gnl|BL_ORD_ID|189354 sp|Q9CAF9|IOJAM_ARATH Protein Iojap-related, mitochondrial OS=Arabidopsis thaliana GN=At1g67620 PE=2 SV=1	2.87639e-56
snap-gi|445256502|gb|AJJZ011086373.1|-processed-gene-0.4	gi|445256502|gb|AJJZ011086373.1|	maker	gene	4520	7014	0	-	0	gnl|BL_ORD_ID|521059 B9HTB3_POPTR B9HTB3 SubName: Full=Predicted protein; [Populus trichocarpa (Western balsam poplar) (Populus balsamifera]	5.94158e-127	gnl|BL_ORD_ID|84498 3694.estExt_Genewise1_v1.C_LG_X4893 (Populus trichocarpa)	1.88701e-126	gnl|BL_ORD_ID|122851 sp|P28643|FABG_CUPLA 3-oxoacyl-[acyl-carrier-protein] reductase, chloroplastic OS=Cuphea lanceolata GN=CLKR27 PE=2 SV=1	2.84925e-118
snap-gi|445256504|gb|AJJZ011086371.1|-processed-gene-0.0	gi|445256504|gb|AJJZ011086371.1|	maker	gene	438	4231	0	+	0	gnl|BL_ORD_ID|570011 B9RMN1_RICCO B9RMN1 SubName: Full=Ankyrin repeat-containing protein, putative; [Ricinus communis (Castor bean).]	0	gnl|BL_ORD_ID|106325 3694.fgenesh4_pg.C_LG_VIII001583 (Populus trichocarpa)	0	gnl|BL_ORD_ID|15480 sp|Q9GKW8|AND1A_MACFA Ankyrin repeat and death domain-containing protein 1A (Fragment) OS=Macaca fascicularis GN=ANKDD1A PE=2 SV=3	4.76499e-14
snap-gi|445256514|gb|AJJZ011086361.1|-processed-gene-0.0	gi|445256514|gb|AJJZ011086361.1|	maker	gene	1101	4676	0	+	0	gnl|BL_ORD_ID|569982 B9RMK2_RICCO B9RMK2 SubName: Full=Putative uncharacterized protein; [Ricinus communis (Castor bean).]	0	gnl|BL_ORD_ID|125348 3694.gw1.X.4969.1 (Populus trichocarpa)	0	gnl|BL_ORD_ID|425805 sp|Q9LU91|SKI14_ARATH F-box protein SKIP14 OS=Arabidopsis thaliana GN=SKIP14 PE=1 SV=1	4.283e-125
snap-gi|445256515|gb|AJJZ011086360.1|-processed-gene-0.0	gi|445256515|gb|AJJZ011086360.1|	maker	gene	511	3813	0	+	0	gnl|BL_ORD_ID|569983 B9RMK3_RICCO B9RMK3 SubName: Full=Signal recognition particle subunit srp72, putative; [Ricinus communis (Castor bean).]	0	gnl|BL_ORD_ID|1282150 29760.GSVIVG00035105001 (Vitis vinifera)	0	gnl|BL_ORD_ID|432948 sp|P33731|SRP72_CANFA Signal recognition particle subunit SRP72 OS=Canis familiaris GN=SRP72 PE=1 SV=3	1.9834e-64
snap-gi|445256516|gb|AJJZ011086359.1|-processed-gene-0.1	gi|445256516|gb|AJJZ011086359.1|	maker	gene	1458	3798	0	-	0	gnl|BL_ORD_ID|569985 B9RMK5_RICCO B9RMK5 SubName: Full=Protein phosphatase 2a, regulatory subunit, putative; [Ricinus communis (Castor bean).]	8.09648e-56	gnl|BL_ORD_ID|93340 3694.eugene3.00100488 (Populus trichocarpa)	5.72359e-51	gnl|BL_ORD_ID|731 sp|Q9LU89|2A5N_ARATH Serine/threonine protein phosphatase 2A 59 kDa regulatory subunit B' eta isoform OS=Arabidopsis thaliana GN=B'ETA PE=2 SV=1	7.47933e-42
snap-gi|445256516|gb|AJJZ011086359.1|-processed-gene-0.3	gi|445256516|gb|AJJZ011086359.1|	maker	gene	8256	18356	0	-	0	gnl|BL_ORD_ID|569984 B9RMK4_RICCO B9RMK4 SubName: Full=Oligopeptidase, putative; EC=3.4.24.16; [Ricinus communis (Castor bean).]	0	gnl|BL_ORD_ID|93339 3694.eugene3.00100487 (Populus trichocarpa)	0	gnl|BL_ORD_ID|239222 sp|F4HTQ1|MPRO1_ARATH Probable thimet oligopeptidase OS=Arabidopsis thaliana GN=At1g67690 PE=3 SV=1	0
snap-gi|445256517|gb|AJJZ011086358.1|-processed-gene-0.2	gi|445256517|gb|AJJZ011086358.1|	maker	gene	5102	10667	0	-	0	gnl|BL_ORD_ID|521074 B9HTC9_POPTR B9HTC9 SubName: Full=Predicted protein; [Populus trichocarpa (Western balsam poplar) (Populus balsamifera]	0	gnl|BL_ORD_ID|125349 3694.gw1.X.4979.1 (Populus trichocarpa)	0	gnl|BL_ORD_ID|731 sp|Q9LU89|2A5N_ARATH Serine/threonine protein phosphatase 2A 59 kDa regulatory subunit B' eta isoform OS=Arabidopsis thaliana GN=B'ETA PE=2 SV=1	0
snap-gi|445256523|gb|AJJZ011086352.1|-processed-gene-0.0	gi|445256523|gb|AJJZ011086352.1|	maker	gene	928	3257	0	-	0	gnl|BL_ORD_ID|504364 A9PH90_POPTR A9PH90 SubName: Full=Predicted protein; [Populus trichocarpa (Western balsam poplar) (Populus balsamifera]	1.25757e-30	gnl|BL_ORD_ID|84499 3694.estExt_Genewise1_v1.C_LG_X4972 (Populus trichocarpa)	4.4002e-30	NA	NA
snap-gi|445256523|gb|AJJZ011086352.1|-processed-gene-0.1	gi|445256523|gb|AJJZ011086352.1|	maker	gene	3799	4950	0	-	0	gnl|BL_ORD_ID|570022 B9RMP2_RICCO B9RMP2 SubName: Full=Oligopeptidase, putative; [Ricinus communis (Castor bean).]	9.23803e-82	gnl|BL_ORD_ID|84499 3694.estExt_Genewise1_v1.C_LG_X4972 (Populus trichocarpa)	1.92736e-73	NA	NA
snap-gi|445256524|gb|AJJZ011086351.1|-processed-gene-0.0	gi|445256524|gb|AJJZ011086351.1|	maker	gene	3818	4820	0	-	0	gnl|BL_ORD_ID|570025 B9RMP5_RICCO B9RMP5 SubName: Full=Heat shock protein, putative; [Ricinus communis (Castor bean).]	6.62674e-69	gnl|BL_ORD_ID|106480 3694.fgenesh4_pg.C_LG_X000514 (Populus trichocarpa)	4.92588e-68	gnl|BL_ORD_ID|175898 sp|P09887|HS22C_SOYBN Small heat shock protein, chloroplastic (Fragment) OS=Glycine max GN=HSP22 PE=2 SV=1	2.85265e-26
snap-gi|445256525|gb|AJJZ011086350.1|-processed-gene-0.0	gi|445256525|gb|AJJZ011086350.1|	maker	gene	1141	5677	0	-	0	gnl|BL_ORD_ID|570026 B9RMP6_RICCO B9RMP6 SubName: Full=Putative uncharacterized protein; [Ricinus communis (Castor bean).]	4.13488e-154	gnl|BL_ORD_ID|114792 3694.grail3.0036016201 (Populus trichocarpa)	6.20795e-52	NA	NA
snap-gi|445256527|gb|AJJZ011086348.1|-processed-gene-0.1	gi|445256527|gb|AJJZ011086348.1|	maker	gene	1808	3660	0	+	0	gnl|BL_ORD_ID|570027 B9RMP7_RICCO B9RMP7 SubName: Full=Two-component sensor histidine kinase bacteria, putative; [Ricinus communis (Castor bean).]	3.95376e-50	gnl|BL_ORD_ID|1282162 29760.GSVIVG00035118001 (Vitis vinifera)	2.37146e-41	gnl|BL_ORD_ID|26772 sp|Q9FXD6|ARR11_ARATH Two-component response regulator ARR11 OS=Arabidopsis thaliana GN=ARR11 PE=1 SV=1	3.82587e-25
snap-gi|445256528|gb|AJJZ011086347.1|-processed-gene-0.1	gi|445256528|gb|AJJZ011086347.1|	maker	gene	5589	7821	0	+	0	gnl|BL_ORD_ID|570030 B9RMQ0_RICCO B9RMQ0 SubName: Full=Protein binding protein, putative; [Ricinus communis (Castor bean).]	7.30773e-111	gnl|BL_ORD_ID|125356 3694.gw1.X.5021.1 (Populus trichocarpa)	2.99583e-89	NA	NA
snap-gi|445256530|gb|AJJZ011086345.1|-processed-gene-0.1	gi|445256530|gb|AJJZ011086345.1|	maker	gene	2451	5055	0	-	0	gnl|BL_ORD_ID|570032 B9RMQ2_RICCO B9RMQ2 SubName: Full=Ubiquitin-protein ligase, putative; [Ricinus communis (Castor bean).]	6.45526e-130	gnl|BL_ORD_ID|87069 3694.estExt_fgenesh4_pg.C_LG_X0515 (Populus trichocarpa)	1.41271e-118	NA	NA
snap-gi|445256530|gb|AJJZ011086345.1|-processed-gene-0.2	gi|445256530|gb|AJJZ011086345.1|	maker	gene	7077	11982	0	-	0	gnl|BL_ORD_ID|570031 B9RMQ1_RICCO B9RMQ1 SubName: Full=Putative uncharacterized protein; [Ricinus communis (Castor bean).]	0	gnl|BL_ORD_ID|93344 3694.eugene3.00100504 (Populus trichocarpa)	0	gnl|BL_ORD_ID|508842 sp|C0LGI2|Y1677_ARATH Probable LRR receptor-like serine/threonine-protein kinase At1g67720 OS=Arabidopsis thaliana GN=At1g67720 PE=2 SV=1	0
snap-gi|445256540|gb|AJJZ011086342.1|-processed-gene-0.0	gi|445256540|gb|AJJZ011086342.1|	maker	gene	127	556	0	+	0	NA	NA	NA	NA	NA	NA
snap-gi|445256737|gb|AJJZ011086158.1|-processed-gene-0.0	gi|445256737|gb|AJJZ011086158.1|	maker	gene	54	616	0	-	0	gnl|BL_ORD_ID|647271 Q6L3Q0_SOLDE Q6L3Q0 SubName: Full=Polyprotein, putative; [Solanum demissum (Wild potato).]	1.44754e-21	NA	NA	NA	NA
snap-gi|445256847|gb|AJJZ011086073.1|-processed-gene-0.0	gi|445256847|gb|AJJZ011086073.1|	maker	gene	285	963	0	+	0	NA	NA	NA	NA	NA	NA
snap-gi|445256923|gb|AJJZ011086005.1|-processed-gene-0.0	gi|445256923|gb|AJJZ011086005.1|	maker	gene	174	581	0	+	0	NA	NA	NA	NA	NA	NA
snap-gi|445256998|gb|AJJZ011085938.1|-processed-gene-0.0	gi|445256998|gb|AJJZ011085938.1|	maker	gene	1	835	0	-	0	gnl|BL_ORD_ID|753720 D7TF95_VITVI D7TF95 SubName: Full=Putative uncharacterized protein; [Vitis vinifera (Grape).]	3.88118e-52	gnl|BL_ORD_ID|1281110 29760.GSVIVG00033897001 (Vitis vinifera)	1.35802e-51	gnl|BL_ORD_ID|94979 sp|P51104|DFRA_DIACA Dihydroflavonol-4-reductase OS=Dianthus caryophyllus GN=A PE=2 SV=1	1.83032e-33
snap-gi|445257064|gb|AJJZ011085872.1|-processed-gene-0.0	gi|445257064|gb|AJJZ011085872.1|	maker	gene	65	588	0	-	0	NA	NA	NA	NA	NA	NA
snap-gi|445257503|gb|AJJZ011085468.1|-processed-gene-0.0	gi|445257503|gb|AJJZ011085468.1|	maker	gene	51	682	0	+	0	gnl|BL_ORD_ID|738076 A5BI89_VITVI A5BI89 SubName: Full=Putative uncharacterized protein; [Vitis vinifera (Grape).]	4.33591e-41	gnl|BL_ORD_ID|1257318 29760.GSVIVG00003088001 (Vitis vinifera)	2.06716e-17	NA	NA
snap-gi|445257597|gb|AJJZ011085374.1|-processed-gene-0.0	gi|445257597|gb|AJJZ011085374.1|	maker	gene	395	702	0	+	0	NA	NA	NA	NA	NA	NA
snap-gi|445257660|gb|AJJZ011085319.1|-processed-gene-0.0	gi|445257660|gb|AJJZ011085319.1|	maker	gene	18	692	0	-	0	gnl|BL_ORD_ID|741319 A5BSK6_VITVI A5BSK6 SubName: Full=Putative uncharacterized protein; [Vitis vinifera (Grape).]	4.90891e-70	gnl|BL_ORD_ID|1470483 39947.LOC_Os04g48150.1 (Oryza sativa)	8.37088e-56	gnl|BL_ORD_ID|302071 sp|P10978|POLX_TOBAC Retrovirus-related Pol polyprotein from transposon TNT 1-94 OS=Nicotiana tabacum PE=2 SV=1	1.18836e-39
snap-gi|445258090|gb|AJJZ011084937.1|-processed-gene-0.0	gi|445258090|gb|AJJZ011084937.1|	maker	gene	108	983	0	+	0	gnl|BL_ORD_ID|746124 A5C6F2_VITVI A5C6F2 SubName: Full=Putative uncharacterized protein; [Vitis vinifera (Grape).]	4.04133e-125	gnl|BL_ORD_ID|155139 3702.AT5G28067.1-P (Arabidopsis thaliana)	7.92687e-113	gnl|BL_ORD_ID|220398 sp|P92519|M810_ARATH Uncharacterized mitochondrial protein AtMg00810 OS=Arabidopsis thaliana GN=AtMg00810 PE=4 SV=1	1.07619e-39
snap-gi|445258665|gb|AJJZ011084430.1|-processed-gene-0.0	gi|445258665|gb|AJJZ011084430.1|	maker	gene	78	612	0	+	0	gnl|BL_ORD_ID|534498 B9N0L1_POPTR B9N0L1 SubName: Full=Predicted protein; [Populus trichocarpa (Western balsam poplar) (Populus balsamifera]	1.55526e-17	gnl|BL_ORD_ID|111300 3694.fgenesh4_pg.C_scaffold_86000113 (Populus trichocarpa)	5.44184e-17	NA	NA
snap-gi|445258726|gb|AJJZ011084376.1|-processed-gene-0.0	gi|445258726|gb|AJJZ011084376.1|	maker	gene	32	706	0	+	0	gnl|BL_ORD_ID|206731 Q1S5K2_MEDTR Q1S5K2 SubName: Full=Probable integrase-common tobacco-related; [Medicago truncatula (Barrel medic) (Medicago tribuloides).]	3.43695e-102	gnl|BL_ORD_ID|1463516 39947.LOC_Os03g36220.1 (Oryza sativa)	5.67118e-52	gnl|BL_ORD_ID|302210 sp|Q2F7J3|POL_XMRV3 Gag-Pol polyprotein OS=Xenotropic MuLV-related virus (isolate VP35) GN=gag-pol PE=1 SV=1	2.2286e-15
snap-gi|445258729|gb|AJJZ011084373.1|-processed-gene-0.0	gi|445258729|gb|AJJZ011084373.1|	maker	gene	72	807	0	-	0	gnl|BL_ORD_ID|724136 A5AD89_VITVI A5AD89 SubName: Full=Putative uncharacterized protein; [Vitis vinifera (Grape).]	6.16119e-19	NA	NA	NA	NA
snap-gi|445258799|gb|AJJZ011084310.1|-processed-gene-0.0	gi|445258799|gb|AJJZ011084310.1|	maker	gene	99	566	0	-	0	gnl|BL_ORD_ID|491887 Q6WAY3_PEA Q6WAY3 SubName: Full=Gag/pol polyprotein; [Pisum sativum (Garden pea).]	4.84019e-60	gnl|BL_ORD_ID|1463516 39947.LOC_Os03g36220.1 (Oryza sativa)	2.85762e-28	NA	NA
snap-gi|445258833|gb|AJJZ011084276.1|-processed-gene-0.0	gi|445258833|gb|AJJZ011084276.1|	maker	gene	28	597	0	-	0	gnl|BL_ORD_ID|730436 A5AWA5_VITVI A5AWA5 SubName: Full=Putative uncharacterized protein; [Vitis vinifera (Grape).]	1.01925e-55	gnl|BL_ORD_ID|1491982 39947.LOC_Os09g21390.1 (Oryza sativa)	6.34181e-40	gnl|BL_ORD_ID|220399 sp|P92520|M820_ARATH Uncharacterized mitochondrial protein AtMg00820 OS=Arabidopsis thaliana GN=AtMg00820 PE=4 SV=1	3.3721e-27
snap-gi|445258888|gb|AJJZ011084225.1|-processed-gene-0.0	gi|445258888|gb|AJJZ011084225.1|	maker	gene	61	597	0	-	0	gnl|BL_ORD_ID|647271 Q6L3Q0_SOLDE Q6L3Q0 SubName: Full=Polyprotein, putative; [Solanum demissum (Wild potato).]	2.0443e-39	gnl|BL_ORD_ID|1259888 29760.GSVIVG00007150001 (Vitis vinifera)	3.21218e-20	NA	NA
snap-gi|445259055|gb|AJJZ011084073.1|-processed-gene-0.0	gi|445259055|gb|AJJZ011084073.1|	maker	gene	122	851	0	-	0	gnl|BL_ORD_ID|647039 Q0KIS1_SOLDE Q0KIS1 SubName: Full=Retrotransposon gag protein; [Solanum demissum (Wild potato).]	8.70848e-08	NA	NA	NA	NA
snap-gi|445259141|gb|AJJZ011083999.1|-processed-gene-0.0	gi|445259141|gb|AJJZ011083999.1|	maker	gene	9	782	0	-	0	gnl|BL_ORD_ID|646775 O22329_SOLCO O22329 SubName: Full=Heat shock cognate protein; [Solanum commersonii (Commerson's wild potato) (Commerson's]	5.37711e-144	gnl|BL_ORD_ID|1273108 29760.GSVIVG00024357001 (Vitis vinifera)	1.05776e-141	gnl|BL_ORD_ID|178054 sp|P27322|HSP72_SOLLC Heat shock cognate 70 kDa protein 2 OS=Solanum lycopersicum GN=HSC-2 PE=1 SV=1	5.77753e-141
snap-gi|445259654|gb|AJJZ011083549.1|-processed-gene-0.0	gi|445259654|gb|AJJZ011083549.1|	maker	gene	32	511	0	+	0	gnl|BL_ORD_ID|762804 F6H061_VITVI F6H061 SubName: Full=Putative uncharacterized protein; [Vitis vinifera (Grape).]	1.77847e-40	gnl|BL_ORD_ID|1264822 29760.GSVIVG00014581001 (Vitis vinifera)	4.90091e-37	gnl|BL_ORD_ID|94983 sp|Q9XES5|DFRA_MALDO Bifunctional dihydroflavonol 4-reductase/flavanone 4-reductase OS=Malus domestica GN=DFR PE=1 SV=1	1.47881e-35
snap-gi|445259795|gb|AJJZ011083420.1|-processed-gene-0.0	gi|445259795|gb|AJJZ011083420.1|	maker	gene	98	665	0	+	0	gnl|BL_ORD_ID|647271 Q6L3Q0_SOLDE Q6L3Q0 SubName: Full=Polyprotein, putative; [Solanum demissum (Wild potato).]	2.60532e-82	gnl|BL_ORD_ID|1470483 39947.LOC_Os04g48150.1 (Oryza sativa)	1.35276e-67	gnl|BL_ORD_ID|302071 sp|P10978|POLX_TOBAC Retrovirus-related Pol polyprotein from transposon TNT 1-94 OS=Nicotiana tabacum PE=2 SV=1	7.07041e-48
snap-gi|445260126|gb|AJJZ011083115.1|-processed-gene-0.0	gi|445260126|gb|AJJZ011083115.1|	maker	gene	42	843	0	+	0	gnl|BL_ORD_ID|762804 F6H061_VITVI F6H061 SubName: Full=Putative uncharacterized protein; [Vitis vinifera (Grape).]	1.43093e-54	gnl|BL_ORD_ID|1264822 29760.GSVIVG00014581001 (Vitis vinifera)	3.8867e-50	gnl|BL_ORD_ID|94990 sp|P51110|DFRA_VITVI Dihydroflavonol-4-reductase OS=Vitis vinifera GN=DFR PE=1 SV=1	3.15436e-47
snap-gi|445260182|gb|AJJZ011083068.1|-processed-gene-0.0	gi|445260182|gb|AJJZ011083068.1|	maker	gene	724	1759	0	-	0	gnl|BL_ORD_ID|578659 B9SCF9_RICCO B9SCF9 SubName: Full=Putative uncharacterized protein; [Ricinus communis (Castor bean).]	4.2696e-60	gnl|BL_ORD_ID|86675 3694.estExt_fgenesh4_pg.C_LG_VI0218 (Populus trichocarpa)	7.09374e-48	NA	NA
snap-gi|445260335|gb|AJJZ011082927.1|-processed-gene-0.0	gi|445260335|gb|AJJZ011082927.1|	maker	gene	69	260	0	-	0	gnl|BL_ORD_ID|734884 A5B919_VITVI A5B919 SubName: Full=Putative uncharacterized protein; [Vitis vinifera (Grape).]	3.16109e-30	gnl|BL_ORD_ID|138548 3702.AT2G23330.1-P (Arabidopsis thaliana)	5.73559e-28	gnl|BL_ORD_ID|302071 sp|P10978|POLX_TOBAC Retrovirus-related Pol polyprotein from transposon TNT 1-94 OS=Nicotiana tabacum PE=2 SV=1	4.62365e-16
snap-gi|445260438|gb|AJJZ011082831.1|-processed-gene-0.0	gi|445260438|gb|AJJZ011082831.1|	maker	gene	361	1095	0	+	0	NA	NA	NA	NA	NA	NA
snap-gi|445260630|gb|AJJZ011082654.1|-processed-gene-0.0	gi|445260630|gb|AJJZ011082654.1|	maker	gene	152	976	0	+	0	gnl|BL_ORD_ID|723227 B0FBS2_9ROSI B0FBS2 SubName: Full=Putative uncharacterized protein; [Vitis hybrid cultivar.]	8.66601e-85	gnl|BL_ORD_ID|1499876 39947.LOC_Os11g29950.1 (Oryza sativa)	4.36648e-56	gnl|BL_ORD_ID|220398 sp|P92519|M810_ARATH Uncharacterized mitochondrial protein AtMg00810 OS=Arabidopsis thaliana GN=AtMg00810 PE=4 SV=1	6.98521e-27
snap-gi|445260713|gb|AJJZ011082577.1|-processed-gene-0.1	gi|445260713|gb|AJJZ011082577.1|	maker	gene	832	5459	0	-	0	gnl|BL_ORD_ID|587176 B9T1W6_RICCO B9T1W6 SubName: Full=Sec-independent protein translocase protein tatC, putative; [Ricinus communis (Castor bean).]	2.13343e-166	gnl|BL_ORD_ID|125530 3694.gw1.X.6706.1 (Populus trichocarpa)	5.57437e-144	gnl|BL_ORD_ID|454423 sp|Q94G17|TATC_PEA Sec-independent protein translocase protein TATC, chloroplastic OS=Pisum sativum GN=TATC PE=1 SV=1	2.82549e-141
snap-gi|445260839|gb|AJJZ011082455.1|-processed-gene-0.0	gi|445260839|gb|AJJZ011082455.1|	maker	gene	3	776	0	-	0	gnl|BL_ORD_ID|572675 B9RVA8_RICCO B9RVA8 SubName: Full=Receptor-kinase, putative; EC=1.3.1.74; EC=2.7.10.2; [Ricinus communis (Castor bean).]	3.07601e-73	gnl|BL_ORD_ID|1284274 29760.GSVIVG00037625001 (Vitis vinifera)	2.12288e-52	gnl|BL_ORD_ID|103058 sp|Q00874|DR100_ARATH DNA-damage-repair/toleration protein DRT100 OS=Arabidopsis thaliana GN=DRT100 PE=2 SV=2	3.64319e-25
snap-gi|445260885|gb|AJJZ011082409.1|-processed-gene-0.0	gi|445260885|gb|AJJZ011082409.1|	maker	gene	2378	5594	0	-	0	gnl|BL_ORD_ID|512789 B9H3E1_POPTR B9H3E1 SubName: Full=Predicted protein; [Populus trichocarpa (Western balsam poplar) (Populus balsamifera]	4.98388e-128	gnl|BL_ORD_ID|122590 3694.gw1.IV.3735.1 (Populus trichocarpa)	3.19231e-130	gnl|BL_ORD_ID|261768 sp|Q8GUM5|NICA_ARATH Nicastrin OS=Arabidopsis thaliana GN=At3g52640/At3g52650 PE=2 SV=1	3.81939e-113
snap-gi|445260885|gb|AJJZ011082409.1|-processed-gene-0.1	gi|445260885|gb|AJJZ011082409.1|	maker	gene	5808	12251	0	-	0	gnl|BL_ORD_ID|586879 B9T119_RICCO B9T119 SubName: Full=Nicastrin, putative; [Ricinus communis (Castor bean).]	0	gnl|BL_ORD_ID|122590 3694.gw1.IV.3735.1 (Populus trichocarpa)	9.85181e-164	gnl|BL_ORD_ID|261768 sp|Q8GUM5|NICA_ARATH Nicastrin OS=Arabidopsis thaliana GN=At3g52640/At3g52650 PE=2 SV=1	2.37383e-132
snap-gi|445260906|gb|AJJZ011082405.1|-processed-gene-0.2	gi|445260906|gb|AJJZ011082405.1|	maker	gene	3055	7379	0	-	0	gnl|BL_ORD_ID|586878 B9T118_RICCO B9T118 SubName: Full=NADH-ubiquinone oxidoreductase, putative; EC=1.6.5.3; [Ricinus communis (Castor bean).]	0	gnl|BL_ORD_ID|83833 3694.estExt_Genewise1_v1.C_LG_IV3721 (Populus trichocarpa)	0	gnl|BL_ORD_ID|259417 sp|Q43644|NDUS1_SOLTU NADH dehydrogenase [ubiquinone] iron-sulfur protein 1, mitochondrial OS=Solanum tuberosum PE=1 SV=1	0
snap-gi|445261158|gb|AJJZ011082168.1|-processed-gene-0.0	gi|445261158|gb|AJJZ011082168.1|	maker	gene	10	803	0	+	0	gnl|BL_ORD_ID|534498 B9N0L1_POPTR B9N0L1 SubName: Full=Predicted protein; [Populus trichocarpa (Western balsam poplar) (Populus balsamifera]	8.99976e-09	gnl|BL_ORD_ID|111300 3694.fgenesh4_pg.C_scaffold_86000113 (Populus trichocarpa)	3.149e-08	NA	NA
snap-gi|445261165|gb|AJJZ011082161.1|-processed-gene-0.0	gi|445261165|gb|AJJZ011082161.1|	maker	gene	25	677	0	-	0	gnl|BL_ORD_ID|647271 Q6L3Q0_SOLDE Q6L3Q0 SubName: Full=Polyprotein, putative; [Solanum demissum (Wild potato).]	6.81245e-74	gnl|BL_ORD_ID|1470483 39947.LOC_Os04g48150.1 (Oryza sativa)	7.07071e-56	gnl|BL_ORD_ID|302071 sp|P10978|POLX_TOBAC Retrovirus-related Pol polyprotein from transposon TNT 1-94 OS=Nicotiana tabacum PE=2 SV=1	4.7417e-39
snap-gi|445261182|gb|AJJZ011082144.1|-processed-gene-0.0	gi|445261182|gb|AJJZ011082144.1|	maker	gene	44	453	0	+	0	gnl|BL_ORD_ID|723227 B0FBS2_9ROSI B0FBS2 SubName: Full=Putative uncharacterized protein; [Vitis hybrid cultivar.]	3.03793e-23	gnl|BL_ORD_ID|1280358 29760.GSVIVG00032950001 (Vitis vinifera)	1.69859e-23	NA	NA
snap-gi|445261218|gb|AJJZ011082108.1|-processed-gene-0.0	gi|445261218|gb|AJJZ011082108.1|	maker	gene	28	508	0	+	0	gnl|BL_ORD_ID|567322 B9REY6_RICCO B9REY6 SubName: Full=Phosphoprotein phosphatase, putative; EC=3.1.3.16; [Ricinus communis (Castor bean).]	1.46319e-36	gnl|BL_ORD_ID|99504 3694.eugene3.03110003 (Populus trichocarpa)	6.92829e-26	gnl|BL_ORD_ID|103390 sp|O81825|DRL28_ARATH Probable disease resistance protein At4g27220 OS=Arabidopsis thaliana GN=At4g27220 PE=2 SV=1	2.74885e-11
snap-gi|445261252|gb|AJJZ011082080.1|-processed-gene-0.0	gi|445261252|gb|AJJZ011082080.1|	maker	gene	25	633	0	-	0	gnl|BL_ORD_ID|741319 A5BSK6_VITVI A5BSK6 SubName: Full=Putative uncharacterized protein; [Vitis vinifera (Grape).]	1.16835e-27	gnl|BL_ORD_ID|1501285 39947.LOC_Os11g44780.1 (Oryza sativa)	2.29046e-14	gnl|BL_ORD_ID|220399 sp|P92520|M820_ARATH Uncharacterized mitochondrial protein AtMg00820 OS=Arabidopsis thaliana GN=AtMg00820 PE=4 SV=1	2.41907e-11
snap-gi|445261552|gb|AJJZ011081801.1|-processed-gene-0.0	gi|445261552|gb|AJJZ011081801.1|	maker	gene	161	1012	0	+	0	gnl|BL_ORD_ID|725990 A5AIJ8_VITVI A5AIJ8 SubName: Full=Putative uncharacterized protein; [Vitis vinifera (Grape).]	1.35836e-51	gnl|BL_ORD_ID|130111 3702.AT1G16660.1-P (Arabidopsis thaliana)	3.95625e-45	gnl|BL_ORD_ID|302071 sp|P10978|POLX_TOBAC Retrovirus-related Pol polyprotein from transposon TNT 1-94 OS=Nicotiana tabacum PE=2 SV=1	7.88455e-30
snap-gi|445261572|gb|AJJZ011081781.1|-processed-gene-0.0	gi|445261572|gb|AJJZ011081781.1|	maker	gene	24	655	0	+	0	gnl|BL_ORD_ID|647271 Q6L3Q0_SOLDE Q6L3Q0 SubName: Full=Polyprotein, putative; [Solanum demissum (Wild potato).]	1.36813e-64	gnl|BL_ORD_ID|1470483 39947.LOC_Os04g48150.1 (Oryza sativa)	2.67891e-53	gnl|BL_ORD_ID|302071 sp|P10978|POLX_TOBAC Retrovirus-related Pol polyprotein from transposon TNT 1-94 OS=Nicotiana tabacum PE=2 SV=1	1.34122e-38
snap-gi|445261693|gb|AJJZ011081674.1|-processed-gene-0.0	gi|445261693|gb|AJJZ011081674.1|	maker	gene	172	432	0	+	0	gnl|BL_ORD_ID|539895 B9NGW6_POPTR B9NGW6 SubName: Full=Predicted protein; [Populus trichocarpa (Western balsam poplar) (Populus balsamifera]	4.71054e-37	gnl|BL_ORD_ID|116620 3694.grail3.1468000101 (Populus trichocarpa)	1.68207e-36	gnl|BL_ORD_ID|521300 sp|Q9FID5|Y5393_ARATH Probable receptor-like protein kinase At5g39030 OS=Arabidopsis thaliana GN=At5g39030 PE=2 SV=1	1.69824e-11
snap-gi|445261738|gb|AJJZ011081629.1|-processed-gene-0.0	gi|445261738|gb|AJJZ011081629.1|	maker	gene	232	828	0	+	0	gnl|BL_ORD_ID|208030 Q2HW89_MEDTR Q2HW89 SubName: Full=Integrase, catalytic region; Ribonuclease H; [Medicago truncatula (Barrel medic) (Medicago tribuloides).]	1.31622e-95	gnl|BL_ORD_ID|1448668 39947.LOC_Os01g06700.1 (Oryza sativa)	1.13663e-41	NA	NA
snap-gi|445261822|gb|AJJZ011081554.1|-processed-gene-0.0	gi|445261822|gb|AJJZ011081554.1|	maker	gene	42	745	0	+	0	gnl|BL_ORD_ID|741093 A5BRX9_VITVI A5BRX9 SubName: Full=Putative uncharacterized protein; [Vitis vinifera (Grape).]	2.25105e-38	gnl|BL_ORD_ID|1455887 39947.LOC_Os02g12320.1 (Oryza sativa)	9.14056e-23	NA	NA
snap-gi|445261949|gb|AJJZ011081439.1|-processed-gene-0.0	gi|445261949|gb|AJJZ011081439.1|	maker	gene	141	467	0	-	0	gnl|BL_ORD_ID|741319 A5BSK6_VITVI A5BSK6 SubName: Full=Putative uncharacterized protein; [Vitis vinifera (Grape).]	7.18631e-10	NA	NA	NA	NA
snap-gi|445261966|gb|AJJZ011081422.1|-processed-gene-0.0	gi|445261966|gb|AJJZ011081422.1|	maker	gene	64	748	0	+	0	gnl|BL_ORD_ID|518795 B9HLE9_POPTR B9HLE9 SubName: Full=Predicted protein; [Populus trichocarpa (Western balsam poplar) (Populus balsamifera]	1.11291e-30	gnl|BL_ORD_ID|106339 3694.fgenesh4_pg.C_LG_VIII001643 (Populus trichocarpa)	3.89404e-30	NA	NA
snap-gi|445262223|gb|AJJZ011081181.1|-processed-gene-0.0	gi|445262223|gb|AJJZ011081181.1|	maker	gene	25	549	0	-	0	gnl|BL_ORD_ID|207707 Q2HUP4_MEDTR Q2HUP4 SubName: Full=Endonuclease/exonuclease/phosphatase; [Medicago truncatula (Barrel medic) (Medicago tribuloides).]	1.46901e-33	gnl|BL_ORD_ID|1447308 39946.BGIOSIBSE038324 (Oryza indica)	1.91191e-34	NA	NA
snap-gi|445262665|gb|AJJZ011080763.1|-processed-gene-0.0	gi|445262665|gb|AJJZ011080763.1|	maker	gene	25	722	0	-	0	gnl|BL_ORD_ID|61846 Q2MCK3_CITSI Q2MCK3 SubName: Full=Polyprotein; Flags: Fragment; [Citrus sinensis (Sweet orange) (Citrus aurantium var. sinensis).]	4.15134e-87	gnl|BL_ORD_ID|1491325 39947.LOC_Os09g14320.1 (Oryza sativa)	1.52608e-74	gnl|BL_ORD_ID|457193 sp|Q9UR07|TF211_SCHPO Transposon Tf2-11 polyprotein OS=Schizosaccharomyces pombe (strain 972 / ATCC 24843) GN=Tf2-11 PE=3 SV=1	6.4695e-21
snap-gi|445262781|gb|AJJZ011080652.1|-processed-gene-0.0	gi|445262781|gb|AJJZ011080652.1|	maker	gene	238	925	0	-	0	gnl|BL_ORD_ID|777739 Q850I3_VITVI Q850I3 SubName: Full=Gag-pol polyprotein; Flags: Fragment; [Vitis vinifera (Grape).]	4.11771e-62	gnl|BL_ORD_ID|1465593 39947.LOC_Os03g59190.1 (Oryza sativa)	1.29568e-36	gnl|BL_ORD_ID|220398 sp|P92519|M810_ARATH Uncharacterized mitochondrial protein AtMg00810 OS=Arabidopsis thaliana GN=AtMg00810 PE=4 SV=1	2.59566e-27
snap-gi|445262919|gb|AJJZ011080537.1|-processed-gene-0.0	gi|445262919|gb|AJJZ011080537.1|	maker	gene	226	1745	0	+	0	gnl|BL_ORD_ID|742566 A5BW61_VITVI A5BW61 SubName: Full=Putative uncharacterized protein; [Vitis vinifera (Grape).]	2.36135e-158	gnl|BL_ORD_ID|1496465 39947.LOC_Os10g34290.1 (Oryza sativa)	2.6028e-102	gnl|BL_ORD_ID|220398 sp|P92519|M810_ARATH Uncharacterized mitochondrial protein AtMg00810 OS=Arabidopsis thaliana GN=AtMg00810 PE=4 SV=1	2.18694e-40
snap-gi|445262920|gb|AJJZ011080536.1|-processed-gene-0.1	gi|445262920|gb|AJJZ011080536.1|	maker	gene	1783	7415	0	-	0	gnl|BL_ORD_ID|587156 B9T1U6_RICCO B9T1U6 SubName: Full=Putative uncharacterized protein; [Ricinus communis (Castor bean).]	0	gnl|BL_ORD_ID|1277109 29760.GSVIVG00029067001 (Vitis vinifera)	1.70593e-179	NA	NA
snap-gi|445262921|gb|AJJZ011080535.1|-processed-gene-0.0	gi|445262921|gb|AJJZ011080535.1|	maker	gene	643	3082	0	-	0	gnl|BL_ORD_ID|526910 B9IAV5_POPTR B9IAV5 SubName: Full=Predicted protein; [Populus trichocarpa (Western balsam poplar) (Populus balsamifera]	0	gnl|BL_ORD_ID|95398 3694.eugene3.00141170 (Populus trichocarpa)	0	gnl|BL_ORD_ID|317074 sp|Q8GWV5|PUB3_ARATH U-box domain-containing protein 3 OS=Arabidopsis thaliana GN=PUB3 PE=2 SV=2	1.76698e-35
snap-gi|445263004|gb|AJJZ011080455.1|-processed-gene-0.0	gi|445263004|gb|AJJZ011080455.1|	maker	gene	191	637	0	+	0	gnl|BL_ORD_ID|741319 A5BSK6_VITVI A5BSK6 SubName: Full=Putative uncharacterized protein; [Vitis vinifera (Grape).]	1.32275e-40	gnl|BL_ORD_ID|1280881 29760.GSVIVG00033595001 (Vitis vinifera)	1.74101e-18	NA	NA
snap-gi|445263044|gb|AJJZ011080415.1|-processed-gene-0.2	gi|445263044|gb|AJJZ011080415.1|	maker	gene	8448	11817	0	-	0	gnl|BL_ORD_ID|519484 B9HNJ2_POPTR B9HNJ2 SubName: Full=Tubulin, beta chain; [Populus trichocarpa (Western balsam poplar) (Populus balsamifera]	0	gnl|BL_ORD_ID|122940 3694.gw1.IX.3151.1 (Populus trichocarpa)	0	gnl|BL_ORD_ID|454949 sp|Q9ZPN7|TBB4_ELEIN Tubulin beta-4 chain OS=Eleusine indica GN=TUBB4 PE=2 SV=1	0
snap-gi|445263266|gb|AJJZ011080206.1|-processed-gene-0.0	gi|445263266|gb|AJJZ011080206.1|	maker	gene	37	464	0	-	0	gnl|BL_ORD_ID|777737 Q850I1_VITVI Q850I1 SubName: Full=Gag-pol polyprotein; Flags: Fragment; [Vitis vinifera (Grape).]	1.84569e-65	gnl|BL_ORD_ID|1470483 39947.LOC_Os04g48150.1 (Oryza sativa)	1.31085e-53	gnl|BL_ORD_ID|302071 sp|P10978|POLX_TOBAC Retrovirus-related Pol polyprotein from transposon TNT 1-94 OS=Nicotiana tabacum PE=2 SV=1	5.87872e-39
snap-gi|445263285|gb|AJJZ011080187.1|-processed-gene-0.0	gi|445263285|gb|AJJZ011080187.1|	maker	gene	34	888	0	-	0	gnl|BL_ORD_ID|723227 B0FBS2_9ROSI B0FBS2 SubName: Full=Putative uncharacterized protein; [Vitis hybrid cultivar.]	6.61809e-56	gnl|BL_ORD_ID|1257047 29760.GSVIVG00002780001 (Vitis vinifera)	5.45113e-59	NA	NA
snap-gi|445263340|gb|AJJZ011080137.1|-processed-gene-0.0	gi|445263340|gb|AJJZ011080137.1|	maker	gene	42	619	0	+	0	gnl|BL_ORD_ID|647271 Q6L3Q0_SOLDE Q6L3Q0 SubName: Full=Polyprotein, putative; [Solanum demissum (Wild potato).]	1.84465e-28	gnl|BL_ORD_ID|1257861 29760.GSVIVG00003791001 (Vitis vinifera)	2.78636e-23	NA	NA
snap-gi|445263426|gb|AJJZ011080051.1|-processed-gene-0.0	gi|445263426|gb|AJJZ011080051.1|	maker	gene	501	758	0	+	0	NA	NA	NA	NA	NA	NA
snap-gi|445263566|gb|AJJZ011079924.1|-processed-gene-0.0	gi|445263566|gb|AJJZ011079924.1|	maker	gene	352	3896	0	+	0	gnl|BL_ORD_ID|584184 B9STA9_RICCO B9STA9 SubName: Full=Putative uncharacterized protein; [Ricinus communis (Castor bean).]	3.98132e-150	gnl|BL_ORD_ID|84221 3694.estExt_Genewise1_v1.C_LG_VII2185 (Populus trichocarpa)	1.02227e-135	gnl|BL_ORD_ID|287773 sp|Q5ZID2|PDD2L_CHICK Programmed cell death protein 2-like OS=Gallus gallus GN=PDCD2L PE=2 SV=1	2.50101e-15
snap-gi|445263567|gb|AJJZ011079923.1|-processed-gene-0.0	gi|445263567|gb|AJJZ011079923.1|	maker	gene	1230	6761	0	+	0	gnl|BL_ORD_ID|584186 B9STB1_RICCO B9STB1 SubName: Full=Abc transporter, putative; EC=3.6.3.30; [Ricinus communis (Castor bean).]	0	gnl|BL_ORD_ID|105204 3694.fgenesh4_pg.C_LG_V000248 (Populus trichocarpa)	0	gnl|BL_ORD_ID|3303 sp|Q9LV93|AB5F_ARATH ABC transporter F family member 5 OS=Arabidopsis thaliana GN=ABCF5 PE=2 SV=1	0
snap-gi|445263651|gb|AJJZ011079845.1|-processed-gene-0.0	gi|445263651|gb|AJJZ011079845.1|	maker	gene	226	1036	0	+	0	gnl|BL_ORD_ID|529112 B9IHF7_POPTR B9IHF7 SubName: Full=Predicted protein; SubName: Full=Tau class glutathione transferase GSTU24; [Populus trichocarpa (Western balsam poplar) (Populus balsamifera]	2.07361e-101	gnl|BL_ORD_ID|95916 3694.eugene3.00160180 (Populus trichocarpa)	7.25551e-101	gnl|BL_ORD_ID|159047 sp|P32110|GSTX6_SOYBN Probable glutathione S-transferase OS=Glycine max GN=HSP26-A PE=2 SV=1	5.09056e-59
snap-gi|445263700|gb|AJJZ011079796.1|-processed-gene-0.0	gi|445263700|gb|AJJZ011079796.1|	maker	gene	31	525	0	+	0	gnl|BL_ORD_ID|736324 A5BD72_VITVI A5BD72 SubName: Full=Putative uncharacterized protein; [Vitis vinifera (Grape).]	1.01522e-23	gnl|BL_ORD_ID|1257861 29760.GSVIVG00003791001 (Vitis vinifera)	1.44292e-24	NA	NA
snap-gi|445263703|gb|AJJZ011079793.1|-processed-gene-0.0	gi|445263703|gb|AJJZ011079793.1|	maker	gene	36	1103	0	-	0	gnl|BL_ORD_ID|198375 Q84XF9_MANES Q84XF9 SubName: Full=NBS-LRR resistance protein RGH2; [Manihot esculenta (Cassava) (Jatropha manihot).]	1.26544e-155	gnl|BL_ORD_ID|100971 3694.eugene3.15420003 (Populus trichocarpa)	2.17904e-118	gnl|BL_ORD_ID|338519 sp|Q7XA40|RGA3_SOLBU Putative disease resistance protein RGA3 OS=Solanum bulbocastanum GN=RGA3 PE=2 SV=2	1.43848e-57
snap-gi|445263889|gb|AJJZ011079641.1|-processed-gene-0.0	gi|445263889|gb|AJJZ011079641.1|	maker	gene	154	951	0	+	0	gnl|BL_ORD_ID|198376 Q84XG0_MANES Q84XG0 SubName: Full=NBS-LRR resistance protein RGH1; [Manihot esculenta (Cassava) (Jatropha manihot).]	6.39635e-75	gnl|BL_ORD_ID|92099 3694.eugene3.00062015 (Populus trichocarpa)	4.62856e-53	gnl|BL_ORD_ID|338521 sp|Q7XA39|RGA4_SOLBU Putative disease resistance protein RGA4 OS=Solanum bulbocastanum GN=RGA4 PE=2 SV=1	7.96479e-23
snap-gi|445264003|gb|AJJZ011079548.1|-processed-gene-0.0	gi|445264003|gb|AJJZ011079548.1|	maker	gene	44	229	0	-	0	NA	NA	NA	NA	NA	NA
snap-gi|445264023|gb|AJJZ011079528.1|-processed-gene-0.0	gi|445264023|gb|AJJZ011079528.1|	maker	gene	70	615	0	+	0	gnl|BL_ORD_ID|730358 A5AW27_VITVI A5AW27 SubName: Full=Putative uncharacterized protein; [Vitis vinifera (Grape).]	1.58253e-29	gnl|BL_ORD_ID|103612 3694.fgenesh4_pg.C_LG_I002461 (Populus trichocarpa)	8.43374e-26	NA	NA
snap-gi|445264131|gb|AJJZ011079431.1|-processed-gene-0.0	gi|445264131|gb|AJJZ011079431.1|	maker	gene	127	1075	0	-	0	gnl|BL_ORD_ID|538511 B9NCL4_POPTR B9NCL4 SubName: Full=Cc-nbs-lrr resistance protein; [Populus trichocarpa (Western balsam poplar) (Populus balsamifera]	1.12188e-39	gnl|BL_ORD_ID|110295 3694.fgenesh4_pg.C_scaffold_329000001 (Populus trichocarpa)	3.92543e-39	NA	NA
snap-gi|445264268|gb|AJJZ011079299.1|-processed-gene-0.0	gi|445264268|gb|AJJZ011079299.1|	maker	gene	395	958	0	+	0	NA	NA	NA	NA	NA	NA
snap-gi|445264446|gb|AJJZ011079132.1|-processed-gene-0.0	gi|445264446|gb|AJJZ011079132.1|	maker	gene	12	828	0	-	0	gnl|BL_ORD_ID|543540 B9PBF2_POPTR B9PBF2 SubName: Full=Predicted protein; [Populus trichocarpa (Western balsam poplar) (Populus balsamifera]	8.41729e-20	gnl|BL_ORD_ID|100733 3694.eugene3.136680001 (Populus trichocarpa)	2.94519e-19	NA	NA
snap-gi|445264509|gb|AJJZ011079069.1|-processed-gene-0.0	gi|445264509|gb|AJJZ011079069.1|	maker	gene	45	672	0	-	0	gnl|BL_ORD_ID|572675 B9RVA8_RICCO B9RVA8 SubName: Full=Receptor-kinase, putative; EC=1.3.1.74; EC=2.7.10.2; [Ricinus communis (Castor bean).]	1.21146e-52	gnl|BL_ORD_ID|1260517 29760.GSVIVG00008153001 (Vitis vinifera)	3.23932e-27	gnl|BL_ORD_ID|110778 sp|C0LGT6|EFR_ARATH LRR receptor-like serine/threonine-protein kinase EFR OS=Arabidopsis thaliana GN=EFR PE=1 SV=1	1.23304e-11
snap-gi|445264748|gb|AJJZ011078839.1|-processed-gene-0.0	gi|445264748|gb|AJJZ011078839.1|	maker	gene	856	1999	0	-	0	gnl|BL_ORD_ID|749690 D7SPT8_VITVI D7SPT8 SubName: Full=Putative uncharacterized protein; [Vitis vinifera (Grape).]	2.75818e-41	gnl|BL_ORD_ID|1273772 29760.GSVIVG00025125001 (Vitis vinifera)	9.65082e-41	gnl|BL_ORD_ID|290193 sp|Q9M2H7|PEL2_ARATH Protein PELOTA 2 OS=Arabidopsis thaliana GN=PEL2 PE=3 SV=1	1.25886e-33
snap-gi|445264750|gb|AJJZ011078837.1|-processed-gene-0.0	gi|445264750|gb|AJJZ011078837.1|	maker	gene	141	5781	0	+	0	gnl|BL_ORD_ID|573657 B9RY44_RICCO B9RY44 SubName: Full=Nucleic acid binding protein, putative; [Ricinus communis (Castor bean).]	1.08706e-97	gnl|BL_ORD_ID|87108 3694.estExt_fgenesh4_pg.C_LG_X0886 (Populus trichocarpa)	5.62716e-86	gnl|BL_ORD_ID|462756 sp|Q5F416|TIPIN_CHICK TIMELESS-interacting protein OS=Gallus gallus GN=TIPIN PE=2 SV=1	2.6598e-12
snap-gi|445264877|gb|AJJZ011078716.1|-processed-gene-0.0	gi|445264877|gb|AJJZ011078716.1|	maker	gene	27	667	0	+	0	gnl|BL_ORD_ID|647271 Q6L3Q0_SOLDE Q6L3Q0 SubName: Full=Polyprotein, putative; [Solanum demissum (Wild potato).]	6.58359e-81	gnl|BL_ORD_ID|1502009 39947.LOC_Os12g05290.1 (Oryza sativa)	1.94902e-49	gnl|BL_ORD_ID|302071 sp|P10978|POLX_TOBAC Retrovirus-related Pol polyprotein from transposon TNT 1-94 OS=Nicotiana tabacum PE=2 SV=1	5.46452e-20
snap-gi|445264913|gb|AJJZ011078685.1|-processed-gene-0.0	gi|445264913|gb|AJJZ011078685.1|	maker	gene	19	399	0	-	0	NA	NA	gnl|BL_ORD_ID|1447308 39946.BGIOSIBSE038324 (Oryza indica)	1.30703e-07	NA	NA
snap-gi|445265076|gb|AJJZ011078543.1|-processed-gene-0.0	gi|445265076|gb|AJJZ011078543.1|	maker	gene	458	1231	0	+	0	gnl|BL_ORD_ID|757112 D7U221_VITVI D7U221 SubName: Full=Putative uncharacterized protein; [Vitis vinifera (Grape).]	1.19222e-105	gnl|BL_ORD_ID|1271830 29760.GSVIVG00022817001 (Vitis vinifera)	4.17155e-105	gnl|BL_ORD_ID|145584 sp|P92997|GL113_ARATH Germin-like protein subfamily 1 member 13 OS=Arabidopsis thaliana GN=GLP6 PE=2 SV=2	1.89107e-95
snap-gi|445265250|gb|AJJZ011078374.1|-processed-gene-0.0	gi|445265250|gb|AJJZ011078374.1|	maker	gene	96	707	0	+	0	gnl|BL_ORD_ID|334878 C7J7N6_ORYSJ C7J7N6 SubName: Full=Os10g0357350 protein; [Oryza sativa subsp. japonica (Rice).]	1.12022e-17	gnl|BL_ORD_ID|1495333 39947.LOC_Os10g21350.1 (Oryza sativa)	1.62988e-16	NA	NA
snap-gi|445265305|gb|AJJZ011078324.1|-processed-gene-0.0	gi|445265305|gb|AJJZ011078324.1|	maker	gene	6	899	0	-	0	gnl|BL_ORD_ID|777732 Q850H6_VITVI Q850H6 SubName: Full=Gag-pol polyprotein; Flags: Fragment; [Vitis vinifera (Grape).]	6.18103e-85	gnl|BL_ORD_ID|1280358 29760.GSVIVG00032950001 (Vitis vinifera)	1.50151e-55	NA	NA
snap-gi|445265373|gb|AJJZ011078261.1|-processed-gene-0.0	gi|445265373|gb|AJJZ011078261.1|	maker	gene	25	433	0	+	0	gnl|BL_ORD_ID|733245 A5B4B9_VITVI A5B4B9 SubName: Full=Putative uncharacterized protein; [Vitis vinifera (Grape).]	3.67579e-17	gnl|BL_ORD_ID|1257047 29760.GSVIVG00002780001 (Vitis vinifera)	5.88868e-15	NA	NA
snap-gi|445265373|gb|AJJZ011078261.1|-processed-gene-0.1	gi|445265373|gb|AJJZ011078261.1|	maker	gene	452	661	0	+	0	gnl|BL_ORD_ID|730119 A5AVD6_VITVI A5AVD6 SubName: Full=Putative uncharacterized protein; [Vitis vinifera (Grape).]	9.53217e-19	gnl|BL_ORD_ID|1280358 29760.GSVIVG00032950001 (Vitis vinifera)	7.82298e-10	NA	NA
snap-gi|445265384|gb|AJJZ011078250.1|-processed-gene-0.0	gi|445265384|gb|AJJZ011078250.1|	maker	gene	98	640	0	+	0	gnl|BL_ORD_ID|582809 B9SPC9_RICCO B9SPC9 SubName: Full=Glutathione s-transferase, putative; EC=4.4.1.5; [Ricinus communis (Castor bean).]	8.27123e-63	gnl|BL_ORD_ID|95916 3694.eugene3.00160180 (Populus trichocarpa)	8.5383e-62	gnl|BL_ORD_ID|159017 sp|Q9ZW24|GSTU7_ARATH Glutathione S-transferase U7 OS=Arabidopsis thaliana GN=GSTU7 PE=2 SV=1	1.57727e-42
snap-gi|445265424|gb|AJJZ011078210.1|-processed-gene-0.0	gi|445265424|gb|AJJZ011078210.1|	maker	gene	31	915	0	+	0	gnl|BL_ORD_ID|518795 B9HLE9_POPTR B9HLE9 SubName: Full=Predicted protein; [Populus trichocarpa (Western balsam poplar) (Populus balsamifera]	7.14718e-41	gnl|BL_ORD_ID|106339 3694.fgenesh4_pg.C_LG_VIII001643 (Populus trichocarpa)	2.50078e-40	NA	NA
snap-gi|445265772|gb|AJJZ011077887.1|-processed-gene-0.0	gi|445265772|gb|AJJZ011077887.1|	maker	gene	6	365	0	-	0	gnl|BL_ORD_ID|741319 A5BSK6_VITVI A5BSK6 SubName: Full=Putative uncharacterized protein; [Vitis vinifera (Grape).]	1.14175e-26	gnl|BL_ORD_ID|1280358 29760.GSVIVG00032950001 (Vitis vinifera)	2.45315e-08	NA	NA
snap-gi|445266014|gb|AJJZ011077654.1|-processed-gene-0.0	gi|445266014|gb|AJJZ011077654.1|	maker	gene	1	2145	0	-	0	NA	NA	NA	NA	NA	NA
snap-gi|445266014|gb|AJJZ011077654.1|-processed-gene-0.1	gi|445266014|gb|AJJZ011077654.1|	maker	gene	2472	5608	0	-	0	gnl|BL_ORD_ID|509078 B9GSA0_POPTR B9GSA0 SubName: Full=Predicted protein; Flags: Fragment; [Populus trichocarpa (Western balsam poplar) (Populus balsamifera]	4.31138e-103	gnl|BL_ORD_ID|121873 3694.gw1.II.749.1 (Populus trichocarpa)	1.50854e-102	gnl|BL_ORD_ID|432427 sp|O22315|SR34_ARATH Serine/arginine-rich-splicing factor SR34 OS=Arabidopsis thaliana GN=SR34 PE=1 SV=1	2.92632e-90
snap-gi|445266015|gb|AJJZ011077653.1|-processed-gene-0.0	gi|445266015|gb|AJJZ011077653.1|	maker	gene	18	5037	0	-	0	gnl|BL_ORD_ID|578058 B9SAQ8_RICCO B9SAQ8 SubName: Full=Phytochrome A-associated F-box protein, putative; [Ricinus communis (Castor bean).]	6.01024e-52	gnl|BL_ORD_ID|1276204 29760.GSVIVG00027993001 (Vitis vinifera)	5.44136e-48	gnl|BL_ORD_ID|112802 sp|Q8LEA8|EID1_ARATH Phytochrome A-associated F-box protein OS=Arabidopsis thaliana GN=EID1 PE=1 SV=2	4.65621e-45
snap-gi|445266146|gb|AJJZ011077537.1|-processed-gene-0.0	gi|445266146|gb|AJJZ011077537.1|	maker	gene	442	765	0	+	0	NA	NA	NA	NA	NA	NA
snap-gi|445266348|gb|AJJZ011077344.1|-processed-gene-0.0	gi|445266348|gb|AJJZ011077344.1|	maker	gene	28	894	0	-	0	gnl|BL_ORD_ID|723227 B0FBS2_9ROSI B0FBS2 SubName: Full=Putative uncharacterized protein; [Vitis hybrid cultivar.]	2.95159e-78	gnl|BL_ORD_ID|1280358 29760.GSVIVG00032950001 (Vitis vinifera)	2.53803e-86	NA	NA
snap-gi|445266552|gb|AJJZ011077152.1|-processed-gene-0.0	gi|445266552|gb|AJJZ011077152.1|	maker	gene	230	586	0	+	0	NA	NA	NA	NA	NA	NA
snap-gi|445266666|gb|AJJZ011077038.1|-processed-gene-0.0	gi|445266666|gb|AJJZ011077038.1|	maker	gene	59	742	0	-	0	gnl|BL_ORD_ID|532421 B9MUD4_POPTR B9MUD4 SubName: Full=Predicted protein; [Populus trichocarpa (Western balsam poplar) (Populus balsamifera]	2.95924e-37	gnl|BL_ORD_ID|114544 3694.grail3.0029027501 (Populus trichocarpa)	1.03543e-36	NA	NA
snap-gi|445266883|gb|AJJZ011076825.1|-processed-gene-0.0	gi|445266883|gb|AJJZ011076825.1|	maker	gene	173	803	0	+	0	gnl|BL_ORD_ID|582706 B9SP26_RICCO B9SP26 SubName: Full=Plant origin recognition complex subunit, putative; [Ricinus communis (Castor bean).]	7.68599e-19	gnl|BL_ORD_ID|121988 3694.gw1.III.1388.1 (Populus trichocarpa)	2.71814e-19	gnl|BL_ORD_ID|279350 sp|Q38899|ORC2_ARATH Origin recognition complex subunit 2 OS=Arabidopsis thaliana GN=ORC2 PE=1 SV=1	8.44185e-09
snap-gi|445266886|gb|AJJZ011076822.1|-processed-gene-0.0	gi|445266886|gb|AJJZ011076822.1|	maker	gene	259	456	0	-	0	gnl|BL_ORD_ID|777729 Q850H3_VITVI Q850H3 SubName: Full=Gag-pol polyprotein; Flags: Fragment; [Vitis vinifera (Grape).]	4.82532e-28	gnl|BL_ORD_ID|1266991 29760.GSVIVG00017091001 (Vitis vinifera)	6.08844e-28	NA	NA
snap-gi|445266998|gb|AJJZ011076717.1|-processed-gene-0.0	gi|445266998|gb|AJJZ011076717.1|	maker	gene	10	677	0	-	0	gnl|BL_ORD_ID|647193 Q6F2D6_SOLDE Q6F2D6 SubName: Full=Putative polyprotein, identical; [Solanum demissum (Wild potato).]	1.63478e-44	gnl|BL_ORD_ID|136783 3702.AT2G06470.1-P (Arabidopsis thaliana)	2.43858e-34	NA	NA
snap-gi|445267122|gb|AJJZ011076598.1|-processed-gene-0.0	gi|445267122|gb|AJJZ011076598.1|	maker	gene	299	841	0	-	0	gnl|BL_ORD_ID|775198 F6I1Y8_VITVI F6I1Y8 SubName: Full=Putative uncharacterized protein; [Vitis vinifera (Grape).]	3.75297e-51	gnl|BL_ORD_ID|1260315 29760.GSVIVG00007791001 (Vitis vinifera)	2.88261e-53	gnl|BL_ORD_ID|345386 sp|Q9ZT07|RKS1_ARATH G-type lectin S-receptor-like serine/threonine-protein kinase RKS1 OS=Arabidopsis thaliana GN=RKS1 PE=3 SV=3	7.68446e-47
snap-gi|445267318|gb|AJJZ011076413.1|-processed-gene-0.0	gi|445267318|gb|AJJZ011076413.1|	maker	gene	80	898	0	+	0	gnl|BL_ORD_ID|208030 Q2HW89_MEDTR Q2HW89 SubName: Full=Integrase, catalytic region; Ribonuclease H; [Medicago truncatula (Barrel medic) (Medicago tribuloides).]	2.95967e-140	gnl|BL_ORD_ID|1448668 39947.LOC_Os01g06700.1 (Oryza sativa)	5.64188e-68	gnl|BL_ORD_ID|302166 sp|P08361|POL_MLVCB Gag-Pol polyprotein (Fragment) OS=Cas-Br-E murine leukemia virus GN=gag-pol PE=3 SV=1	1.77516e-18
snap-gi|445267480|gb|AJJZ011076255.1|-processed-gene-0.0	gi|445267480|gb|AJJZ011076255.1|	maker	gene	2	634	0	-	0	gnl|BL_ORD_ID|518795 B9HLE9_POPTR B9HLE9 SubName: Full=Predicted protein; [Populus trichocarpa (Western balsam poplar) (Populus balsamifera]	2.43538e-37	gnl|BL_ORD_ID|106339 3694.fgenesh4_pg.C_LG_VIII001643 (Populus trichocarpa)	8.52136e-37	NA	NA
snap-gi|445267573|gb|AJJZ011076176.1|-processed-gene-0.0	gi|445267573|gb|AJJZ011076176.1|	maker	gene	168	854	0	+	0	gnl|BL_ORD_ID|583122 B9SQ92_RICCO B9SQ92 SubName: Full=Potassium transporter, putative; [Ricinus communis (Castor bean).]	3.22873e-90	gnl|BL_ORD_ID|1272397 29760.GSVIVG00023555001 (Vitis vinifera)	1.61136e-81	gnl|BL_ORD_ID|162508 sp|Q6VVA6|HAK1_ORYSJ Potassium transporter 1 OS=Oryza sativa subsp. japonica GN=HAK1 PE=1 SV=2	1.02594e-69
snap-gi|445267576|gb|AJJZ011076173.1|-processed-gene-0.1	gi|445267576|gb|AJJZ011076173.1|	maker	gene	1016	3046	0	+	0	gnl|BL_ORD_ID|578539 B9SC39_RICCO B9SC39 SubName: Full=Patatin, putative; [Ricinus communis (Castor bean).]	7.89802e-157	gnl|BL_ORD_ID|1268998 29760.GSVIVG00019472001 (Vitis vinifera)	9.55041e-140	gnl|BL_ORD_ID|298222 sp|O23179|PLP1_ARATH Patatin-like protein 1 OS=Arabidopsis thaliana GN=PLP1 PE=1 SV=2	7.46916e-82
snap-gi|445267695|gb|AJJZ011076058.1|-processed-gene-0.2	gi|445267695|gb|AJJZ011076058.1|	maker	gene	3514	6610	0	-	0	gnl|BL_ORD_ID|570113 B9RMY3_RICCO B9RMY3 SubName: Full=U3 small nucleolar ribonucleoprotein protein imp4, putative; [Ricinus communis (Castor bean).]	2.04568e-141	gnl|BL_ORD_ID|88877 3694.estExt_fgenesh4_pm.C_LG_XIV0226 (Populus trichocarpa)	1.27661e-129	gnl|BL_ORD_ID|381810 sp|Q8AVP1|RPF1_XENLA Ribosome production factor 1 OS=Xenopus laevis GN=rpf1 PE=2 SV=1	4.03863e-62
snap-gi|445267695|gb|AJJZ011076058.1|-processed-gene-0.3	gi|445267695|gb|AJJZ011076058.1|	maker	gene	6669	7370	0	-	0	gnl|BL_ORD_ID|508920 B9GRT3_POPTR B9GRT3 SubName: Full=Predicted protein; [Populus trichocarpa (Western balsam poplar) (Populus balsamifera]	2.25495e-28	gnl|BL_ORD_ID|114899 3694.grail3.0039025701 (Populus trichocarpa)	7.31362e-28	NA	NA
snap-gi|445267698|gb|AJJZ011076055.1|-processed-gene-0.0	gi|445267698|gb|AJJZ011076055.1|	maker	gene	448	2643	0	-	0	gnl|BL_ORD_ID|570108 B9RMX8_RICCO B9RMX8 SubName: Full=Putative uncharacterized protein; [Ricinus communis (Castor bean).]	2.71035e-47	gnl|BL_ORD_ID|114898 3694.grail3.0039025401 (Populus trichocarpa)	2.20623e-08	NA	NA
snap-gi|445267699|gb|AJJZ011076054.1|-processed-gene-0.0	gi|445267699|gb|AJJZ011076054.1|	maker	gene	1143	3327	0	-	0	gnl|BL_ORD_ID|570107 B9RMX7_RICCO B9RMX7 SubName: Full=Putative uncharacterized protein; [Ricinus communis (Castor bean).]	1.60106e-79	gnl|BL_ORD_ID|95213 3694.eugene3.00140529 (Populus trichocarpa)	4.72427e-49	gnl|BL_ORD_ID|252845 sp|Q9FIW5|NAC94_ARATH Putative NAC domain-containing protein 94 OS=Arabidopsis thaliana GN=ANAC094 PE=4 SV=1	8.05495e-29
snap-gi|445267782|gb|AJJZ011075980.1|-processed-gene-0.0	gi|445267782|gb|AJJZ011075980.1|	maker	gene	97	385	0	+	0	gnl|BL_ORD_ID|733406 A5B4T3_VITVI A5B4T3 SubName: Full=Putative uncharacterized protein; [Vitis vinifera (Grape).]	6.34667e-20	gnl|BL_ORD_ID|138295 3702.AT2G21000.1-P (Arabidopsis thaliana)	8.54321e-15	NA	NA
snap-gi|445267782|gb|AJJZ011075980.1|-processed-gene-0.1	gi|445267782|gb|AJJZ011075980.1|	maker	gene	409	777	0	+	0	gnl|BL_ORD_ID|733406 A5B4T3_VITVI A5B4T3 SubName: Full=Putative uncharacterized protein; [Vitis vinifera (Grape).]	2.2899e-54	gnl|BL_ORD_ID|137500 3702.AT2G13940.1-P (Arabidopsis thaliana)	2.67767e-32	NA	NA
snap-gi|445268003|gb|AJJZ011075770.1|-processed-gene-0.0	gi|445268003|gb|AJJZ011075770.1|	maker	gene	4412	4912	0	+	0	gnl|BL_ORD_ID|207707 Q2HUP4_MEDTR Q2HUP4 SubName: Full=Endonuclease/exonuclease/phosphatase; [Medicago truncatula (Barrel medic) (Medicago tribuloides).]	1.18917e-16	gnl|BL_ORD_ID|1447308 39946.BGIOSIBSE038324 (Oryza indica)	1.04533e-19	NA	NA
snap-gi|445268009|gb|AJJZ011075764.1|-processed-gene-0.0	gi|445268009|gb|AJJZ011075764.1|	maker	gene	30	591	0	+	0	gnl|BL_ORD_ID|738076 A5BI89_VITVI A5BI89 SubName: Full=Putative uncharacterized protein; [Vitis vinifera (Grape).]	1.74931e-72	gnl|BL_ORD_ID|1501285 39947.LOC_Os11g44780.1 (Oryza sativa)	1.94481e-41	gnl|BL_ORD_ID|302071 sp|P10978|POLX_TOBAC Retrovirus-related Pol polyprotein from transposon TNT 1-94 OS=Nicotiana tabacum PE=2 SV=1	5.71424e-18
snap-gi|445268073|gb|AJJZ011075700.1|-processed-gene-0.0	gi|445268073|gb|AJJZ011075700.1|	maker	gene	82	867	0	+	0	gnl|BL_ORD_ID|581724 B9SL89_RICCO B9SL89 SubName: Full=Disease resistance protein RGA2, putative; EC=3.1.3.16; [Ricinus communis (Castor bean).]	3.2139e-74	gnl|BL_ORD_ID|116923 3694.grail3.6444000101 (Populus trichocarpa)	7.61533e-35	gnl|BL_ORD_ID|338519 sp|Q7XA40|RGA3_SOLBU Putative disease resistance protein RGA3 OS=Solanum bulbocastanum GN=RGA3 PE=2 SV=2	5.87269e-20
snap-gi|445268243|gb|AJJZ011075541.1|-processed-gene-0.0	gi|445268243|gb|AJJZ011075541.1|	maker	gene	60	929	0	-	0	gnl|BL_ORD_ID|531475 B9IPK0_POPTR B9IPK0 SubName: Full=Predicted protein; [Populus trichocarpa (Western balsam poplar) (Populus balsamifera]	3.02785e-31	gnl|BL_ORD_ID|107493 3694.fgenesh4_pg.C_LG_XIX000347 (Populus trichocarpa)	1.05944e-30	NA	NA
snap-gi|445268348|gb|AJJZ011075439.1|-processed-gene-0.0	gi|445268348|gb|AJJZ011075439.1|	maker	gene	42	674	0	+	0	gnl|BL_ORD_ID|777739 Q850I3_VITVI Q850I3 SubName: Full=Gag-pol polyprotein; Flags: Fragment; [Vitis vinifera (Grape).]	1.00714e-106	gnl|BL_ORD_ID|1491823 39947.LOC_Os09g19810.1 (Oryza sativa)	1.00237e-66	gnl|BL_ORD_ID|220398 sp|P92519|M810_ARATH Uncharacterized mitochondrial protein AtMg00810 OS=Arabidopsis thaliana GN=AtMg00810 PE=4 SV=1	9.15147e-40
snap-gi|445268351|gb|AJJZ011075436.1|-processed-gene-0.0	gi|445268351|gb|AJJZ011075436.1|	maker	gene	568	1113	0	+	0	NA	NA	NA	NA	NA	NA
snap-gi|445268353|gb|AJJZ011075434.1|-processed-gene-0.0	gi|445268353|gb|AJJZ011075434.1|	maker	gene	142	438	0	+	0	NA	NA	NA	NA	NA	NA
snap-gi|445268735|gb|AJJZ011075081.1|-processed-gene-0.0	gi|445268735|gb|AJJZ011075081.1|	maker	gene	73	453	0	-	0	gnl|BL_ORD_ID|568564 B9RII1_RICCO B9RII1 SubName: Full=Putative uncharacterized protein; [Ricinus communis (Castor bean).]	2.5885e-07	NA	NA	NA	NA
snap-gi|445269022|gb|AJJZ011074804.1|-processed-gene-0.0	gi|445269022|gb|AJJZ011074804.1|	maker	gene	6	269	0	-	0	NA	NA	NA	NA	NA	NA
snap-gi|445269023|gb|AJJZ011074803.1|-processed-gene-0.0	gi|445269023|gb|AJJZ011074803.1|	maker	gene	15	887	0	+	0	gnl|BL_ORD_ID|771702 F6HRL7_VITVI F6HRL7 SubName: Full=Putative uncharacterized protein; [Vitis vinifera (Grape).]	2.03221e-16	gnl|BL_ORD_ID|1262293 29760.GSVIVG00010879001 (Vitis vinifera)	5.69911e-16	gnl|BL_ORD_ID|484660 sp|Q9SU29|UPL5_ARATH E3 ubiquitin-protein ligase UPL5 OS=Arabidopsis thaliana GN=UPL5 PE=1 SV=1	2.44902e-14
snap-gi|445269083|gb|AJJZ011074748.1|-processed-gene-0.0	gi|445269083|gb|AJJZ011074748.1|	maker	gene	362	992	0	-	0	NA	NA	NA	NA	NA	NA
snap-gi|445269193|gb|AJJZ011074644.1|-processed-gene-0.0	gi|445269193|gb|AJJZ011074644.1|	maker	gene	91	468	0	+	0	gnl|BL_ORD_ID|653648 Q0KIJ4_SOLTU Q0KIJ4 SubName: Full=Polyprotein, putative; Flags: Fragment; [Solanum tuberosum (Potato).]	4.15358e-48	gnl|BL_ORD_ID|1500791 39947.LOC_Os11g39720.1 (Oryza sativa)	4.65484e-38	NA	NA
snap-gi|445269196|gb|AJJZ011074641.1|-processed-gene-0.0	gi|445269196|gb|AJJZ011074641.1|	maker	gene	44	781	0	-	0	gnl|BL_ORD_ID|647286 Q6L3S3_SOLDE Q6L3S3 SubName: Full=Putative gag-pol polyprotein, identical; [Solanum demissum (Wild potato).]	5.03726e-15	gnl|BL_ORD_ID|106339 3694.fgenesh4_pg.C_LG_VIII001643 (Populus trichocarpa)	3.47109e-14	NA	NA
snap-gi|445269215|gb|AJJZ011074622.1|-processed-gene-0.0	gi|445269215|gb|AJJZ011074622.1|	maker	gene	54	576	0	+	0	gnl|BL_ORD_ID|647361 Q6L428_SOLDE Q6L428 SubName: Full=Putative integrase, identical; [Solanum demissum (Wild potato).]	1.00488e-22	gnl|BL_ORD_ID|99510 3694.eugene3.03120006 (Populus trichocarpa)	2.17589e-12	NA	NA
snap-gi|445269271|gb|AJJZ011074571.1|-processed-gene-0.0	gi|445269271|gb|AJJZ011074571.1|	maker	gene	36	503	0	+	0	NA	NA	NA	NA	NA	NA
snap-gi|445269489|gb|AJJZ011074365.1|-processed-gene-0.0	gi|445269489|gb|AJJZ011074365.1|	maker	gene	106	1260	0	-	0	gnl|BL_ORD_ID|572592 B9RV25_RICCO B9RV25 SubName: Full=Disease resistance protein RPS5, putative; EC=3.1.3.16; [Ricinus communis (Castor bean).]	7.17517e-123	gnl|BL_ORD_ID|1280996 29760.GSVIVG00033737001 (Vitis vinifera)	5.51967e-115	gnl|BL_ORD_ID|103403 sp|Q9LMP6|DRL3_ARATH Probable disease resistance protein At1g15890 OS=Arabidopsis thaliana GN=At1g15890 PE=3 SV=2	6.56929e-97
snap-gi|445269543|gb|AJJZ011074311.1|-processed-gene-0.0	gi|445269543|gb|AJJZ011074311.1|	maker	gene	233	664	0	+	0	gnl|BL_ORD_ID|571657 B9RSD6_RICCO B9RSD6 SubName: Full=Putative uncharacterized protein; [Ricinus communis (Castor bean).]	3.82718e-53	gnl|BL_ORD_ID|1283956 29760.GSVIVG00037248001 (Vitis vinifera)	2.74813e-47	NA	NA
snap-gi|445269628|gb|AJJZ011074236.1|-processed-gene-0.0	gi|445269628|gb|AJJZ011074236.1|	maker	gene	58	618	0	+	0	gnl|BL_ORD_ID|732117 A5B136_VITVI A5B136 SubName: Full=Putative uncharacterized protein; [Vitis vinifera (Grape).]	4.51693e-14	NA	NA	NA	NA
snap-gi|445269726|gb|AJJZ011074152.1|-processed-gene-0.0	gi|445269726|gb|AJJZ011074152.1|	maker	gene	333	962	0	-	0	gnl|BL_ORD_ID|724829 A5AF84_VITVI A5AF84 SubName: Full=Putative uncharacterized protein; [Vitis vinifera (Grape).]	5.90401e-30	gnl|BL_ORD_ID|155139 3702.AT5G28067.1-P (Arabidopsis thaliana)	9.5439e-25	gnl|BL_ORD_ID|220398 sp|P92519|M810_ARATH Uncharacterized mitochondrial protein AtMg00810 OS=Arabidopsis thaliana GN=AtMg00810 PE=4 SV=1	5.91652e-11
snap-gi|445269847|gb|AJJZ011074035.1|-processed-gene-0.0	gi|445269847|gb|AJJZ011074035.1|	maker	gene	270	695	0	-	0	gnl|BL_ORD_ID|777732 Q850H6_VITVI Q850H6 SubName: Full=Gag-pol polyprotein; Flags: Fragment; [Vitis vinifera (Grape).]	2.89189e-54	gnl|BL_ORD_ID|1274271 29760.GSVIVG00025729001 (Vitis vinifera)	3.00486e-31	NA	NA
snap-gi|445269891|gb|AJJZ011073991.1|-processed-gene-0.0	gi|445269891|gb|AJJZ011073991.1|	maker	gene	41	711	0	+	0	gnl|BL_ORD_ID|653648 Q0KIJ4_SOLTU Q0KIJ4 SubName: Full=Polyprotein, putative; Flags: Fragment; [Solanum tuberosum (Potato).]	4.70818e-77	gnl|BL_ORD_ID|1483070 39947.LOC_Os07g20950.1 (Oryza sativa)	2.79746e-68	gnl|BL_ORD_ID|457203 sp|P0CT40|TF29_SCHPO Transposon Tf2-9 polyprotein OS=Schizosaccharomyces pombe (strain 972 / ATCC 24843) GN=Tf2-9 PE=3 SV=1	1.19542e-10
snap-gi|445269994|gb|AJJZ011073892.1|-processed-gene-0.0	gi|445269994|gb|AJJZ011073892.1|	maker	gene	13	660	0	-	0	gnl|BL_ORD_ID|582443 B9SNB3_RICCO B9SNB3 SubName: Full=Putative uncharacterized protein; [Ricinus communis (Castor bean).]	4.54485e-84	gnl|BL_ORD_ID|100971 3694.eugene3.15420003 (Populus trichocarpa)	1.41901e-73	gnl|BL_ORD_ID|338519 sp|Q7XA40|RGA3_SOLBU Putative disease resistance protein RGA3 OS=Solanum bulbocastanum GN=RGA3 PE=2 SV=2	4.74309e-32
snap-gi|445270207|gb|AJJZ011073687.1|-processed-gene-0.0	gi|445270207|gb|AJJZ011073687.1|	maker	gene	113	1238	0	-	0	gnl|BL_ORD_ID|512743 B9H393_POPTR B9H393 SubName: Full=Tir-nbs-lrr resistance protein; Flags: Fragment; [Populus trichocarpa (Western balsam poplar) (Populus balsamifera]	2.65255e-80	gnl|BL_ORD_ID|122575 3694.gw1.IV.3563.1 (Populus trichocarpa)	9.28123e-80	gnl|BL_ORD_ID|464471 sp|Q40392|TMVRN_NICGU TMV resistance protein N OS=Nicotiana glutinosa GN=N PE=1 SV=1	3.60528e-58
snap-gi|445270234|gb|AJJZ011073660.1|-processed-gene-0.0	gi|445270234|gb|AJJZ011073660.1|	maker	gene	178	676	0	+	0	gnl|BL_ORD_ID|569854 B9RM74_RICCO B9RM74 SubName: Full=Pentatricopeptide repeat-containing protein, putative; [Ricinus communis (Castor bean).]	8.8121e-17	gnl|BL_ORD_ID|94696 3694.eugene3.00130325 (Populus trichocarpa)	9.70813e-15	gnl|BL_ORD_ID|304620 sp|Q9SI78|PPR93_ARATH Pentatricopeptide repeat-containing protein At1g62720 OS=Arabidopsis thaliana GN=At1g62720 PE=2 SV=1	1.92249e-11
snap-gi|445270234|gb|AJJZ011073660.1|-processed-gene-0.1	gi|445270234|gb|AJJZ011073660.1|	maker	gene	724	1151	0	+	0	gnl|BL_ORD_ID|512851 B9H3K7_POPTR B9H3K7 SubName: Full=Predicted protein; [Populus trichocarpa (Western balsam poplar) (Populus balsamifera]	1.40627e-30	gnl|BL_ORD_ID|104803 3694.fgenesh4_pg.C_LG_IV000819 (Populus trichocarpa)	4.92051e-30	gnl|BL_ORD_ID|302933 sp|Q6NQ83|PP247_ARATH Pentatricopeptide repeat-containing protein At3g22470, mitochondrial OS=Arabidopsis thaliana GN=At3g22470 PE=2 SV=1	2.05666e-18
snap-gi|445270344|gb|AJJZ011073556.1|-processed-gene-0.0	gi|445270344|gb|AJJZ011073556.1|	maker	gene	745	975	0	+	0	gnl|BL_ORD_ID|175627 D3GC10_9ROSI D3GC10 SubName: Full=Avr9/Cf-9 rapidly elicited protein; [Jatropha curcas.]	9.88e-28	gnl|BL_ORD_ID|115172 3694.grail3.0051002001 (Populus trichocarpa)	4.85691e-21	NA	NA
snap-gi|445270353|gb|AJJZ011073552.1|-processed-gene-0.0	gi|445270353|gb|AJJZ011073552.1|	maker	gene	105	1069	0	-	0	NA	NA	NA	NA	NA	NA
snap-gi|445270356|gb|AJJZ011073549.1|-processed-gene-0.0	gi|445270356|gb|AJJZ011073549.1|	maker	gene	63	260	0	-	0	gnl|BL_ORD_ID|582446 B9SNB6_RICCO B9SNB6 SubName: Full=Putative uncharacterized protein; [Ricinus communis (Castor bean).]	9.41965e-35	gnl|BL_ORD_ID|120704 3694.gw1.I.4035.1 (Populus trichocarpa)	2.39318e-26	NA	NA
snap-gi|445270616|gb|AJJZ011073303.1|-processed-gene-0.0	gi|445270616|gb|AJJZ011073303.1|	maker	gene	53	1003	0	+	0	gnl|BL_ORD_ID|378367 Q6UU28_ORYSJ Q6UU28 SubName: Full=Putative gag-protein; [Oryza sativa subsp. japonica (Rice).]	2.95411e-23	gnl|BL_ORD_ID|1487706 39947.LOC_Os08g20700.1 (Oryza sativa)	1.03364e-22	NA	NA
snap-gi|445270633|gb|AJJZ011073286.1|-processed-gene-0.0	gi|445270633|gb|AJJZ011073286.1|	maker	gene	124	1155	0	+	0	gnl|BL_ORD_ID|735221 A5BA10_VITVI A5BA10 SubName: Full=Putative uncharacterized protein; [Vitis vinifera (Grape).]	4.80355e-126	gnl|BL_ORD_ID|1462503 39947.LOC_Os03g23780.1 (Oryza sativa)	1.36154e-124	gnl|BL_ORD_ID|301621 sp|P20825|POL2_DROME Retrovirus-related Pol polyprotein from transposon 297 OS=Drosophila melanogaster GN=pol PE=4 SV=1	2.57938e-31
snap-gi|445270652|gb|AJJZ011073267.1|-processed-gene-0.0	gi|445270652|gb|AJJZ011073267.1|	maker	gene	335	544	0	+	0	gnl|BL_ORD_ID|730119 A5AVD6_VITVI A5AVD6 SubName: Full=Putative uncharacterized protein; [Vitis vinifera (Grape).]	8.68225e-14	NA	NA	NA	NA
snap-gi|445270674|gb|AJJZ011073253.1|-processed-gene-0.0	gi|445270674|gb|AJJZ011073253.1|	maker	gene	158	891	0	+	0	NA	NA	NA	NA	NA	NA
snap-gi|445270898|gb|AJJZ011073053.1|-processed-gene-0.0	gi|445270898|gb|AJJZ011073053.1|	maker	gene	120	710	0	+	0	gnl|BL_ORD_ID|74782 E5GBP9_CUCME E5GBP9 SubName: Full=Retrotransposon protein; [Cucumis melo subsp. melo.]	1.82338e-49	gnl|BL_ORD_ID|150526 3702.AT4G23160.1-P (Arabidopsis thaliana)	2.47173e-38	gnl|BL_ORD_ID|220399 sp|P92520|M820_ARATH Uncharacterized mitochondrial protein AtMg00820 OS=Arabidopsis thaliana GN=AtMg00820 PE=4 SV=1	3.5535e-30
snap-gi|445271098|gb|AJJZ011072869.1|-processed-gene-0.0	gi|445271098|gb|AJJZ011072869.1|	maker	gene	118	774	0	+	0	gnl|BL_ORD_ID|587250 B9T240_RICCO B9T240 SubName: Full=Putative uncharacterized protein; [Ricinus communis (Castor bean).]	8.83309e-25	gnl|BL_ORD_ID|128345 3694.gw1.XVIII.3459.1 (Populus trichocarpa)	6.10017e-22	NA	NA
snap-gi|445271186|gb|AJJZ011072788.1|-processed-gene-0.0	gi|445271186|gb|AJJZ011072788.1|	maker	gene	21	545	0	-	0	gnl|BL_ORD_ID|581839 B9SLK5_RICCO B9SLK5 SubName: Full=Receptor-kinase, putative; [Ricinus communis (Castor bean).]	1.44099e-52	gnl|BL_ORD_ID|125917 3694.gw1.XI.617.1 (Populus trichocarpa)	1.63414e-49	gnl|BL_ORD_ID|110778 sp|C0LGT6|EFR_ARATH LRR receptor-like serine/threonine-protein kinase EFR OS=Arabidopsis thaliana GN=EFR PE=1 SV=1	2.97489e-41
snap-gi|445271193|gb|AJJZ011072781.1|-processed-gene-0.0	gi|445271193|gb|AJJZ011072781.1|	maker	gene	95	400	0	-	0	gnl|BL_ORD_ID|730358 A5AW27_VITVI A5AW27 SubName: Full=Putative uncharacterized protein; [Vitis vinifera (Grape).]	2.58115e-08	NA	NA	NA	NA
snap-gi|445271210|gb|AJJZ011072764.1|-processed-gene-0.0	gi|445271210|gb|AJJZ011072764.1|	maker	gene	88	2439	0	-	0	gnl|BL_ORD_ID|196320 D9ZJC5_MALDO D9ZJC5 SubName: Full=TCP domain class transcription factor; [Malus domestica (Apple) (Pyrus malus).]	2.29438e-136	gnl|BL_ORD_ID|1284755 29760.GSVIVG00038194001 (Vitis vinifera)	9.44625e-136	gnl|BL_ORD_ID|455939 sp|P80317|TCPZ_MOUSE T-complex protein 1 subunit zeta OS=Mus musculus GN=Cct6a PE=1 SV=3	1.76215e-77
snap-gi|445271212|gb|AJJZ011072762.1|-processed-gene-0.1	gi|445271212|gb|AJJZ011072762.1|	maker	gene	11705	13066	0	+	0	gnl|BL_ORD_ID|571749 B9RSM8_RICCO B9RSM8 SubName: Full=Putative uncharacterized protein; [Ricinus communis (Castor bean).]	1.03524e-38	gnl|BL_ORD_ID|85448 3694.estExt_fgenesh4_pg.C_17020003 (Populus trichocarpa)	2.93776e-37	NA	NA
snap-gi|445271212|gb|AJJZ011072762.1|-processed-gene-0.4	gi|445271212|gb|AJJZ011072762.1|	maker	gene	7796	10673	0	-	0	gnl|BL_ORD_ID|198322 Q1AP39_MANES Q1AP39 SubName: Full=14-3-3 protein; [Manihot esculenta (Cassava) (Jatropha manihot).]	0	gnl|BL_ORD_ID|98236 3694.eugene3.01230072 (Populus trichocarpa)	1.58773e-176	gnl|BL_ORD_ID|383 sp|Q9SP07|1433_LILLO 14-3-3-like protein OS=Lilium longiflorum PE=2 SV=1	5.31914e-171
snap-gi|445271213|gb|AJJZ011072761.1|-processed-gene-0.0	gi|445271213|gb|AJJZ011072761.1|	maker	gene	488	5825	0	+	0	gnl|BL_ORD_ID|534985 B9N215_POPTR B9N215 SubName: Full=Predicted protein; [Populus trichocarpa (Western balsam poplar) (Populus balsamifera]	1.96663e-156	gnl|BL_ORD_ID|98234 3694.eugene3.01230069 (Populus trichocarpa)	6.8812e-156	gnl|BL_ORD_ID|151080 sp|P54493|GLUP_BACSU Rhomboid protease GluP OS=Bacillus subtilis (strain 168) GN=gluP PE=1 SV=2	5.78955e-12
snap-gi|445271290|gb|AJJZ011072690.1|-processed-gene-0.0	gi|445271290|gb|AJJZ011072690.1|	maker	gene	56	1004	0	+	0	NA	NA	NA	NA	NA	NA
snap-gi|445271402|gb|AJJZ011072582.1|-processed-gene-0.0	gi|445271402|gb|AJJZ011072582.1|	maker	gene	2	383	0	-	0	gnl|BL_ORD_ID|646988 Q0KIL6_SOLDE Q0KIL6 SubName: Full=Polyprotein, putative; [Solanum demissum (Wild potato).]	4.56602e-14	gnl|BL_ORD_ID|1284760 29760.GSVIVG00038201001 (Vitis vinifera)	1.04261e-15	NA	NA
snap-gi|445271456|gb|AJJZ011072533.1|-processed-gene-0.0	gi|445271456|gb|AJJZ011072533.1|	maker	gene	462	897	0	+	0	NA	NA	NA	NA	NA	NA
snap-gi|445271636|gb|AJJZ011072362.1|-processed-gene-0.0	gi|445271636|gb|AJJZ011072362.1|	maker	gene	114	878	0	+	0	gnl|BL_ORD_ID|732958 A5B3I0_VITVI A5B3I0 SubName: Full=Putative uncharacterized protein; [Vitis vinifera (Grape).]	2.91207e-118	gnl|BL_ORD_ID|1488552 39947.LOC_Os08g29560.1 (Oryza sativa)	9.54407e-64	gnl|BL_ORD_ID|302071 sp|P10978|POLX_TOBAC Retrovirus-related Pol polyprotein from transposon TNT 1-94 OS=Nicotiana tabacum PE=2 SV=1	2.60057e-31
snap-gi|445271775|gb|AJJZ011072248.1|-processed-gene-0.0	gi|445271775|gb|AJJZ011072248.1|	maker	gene	56	1043	0	+	0	gnl|BL_ORD_ID|124354 Q3LFP8_SOYBN Q3LFP8 SubName: Full=PERK1-like protein kinase; SubName: Full=Putative receptor protein kinase PERK1; [Glycine max (Soybean) (Glycine hispida).]	1.80117e-50	gnl|BL_ORD_ID|1281525 29760.GSVIVG00034370001 (Vitis vinifera)	6.01153e-49	gnl|BL_ORD_ID|291263 sp|Q8GX23|PERK5_ARATH Proline-rich receptor-like protein kinase PERK5 OS=Arabidopsis thaliana GN=PERK5 PE=2 SV=1	4.28282e-48
snap-gi|445271790|gb|AJJZ011072233.1|-processed-gene-0.0	gi|445271790|gb|AJJZ011072233.1|	maker	gene	59	527	0	-	0	gnl|BL_ORD_ID|729009 A5AS72_VITVI A5AS72 SubName: Full=Putative uncharacterized protein; [Vitis vinifera (Grape).]	7.8396e-61	gnl|BL_ORD_ID|1496046 39947.LOC_Os10g29650.1 (Oryza sativa)	1.8276e-43	gnl|BL_ORD_ID|302071 sp|P10978|POLX_TOBAC Retrovirus-related Pol polyprotein from transposon TNT 1-94 OS=Nicotiana tabacum PE=2 SV=1	4.95275e-26
snap-gi|445272213|gb|AJJZ011071833.1|-processed-gene-0.0	gi|445272213|gb|AJJZ011071833.1|	maker	gene	43	899	0	-	0	gnl|BL_ORD_ID|746126 A5C6F4_VITVI A5C6F4 SubName: Full=Putative uncharacterized protein; [Vitis vinifera (Grape).]	5.59703e-14	gnl|BL_ORD_ID|1271896 29760.GSVIVG00022895001 (Vitis vinifera)	5.88816e-13	NA	NA
snap-gi|445272445|gb|AJJZ011071612.1|-processed-gene-0.0	gi|445272445|gb|AJJZ011071612.1|	maker	gene	245	614	0	-	0	gnl|BL_ORD_ID|747087 A5C970_VITVI A5C970 SubName: Full=Putative uncharacterized protein; [Vitis vinifera (Grape).]	2.71141e-31	gnl|BL_ORD_ID|1274271 29760.GSVIVG00025729001 (Vitis vinifera)	5.69955e-19	NA	NA
snap-gi|445272572|gb|AJJZ011071491.1|-processed-gene-0.0	gi|445272572|gb|AJJZ011071491.1|	maker	gene	23	1033	0	-	0	gnl|BL_ORD_ID|738076 A5BI89_VITVI A5BI89 SubName: Full=Putative uncharacterized protein; [Vitis vinifera (Grape).]	1.78231e-96	gnl|BL_ORD_ID|1280358 29760.GSVIVG00032950001 (Vitis vinifera)	2.02832e-106	NA	NA
snap-gi|445272721|gb|AJJZ011071358.1|-processed-gene-0.0	gi|445272721|gb|AJJZ011071358.1|	maker	gene	62	742	0	+	0	gnl|BL_ORD_ID|723227 B0FBS2_9ROSI B0FBS2 SubName: Full=Putative uncharacterized protein; [Vitis hybrid cultivar.]	7.04598e-60	gnl|BL_ORD_ID|1280358 29760.GSVIVG00032950001 (Vitis vinifera)	4.29571e-51	NA	NA
snap-gi|445272828|gb|AJJZ011071256.1|-processed-gene-0.0	gi|445272828|gb|AJJZ011071256.1|	maker	gene	8	409	0	-	0	gnl|BL_ORD_ID|207707 Q2HUP4_MEDTR Q2HUP4 SubName: Full=Endonuclease/exonuclease/phosphatase; [Medicago truncatula (Barrel medic) (Medicago tribuloides).]	1.06647e-14	gnl|BL_ORD_ID|1447308 39946.BGIOSIBSE038324 (Oryza indica)	1.83385e-16	NA	NA
snap-gi|445272904|gb|AJJZ011071184.1|-processed-gene-0.0	gi|445272904|gb|AJJZ011071184.1|	maker	gene	343	799	0	+	0	NA	NA	NA	NA	NA	NA
snap-gi|445272933|gb|AJJZ011071155.1|-processed-gene-0.0	gi|445272933|gb|AJJZ011071155.1|	maker	gene	8	882	0	-	0	gnl|BL_ORD_ID|741319 A5BSK6_VITVI A5BSK6 SubName: Full=Putative uncharacterized protein; [Vitis vinifera (Grape).]	2.25637e-73	gnl|BL_ORD_ID|1501285 39947.LOC_Os11g44780.1 (Oryza sativa)	8.39045e-48	gnl|BL_ORD_ID|302071 sp|P10978|POLX_TOBAC Retrovirus-related Pol polyprotein from transposon TNT 1-94 OS=Nicotiana tabacum PE=2 SV=1	2.01424e-17
snap-gi|445272945|gb|AJJZ011071150.1|-processed-gene-0.0	gi|445272945|gb|AJJZ011071150.1|	maker	gene	111	741	0	+	0	gnl|BL_ORD_ID|764429 F6H510_VITVI F6H510 SubName: Full=Putative uncharacterized protein; [Vitis vinifera (Grape).]	1.45307e-20	gnl|BL_ORD_ID|1268404 29760.GSVIVG00018756001 (Vitis vinifera)	5.37543e-20	gnl|BL_ORD_ID|512260 sp|Q9ZUI0|Y2241_ARATH Putative leucine-rich repeat receptor-like serine/threonine-protein kinase At2g24130 OS=Arabidopsis thaliana GN=At2g24130 PE=3 SV=1	2.71429e-10
snap-gi|445273093|gb|AJJZ011071005.1|-processed-gene-0.0	gi|445273093|gb|AJJZ011071005.1|	maker	gene	301	3097	0	-	0	gnl|BL_ORD_ID|140206 O22331_HEVBR O22331 RecName: Full=Glutamine synthetase; EC=6.3.1.2; [Hevea brasiliensis (Para rubber tree) (Siphonia brasiliensis).]	0	gnl|BL_ORD_ID|1280361 29760.GSVIVG00032953001 (Vitis vinifera)	0	gnl|BL_ORD_ID|148953 sp|P32289|GLNA_VIGAC Glutamine synthetase nodule isozyme OS=Vigna aconitifolia PE=2 SV=1	0
snap-gi|445273094|gb|AJJZ011071004.1|-processed-gene-0.1	gi|445273094|gb|AJJZ011071004.1|	maker	gene	232	3534	0	-	0	gnl|BL_ORD_ID|524881 B9I4S8_POPTR B9I4S8 SubName: Full=Predicted protein; [Populus trichocarpa (Western balsam poplar) (Populus balsamifera]	0	gnl|BL_ORD_ID|94155 3694.eugene3.00120010 (Populus trichocarpa)	0	gnl|BL_ORD_ID|260798 sp|Q9SY59|NFXL1_ARATH NF-X1-type zinc finger protein NFXL1 OS=Arabidopsis thaliana GN=NFXL1 PE=2 SV=1	0
snap-gi|445273095|gb|AJJZ011071003.1|-processed-gene-0.0	gi|445273095|gb|AJJZ011071003.1|	maker	gene	1454	6726	0	-	0	gnl|BL_ORD_ID|535409 B9N3B3_POPTR B9N3B3 SubName: Full=Predicted protein; [Populus trichocarpa (Western balsam poplar) (Populus balsamifera]	0	gnl|BL_ORD_ID|98212 3694.eugene3.01220087 (Populus trichocarpa)	0	gnl|BL_ORD_ID|162525 sp|Q7XIV8|HAK9_ORYSJ Probable potassium transporter 9 OS=Oryza sativa subsp. japonica GN=HAK9 PE=2 SV=1	5.66353e-154
snap-gi|445273096|gb|AJJZ011071002.1|-processed-gene-0.1	gi|445273096|gb|AJJZ011071002.1|	maker	gene	2305	8077	0	+	0	gnl|BL_ORD_ID|535378 B9N381_POPTR B9N381 SubName: Full=Predicted protein; [Populus trichocarpa (Western balsam poplar) (Populus balsamifera]	0	gnl|BL_ORD_ID|117228 3694.gw1.122.159.1 (Populus trichocarpa)	0	gnl|BL_ORD_ID|305377 sp|P25889|PREA_ECOLI NAD-dependent dihydropyrimidine dehydrogenase subunit PreA OS=Escherichia coli (strain K12) GN=preA PE=1 SV=3	4.12192e-66
snap-gi|445273100|gb|AJJZ011070998.1|-processed-gene-0.0	gi|445273100|gb|AJJZ011070998.1|	maker	gene	806	2493	0	-	0	gnl|BL_ORD_ID|588386 B9T5D2_RICCO B9T5D2 SubName: Full=Potassium channel SKOR, putative; EC=3.1.1.5; [Ricinus communis (Castor bean).]	1.82738e-48	gnl|BL_ORD_ID|1267633 29760.GSVIVG00017882001 (Vitis vinifera)	5.51145e-46	gnl|BL_ORD_ID|425871 sp|Q9M8S6|SKOR_ARATH Potassium channel SKOR OS=Arabidopsis thaliana GN=SKOR PE=1 SV=1	1.84033e-31
snap-gi|445273104|gb|AJJZ011070994.1|-processed-gene-0.0	gi|445273104|gb|AJJZ011070994.1|	maker	gene	1493	4122	0	-	0	gnl|BL_ORD_ID|588385 B9T5D1_RICCO B9T5D1 SubName: Full=Putative uncharacterized protein; [Ricinus communis (Castor bean).]	6.57432e-44	gnl|BL_ORD_ID|88789 3694.estExt_fgenesh4_pm.C_LG_XII0009 (Populus trichocarpa)	9.33414e-42	NA	NA
snap-gi|445273179|gb|AJJZ011070926.1|-processed-gene-0.0	gi|445273179|gb|AJJZ011070926.1|	maker	gene	156	810	0	-	0	gnl|BL_ORD_ID|741319 A5BSK6_VITVI A5BSK6 SubName: Full=Putative uncharacterized protein; [Vitis vinifera (Grape).]	1.37359e-33	gnl|BL_ORD_ID|1257318 29760.GSVIVG00003088001 (Vitis vinifera)	5.69947e-09	NA	NA
snap-gi|445273375|gb|AJJZ011070739.1|-processed-gene-0.0	gi|445273375|gb|AJJZ011070739.1|	maker	gene	101	667	0	-	0	gnl|BL_ORD_ID|208030 Q2HW89_MEDTR Q2HW89 SubName: Full=Integrase, catalytic region; Ribonuclease H; [Medicago truncatula (Barrel medic) (Medicago tribuloides).]	2.01859e-97	gnl|BL_ORD_ID|1448668 39947.LOC_Os01g06700.1 (Oryza sativa)	4.9648e-42	NA	NA
snap-gi|445273389|gb|AJJZ011070725.1|-processed-gene-0.0	gi|445273389|gb|AJJZ011070725.1|	maker	gene	227	580	0	-	0	NA	NA	NA	NA	NA	NA
snap-gi|445273599|gb|AJJZ011070515.1|-processed-gene-0.0	gi|445273599|gb|AJJZ011070515.1|	maker	gene	229	798	0	-	0	NA	NA	NA	NA	NA	NA
snap-gi|445273968|gb|AJJZ011070160.1|-processed-gene-0.0	gi|445273968|gb|AJJZ011070160.1|	maker	gene	31	760	0	-	0	gnl|BL_ORD_ID|741093 A5BRX9_VITVI A5BRX9 SubName: Full=Putative uncharacterized protein; [Vitis vinifera (Grape).]	3.45224e-54	gnl|BL_ORD_ID|106339 3694.fgenesh4_pg.C_LG_VIII001643 (Populus trichocarpa)	3.39801e-43	NA	NA
snap-gi|445274172|gb|AJJZ011069974.1|-processed-gene-0.0	gi|445274172|gb|AJJZ011069974.1|	maker	gene	26	769	0	+	0	gnl|BL_ORD_ID|777732 Q850H6_VITVI Q850H6 SubName: Full=Gag-pol polyprotein; Flags: Fragment; [Vitis vinifera (Grape).]	2.14245e-89	gnl|BL_ORD_ID|1274271 29760.GSVIVG00025729001 (Vitis vinifera)	3.80884e-46	NA	NA
snap-gi|445274250|gb|AJJZ011069902.1|-processed-gene-0.0	gi|445274250|gb|AJJZ011069902.1|	maker	gene	274	2656	0	-	0	gnl|BL_ORD_ID|583922 B9SSJ7_RICCO B9SSJ7 SubName: Full=Triacylglycerol lipase 2, putative; EC=3.1.1.3; [Ricinus communis (Castor bean).]	2.90756e-160	gnl|BL_ORD_ID|1274463 29760.GSVIVG00025961001 (Vitis vinifera)	4.64065e-150	gnl|BL_ORD_ID|211184 sp|Q67ZU1|LIP2_ARATH Triacylglycerol lipase 2 OS=Arabidopsis thaliana GN=LIP2 PE=2 SV=1	6.68391e-102
snap-gi|445274251|gb|AJJZ011069901.1|-processed-gene-0.0	gi|445274251|gb|AJJZ011069901.1|	maker	gene	2627	6439	0	-	0	gnl|BL_ORD_ID|583922 B9SSJ7_RICCO B9SSJ7 SubName: Full=Triacylglycerol lipase 2, putative; EC=3.1.1.3; [Ricinus communis (Castor bean).]	8.57641e-112	gnl|BL_ORD_ID|1274463 29760.GSVIVG00025961001 (Vitis vinifera)	1.09551e-96	gnl|BL_ORD_ID|211184 sp|Q67ZU1|LIP2_ARATH Triacylglycerol lipase 2 OS=Arabidopsis thaliana GN=LIP2 PE=2 SV=1	3.27432e-63
snap-gi|445274368|gb|AJJZ011069790.1|-processed-gene-0.0	gi|445274368|gb|AJJZ011069790.1|	maker	gene	48	967	0	+	0	gnl|BL_ORD_ID|536963 B9N7Z0_POPTR B9N7Z0 SubName: Full=Nbs-lrr resistance protein; Flags: Fragment; [Populus trichocarpa (Western balsam poplar) (Populus balsamifera]	8.05657e-78	gnl|BL_ORD_ID|116270 3694.grail3.0180001901 (Populus trichocarpa)	2.81898e-77	gnl|BL_ORD_ID|338512 sp|Q7XA42|RGA1_SOLBU Putative disease resistance protein RGA1 OS=Solanum bulbocastanum GN=RGA1 PE=2 SV=2	2.2601e-47
snap-gi|445274905|gb|AJJZ011069269.1|-processed-gene-0.0	gi|445274905|gb|AJJZ011069269.1|	maker	gene	111	621	0	+	0	gnl|BL_ORD_ID|647271 Q6L3Q0_SOLDE Q6L3Q0 SubName: Full=Polyprotein, putative; [Solanum demissum (Wild potato).]	1.68729e-38	gnl|BL_ORD_ID|138548 3702.AT2G23330.1-P (Arabidopsis thaliana)	1.79227e-25	gnl|BL_ORD_ID|220398 sp|P92519|M810_ARATH Uncharacterized mitochondrial protein AtMg00810 OS=Arabidopsis thaliana GN=AtMg00810 PE=4 SV=1	1.987e-15
snap-gi|445274977|gb|AJJZ011069202.1|-processed-gene-0.0	gi|445274977|gb|AJJZ011069202.1|	maker	gene	20	597	0	-	0	gnl|BL_ORD_ID|124141 Q1AKH8_SOYBN Q1AKH8 SubName: Full=Reverse transcriptase family member; [Glycine max (Soybean) (Glycine hispida).]	4.79356e-64	gnl|BL_ORD_ID|1447308 39946.BGIOSIBSE038324 (Oryza indica)	1.00515e-54	NA	NA
snap-gi|445274983|gb|AJJZ011069196.1|-processed-gene-0.0	gi|445274983|gb|AJJZ011069196.1|	maker	gene	167	583	0	+	0	gnl|BL_ORD_ID|545190 Q0ZCC5_POPTR Q0ZCC5 SubName: Full=CCHC-type integrase; [Populus trichocarpa (Western balsam poplar) (Populus balsamifera]	1.34843e-68	gnl|BL_ORD_ID|187075 4558.Sb08g005925.1 (Sorghum bicolor)	4.27193e-61	gnl|BL_ORD_ID|301633 sp|P04323|POL3_DROME Retrovirus-related Pol polyprotein from transposon 17.6 OS=Drosophila melanogaster GN=pol PE=4 SV=1	3.53652e-21
snap-gi|445275034|gb|AJJZ011069148.1|-processed-gene-0.0	gi|445275034|gb|AJJZ011069148.1|	maker	gene	85	605	0	+	0	gnl|BL_ORD_ID|741319 A5BSK6_VITVI A5BSK6 SubName: Full=Putative uncharacterized protein; [Vitis vinifera (Grape).]	3.39696e-59	gnl|BL_ORD_ID|133281 3702.AT1G52210.1-P (Arabidopsis thaliana)	2.43164e-36	gnl|BL_ORD_ID|302071 sp|P10978|POLX_TOBAC Retrovirus-related Pol polyprotein from transposon TNT 1-94 OS=Nicotiana tabacum PE=2 SV=1	1.45414e-18
snap-gi|445275311|gb|AJJZ011068919.1|-processed-gene-0.0	gi|445275311|gb|AJJZ011068919.1|	maker	gene	234	700	0	+	0	NA	NA	NA	NA	NA	NA
snap-gi|445275411|gb|AJJZ011068825.1|-processed-gene-0.0	gi|445275411|gb|AJJZ011068825.1|	maker	gene	6	743	0	-	0	gnl|BL_ORD_ID|581775 B9SLE0_RICCO B9SLE0 SubName: Full=Serine-threonine protein kinase, plant-type, putative; EC=1.3.1.74; EC=2.7.11.23; [Ricinus communis (Castor bean).]	1.09625e-48	gnl|BL_ORD_ID|110639 3694.fgenesh4_pg.C_scaffold_44000215 (Populus trichocarpa)	4.75102e-35	gnl|BL_ORD_ID|516880 sp|C0LGP4|Y3475_ARATH Probable LRR receptor-like serine/threonine-protein kinase At3g47570 OS=Arabidopsis thaliana GN=At3g47570 PE=2 SV=1	1.90977e-27
snap-gi|445275465|gb|AJJZ011068771.1|-processed-gene-0.1	gi|445275465|gb|AJJZ011068771.1|	maker	gene	407	760	0	-	0	gnl|BL_ORD_ID|732770 A5B2Z1_VITVI A5B2Z1 SubName: Full=Putative uncharacterized protein; [Vitis vinifera (Grape).]	2.5953e-40	gnl|BL_ORD_ID|145609 3702.AT3G45775.1-P (Arabidopsis thaliana)	1.12258e-27	NA	NA
snap-gi|445275580|gb|AJJZ011068660.1|-processed-gene-0.0	gi|445275580|gb|AJJZ011068660.1|	maker	gene	73	804	0	+	0	gnl|BL_ORD_ID|732117 A5B136_VITVI A5B136 SubName: Full=Putative uncharacterized protein; [Vitis vinifera (Grape).]	3.20078e-85	gnl|BL_ORD_ID|137500 3702.AT2G13940.1-P (Arabidopsis thaliana)	1.58174e-45	gnl|BL_ORD_ID|71247 sp|P04146|COPIA_DROME Copia protein OS=Drosophila melanogaster GN=GIP PE=1 SV=3	2.84653e-24
snap-gi|445275750|gb|AJJZ011068497.1|-processed-gene-0.0	gi|445275750|gb|AJJZ011068497.1|	maker	gene	12	413	0	-	0	gnl|BL_ORD_ID|647039 Q0KIS1_SOLDE Q0KIS1 SubName: Full=Retrotransposon gag protein; [Solanum demissum (Wild potato).]	4.0531e-07	NA	NA	NA	NA
snap-gi|445275937|gb|AJJZ011068323.1|-processed-gene-0.0	gi|445275937|gb|AJJZ011068323.1|	maker	gene	1	466	0	+	0	gnl|BL_ORD_ID|777739 Q850I3_VITVI Q850I3 SubName: Full=Gag-pol polyprotein; Flags: Fragment; [Vitis vinifera (Grape).]	3.13603e-63	gnl|BL_ORD_ID|1501453 39947.LOC_Os11g47010.1 (Oryza sativa)	2.1233e-39	gnl|BL_ORD_ID|71247 sp|P04146|COPIA_DROME Copia protein OS=Drosophila melanogaster GN=GIP PE=1 SV=3	6.11151e-17
snap-gi|445275961|gb|AJJZ011068299.1|-processed-gene-0.0	gi|445275961|gb|AJJZ011068299.1|	maker	gene	488	4193	0	+	0	gnl|BL_ORD_ID|577259 B9S8F6_RICCO B9S8F6 SubName: Full=Putative uncharacterized protein; [Ricinus communis (Castor bean).]	5.01978e-100	gnl|BL_ORD_ID|1282711 29760.GSVIVG00035814001 (Vitis vinifera)	1.33821e-106	NA	NA
snap-gi|445276063|gb|AJJZ011068209.1|-processed-gene-0.0	gi|445276063|gb|AJJZ011068209.1|	maker	gene	124	663	0	+	0	gnl|BL_ORD_ID|371942 Q6ATA5_ORYSJ Q6ATA5 SubName: Full=Putative polyprotein; SubName: Full=Putative uncharacterized protein OSJNBa0053F13.6; [Oryza sativa subsp. japonica (Rice).]	3.40516e-81	gnl|BL_ORD_ID|148431 3702.AT4G06620.1-P (Arabidopsis thaliana)	1.17488e-84	gnl|BL_ORD_ID|534733 sp|Q7LHG5|YI31B_YEAST Transposon Ty3-I Gag-Pol polyprotein OS=Saccharomyces cerevisiae (strain ATCC 204508 / S288c) GN=TY3B-I PE=3 SV=2	4.11085e-26
snap-gi|445276302|gb|AJJZ011067995.1|-processed-gene-0.0	gi|445276302|gb|AJJZ011067995.1|	maker	gene	222	788	0	-	0	gnl|BL_ORD_ID|730119 A5AVD6_VITVI A5AVD6 SubName: Full=Putative uncharacterized protein; [Vitis vinifera (Grape).]	1.53422e-14	NA	NA	NA	NA
snap-gi|445276320|gb|AJJZ011067977.1|-processed-gene-0.0	gi|445276320|gb|AJJZ011067977.1|	maker	gene	356	823	0	-	0	gnl|BL_ORD_ID|585397 B9SWS7_RICCO B9SWS7 SubName: Full=Acetylornithine aminotransferase, putative; EC=2.6.1.11; [Ricinus communis (Castor bean).]	8.75565e-96	gnl|BL_ORD_ID|112548 3694.fgenesh4_pm.C_LG_XVII000038 (Populus trichocarpa)	1.95195e-89	gnl|BL_ORD_ID|20871 sp|O04866|ARGD_ALNGL Acetylornithine aminotransferase, mitochondrial OS=Alnus glutinosa GN=AG118 PE=2 SV=1	1.95304e-83
snap-gi|445276372|gb|AJJZ011067929.1|-processed-gene-0.0	gi|445276372|gb|AJJZ011067929.1|	maker	gene	40	891	0	-	0	gnl|BL_ORD_ID|334878 C7J7N6_ORYSJ C7J7N6 SubName: Full=Os10g0357350 protein; [Oryza sativa subsp. japonica (Rice).]	2.16218e-21	gnl|BL_ORD_ID|1495333 39947.LOC_Os10g21350.1 (Oryza sativa)	4.71632e-20	NA	NA
snap-gi|445276377|gb|AJJZ011067924.1|-processed-gene-0.0	gi|445276377|gb|AJJZ011067924.1|	maker	gene	16	411	0	-	0	NA	NA	NA	NA	NA	NA
snap-gi|445276463|gb|AJJZ011067838.1|-processed-gene-0.0	gi|445276463|gb|AJJZ011067838.1|	maker	gene	22	723	0	+	0	gnl|BL_ORD_ID|741319 A5BSK6_VITVI A5BSK6 SubName: Full=Putative uncharacterized protein; [Vitis vinifera (Grape).]	2.98005e-50	gnl|BL_ORD_ID|1259888 29760.GSVIVG00007150001 (Vitis vinifera)	9.83964e-25	NA	NA
snap-gi|445276505|gb|AJJZ011067801.1|-processed-gene-0.0	gi|445276505|gb|AJJZ011067801.1|	maker	gene	1	1047	0	+	0	gnl|BL_ORD_ID|198197 UFOG1_MANES Q40284 RecName: Full=Anthocyanidin 3-O-glucosyltransferase 1; EC=2.4.1.115; AltName: Full=Flavonol 3-O-glucosyltransferase 1; AltName: Full=UDP-glucose flavonoid 3-O-glucosyltransferase 1; [Manihot esculenta (Cassava) (Jatropha manihot).]	1.11773e-179	gnl|BL_ORD_ID|95891 3694.eugene3.00160106 (Populus trichocarpa)	3.31798e-155	gnl|BL_ORD_ID|482762 sp|Q40284|UFOG1_MANES Anthocyanidin 3-O-glucosyltransferase 1 OS=Manihot esculenta GN=GT1 PE=2 SV=1	7.61949e-180
snap-gi|445276557|gb|AJJZ011067753.1|-processed-gene-0.0	gi|445276557|gb|AJJZ011067753.1|	maker	gene	91	698	0	-	0	gnl|BL_ORD_ID|584432 B9SU07_RICCO B9SU07 SubName: Full=Putative uncharacterized protein; [Ricinus communis (Castor bean).]	6.44818e-64	gnl|BL_ORD_ID|1272412 29760.GSVIVG00023574001 (Vitis vinifera)	7.04544e-41	NA	NA
snap-gi|445276763|gb|AJJZ011067559.1|-processed-gene-0.0	gi|445276763|gb|AJJZ011067559.1|	maker	gene	25	443	0	+	0	gnl|BL_ORD_ID|580807 B9SIL8_RICCO B9SIL8 SubName: Full=ATP-binding cassette transporter, putative; EC=3.6.3.28; [Ricinus communis (Castor bean).]	5.34049e-36	gnl|BL_ORD_ID|99938 3694.eugene3.07260001 (Populus trichocarpa)	1.14663e-36	gnl|BL_ORD_ID|3189 sp|Q9C8K2|AB12G_ARATH ABC transporter G family member 12 OS=Arabidopsis thaliana GN=ABCG12 PE=1 SV=1	5.28528e-16
snap-gi|445276804|gb|AJJZ011067518.1|-processed-gene-0.0	gi|445276804|gb|AJJZ011067518.1|	maker	gene	97	615	0	-	0	gnl|BL_ORD_ID|741319 A5BSK6_VITVI A5BSK6 SubName: Full=Putative uncharacterized protein; [Vitis vinifera (Grape).]	1.60081e-46	gnl|BL_ORD_ID|1257318 29760.GSVIVG00003088001 (Vitis vinifera)	5.96969e-25	NA	NA
snap-gi|445276913|gb|AJJZ011067415.1|-processed-gene-0.0	gi|445276913|gb|AJJZ011067415.1|	maker	gene	64	853	0	+	0	gnl|BL_ORD_ID|334878 C7J7N6_ORYSJ C7J7N6 SubName: Full=Os10g0357350 protein; [Oryza sativa subsp. japonica (Rice).]	6.06884e-15	gnl|BL_ORD_ID|1495333 39947.LOC_Os10g21350.1 (Oryza sativa)	7.2081e-14	NA	NA
snap-gi|445277089|gb|AJJZ011067258.1|-processed-gene-0.0	gi|445277089|gb|AJJZ011067258.1|	maker	gene	11	830	0	-	0	gnl|BL_ORD_ID|738076 A5BI89_VITVI A5BI89 SubName: Full=Putative uncharacterized protein; [Vitis vinifera (Grape).]	9.11091e-52	gnl|BL_ORD_ID|1274271 29760.GSVIVG00025729001 (Vitis vinifera)	6.31271e-39	gnl|BL_ORD_ID|302071 sp|P10978|POLX_TOBAC Retrovirus-related Pol polyprotein from transposon TNT 1-94 OS=Nicotiana tabacum PE=2 SV=1	1.19178e-07
snap-gi|445277427|gb|AJJZ011066938.1|-processed-gene-0.1	gi|445277427|gb|AJJZ011066938.1|	maker	gene	683	1211	0	-	0	NA	NA	NA	NA	NA	NA
snap-gi|445277446|gb|AJJZ011066919.1|-processed-gene-0.0	gi|445277446|gb|AJJZ011066919.1|	maker	gene	175	795	0	-	0	NA	NA	NA	NA	NA	NA
snap-gi|445277453|gb|AJJZ011066912.1|-processed-gene-0.0	gi|445277453|gb|AJJZ011066912.1|	maker	gene	11	670	0	-	0	gnl|BL_ORD_ID|581724 B9SL89_RICCO B9SL89 SubName: Full=Disease resistance protein RGA2, putative; EC=3.1.3.16; [Ricinus communis (Castor bean).]	5.63794e-76	gnl|BL_ORD_ID|100971 3694.eugene3.15420003 (Populus trichocarpa)	1.25992e-62	gnl|BL_ORD_ID|338519 sp|Q7XA40|RGA3_SOLBU Putative disease resistance protein RGA3 OS=Solanum bulbocastanum GN=RGA3 PE=2 SV=2	8.18785e-20
snap-gi|445277855|gb|AJJZ011066527.1|-processed-gene-0.0	gi|445277855|gb|AJJZ011066527.1|	maker	gene	22	520	0	+	0	gnl|BL_ORD_ID|747087 A5C970_VITVI A5C970 SubName: Full=Putative uncharacterized protein; [Vitis vinifera (Grape).]	2.44514e-36	gnl|BL_ORD_ID|1491823 39947.LOC_Os09g19810.1 (Oryza sativa)	3.55586e-18	NA	NA
snap-gi|445278185|gb|AJJZ011066221.1|-processed-gene-0.0	gi|445278185|gb|AJJZ011066221.1|	maker	gene	260	817	0	-	0	gnl|BL_ORD_ID|647271 Q6L3Q0_SOLDE Q6L3Q0 SubName: Full=Polyprotein, putative; [Solanum demissum (Wild potato).]	5.03505e-79	gnl|BL_ORD_ID|1470483 39947.LOC_Os04g48150.1 (Oryza sativa)	1.43715e-63	gnl|BL_ORD_ID|302071 sp|P10978|POLX_TOBAC Retrovirus-related Pol polyprotein from transposon TNT 1-94 OS=Nicotiana tabacum PE=2 SV=1	1.99127e-44
snap-gi|445278363|gb|AJJZ011066046.1|-processed-gene-0.0	gi|445278363|gb|AJJZ011066046.1|	maker	gene	50	676	0	-	0	gnl|BL_ORD_ID|585508 B9SX40_RICCO B9SX40 SubName: Full=Putative uncharacterized protein; [Ricinus communis (Castor bean).]	6.21741e-61	gnl|BL_ORD_ID|1271055 29760.GSVIVG00021878001 (Vitis vinifera)	2.43009e-54	gnl|BL_ORD_ID|464471 sp|Q40392|TMVRN_NICGU TMV resistance protein N OS=Nicotiana glutinosa GN=N PE=1 SV=1	1.48126e-44
snap-gi|445278424|gb|AJJZ011065988.1|-processed-gene-0.0	gi|445278424|gb|AJJZ011065988.1|	maker	gene	65	982	0	+	0	gnl|BL_ORD_ID|741093 A5BRX9_VITVI A5BRX9 SubName: Full=Putative uncharacterized protein; [Vitis vinifera (Grape).]	2.34911e-82	gnl|BL_ORD_ID|136783 3702.AT2G06470.1-P (Arabidopsis thaliana)	4.15429e-65	gnl|BL_ORD_ID|534733 sp|Q7LHG5|YI31B_YEAST Transposon Ty3-I Gag-Pol polyprotein OS=Saccharomyces cerevisiae (strain ATCC 204508 / S288c) GN=TY3B-I PE=3 SV=2	1.83765e-20
snap-gi|445279062|gb|AJJZ011065364.1|-processed-gene-0.0	gi|445279062|gb|AJJZ011065364.1|	maker	gene	7	965	0	+	0	gnl|BL_ORD_ID|738076 A5BI89_VITVI A5BI89 SubName: Full=Putative uncharacterized protein; [Vitis vinifera (Grape).]	9.15451e-45	gnl|BL_ORD_ID|1273789 29760.GSVIVG00025147001 (Vitis vinifera)	3.56009e-29	NA	NA
snap-gi|445279070|gb|AJJZ011065356.1|-processed-gene-0.0	gi|445279070|gb|AJJZ011065356.1|	maker	gene	90	961	0	+	0	NA	NA	NA	NA	NA	NA
snap-gi|445279141|gb|AJJZ011065290.1|-processed-gene-0.1	gi|445279141|gb|AJJZ011065290.1|	maker	gene	1708	3893	0	-	0	gnl|BL_ORD_ID|504293 A9PH05_POPTR A9PH05 SubName: Full=Predicted protein; [Populus trichocarpa (Western balsam poplar) (Populus balsamifera]	5.82756e-73	gnl|BL_ORD_ID|97242 3694.eugene3.00290287 (Populus trichocarpa)	2.03905e-72	gnl|BL_ORD_ID|55787 sp|P42735|CDI8_ARATH Cadmium-induced protein AS8 OS=Arabidopsis thaliana GN=At4g19070 PE=2 SV=1	8.43509e-43
snap-gi|445279145|gb|AJJZ011065286.1|-processed-gene-0.1	gi|445279145|gb|AJJZ011065286.1|	maker	gene	8101	11127	0	-	0	gnl|BL_ORD_ID|573897 B9RYT4_RICCO B9RYT4 SubName: Full=Oligopeptide transporter, putative; [Ricinus communis (Castor bean).]	0	gnl|BL_ORD_ID|87993 3694.estExt_fgenesh4_pm.C_LG_I0274 (Populus trichocarpa)	0	gnl|BL_ORD_ID|542130 sp|Q6R3L0|YSL1_ARATH Metal-nicotianamine transporter YSL1 OS=Arabidopsis thaliana GN=YSL1 PE=2 SV=2	0
snap-gi|445279221|gb|AJJZ011065215.1|-processed-gene-0.0	gi|445279221|gb|AJJZ011065215.1|	maker	gene	87	971	0	-	0	gnl|BL_ORD_ID|735221 A5BA10_VITVI A5BA10 SubName: Full=Putative uncharacterized protein; [Vitis vinifera (Grape).]	1.08291e-87	gnl|BL_ORD_ID|1462489 39947.LOC_Os03g23120.1 (Oryza sativa)	3.25967e-73	gnl|BL_ORD_ID|389875 sp|P31843|RRPO_OENBE RNA-directed DNA polymerase homolog OS=Oenothera berteroana PE=4 SV=1	4.67764e-30
snap-gi|445279261|gb|AJJZ011065175.1|-processed-gene-0.0	gi|445279261|gb|AJJZ011065175.1|	maker	gene	27	1229	0	-	0	gnl|BL_ORD_ID|515855 B9HCL8_POPTR B9HCL8 SubName: Full=Predicted protein; [Populus trichocarpa (Western balsam poplar) (Populus balsamifera]	3.69575e-112	gnl|BL_ORD_ID|105599 3694.fgenesh4_pg.C_LG_VI000800 (Populus trichocarpa)	1.29314e-111	gnl|BL_ORD_ID|516880 sp|C0LGP4|Y3475_ARATH Probable LRR receptor-like serine/threonine-protein kinase At3g47570 OS=Arabidopsis thaliana GN=At3g47570 PE=2 SV=1	3.61341e-88
snap-gi|445279382|gb|AJJZ011065059.1|-processed-gene-0.0	gi|445279382|gb|AJJZ011065059.1|	maker	gene	51	581	0	+	0	gnl|BL_ORD_ID|647271 Q6L3Q0_SOLDE Q6L3Q0 SubName: Full=Polyprotein, putative; [Solanum demissum (Wild potato).]	6.19234e-79	gnl|BL_ORD_ID|1470483 39947.LOC_Os04g48150.1 (Oryza sativa)	4.57962e-65	gnl|BL_ORD_ID|302071 sp|P10978|POLX_TOBAC Retrovirus-related Pol polyprotein from transposon TNT 1-94 OS=Nicotiana tabacum PE=2 SV=1	7.30441e-40
snap-gi|445279481|gb|AJJZ011064960.1|-processed-gene-0.0	gi|445279481|gb|AJJZ011064960.1|	maker	gene	139	1221	0	-	0	NA	NA	NA	NA	NA	NA
snap-gi|445279606|gb|AJJZ011064838.1|-processed-gene-0.0	gi|445279606|gb|AJJZ011064838.1|	maker	gene	5	545	0	-	0	gnl|BL_ORD_ID|518795 B9HLE9_POPTR B9HLE9 SubName: Full=Predicted protein; [Populus trichocarpa (Western balsam poplar) (Populus balsamifera]	5.70321e-17	gnl|BL_ORD_ID|106339 3694.fgenesh4_pg.C_LG_VIII001643 (Populus trichocarpa)	1.99554e-16	NA	NA
snap-gi|445279712|gb|AJJZ011064732.1|-processed-gene-0.0	gi|445279712|gb|AJJZ011064732.1|	maker	gene	40	846	0	+	0	gnl|BL_ORD_ID|647271 Q6L3Q0_SOLDE Q6L3Q0 SubName: Full=Polyprotein, putative; [Solanum demissum (Wild potato).]	2.90771e-69	gnl|BL_ORD_ID|1502009 39947.LOC_Os12g05290.1 (Oryza sativa)	5.3458e-46	gnl|BL_ORD_ID|302071 sp|P10978|POLX_TOBAC Retrovirus-related Pol polyprotein from transposon TNT 1-94 OS=Nicotiana tabacum PE=2 SV=1	1.60213e-29
snap-gi|445279766|gb|AJJZ011064682.1|-processed-gene-0.0	gi|445279766|gb|AJJZ011064682.1|	maker	gene	200	1103	0	+	0	gnl|BL_ORD_ID|750080 D7SS75_VITVI D7SS75 SubName: Full=Putative uncharacterized protein; [Vitis vinifera (Grape).]	5.55858e-26	gnl|BL_ORD_ID|1285133 29760.GSVIVG00038684001 (Vitis vinifera)	1.50235e-28	gnl|BL_ORD_ID|499009 sp|Q9SZ67|WRK19_ARATH Probable WRKY transcription factor 19 OS=Arabidopsis thaliana GN=WRKY19 PE=2 SV=1	9.20097e-19
snap-gi|445279768|gb|AJJZ011064680.1|-processed-gene-0.0	gi|445279768|gb|AJJZ011064680.1|	maker	gene	41	464	0	-	0	gnl|BL_ORD_ID|741319 A5BSK6_VITVI A5BSK6 SubName: Full=Putative uncharacterized protein; [Vitis vinifera (Grape).]	9.14121e-10	NA	NA	NA	NA
snap-gi|445279836|gb|AJJZ011064612.1|-processed-gene-0.0	gi|445279836|gb|AJJZ011064612.1|	maker	gene	116	814	0	-	0	gnl|BL_ORD_ID|736324 A5BD72_VITVI A5BD72 SubName: Full=Putative uncharacterized protein; [Vitis vinifera (Grape).]	5.86447e-77	gnl|BL_ORD_ID|1257047 29760.GSVIVG00002780001 (Vitis vinifera)	1.92858e-78	NA	NA
snap-gi|445279918|gb|AJJZ011064542.1|-processed-gene-0.0	gi|445279918|gb|AJJZ011064542.1|	maker	gene	46	410	0	+	0	gnl|BL_ORD_ID|741093 A5BRX9_VITVI A5BRX9 SubName: Full=Putative uncharacterized protein; [Vitis vinifera (Grape).]	1.58868e-18	gnl|BL_ORD_ID|106853 3694.fgenesh4_pg.C_LG_XI000380 (Populus trichocarpa)	9.90901e-16	NA	NA
snap-gi|445279918|gb|AJJZ011064542.1|-processed-gene-0.1	gi|445279918|gb|AJJZ011064542.1|	maker	gene	417	1070	0	+	0	gnl|BL_ORD_ID|649208 E6Y5Q2_SOLLC E6Y5Q2 SubName: Full=Gag-pol polyprotein; [Solanum lycopersicum (Tomato) (Lycopersicon esculentum).]	6.4466e-106	gnl|BL_ORD_ID|1462489 39947.LOC_Os03g23120.1 (Oryza sativa)	1.26269e-97	gnl|BL_ORD_ID|533380 sp|Q99315|YG31B_YEAST Transposon Ty3-G Gag-Pol polyprotein OS=Saccharomyces cerevisiae (strain ATCC 204508 / S288c) GN=TY3B-G PE=1 SV=3	1.38843e-41
snap-gi|445279934|gb|AJJZ011064526.1|-processed-gene-0.0	gi|445279934|gb|AJJZ011064526.1|	maker	gene	370	993	0	+	0	gnl|BL_ORD_ID|741319 A5BSK6_VITVI A5BSK6 SubName: Full=Putative uncharacterized protein; [Vitis vinifera (Grape).]	5.09279e-74	gnl|BL_ORD_ID|1470483 39947.LOC_Os04g48150.1 (Oryza sativa)	1.20259e-58	gnl|BL_ORD_ID|302071 sp|P10978|POLX_TOBAC Retrovirus-related Pol polyprotein from transposon TNT 1-94 OS=Nicotiana tabacum PE=2 SV=1	1.05674e-43
snap-gi|445279993|gb|AJJZ011064467.1|-processed-gene-0.0	gi|445279993|gb|AJJZ011064467.1|	maker	gene	48	635	0	+	0	gnl|BL_ORD_ID|728533 A5AQU5_VITVI A5AQU5 SubName: Full=Putative uncharacterized protein; [Vitis vinifera (Grape).]	4.36474e-93	gnl|BL_ORD_ID|1500235 39947.LOC_Os11g34050.1 (Oryza sativa)	3.79464e-89	gnl|BL_ORD_ID|301633 sp|P04323|POL3_DROME Retrovirus-related Pol polyprotein from transposon 17.6 OS=Drosophila melanogaster GN=pol PE=4 SV=1	1.68574e-43
snap-gi|445280142|gb|AJJZ011064321.1|-processed-gene-0.0	gi|445280142|gb|AJJZ011064321.1|	maker	gene	114	980	0	-	0	gnl|BL_ORD_ID|518795 B9HLE9_POPTR B9HLE9 SubName: Full=Predicted protein; [Populus trichocarpa (Western balsam poplar) (Populus balsamifera]	9.44079e-16	gnl|BL_ORD_ID|98928 3694.eugene3.01700034 (Populus trichocarpa)	2.1028e-15	NA	NA
snap-gi|445280267|gb|AJJZ011064201.1|-processed-gene-0.0	gi|445280267|gb|AJJZ011064201.1|	maker	gene	56	413	0	-	0	gnl|BL_ORD_ID|27805 Q5D7H1_9POAL Q5D7H1 SubName: Full=Gag-pol polyprotein; Flags: Fragment; [Cenchrus compressus.]	6.39356e-39	gnl|BL_ORD_ID|1478692 39947.LOC_Os06g25800.1 (Oryza sativa)	2.46813e-36	gnl|BL_ORD_ID|534733 sp|Q7LHG5|YI31B_YEAST Transposon Ty3-I Gag-Pol polyprotein OS=Saccharomyces cerevisiae (strain ATCC 204508 / S288c) GN=TY3B-I PE=3 SV=2	6.51942e-08
snap-gi|445280267|gb|AJJZ011064201.1|-processed-gene-0.1	gi|445280267|gb|AJJZ011064201.1|	maker	gene	444	968	0	-	0	gnl|BL_ORD_ID|739689 A5BMW4_VITVI A5BMW4 SubName: Full=Putative uncharacterized protein; [Vitis vinifera (Grape).]	1.08446e-45	gnl|BL_ORD_ID|148633 3702.AT4G07850.1-P (Arabidopsis thaliana)	2.85359e-42	NA	NA
snap-gi|445280509|gb|AJJZ011063969.1|-processed-gene-0.0	gi|445280509|gb|AJJZ011063969.1|	maker	gene	28	840	0	-	0	gnl|BL_ORD_ID|746076 A5C6A4_VITVI A5C6A4 SubName: Full=Putative uncharacterized protein; [Vitis vinifera (Grape).]	1.15345e-100	gnl|BL_ORD_ID|1470483 39947.LOC_Os04g48150.1 (Oryza sativa)	2.94609e-70	gnl|BL_ORD_ID|302071 sp|P10978|POLX_TOBAC Retrovirus-related Pol polyprotein from transposon TNT 1-94 OS=Nicotiana tabacum PE=2 SV=1	6.42324e-43
snap-gi|445280529|gb|AJJZ011063949.1|-processed-gene-0.0	gi|445280529|gb|AJJZ011063949.1|	maker	gene	35	274	0	+	0	gnl|BL_ORD_ID|732770 A5B2Z1_VITVI A5B2Z1 SubName: Full=Putative uncharacterized protein; [Vitis vinifera (Grape).]	1.67221e-39	gnl|BL_ORD_ID|149134 3702.AT4G11375.1-P (Arabidopsis thaliana)	8.04493e-24	NA	NA
snap-gi|445280613|gb|AJJZ011063865.1|-processed-gene-0.0	gi|445280613|gb|AJJZ011063865.1|	maker	gene	74	577	0	+	0	gnl|BL_ORD_ID|741319 A5BSK6_VITVI A5BSK6 SubName: Full=Putative uncharacterized protein; [Vitis vinifera (Grape).]	2.74877e-37	gnl|BL_ORD_ID|1484512 39947.LOC_Os07g36710.1 (Oryza sativa)	5.39031e-29	gnl|BL_ORD_ID|302071 sp|P10978|POLX_TOBAC Retrovirus-related Pol polyprotein from transposon TNT 1-94 OS=Nicotiana tabacum PE=2 SV=1	8.69604e-20
snap-gi|445280695|gb|AJJZ011063783.1|-processed-gene-0.0	gi|445280695|gb|AJJZ011063783.1|	maker	gene	342	1019	0	+	0	gnl|BL_ORD_ID|582443 B9SNB3_RICCO B9SNB3 SubName: Full=Putative uncharacterized protein; [Ricinus communis (Castor bean).]	7.87274e-71	gnl|BL_ORD_ID|100971 3694.eugene3.15420003 (Populus trichocarpa)	2.13869e-61	gnl|BL_ORD_ID|338516 sp|Q7XBQ9|RGA2_SOLBU Disease resistance protein RGA2 OS=Solanum bulbocastanum GN=RGA2 PE=1 SV=1	9.24014e-29
snap-gi|445280717|gb|AJJZ011063761.1|-processed-gene-0.0	gi|445280717|gb|AJJZ011063761.1|	maker	gene	168	476	0	-	0	gnl|BL_ORD_ID|580371 B9SHD0_RICCO B9SHD0 SubName: Full=Putative uncharacterized protein; [Ricinus communis (Castor bean).]	2.57151e-29	gnl|BL_ORD_ID|1257021 29760.GSVIVG00002750001 (Vitis vinifera)	5.66384e-16	NA	NA
snap-gi|445280723|gb|AJJZ011063755.1|-processed-gene-0.0	gi|445280723|gb|AJJZ011063755.1|	maker	gene	36	403	0	+	0	NA	NA	NA	NA	NA	NA
snap-gi|445280738|gb|AJJZ011063740.1|-processed-gene-0.0	gi|445280738|gb|AJJZ011063740.1|	maker	gene	1	536	0	+	0	NA	NA	NA	NA	NA	NA
snap-gi|445280804|gb|AJJZ011063674.1|-processed-gene-0.0	gi|445280804|gb|AJJZ011063674.1|	maker	gene	79	572	0	-	0	gnl|BL_ORD_ID|763697 F6H2U0_VITVI F6H2U0 SubName: Full=Putative uncharacterized protein; [Vitis vinifera (Grape).]	1.00163e-15	NA	NA	NA	NA
snap-gi|445281079|gb|AJJZ011063399.1|-processed-gene-0.0	gi|445281079|gb|AJJZ011063399.1|	maker	gene	926	6451	0	+	0	gnl|BL_ORD_ID|581818 B9SLI3_RICCO B9SLI3 SubName: Full=Putative uncharacterized protein; [Ricinus communis (Castor bean).]	0	gnl|BL_ORD_ID|92581 3694.eugene3.00080576 (Populus trichocarpa)	0	NA	NA
snap-gi|445281081|gb|AJJZ011063397.1|-processed-gene-0.0	gi|445281081|gb|AJJZ011063397.1|	maker	gene	83	3460	0	+	0	gnl|BL_ORD_ID|581820 B9SLI5_RICCO B9SLI5 SubName: Full=Peroxisomal membrane protein pmp34, putative; [Ricinus communis (Castor bean).]	4.14469e-91	gnl|BL_ORD_ID|84408 3694.estExt_Genewise1_v1.C_LG_X1839 (Populus trichocarpa)	1.21842e-87	gnl|BL_ORD_ID|321344 sp|O04200|PXN_ARATH Peroxisomal nicotinamide adenine dinucleotide carrier OS=Arabidopsis thaliana GN=PXN PE=1 SV=1	9.28896e-75
snap-gi|445281130|gb|AJJZ011063352.1|-processed-gene-0.0	gi|445281130|gb|AJJZ011063352.1|	maker	gene	24	1023	0	+	0	gnl|BL_ORD_ID|75585 A3FFK1_CUCSA A3FFK1 SubName: Full=Vacuolar ATPase subunit c; Flags: Fragment; [Cucumis sativus (Cucumber).]	8.92457e-32	gnl|BL_ORD_ID|1618528 59689.scaffold_700087.1 (Arabidopsis lyrata)	1.2452e-30	gnl|BL_ORD_ID|491555 sp|P0DH94|VATL5_ARATH V-type proton ATPase 16 kDa proteolipid subunit c5 OS=Arabidopsis thaliana GN=VHA-C5 PE=2 SV=1	2.42597e-31
snap-gi|445281245|gb|AJJZ011063242.1|-processed-gene-0.0	gi|445281245|gb|AJJZ011063242.1|	maker	gene	13	1005	0	+	0	gnl|BL_ORD_ID|730461 A5AWD0_VITVI A5AWD0 SubName: Full=Putative uncharacterized protein; [Vitis vinifera (Grape).]	7.17677e-33	gnl|BL_ORD_ID|1257861 29760.GSVIVG00003791001 (Vitis vinifera)	1.76814e-34	NA	NA
snap-gi|445281409|gb|AJJZ011063082.1|-processed-gene-0.2	gi|445281409|gb|AJJZ011063082.1|	maker	gene	3075	5402	0	-	0	gnl|BL_ORD_ID|529172 B9IHM0_POPTR B9IHM0 SubName: Full=Predicted protein; [Populus trichocarpa (Western balsam poplar) (Populus balsamifera]	7.08796e-121	gnl|BL_ORD_ID|107799 3694.fgenesh4_pg.C_LG_XVI000226 (Populus trichocarpa)	2.48007e-120	gnl|BL_ORD_ID|124065 sp|Q08891|FACR2_ARATH Fatty acyl-CoA reductase 2 OS=Arabidopsis thaliana GN=FAR2 PE=2 SV=2	1.19013e-100
snap-gi|445281423|gb|AJJZ011063068.1|-processed-gene-0.0	gi|445281423|gb|AJJZ011063068.1|	maker	gene	155	639	0	-	0	gnl|BL_ORD_ID|647271 Q6L3Q0_SOLDE Q6L3Q0 SubName: Full=Polyprotein, putative; [Solanum demissum (Wild potato).]	1.46955e-55	gnl|BL_ORD_ID|1470483 39947.LOC_Os04g48150.1 (Oryza sativa)	1.25286e-46	gnl|BL_ORD_ID|302071 sp|P10978|POLX_TOBAC Retrovirus-related Pol polyprotein from transposon TNT 1-94 OS=Nicotiana tabacum PE=2 SV=1	9.9927e-33
snap-gi|445281443|gb|AJJZ011063048.1|-processed-gene-0.0	gi|445281443|gb|AJJZ011063048.1|	maker	gene	594	1092	0	-	0	gnl|BL_ORD_ID|647271 Q6L3Q0_SOLDE Q6L3Q0 SubName: Full=Polyprotein, putative; [Solanum demissum (Wild potato).]	7.17734e-47	gnl|BL_ORD_ID|1280358 29760.GSVIVG00032950001 (Vitis vinifera)	2.49146e-47	NA	NA
snap-gi|445281628|gb|AJJZ011062871.1|-processed-gene-0.0	gi|445281628|gb|AJJZ011062871.1|	maker	gene	507	8387	0	-	0	gnl|BL_ORD_ID|585491 B9SX23_RICCO B9SX23 SubName: Full=Putative uncharacterized protein; [Ricinus communis (Castor bean).]	0	gnl|BL_ORD_ID|89101 3694.eugene3.00002121 (Populus trichocarpa)	3.70228e-157	gnl|BL_ORD_ID|518125 sp|Q0WMN5|Y3913_ARATH Uncharacterized protein At3g49140 OS=Arabidopsis thaliana GN=At3g49140 PE=1 SV=2	1.69464e-11
snap-gi|445281629|gb|AJJZ011062870.1|-processed-gene-0.0	gi|445281629|gb|AJJZ011062870.1|	maker	gene	105	6124	0	-	0	gnl|BL_ORD_ID|576444 B9S641_RICCO B9S641 SubName: Full=Serine/threonine protein kinase, putative; EC=2.7.12.2; [Ricinus communis (Castor bean).]	0	gnl|BL_ORD_ID|85899 3694.estExt_fgenesh4_pg.C_LG_I2149 (Populus trichocarpa)	0	gnl|BL_ORD_ID|220108 sp|O80396|M2K3_ARATH Mitogen-activated protein kinase kinase 3 OS=Arabidopsis thaliana GN=MKK3 PE=1 SV=1	0
snap-gi|445281687|gb|AJJZ011062812.1|-processed-gene-0.0	gi|445281687|gb|AJJZ011062812.1|	maker	gene	217	630	0	-	0	gnl|BL_ORD_ID|733245 A5B4B9_VITVI A5B4B9 SubName: Full=Putative uncharacterized protein; [Vitis vinifera (Grape).]	3.57298e-09	NA	NA	NA	NA
snap-gi|445281715|gb|AJJZ011062787.1|-processed-gene-0.0	gi|445281715|gb|AJJZ011062787.1|	maker	gene	96	1086	0	+	0	gnl|BL_ORD_ID|649208 E6Y5Q2_SOLLC E6Y5Q2 SubName: Full=Gag-pol polyprotein; [Solanum lycopersicum (Tomato) (Lycopersicon esculentum).]	6.18813e-132	gnl|BL_ORD_ID|1450389 39947.LOC_Os01g25679.1 (Oryza sativa)	7.27788e-113	gnl|BL_ORD_ID|301633 sp|P04323|POL3_DROME Retrovirus-related Pol polyprotein from transposon 17.6 OS=Drosophila melanogaster GN=pol PE=4 SV=1	7.90177e-49
snap-gi|445281784|gb|AJJZ011062718.1|-processed-gene-0.0	gi|445281784|gb|AJJZ011062718.1|	maker	gene	28	744	0	-	0	gnl|BL_ORD_ID|334878 C7J7N6_ORYSJ C7J7N6 SubName: Full=Os10g0357350 protein; [Oryza sativa subsp. japonica (Rice).]	9.78581e-31	gnl|BL_ORD_ID|1495333 39947.LOC_Os10g21350.1 (Oryza sativa)	8.34641e-29	NA	NA
snap-gi|445281923|gb|AJJZ011062595.1|-processed-gene-0.0	gi|445281923|gb|AJJZ011062595.1|	maker	gene	192	843	0	+	0	NA	NA	NA	NA	NA	NA
snap-gi|445282215|gb|AJJZ011062310.1|-processed-gene-0.0	gi|445282215|gb|AJJZ011062310.1|	maker	gene	279	536	0	-	0	gnl|BL_ORD_ID|746777 A5C8A9_VITVI A5C8A9 SubName: Full=Putative uncharacterized protein; [Vitis vinifera (Grape).]	9.52118e-45	gnl|BL_ORD_ID|148633 3702.AT4G07850.1-P (Arabidopsis thaliana)	5.32552e-42	gnl|BL_ORD_ID|301633 sp|P04323|POL3_DROME Retrovirus-related Pol polyprotein from transposon 17.6 OS=Drosophila melanogaster GN=pol PE=4 SV=1	3.76502e-08
snap-gi|445282447|gb|AJJZ011062085.1|-processed-gene-0.0	gi|445282447|gb|AJJZ011062085.1|	maker	gene	86	3146	0	-	0	gnl|BL_ORD_ID|582718 B9SP38_RICCO B9SP38 SubName: Full=Importin-7, putative; [Ricinus communis (Castor bean).]	0	gnl|BL_ORD_ID|84832 3694.estExt_Genewise1_v1.C_LG_XIV3194 (Populus trichocarpa)	0	gnl|BL_ORD_ID|189984 sp|O15397|IPO8_HUMAN Importin-8 OS=Homo sapiens GN=IPO8 PE=1 SV=2	4.14712e-37
snap-gi|445282468|gb|AJJZ011062064.1|-processed-gene-0.0	gi|445282468|gb|AJJZ011062064.1|	maker	gene	119	702	0	+	0	gnl|BL_ORD_ID|584108 B9ST33_RICCO B9ST33 SubName: Full=Putative uncharacterized protein; [Ricinus communis (Castor bean).]	1.04285e-29	gnl|BL_ORD_ID|106578 3694.fgenesh4_pg.C_LG_X001175 (Populus trichocarpa)	1.57132e-22	gnl|BL_ORD_ID|226521 sp|Q7XYY2|MED25_ARATH Mediator of RNA polymerase II transcription subunit 25 OS=Arabidopsis thaliana GN=MED25 PE=1 SV=1	6.20374e-10
snap-gi|445282511|gb|AJJZ011062025.1|-processed-gene-0.0	gi|445282511|gb|AJJZ011062025.1|	maker	gene	243	971	0	+	0	gnl|BL_ORD_ID|567775 B9RG89_RICCO B9RG89 SubName: Full=Serine-threonine protein kinase, plant-type, putative; EC=1.3.1.74; [Ricinus communis (Castor bean).]	2.75182e-77	gnl|BL_ORD_ID|90732 3694.eugene3.00031679 (Populus trichocarpa)	1.30362e-60	gnl|BL_ORD_ID|293215 sp|A7PW81|PGIP_VITVI Polygalacturonase inhibitor OS=Vitis vinifera GN=pgip PE=1 SV=1	1.6948e-09
snap-gi|445282702|gb|AJJZ011061839.1|-processed-gene-0.0	gi|445282702|gb|AJJZ011061839.1|	maker	gene	12	885	0	-	0	gnl|BL_ORD_ID|723227 B0FBS2_9ROSI B0FBS2 SubName: Full=Putative uncharacterized protein; [Vitis hybrid cultivar.]	3.19449e-61	gnl|BL_ORD_ID|1496465 39947.LOC_Os10g34290.1 (Oryza sativa)	9.75505e-40	gnl|BL_ORD_ID|302071 sp|P10978|POLX_TOBAC Retrovirus-related Pol polyprotein from transposon TNT 1-94 OS=Nicotiana tabacum PE=2 SV=1	1.00746e-16
[truncated: 19,609 more rows]
