# Supplementary material for: SNP Identification from RNA Sequencing and Linkage Map Construction of Rubber Tree for Anchoring the Draft Genome
Source: PLoS One. 2015 Apr 1;10(4):e0121961. doi: 10.1371/journal.pone.0121961 (PMC4382108; doi:10.1371/journal.pone.0121961)
Supplement: S2 Table — (XLS) [file pone.0121961.s008.xls]

## Sheet: Union_Annotated
S2 Table. Annotation of Union gene set
Gene	seqname	source	feature	start	end	score	strand	frame	Plant	evalue_plant	String	evalue_string	Swiss	evalue_swiss
snap-gi|445070178|gb|AJJZ011223221.1|-processed-gene-0.1	gi|445070178|gb|AJJZ011223221.1|	maker	gene	4617	8283	0	-	0	gnl|BL_ORD_ID|536188 B9N5N6_POPTR B9N5N6 SubName: Full=Predicted protein; [Populus trichocarpa (Western balsam poplar) (Populus balsamifera]	2.77703e-166	gnl|BL_ORD_ID|98558 3694.eugene3.01400046 (Populus trichocarpa)	9.71679e-166	gnl|BL_ORD_ID|437136 sp|Q84W65|SUFE_ARATH SufE-like protein, chloroplastic OS=Arabidopsis thaliana GN=SUFE PE=1 SV=2	4.16305e-123
snap-gi|445070779|gb|AJJZ011222622.1|-processed-gene-0.0	gi|445070779|gb|AJJZ011222622.1|	maker	gene	27	458	0	+	0	gnl|BL_ORD_ID|729625 A5ATZ0_VITVI A5ATZ0 SubName: Full=Putative uncharacterized protein; [Vitis vinifera (Grape).]	3.8263e-57	gnl|BL_ORD_ID|1209636 15368.BRADI1G29940.1 (Brachypodium distachyon)	7.89226e-56	gnl|BL_ORD_ID|301621 sp|P20825|POL2_DROME Retrovirus-related Pol polyprotein from transposon 297 OS=Drosophila melanogaster GN=pol PE=4 SV=1	3.53783e-37
snap-gi|445070949|gb|AJJZ011222453.1|-processed-gene-0.0	gi|445070949|gb|AJJZ011222453.1|	maker	gene	27	599	0	+	0	gnl|BL_ORD_ID|401655 Q9FW76_ORYSJ Q9FW76 SubName: Full=Putative gag-pol polyprotein; [Oryza sativa subsp. japonica (Rice).]	1.56342e-73	gnl|BL_ORD_ID|1501327 39947.LOC_Os11g45200.1 (Oryza sativa)	2.58122e-71	gnl|BL_ORD_ID|301621 sp|P20825|POL2_DROME Retrovirus-related Pol polyprotein from transposon 297 OS=Drosophila melanogaster GN=pol PE=4 SV=1	6.77107e-43
snap-gi|445071211|gb|AJJZ011222191.1|-processed-gene-0.0	gi|445071211|gb|AJJZ011222191.1|	maker	gene	74	409	0	+	0	NA	NA	NA	NA	NA	NA
snap-gi|445071701|gb|AJJZ011221703.1|-processed-gene-0.0	gi|445071701|gb|AJJZ011221703.1|	maker	gene	1	412	0	+	0	gnl|BL_ORD_ID|534498 B9N0L1_POPTR B9N0L1 SubName: Full=Predicted protein; [Populus trichocarpa (Western balsam poplar) (Populus balsamifera]	2.73965e-10	gnl|BL_ORD_ID|111300 3694.fgenesh4_pg.C_scaffold_86000113 (Populus trichocarpa)	9.58597e-10	NA	NA
snap-gi|445072126|gb|AJJZ011221279.1|-processed-gene-0.0	gi|445072126|gb|AJJZ011221279.1|	maker	gene	32	211	0	-	0	NA	NA	NA	NA	NA	NA
snap-gi|445072752|gb|AJJZ011220655.1|-processed-gene-0.0	gi|445072752|gb|AJJZ011220655.1|	maker	gene	53	421	0	+	0	gnl|BL_ORD_ID|534498 B9N0L1_POPTR B9N0L1 SubName: Full=Predicted protein; [Populus trichocarpa (Western balsam poplar) (Populus balsamifera]	3.09339e-12	gnl|BL_ORD_ID|111300 3694.fgenesh4_pg.C_scaffold_86000113 (Populus trichocarpa)	1.08237e-11	NA	NA
snap-gi|445072941|gb|AJJZ011220467.1|-processed-gene-0.0	gi|445072941|gb|AJJZ011220467.1|	maker	gene	76	549	0	+	0	gnl|BL_ORD_ID|260969 Q5JPZ2_ORYSA Q5JPZ2 SubName: Full=OSJNBa0004L19.22 protein; [Oryza sativa (Rice).]	1.53786e-46	gnl|BL_ORD_ID|1475007 39947.LOC_Os05g38260.1 (Oryza sativa)	2.21796e-46	NA	NA
snap-gi|445072964|gb|AJJZ011220444.1|-processed-gene-0.0	gi|445072964|gb|AJJZ011220444.1|	maker	gene	153	653	0	+	0	gnl|BL_ORD_ID|316045 B7ER11_ORYSJ B7ER11 SubName: Full=cDNA clone:J023126N18, full insert sequence; [Oryza sativa subsp. japonica (Rice).]	3.58682e-59	gnl|BL_ORD_ID|1460812 39947.LOC_Os03g05340.1 (Oryza sativa)	6.20699e-57	gnl|BL_ORD_ID|301621 sp|P20825|POL2_DROME Retrovirus-related Pol polyprotein from transposon 297 OS=Drosophila melanogaster GN=pol PE=4 SV=1	2.32806e-29
snap-gi|445072979|gb|AJJZ011220429.1|-processed-gene-0.0	gi|445072979|gb|AJJZ011220429.1|	maker	gene	25	426	0	-	0	gnl|BL_ORD_ID|342425 Q0JAE0_ORYSJ Q0JAE0 SubName: Full=Os04g0603800 protein; Flags: Fragment; [Oryza sativa subsp. japonica (Rice).]	1.09168e-24	gnl|BL_ORD_ID|1498052 39947.LOC_Os11g08610.1 (Oryza sativa)	3.09002e-22	NA	NA
snap-gi|445073953|gb|AJJZ011219458.1|-processed-gene-0.0	gi|445073953|gb|AJJZ011219458.1|	maker	gene	31	231	0	+	0	NA	NA	NA	NA	NA	NA
snap-gi|445074910|gb|AJJZ011218504.1|-processed-gene-0.0	gi|445074910|gb|AJJZ011218504.1|	maker	gene	32	330	0	-	0	gnl|BL_ORD_ID|581724 B9SL89_RICCO B9SL89 SubName: Full=Disease resistance protein RGA2, putative; EC=3.1.3.16; [Ricinus communis (Castor bean).]	2.83985e-29	gnl|BL_ORD_ID|99536 3694.eugene3.03280009 (Populus trichocarpa)	3.89833e-21	gnl|BL_ORD_ID|338521 sp|Q7XA39|RGA4_SOLBU Putative disease resistance protein RGA4 OS=Solanum bulbocastanum GN=RGA4 PE=2 SV=1	4.68681e-16
snap-gi|445075233|gb|AJJZ011218182.1|-processed-gene-0.0	gi|445075233|gb|AJJZ011218182.1|	maker	gene	20	250	0	-	0	gnl|BL_ORD_ID|581724 B9SL89_RICCO B9SL89 SubName: Full=Disease resistance protein RGA2, putative; EC=3.1.3.16; [Ricinus communis (Castor bean).]	2.07306e-25	NA	NA	NA	NA
snap-gi|445075503|gb|AJJZ011217913.1|-processed-gene-0.0	gi|445075503|gb|AJJZ011217913.1|	maker	gene	51	497	0	+	0	NA	NA	NA	NA	NA	NA
snap-gi|445075884|gb|AJJZ011217534.1|-processed-gene-0.0	gi|445075884|gb|AJJZ011217534.1|	maker	gene	13	441	0	-	0	gnl|BL_ORD_ID|741263 A5BSE9_VITVI A5BSE9 SubName: Full=Putative uncharacterized protein; [Vitis vinifera (Grape).]	3.36502e-67	gnl|BL_ORD_ID|1495333 39947.LOC_Os10g21350.1 (Oryza sativa)	5.79659e-59	gnl|BL_ORD_ID|457203 sp|P0CT40|TF29_SCHPO Transposon Tf2-9 polyprotein OS=Schizosaccharomyces pombe (strain 972 / ATCC 24843) GN=Tf2-9 PE=3 SV=1	6.65166e-09
snap-gi|445076380|gb|AJJZ011217039.1|-processed-gene-0.0	gi|445076380|gb|AJJZ011217039.1|	maker	gene	40	540	0	-	0	gnl|BL_ORD_ID|357406 Q53P06_ORYSJ Q53P06 SubName: Full=Retrotransposon protein, putative, unclassified; SubName: Full=Retrotransposon protein, putative, unclassified, expressed; [Oryza sativa subsp. japonica (Rice).]	4.12793e-35	gnl|BL_ORD_ID|144926 3702.AT3G33076.1-P (Arabidopsis thaliana)	7.46474e-35	NA	NA
snap-gi|445076587|gb|AJJZ011216833.1|-processed-gene-0.0	gi|445076587|gb|AJJZ011216833.1|	maker	gene	2	793	0	-	0	gnl|BL_ORD_ID|584229 B9STF4_RICCO B9STF4 SubName: Full=Putative uncharacterized protein; [Ricinus communis (Castor bean).]	2.40171e-23	gnl|BL_ORD_ID|1503728 39947.LOC_Os12g24050.1 (Oryza sativa)	1.23316e-21	NA	NA
snap-gi|445076702|gb|AJJZ011216718.1|-processed-gene-0.0	gi|445076702|gb|AJJZ011216718.1|	maker	gene	70	268	0	-	0	gnl|BL_ORD_ID|647193 Q6F2D6_SOLDE Q6F2D6 SubName: Full=Putative polyprotein, identical; [Solanum demissum (Wild potato).]	4.64009e-12	NA	NA	NA	NA
snap-gi|445077173|gb|AJJZ011216248.1|-processed-gene-0.0	gi|445077173|gb|AJJZ011216248.1|	maker	gene	17	502	0	+	0	gnl|BL_ORD_ID|534498 B9N0L1_POPTR B9N0L1 SubName: Full=Predicted protein; [Populus trichocarpa (Western balsam poplar) (Populus balsamifera]	1.14719e-18	gnl|BL_ORD_ID|111300 3694.fgenesh4_pg.C_scaffold_86000113 (Populus trichocarpa)	4.014e-18	NA	NA
snap-gi|445077415|gb|AJJZ011216007.1|-processed-gene-0.0	gi|445077415|gb|AJJZ011216007.1|	maker	gene	37	384	0	+	0	gnl|BL_ORD_ID|733245 A5B4B9_VITVI A5B4B9 SubName: Full=Putative uncharacterized protein; [Vitis vinifera (Grape).]	1.76315e-18	gnl|BL_ORD_ID|1257047 29760.GSVIVG00002780001 (Vitis vinifera)	5.10246e-16	NA	NA
snap-gi|445077715|gb|AJJZ011215708.1|-processed-gene-0.0	gi|445077715|gb|AJJZ011215708.1|	maker	gene	31	531	0	-	0	gnl|BL_ORD_ID|647193 Q6F2D6_SOLDE Q6F2D6 SubName: Full=Putative polyprotein, identical; [Solanum demissum (Wild potato).]	5.85984e-88	gnl|BL_ORD_ID|1455887 39947.LOC_Os02g12320.1 (Oryza sativa)	5.17515e-80	gnl|BL_ORD_ID|301633 sp|P04323|POL3_DROME Retrovirus-related Pol polyprotein from transposon 17.6 OS=Drosophila melanogaster GN=pol PE=4 SV=1	1.65289e-38
snap-gi|445078114|gb|AJJZ011215310.1|-processed-gene-0.0	gi|445078114|gb|AJJZ011215310.1|	maker	gene	17	559	0	+	0	gnl|BL_ORD_ID|647271 Q6L3Q0_SOLDE Q6L3Q0 SubName: Full=Polyprotein, putative; [Solanum demissum (Wild potato).]	8.18984e-63	gnl|BL_ORD_ID|1502009 39947.LOC_Os12g05290.1 (Oryza sativa)	3.93639e-37	gnl|BL_ORD_ID|302071 sp|P10978|POLX_TOBAC Retrovirus-related Pol polyprotein from transposon TNT 1-94 OS=Nicotiana tabacum PE=2 SV=1	3.76441e-13
snap-gi|445078180|gb|AJJZ011215245.1|-processed-gene-0.0	gi|445078180|gb|AJJZ011215245.1|	maker	gene	41	256	0	-	0	NA	NA	NA	NA	NA	NA
snap-gi|445078444|gb|AJJZ011214981.1|-processed-gene-0.0	gi|445078444|gb|AJJZ011214981.1|	maker	gene	39	641	0	-	0	gnl|BL_ORD_ID|208030 Q2HW89_MEDTR Q2HW89 SubName: Full=Integrase, catalytic region; Ribonuclease H; [Medicago truncatula (Barrel medic) (Medicago tribuloides).]	1.16857e-97	gnl|BL_ORD_ID|1448668 39947.LOC_Os01g06700.1 (Oryza sativa)	3.4285e-42	NA	NA
snap-gi|445078688|gb|AJJZ011214738.1|-processed-gene-0.0	gi|445078688|gb|AJJZ011214738.1|	maker	gene	212	613	0	-	0	gnl|BL_ORD_ID|259178 Q01JF9_ORYSA Q01JF9 SubName: Full=H0502G05.7 protein; [Oryza sativa (Rice).]	2.8184e-40	gnl|BL_ORD_ID|1451490 39947.LOC_Os01g39050.1 (Oryza sativa)	1.33939e-38	gnl|BL_ORD_ID|457203 sp|P0CT40|TF29_SCHPO Transposon Tf2-9 polyprotein OS=Schizosaccharomyces pombe (strain 972 / ATCC 24843) GN=Tf2-9 PE=3 SV=1	1.79106e-13
snap-gi|445078953|gb|AJJZ011214474.1|-processed-gene-0.0	gi|445078953|gb|AJJZ011214474.1|	maker	gene	30	671	0	-	0	gnl|BL_ORD_ID|430992 D3IVQ8_9POAL D3IVQ8 SubName: Full=Putative retrotransposon protein; [Phyllostachys edulis.]	4.59395e-50	gnl|BL_ORD_ID|1459329 39947.LOC_Os02g48240.1 (Oryza sativa)	1.45052e-51	NA	NA
snap-gi|445079378|gb|AJJZ011214050.1|-processed-gene-0.0	gi|445079378|gb|AJJZ011214050.1|	maker	gene	42	765	0	-	0	gnl|BL_ORD_ID|545190 Q0ZCC5_POPTR Q0ZCC5 SubName: Full=CCHC-type integrase; [Populus trichocarpa (Western balsam poplar) (Populus balsamifera]	7.37616e-109	gnl|BL_ORD_ID|1256441 29760.GSVIVG00002013001 (Vitis vinifera)	6.75666e-84	gnl|BL_ORD_ID|301633 sp|P04323|POL3_DROME Retrovirus-related Pol polyprotein from transposon 17.6 OS=Drosophila melanogaster GN=pol PE=4 SV=1	1.85831e-29
snap-gi|445079433|gb|AJJZ011213995.1|-processed-gene-0.0	gi|445079433|gb|AJJZ011213995.1|	maker	gene	18	446	0	-	0	gnl|BL_ORD_ID|198376 Q84XG0_MANES Q84XG0 SubName: Full=NBS-LRR resistance protein RGH1; [Manihot esculenta (Cassava) (Jatropha manihot).]	1.83655e-43	gnl|BL_ORD_ID|92101 3694.eugene3.00062019 (Populus trichocarpa)	2.90521e-24	gnl|BL_ORD_ID|338521 sp|Q7XA39|RGA4_SOLBU Putative disease resistance protein RGA4 OS=Solanum bulbocastanum GN=RGA4 PE=2 SV=1	2.75488e-10
snap-gi|445080404|gb|AJJZ011213027.1|-processed-gene-0.0	gi|445080404|gb|AJJZ011213027.1|	maker	gene	19	480	0	-	0	gnl|BL_ORD_ID|581724 B9SL89_RICCO B9SL89 SubName: Full=Disease resistance protein RGA2, putative; EC=3.1.3.16; [Ricinus communis (Castor bean).]	1.06861e-40	gnl|BL_ORD_ID|89119 3694.eugene3.00002181 (Populus trichocarpa)	9.10024e-30	gnl|BL_ORD_ID|338521 sp|Q7XA39|RGA4_SOLBU Putative disease resistance protein RGA4 OS=Solanum bulbocastanum GN=RGA4 PE=2 SV=1	5.66539e-17
snap-gi|445081095|gb|AJJZ011212338.1|-processed-gene-0.0	gi|445081095|gb|AJJZ011212338.1|	maker	gene	40	315	0	+	0	NA	NA	NA	NA	NA	NA
snap-gi|445081488|gb|AJJZ011211946.1|-processed-gene-0.0	gi|445081488|gb|AJJZ011211946.1|	maker	gene	14	556	0	-	0	gnl|BL_ORD_ID|518795 B9HLE9_POPTR B9HLE9 SubName: Full=Predicted protein; [Populus trichocarpa (Western balsam poplar) (Populus balsamifera]	9.07897e-40	gnl|BL_ORD_ID|106339 3694.fgenesh4_pg.C_LG_VIII001643 (Populus trichocarpa)	3.17672e-39	NA	NA
snap-gi|445081529|gb|AJJZ011211905.1|-processed-gene-0.0	gi|445081529|gb|AJJZ011211905.1|	maker	gene	82	642	0	+	0	gnl|BL_ORD_ID|198376 Q84XG0_MANES Q84XG0 SubName: Full=NBS-LRR resistance protein RGH1; [Manihot esculenta (Cassava) (Jatropha manihot).]	1.69835e-48	gnl|BL_ORD_ID|1274159 29760.GSVIVG00025584001 (Vitis vinifera)	2.68532e-18	gnl|BL_ORD_ID|338521 sp|Q7XA39|RGA4_SOLBU Putative disease resistance protein RGA4 OS=Solanum bulbocastanum GN=RGA4 PE=2 SV=1	2.50057e-14
snap-gi|445081642|gb|AJJZ011211792.1|-processed-gene-0.0	gi|445081642|gb|AJJZ011211792.1|	maker	gene	81	521	0	+	0	gnl|BL_ORD_ID|388943 Q7XCP6_ORYSJ Q7XCP6 SubName: Full=Retrotransposon protein, putative, unclassified; [Oryza sativa subsp. japonica (Rice).]	3.44567e-45	gnl|BL_ORD_ID|1484201 39947.LOC_Os07g33450.1 (Oryza sativa)	2.38092e-45	gnl|BL_ORD_ID|301621 sp|P20825|POL2_DROME Retrovirus-related Pol polyprotein from transposon 297 OS=Drosophila melanogaster GN=pol PE=4 SV=1	4.04109e-19
snap-gi|445082088|gb|AJJZ011211348.1|-processed-gene-0.0	gi|445082088|gb|AJJZ011211348.1|	maker	gene	28	276	0	-	0	gnl|BL_ORD_ID|581724 B9SL89_RICCO B9SL89 SubName: Full=Disease resistance protein RGA2, putative; EC=3.1.3.16; [Ricinus communis (Castor bean).]	6.15078e-24	gnl|BL_ORD_ID|1276852 29760.GSVIVG00028762001 (Vitis vinifera)	8.70661e-07	NA	NA
snap-gi|445082167|gb|AJJZ011211269.1|-processed-gene-0.0	gi|445082167|gb|AJJZ011211269.1|	maker	gene	76	660	0	+	0	gnl|BL_ORD_ID|534498 B9N0L1_POPTR B9N0L1 SubName: Full=Predicted protein; [Populus trichocarpa (Western balsam poplar) (Populus balsamifera]	5.37587e-18	gnl|BL_ORD_ID|111300 3694.fgenesh4_pg.C_scaffold_86000113 (Populus trichocarpa)	1.88101e-17	NA	NA
snap-gi|445082414|gb|AJJZ011211023.1|-processed-gene-0.0	gi|445082414|gb|AJJZ011211023.1|	maker	gene	60	581	0	+	0	gnl|BL_ORD_ID|534498 B9N0L1_POPTR B9N0L1 SubName: Full=Predicted protein; [Populus trichocarpa (Western balsam poplar) (Populus balsamifera]	3.6203e-18	gnl|BL_ORD_ID|111300 3694.fgenesh4_pg.C_scaffold_86000113 (Populus trichocarpa)	1.26674e-17	NA	NA
snap-gi|445082732|gb|AJJZ011210706.1|-processed-gene-0.0	gi|445082732|gb|AJJZ011210706.1|	maker	gene	225	512	0	+	0	gnl|BL_ORD_ID|527108 B9IBG1_POPTR B9IBG1 SubName: Full=Predicted protein; [Populus trichocarpa (Western balsam poplar) (Populus balsamifera]	4.01693e-10	gnl|BL_ORD_ID|107432 3694.fgenesh4_pg.C_LG_XIV001390 (Populus trichocarpa)	1.40552e-09	NA	NA
snap-gi|445082736|gb|AJJZ011210702.1|-processed-gene-0.0	gi|445082736|gb|AJJZ011210702.1|	maker	gene	18	431	0	-	0	gnl|BL_ORD_ID|577612 B9S9G0_RICCO B9S9G0 SubName: Full=Disease resistance protein RPS5, putative; [Ricinus communis (Castor bean).]	2.05712e-30	gnl|BL_ORD_ID|99505 3694.eugene3.03110007 (Populus trichocarpa)	1.21251e-24	NA	NA
snap-gi|445083143|gb|AJJZ011210296.1|-processed-gene-0.0	gi|445083143|gb|AJJZ011210296.1|	maker	gene	264	515	0	-	0	gnl|BL_ORD_ID|584580 B9SUF5_RICCO B9SUF5 SubName: Full=Leucine-rich repeat containing protein, putative; EC=3.1.3.16; [Ricinus communis (Castor bean).]	8.77458e-30	gnl|BL_ORD_ID|1262464 29760.GSVIVG00011082001 (Vitis vinifera)	1.68442e-26	gnl|BL_ORD_ID|338512 sp|Q7XA42|RGA1_SOLBU Putative disease resistance protein RGA1 OS=Solanum bulbocastanum GN=RGA1 PE=2 SV=2	5.80538e-17
snap-gi|445083248|gb|AJJZ011210191.1|-processed-gene-0.0	gi|445083248|gb|AJJZ011210191.1|	maker	gene	81	491	0	-	0	gnl|BL_ORD_ID|581724 B9SL89_RICCO B9SL89 SubName: Full=Disease resistance protein RGA2, putative; EC=3.1.3.16; [Ricinus communis (Castor bean).]	9.65844e-30	gnl|BL_ORD_ID|89119 3694.eugene3.00002181 (Populus trichocarpa)	7.70833e-21	gnl|BL_ORD_ID|338521 sp|Q7XA39|RGA4_SOLBU Putative disease resistance protein RGA4 OS=Solanum bulbocastanum GN=RGA4 PE=2 SV=1	3.8188e-08
snap-gi|445083503|gb|AJJZ011209937.1|-processed-gene-0.0	gi|445083503|gb|AJJZ011209937.1|	maker	gene	58	342	0	-	0	gnl|BL_ORD_ID|198375 Q84XF9_MANES Q84XF9 SubName: Full=NBS-LRR resistance protein RGH2; [Manihot esculenta (Cassava) (Jatropha manihot).]	1.65388e-22	gnl|BL_ORD_ID|89163 3694.eugene3.00002286 (Populus trichocarpa)	1.14751e-11	NA	NA
snap-gi|445083601|gb|AJJZ011209839.1|-processed-gene-0.0	gi|445083601|gb|AJJZ011209839.1|	maker	gene	254	758	0	+	0	gnl|BL_ORD_ID|82009 Q948N8_DAUCA Q948N8 SubName: Full=TdcA1-ORF1-ORF2 protein; Flags: Fragment; [Daucus carota (Carrot).]	2.56897e-15	NA	NA	NA	NA
snap-gi|445083899|gb|AJJZ011209542.1|-processed-gene-0.0	gi|445083899|gb|AJJZ011209542.1|	maker	gene	1	341	0	+	0	NA	NA	NA	NA	NA	NA
snap-gi|445084509|gb|AJJZ011208934.1|-processed-gene-0.0	gi|445084509|gb|AJJZ011208934.1|	maker	gene	125	643	0	-	0	gnl|BL_ORD_ID|577610 B9S9F8_RICCO B9S9F8 SubName: Full=Putative uncharacterized protein; [Ricinus communis (Castor bean).]	6.17679e-41	gnl|BL_ORD_ID|110295 3694.fgenesh4_pg.C_scaffold_329000001 (Populus trichocarpa)	4.84978e-36	NA	NA
snap-gi|445084617|gb|AJJZ011208827.1|-processed-gene-0.0	gi|445084617|gb|AJJZ011208827.1|	maker	gene	46	634	0	+	0	gnl|BL_ORD_ID|572673 B9RVA6_RICCO B9RVA6 SubName: Full=Eukaryotic translation initiation factor 3 subunit, putative; [Ricinus communis (Castor bean).]	5.92669e-69	gnl|BL_ORD_ID|1255102 29760.GSVIVG00000279001 (Vitis vinifera)	5.65809e-67	gnl|BL_ORD_ID|65712 sp|F4J5S1|CLU_ARATH Clustered mitochondria protein OS=Arabidopsis thaliana GN=FMT PE=2 SV=1	1.2057e-10
snap-gi|445084868|gb|AJJZ011208576.1|-processed-gene-0.0	gi|445084868|gb|AJJZ011208576.1|	maker	gene	32	850	0	+	0	gnl|BL_ORD_ID|352306 Q2QZI0_ORYSJ Q2QZI0 SubName: Full=Retrotransposon protein, putative, unclassified; [Oryza sativa subsp. japonica (Rice).]	1.80883e-68	gnl|BL_ORD_ID|1477495 39947.LOC_Os06g13110.1 (Oryza sativa)	1.63665e-68	gnl|BL_ORD_ID|457203 sp|P0CT40|TF29_SCHPO Transposon Tf2-9 polyprotein OS=Schizosaccharomyces pombe (strain 972 / ATCC 24843) GN=Tf2-9 PE=3 SV=1	1.36905e-19
snap-gi|445085359|gb|AJJZ011208087.1|-processed-gene-0.0	gi|445085359|gb|AJJZ011208087.1|	maker	gene	97	395	0	+	0	gnl|BL_ORD_ID|727311 A5AMB9_VITVI A5AMB9 SubName: Full=Putative uncharacterized protein; [Vitis vinifera (Grape).]	1.29132e-12	gnl|BL_ORD_ID|1261314 29760.GSVIVG00009412001 (Vitis vinifera)	5.3821e-12	NA	NA
snap-gi|445085587|gb|AJJZ011207859.1|-processed-gene-0.0	gi|445085587|gb|AJJZ011207859.1|	maker	gene	35	655	0	+	0	gnl|BL_ORD_ID|538854 B9NDN4_POPTR B9NDN4 SubName: Full=Predicted protein; [Populus trichocarpa (Western balsam poplar) (Populus balsamifera]	1.78336e-84	gnl|BL_ORD_ID|116428 3694.grail3.0487000101 (Populus trichocarpa)	6.23994e-84	gnl|BL_ORD_ID|497532 sp|Q8RY17|WAKLI_ARATH Wall-associated receptor kinase-like 22 OS=Arabidopsis thaliana GN=WAKL22 PE=2 SV=1	2.16167e-65
snap-gi|445085922|gb|AJJZ011207525.1|-processed-gene-0.0	gi|445085922|gb|AJJZ011207525.1|	maker	gene	73	743	0	+	0	NA	NA	NA	NA	NA	NA
snap-gi|445086493|gb|AJJZ011206956.1|-processed-gene-0.0	gi|445086493|gb|AJJZ011206956.1|	maker	gene	20	364	0	-	0	gnl|BL_ORD_ID|208030 Q2HW89_MEDTR Q2HW89 SubName: Full=Integrase, catalytic region; Ribonuclease H; [Medicago truncatula (Barrel medic) (Medicago tribuloides).]	1.84485e-49	gnl|BL_ORD_ID|1448668 39947.LOC_Os01g06700.1 (Oryza sativa)	1.13435e-18	NA	NA
snap-gi|445086645|gb|AJJZ011206805.1|-processed-gene-0.0	gi|445086645|gb|AJJZ011206805.1|	maker	gene	11	376	0	+	0	gnl|BL_ORD_ID|741319 A5BSK6_VITVI A5BSK6 SubName: Full=Putative uncharacterized protein; [Vitis vinifera (Grape).]	5.55724e-51	gnl|BL_ORD_ID|1275435 29760.GSVIVG00027110001 (Vitis vinifera)	3.03136e-52	NA	NA
snap-gi|445086933|gb|AJJZ011206517.1|-processed-gene-0.0	gi|445086933|gb|AJJZ011206517.1|	maker	gene	13	746	0	-	0	gnl|BL_ORD_ID|577610 B9S9F8_RICCO B9S9F8 SubName: Full=Putative uncharacterized protein; [Ricinus communis (Castor bean).]	3.79977e-58	gnl|BL_ORD_ID|105170 3694.fgenesh4_pg.C_LG_V000020 (Populus trichocarpa)	6.51532e-37	NA	NA
snap-gi|445087227|gb|AJJZ011206224.1|-processed-gene-0.0	gi|445087227|gb|AJJZ011206224.1|	maker	gene	10	408	0	-	0	gnl|BL_ORD_ID|208030 Q2HW89_MEDTR Q2HW89 SubName: Full=Integrase, catalytic region; Ribonuclease H; [Medicago truncatula (Barrel medic) (Medicago tribuloides).]	7.93599e-67	gnl|BL_ORD_ID|1448668 39947.LOC_Os01g06700.1 (Oryza sativa)	6.88476e-31	NA	NA
snap-gi|445088319|gb|AJJZ011205136.1|-processed-gene-0.0	gi|445088319|gb|AJJZ011205136.1|	maker	gene	66	464	0	-	0	NA	NA	NA	NA	NA	NA
snap-gi|445088444|gb|AJJZ011205011.1|-processed-gene-0.0	gi|445088444|gb|AJJZ011205011.1|	maker	gene	35	574	0	-	0	gnl|BL_ORD_ID|758069 D7U8A9_VITVI D7U8A9 SubName: Full=Putative uncharacterized protein; [Vitis vinifera (Grape).]	1.2174e-31	gnl|BL_ORD_ID|1278605 29760.GSVIVG00030803001 (Vitis vinifera)	2.9714e-34	NA	NA
snap-gi|445088875|gb|AJJZ011204582.1|-processed-gene-0.0	gi|445088875|gb|AJJZ011204582.1|	maker	gene	75	952	0	-	0	gnl|BL_ORD_ID|392710 Q7XVW4_ORYSJ Q7XVW4 SubName: Full=OSJNBa0065J03.7 protein; [Oryza sativa subsp. japonica (Rice).]	6.27243e-34	gnl|BL_ORD_ID|1468070 39947.LOC_Os04g22060.1 (Oryza sativa)	2.19471e-33	gnl|BL_ORD_ID|301621 sp|P20825|POL2_DROME Retrovirus-related Pol polyprotein from transposon 297 OS=Drosophila melanogaster GN=pol PE=4 SV=1	3.66211e-08
snap-gi|445088993|gb|AJJZ011204464.1|-processed-gene-0.0	gi|445088993|gb|AJJZ011204464.1|	maker	gene	19	408	0	-	0	gnl|BL_ORD_ID|198367 Q84NH7_MANES Q84NH7 SubName: Full=RCa6.1 NBS type resistance protein; Flags: Fragment; [Manihot esculenta (Cassava) (Jatropha manihot).]	1.94328e-42	gnl|BL_ORD_ID|1267515 29760.GSVIVG00017751001 (Vitis vinifera)	1.15932e-26	gnl|BL_ORD_ID|338521 sp|Q7XA39|RGA4_SOLBU Putative disease resistance protein RGA4 OS=Solanum bulbocastanum GN=RGA4 PE=2 SV=1	5.25796e-24
snap-gi|445089399|gb|AJJZ011204059.1|-processed-gene-0.0	gi|445089399|gb|AJJZ011204059.1|	maker	gene	104	508	0	-	0	gnl|BL_ORD_ID|734249 A5B781_VITVI A5B781 SubName: Full=Putative uncharacterized protein; Flags: Fragment; [Vitis vinifera (Grape).]	9.26236e-38	gnl|BL_ORD_ID|149872 3702.AT4G17450.1-P (Arabidopsis thaliana)	4.85546e-27	NA	NA
snap-gi|445089410|gb|AJJZ011204048.1|-processed-gene-0.0	gi|445089410|gb|AJJZ011204048.1|	maker	gene	7	346	0	-	0	NA	NA	NA	NA	NA	NA
snap-gi|445089462|gb|AJJZ011203997.1|-processed-gene-0.0	gi|445089462|gb|AJJZ011203997.1|	maker	gene	48	445	0	-	0	gnl|BL_ORD_ID|545190 Q0ZCC5_POPTR Q0ZCC5 SubName: Full=CCHC-type integrase; [Populus trichocarpa (Western balsam poplar) (Populus balsamifera]	2.87346e-50	gnl|BL_ORD_ID|1455887 39947.LOC_Os02g12320.1 (Oryza sativa)	6.7157e-46	gnl|BL_ORD_ID|301633 sp|P04323|POL3_DROME Retrovirus-related Pol polyprotein from transposon 17.6 OS=Drosophila melanogaster GN=pol PE=4 SV=1	1.85882e-14
snap-gi|445089503|gb|AJJZ011203956.1|-processed-gene-0.0	gi|445089503|gb|AJJZ011203956.1|	maker	gene	53	449	0	-	0	NA	NA	NA	NA	NA	NA
snap-gi|445089602|gb|AJJZ011203857.1|-processed-gene-0.0	gi|445089602|gb|AJJZ011203857.1|	maker	gene	87	785	0	+	0	NA	NA	NA	NA	NA	NA
snap-gi|445089696|gb|AJJZ011203763.1|-processed-gene-0.0	gi|445089696|gb|AJJZ011203763.1|	maker	gene	8	731	0	-	0	gnl|BL_ORD_ID|198376 Q84XG0_MANES Q84XG0 SubName: Full=NBS-LRR resistance protein RGH1; [Manihot esculenta (Cassava) (Jatropha manihot).]	5.00052e-67	gnl|BL_ORD_ID|92099 3694.eugene3.00062015 (Populus trichocarpa)	1.5967e-34	gnl|BL_ORD_ID|338516 sp|Q7XBQ9|RGA2_SOLBU Disease resistance protein RGA2 OS=Solanum bulbocastanum GN=RGA2 PE=1 SV=1	1.78258e-22
snap-gi|445089984|gb|AJJZ011203476.1|-processed-gene-0.0	gi|445089984|gb|AJJZ011203476.1|	maker	gene	8	247	0	-	0	NA	NA	gnl|BL_ORD_ID|1447308 39946.BGIOSIBSE038324 (Oryza indica)	4.47007e-08	NA	NA
snap-gi|445090882|gb|AJJZ011202581.1|-processed-gene-0.0	gi|445090882|gb|AJJZ011202581.1|	maker	gene	44	438	0	-	0	gnl|BL_ORD_ID|334878 C7J7N6_ORYSJ C7J7N6 SubName: Full=Os10g0357350 protein; [Oryza sativa subsp. japonica (Rice).]	2.25456e-21	gnl|BL_ORD_ID|1495333 39947.LOC_Os10g21350.1 (Oryza sativa)	1.54122e-19	NA	NA
snap-gi|445091081|gb|AJJZ011202383.1|-processed-gene-0.0	gi|445091081|gb|AJJZ011202383.1|	maker	gene	9	758	0	+	0	gnl|BL_ORD_ID|534498 B9N0L1_POPTR B9N0L1 SubName: Full=Predicted protein; [Populus trichocarpa (Western balsam poplar) (Populus balsamifera]	4.6149e-24	gnl|BL_ORD_ID|111300 3694.fgenesh4_pg.C_scaffold_86000113 (Populus trichocarpa)	1.61474e-23	NA	NA
snap-gi|445091239|gb|AJJZ011202225.1|-processed-gene-0.0	gi|445091239|gb|AJJZ011202225.1|	maker	gene	42	551	0	+	0	gnl|BL_ORD_ID|578455 B9SBV5_RICCO B9SBV5 SubName: Full=TMV resistance protein N, putative; [Ricinus communis (Castor bean).]	7.84184e-17	gnl|BL_ORD_ID|96989 3694.eugene3.00190907 (Populus trichocarpa)	8.5599e-09	NA	NA
snap-gi|445091326|gb|AJJZ011202138.1|-processed-gene-0.0	gi|445091326|gb|AJJZ011202138.1|	maker	gene	54	641	0	-	0	gnl|BL_ORD_ID|538911 B9NDU3_POPTR B9NDU3 SubName: Full=Predicted protein; [Populus trichocarpa (Western balsam poplar) (Populus balsamifera]	5.0268e-33	gnl|BL_ORD_ID|99767 3694.eugene3.05520002 (Populus trichocarpa)	1.75887e-32	NA	NA
snap-gi|445091717|gb|AJJZ011201749.1|-processed-gene-0.0	gi|445091717|gb|AJJZ011201749.1|	maker	gene	4	503	0	+	0	NA	NA	NA	NA	NA	NA
snap-gi|445092198|gb|AJJZ011201269.1|-processed-gene-0.0	gi|445092198|gb|AJJZ011201269.1|	maker	gene	47	355	0	+	0	gnl|BL_ORD_ID|725027 A5AFT2_VITVI A5AFT2 SubName: Full=Putative uncharacterized protein; [Vitis vinifera (Grape).]	2.5936e-41	gnl|BL_ORD_ID|1482634 39947.LOC_Os07g16010.1 (Oryza sativa)	1.4984e-36	NA	NA
snap-gi|445092213|gb|AJJZ011201254.1|-processed-gene-0.0	gi|445092213|gb|AJJZ011201254.1|	maker	gene	9	464	0	-	0	gnl|BL_ORD_ID|198375 Q84XF9_MANES Q84XF9 SubName: Full=NBS-LRR resistance protein RGH2; [Manihot esculenta (Cassava) (Jatropha manihot).]	3.66914e-49	gnl|BL_ORD_ID|92099 3694.eugene3.00062015 (Populus trichocarpa)	1.83732e-31	gnl|BL_ORD_ID|338516 sp|Q7XBQ9|RGA2_SOLBU Disease resistance protein RGA2 OS=Solanum bulbocastanum GN=RGA2 PE=1 SV=1	9.49522e-14
snap-gi|445092237|gb|AJJZ011201230.1|-processed-gene-0.0	gi|445092237|gb|AJJZ011201230.1|	maker	gene	127	477	0	-	0	gnl|BL_ORD_ID|207707 Q2HUP4_MEDTR Q2HUP4 SubName: Full=Endonuclease/exonuclease/phosphatase; [Medicago truncatula (Barrel medic) (Medicago tribuloides).]	4.03572e-40	gnl|BL_ORD_ID|1447308 39946.BGIOSIBSE038324 (Oryza indica)	2.56476e-40	gnl|BL_ORD_ID|57306 sp|O02751|CFDP2_BOVIN Craniofacial development protein 2 OS=Bos taurus GN=CFDP2 PE=1 SV=2	9.03046e-10
snap-gi|445092505|gb|AJJZ011200963.1|-processed-gene-0.0	gi|445092505|gb|AJJZ011200963.1|	maker	gene	93	705	0	-	0	NA	NA	NA	NA	NA	NA
snap-gi|445092649|gb|AJJZ011200820.1|-processed-gene-0.0	gi|445092649|gb|AJJZ011200820.1|	maker	gene	86	409	0	+	0	NA	NA	NA	NA	NA	NA
snap-gi|445092763|gb|AJJZ011200706.1|-processed-gene-0.0	gi|445092763|gb|AJJZ011200706.1|	maker	gene	206	484	0	-	0	gnl|BL_ORD_ID|759808 E0CUF1_VITVI E0CUF1 SubName: Full=Putative uncharacterized protein; [Vitis vinifera (Grape).]	3.82448e-12	gnl|BL_ORD_ID|100050 3694.eugene3.08360002 (Populus trichocarpa)	1.83931e-10	NA	NA
snap-gi|445093069|gb|AJJZ011200401.1|-processed-gene-0.0	gi|445093069|gb|AJJZ011200401.1|	maker	gene	34	273	0	+	0	gnl|BL_ORD_ID|75313 Q84KB0_CUCME Q84KB0 SubName: Full=Pol protein; [Cucumis melo subsp. melo.]	5.27934e-26	gnl|BL_ORD_ID|1500791 39947.LOC_Os11g39720.1 (Oryza sativa)	9.68513e-17	NA	NA
snap-gi|445093439|gb|AJJZ011200032.1|-processed-gene-0.0	gi|445093439|gb|AJJZ011200032.1|	maker	gene	64	749	0	+	0	NA	NA	NA	NA	NA	NA
snap-gi|445093504|gb|AJJZ011199967.1|-processed-gene-0.0	gi|445093504|gb|AJJZ011199967.1|	maker	gene	168	700	0	+	0	NA	NA	NA	NA	NA	NA
snap-gi|445093552|gb|AJJZ011199919.1|-processed-gene-0.0	gi|445093552|gb|AJJZ011199919.1|	maker	gene	68	262	0	+	0	gnl|BL_ORD_ID|743931 A5C034_VITVI A5C034 SubName: Full=Putative uncharacterized protein; [Vitis vinifera (Grape).]	4.90416e-22	gnl|BL_ORD_ID|1284600 29760.GSVIVG00038007001 (Vitis vinifera)	3.76197e-10	NA	NA
snap-gi|445093765|gb|AJJZ011199708.1|-processed-gene-0.0	gi|445093765|gb|AJJZ011199708.1|	maker	gene	76	393	0	-	0	gnl|BL_ORD_ID|567322 B9REY6_RICCO B9REY6 SubName: Full=Phosphoprotein phosphatase, putative; EC=3.1.3.16; [Ricinus communis (Castor bean).]	1.09685e-23	gnl|BL_ORD_ID|100050 3694.eugene3.08360002 (Populus trichocarpa)	1.61517e-19	NA	NA
snap-gi|445093787|gb|AJJZ011199686.1|-processed-gene-0.0	gi|445093787|gb|AJJZ011199686.1|	maker	gene	37	369	0	-	0	gnl|BL_ORD_ID|518795 B9HLE9_POPTR B9HLE9 SubName: Full=Predicted protein; [Populus trichocarpa (Western balsam poplar) (Populus balsamifera]	1.24307e-20	gnl|BL_ORD_ID|106339 3694.fgenesh4_pg.C_LG_VIII001643 (Populus trichocarpa)	4.34948e-20	NA	NA
snap-gi|445093962|gb|AJJZ011199511.1|-processed-gene-0.0	gi|445093962|gb|AJJZ011199511.1|	maker	gene	146	660	0	+	0	gnl|BL_ORD_ID|745696 A5C571_VITVI A5C571 SubName: Full=Putative uncharacterized protein; [Vitis vinifera (Grape).]	1.57391e-25	gnl|BL_ORD_ID|1269826 29760.GSVIVG00020422001 (Vitis vinifera)	3.62622e-27	gnl|BL_ORD_ID|499009 sp|Q9SZ67|WRK19_ARATH Probable WRKY transcription factor 19 OS=Arabidopsis thaliana GN=WRKY19 PE=2 SV=1	5.85118e-23
snap-gi|445094166|gb|AJJZ011199308.1|-processed-gene-0.0	gi|445094166|gb|AJJZ011199308.1|	maker	gene	24	413	0	-	0	gnl|BL_ORD_ID|647334 Q6L3Y5_SOLDE Q6L3Y5 SubName: Full=Gag-pol polyprotein, putative; [Solanum demissum (Wild potato).]	7.11322e-64	gnl|BL_ORD_ID|109086 3694.fgenesh4_pg.C_scaffold_1619000002 (Populus trichocarpa)	1.10353e-38	NA	NA
snap-gi|445094411|gb|AJJZ011199063.1|-processed-gene-0.0	gi|445094411|gb|AJJZ011199063.1|	maker	gene	14	355	0	-	0	gnl|BL_ORD_ID|545190 Q0ZCC5_POPTR Q0ZCC5 SubName: Full=CCHC-type integrase; [Populus trichocarpa (Western balsam poplar) (Populus balsamifera]	2.93602e-56	gnl|BL_ORD_ID|187075 4558.Sb08g005925.1 (Sorghum bicolor)	2.94554e-50	gnl|BL_ORD_ID|301633 sp|P04323|POL3_DROME Retrovirus-related Pol polyprotein from transposon 17.6 OS=Drosophila melanogaster GN=pol PE=4 SV=1	2.1321e-17
snap-gi|445094441|gb|AJJZ011199033.1|-processed-gene-0.0	gi|445094441|gb|AJJZ011199033.1|	maker	gene	86	470	0	+	0	gnl|BL_ORD_ID|518795 B9HLE9_POPTR B9HLE9 SubName: Full=Predicted protein; [Populus trichocarpa (Western balsam poplar) (Populus balsamifera]	1.54695e-22	gnl|BL_ORD_ID|106339 3694.fgenesh4_pg.C_LG_VIII001643 (Populus trichocarpa)	5.41275e-22	NA	NA
snap-gi|445094800|gb|AJJZ011198675.1|-processed-gene-0.0	gi|445094800|gb|AJJZ011198675.1|	maker	gene	24	359	0	-	0	NA	NA	NA	NA	NA	NA
snap-gi|445094969|gb|AJJZ011198507.1|-processed-gene-0.0	gi|445094969|gb|AJJZ011198507.1|	maker	gene	129	485	0	-	0	NA	NA	NA	NA	NA	NA
snap-gi|445094981|gb|AJJZ011198495.1|-processed-gene-0.0	gi|445094981|gb|AJJZ011198495.1|	maker	gene	15	437	0	+	0	gnl|BL_ORD_ID|398129 Q8LMG6_ORYSJ Q8LMG6 SubName: Full=Putative retroelement; SubName: Full=Retrotransposon protein, putative, unclassified; [Oryza sativa subsp. japonica (Rice).]	3.28193e-15	gnl|BL_ORD_ID|1495093 39947.LOC_Os10g18970.1 (Oryza sativa)	1.14834e-14	NA	NA
snap-gi|445095161|gb|AJJZ011198315.1|-processed-gene-0.0	gi|445095161|gb|AJJZ011198315.1|	maker	gene	32	364	0	-	0	gnl|BL_ORD_ID|208030 Q2HW89_MEDTR Q2HW89 SubName: Full=Integrase, catalytic region; Ribonuclease H; [Medicago truncatula (Barrel medic) (Medicago tribuloides).]	4.8211e-55	gnl|BL_ORD_ID|1448668 39947.LOC_Os01g06700.1 (Oryza sativa)	9.02445e-27	NA	NA
snap-gi|445095205|gb|AJJZ011198272.1|-processed-gene-0.0	gi|445095205|gb|AJJZ011198272.1|	maker	gene	105	513	0	+	0	gnl|BL_ORD_ID|518795 B9HLE9_POPTR B9HLE9 SubName: Full=Predicted protein; [Populus trichocarpa (Western balsam poplar) (Populus balsamifera]	1.47757e-17	gnl|BL_ORD_ID|98928 3694.eugene3.01700034 (Populus trichocarpa)	3.03091e-17	NA	NA
snap-gi|445095246|gb|AJJZ011198231.1|-processed-gene-0.0	gi|445095246|gb|AJJZ011198231.1|	maker	gene	33	339	0	+	0	gnl|BL_ORD_ID|726980 A5ALD8_VITVI A5ALD8 SubName: Full=Putative uncharacterized protein; [Vitis vinifera (Grape).]	4.40011e-51	gnl|BL_ORD_ID|160683 4558.Sb01g006185.1 (Sorghum bicolor)	2.41624e-33	gnl|BL_ORD_ID|220398 sp|P92519|M810_ARATH Uncharacterized mitochondrial protein AtMg00810 OS=Arabidopsis thaliana GN=AtMg00810 PE=4 SV=1	4.40076e-30
snap-gi|445095353|gb|AJJZ011198124.1|-processed-gene-0.0	gi|445095353|gb|AJJZ011198124.1|	maker	gene	170	800	0	+	0	gnl|BL_ORD_ID|577610 B9S9F8_RICCO B9S9F8 SubName: Full=Putative uncharacterized protein; [Ricinus communis (Castor bean).]	6.99151e-39	gnl|BL_ORD_ID|110295 3694.fgenesh4_pg.C_scaffold_329000001 (Populus trichocarpa)	2.77847e-38	NA	NA
snap-gi|445095466|gb|AJJZ011198011.1|-processed-gene-0.0	gi|445095466|gb|AJJZ011198011.1|	maker	gene	7	428	0	-	0	gnl|BL_ORD_ID|723227 B0FBS2_9ROSI B0FBS2 SubName: Full=Putative uncharacterized protein; [Vitis hybrid cultivar.]	3.15168e-32	gnl|BL_ORD_ID|1257861 29760.GSVIVG00003791001 (Vitis vinifera)	4.18127e-33	NA	NA
snap-gi|445095543|gb|AJJZ011197935.1|-processed-gene-0.0	gi|445095543|gb|AJJZ011197935.1|	maker	gene	76	336	0	-	0	gnl|BL_ORD_ID|740258 A5BPI7_VITVI A5BPI7 SubName: Full=Putative uncharacterized protein; [Vitis vinifera (Grape).]	2.15574e-34	gnl|BL_ORD_ID|136900 3702.AT2G07420.1-P (Arabidopsis thaliana)	9.34195e-27	gnl|BL_ORD_ID|220398 sp|P92519|M810_ARATH Uncharacterized mitochondrial protein AtMg00810 OS=Arabidopsis thaliana GN=AtMg00810 PE=4 SV=1	2.66862e-13
snap-gi|445096086|gb|AJJZ011197394.1|-processed-gene-0.0	gi|445096086|gb|AJJZ011197394.1|	maker	gene	82	515	0	-	0	gnl|BL_ORD_ID|167618 Q153Y8_HYDMC Q153Y8 SubName: Full=Polyprotein; Flags: Fragment; [Hydrangea macrophylla (Bigleaf hydrangea).]	7.58502e-52	gnl|BL_ORD_ID|1686801 67593.JGI126693 (Phytophthora sojae)	5.336e-29	gnl|BL_ORD_ID|220398 sp|P92519|M810_ARATH Uncharacterized mitochondrial protein AtMg00810 OS=Arabidopsis thaliana GN=AtMg00810 PE=4 SV=1	5.46406e-19
snap-gi|445096403|gb|AJJZ011197077.1|-processed-gene-0.0	gi|445096403|gb|AJJZ011197077.1|	maker	gene	54	410	0	+	0	gnl|BL_ORD_ID|207893 Q2HVM1_MEDTR Q2HVM1 SubName: Full=RNA-directed DNA polymerase (Reverse transcriptase); [Medicago truncatula (Barrel medic) (Medicago tribuloides).]	2.55385e-36	gnl|BL_ORD_ID|1447308 39946.BGIOSIBSE038324 (Oryza indica)	5.74458e-31	NA	NA
snap-gi|445096522|gb|AJJZ011196959.1|-processed-gene-0.0	gi|445096522|gb|AJJZ011196959.1|	maker	gene	16	251	0	-	0	NA	NA	NA	NA	NA	NA
snap-gi|445096531|gb|AJJZ011196950.1|-processed-gene-0.0	gi|445096531|gb|AJJZ011196950.1|	maker	gene	82	372	0	+	0	gnl|BL_ORD_ID|743931 A5C034_VITVI A5C034 SubName: Full=Putative uncharacterized protein; [Vitis vinifera (Grape).]	6.73937e-37	gnl|BL_ORD_ID|1274271 29760.GSVIVG00025729001 (Vitis vinifera)	4.24747e-26	NA	NA
snap-gi|445096607|gb|AJJZ011196874.1|-processed-gene-0.0	gi|445096607|gb|AJJZ011196874.1|	maker	gene	63	260	0	-	0	gnl|BL_ORD_ID|531475 B9IPK0_POPTR B9IPK0 SubName: Full=Predicted protein; [Populus trichocarpa (Western balsam poplar) (Populus balsamifera]	7.9119e-11	gnl|BL_ORD_ID|107493 3694.fgenesh4_pg.C_LG_XIX000347 (Populus trichocarpa)	2.76836e-10	NA	NA
snap-gi|445096677|gb|AJJZ011196804.1|-processed-gene-0.0	gi|445096677|gb|AJJZ011196804.1|	maker	gene	21	416	0	+	0	gnl|BL_ORD_ID|207893 Q2HVM1_MEDTR Q2HVM1 SubName: Full=RNA-directed DNA polymerase (Reverse transcriptase); [Medicago truncatula (Barrel medic) (Medicago tribuloides).]	9.54119e-15	gnl|BL_ORD_ID|1447308 39946.BGIOSIBSE038324 (Oryza indica)	4.41713e-12	NA	NA
snap-gi|445096738|gb|AJJZ011196743.1|-processed-gene-0.0	gi|445096738|gb|AJJZ011196743.1|	maker	gene	55	627	0	-	0	gnl|BL_ORD_ID|198383 Q84XH7_MANES Q84XH7 SubName: Full=RCa6; Flags: Fragment; [Manihot esculenta (Cassava) (Jatropha manihot).]	9.81128e-68	gnl|BL_ORD_ID|1276878 29760.GSVIVG00028790001 (Vitis vinifera)	5.92539e-56	gnl|BL_ORD_ID|338519 sp|Q7XA40|RGA3_SOLBU Putative disease resistance protein RGA3 OS=Solanum bulbocastanum GN=RGA3 PE=2 SV=2	5.72742e-54
snap-gi|445098353|gb|AJJZ011195134.1|-processed-gene-0.0	gi|445098353|gb|AJJZ011195134.1|	maker	gene	158	491	0	+	0	NA	NA	NA	NA	NA	NA
snap-gi|445098540|gb|AJJZ011194947.1|-processed-gene-0.0	gi|445098540|gb|AJJZ011194947.1|	maker	gene	21	437	0	-	0	gnl|BL_ORD_ID|198376 Q84XG0_MANES Q84XG0 SubName: Full=NBS-LRR resistance protein RGH1; [Manihot esculenta (Cassava) (Jatropha manihot).]	2.58618e-38	gnl|BL_ORD_ID|117797 3694.gw1.147.53.1 (Populus trichocarpa)	2.38679e-22	gnl|BL_ORD_ID|338516 sp|Q7XBQ9|RGA2_SOLBU Disease resistance protein RGA2 OS=Solanum bulbocastanum GN=RGA2 PE=1 SV=1	2.35985e-12
snap-gi|445098811|gb|AJJZ011194677.1|-processed-gene-0.0	gi|445098811|gb|AJJZ011194677.1|	maker	gene	80	493	0	+	0	gnl|BL_ORD_ID|740481 A5BQ63_VITVI A5BQ63 SubName: Full=Putative uncharacterized protein; [Vitis vinifera (Grape).]	1.97325e-25	gnl|BL_ORD_ID|1263179 29760.GSVIVG00012114001 (Vitis vinifera)	1.12259e-24	NA	NA
snap-gi|445098891|gb|AJJZ011194597.1|-processed-gene-0.0	gi|445098891|gb|AJJZ011194597.1|	maker	gene	16	519	0	-	0	gnl|BL_ORD_ID|567322 B9REY6_RICCO B9REY6 SubName: Full=Phosphoprotein phosphatase, putative; EC=3.1.3.16; [Ricinus communis (Castor bean).]	6.64529e-55	gnl|BL_ORD_ID|99505 3694.eugene3.03110007 (Populus trichocarpa)	1.21414e-50	gnl|BL_ORD_ID|103389 sp|Q9T048|DRL27_ARATH Disease resistance protein At4g27190 OS=Arabidopsis thaliana GN=At4g27190 PE=2 SV=1	8.75532e-09
snap-gi|445098972|gb|AJJZ011194517.1|-processed-gene-0.0	gi|445098972|gb|AJJZ011194517.1|	maker	gene	14	334	0	-	0	gnl|BL_ORD_ID|207707 Q2HUP4_MEDTR Q2HUP4 SubName: Full=Endonuclease/exonuclease/phosphatase; [Medicago truncatula (Barrel medic) (Medicago tribuloides).]	1.94833e-08	gnl|BL_ORD_ID|1447308 39946.BGIOSIBSE038324 (Oryza indica)	2.46636e-20	NA	NA
snap-gi|445099093|gb|AJJZ011194396.1|-processed-gene-0.0	gi|445099093|gb|AJJZ011194396.1|	maker	gene	27	656	0	+	0	gnl|BL_ORD_ID|539610 B9NG08_POPTR B9NG08 SubName: Full=Predicted protein; [Populus trichocarpa (Western balsam poplar) (Populus balsamifera]	1.96908e-72	gnl|BL_ORD_ID|108344 3694.fgenesh4_pg.C_scaffold_1155000001 (Populus trichocarpa)	6.88978e-72	gnl|BL_ORD_ID|345386 sp|Q9ZT07|RKS1_ARATH G-type lectin S-receptor-like serine/threonine-protein kinase RKS1 OS=Arabidopsis thaliana GN=RKS1 PE=3 SV=3	2.2661e-62
snap-gi|445099305|gb|AJJZ011194185.1|-processed-gene-0.0	gi|445099305|gb|AJJZ011194185.1|	maker	gene	20	358	0	-	0	gnl|BL_ORD_ID|198367 Q84NH7_MANES Q84NH7 SubName: Full=RCa6.1 NBS type resistance protein; Flags: Fragment; [Manihot esculenta (Cassava) (Jatropha manihot).]	7.37232e-42	gnl|BL_ORD_ID|1274257 29760.GSVIVG00025711001 (Vitis vinifera)	9.30313e-28	gnl|BL_ORD_ID|338519 sp|Q7XA40|RGA3_SOLBU Putative disease resistance protein RGA3 OS=Solanum bulbocastanum GN=RGA3 PE=2 SV=2	8.69555e-28
snap-gi|445099364|gb|AJJZ011194126.1|-processed-gene-0.0	gi|445099364|gb|AJJZ011194126.1|	maker	gene	50	343	0	+	0	gnl|BL_ORD_ID|647399 Q6L4B3_SOLDE Q6L4B3 SubName: Full=Polyprotein, putative; [Solanum demissum (Wild potato).]	1.68006e-44	gnl|BL_ORD_ID|1447308 39946.BGIOSIBSE038324 (Oryza indica)	1.5478e-31	NA	NA
snap-gi|445099767|gb|AJJZ011193725.1|-processed-gene-0.0	gi|445099767|gb|AJJZ011193725.1|	maker	gene	3	686	0	+	0	gnl|BL_ORD_ID|805393 B4FYQ4_MAIZE B4FYQ4 SubName: Full=Putative uncharacterized protein; [Zea mays (Maize).]	2.21241e-56	gnl|BL_ORD_ID|1477495 39947.LOC_Os06g13110.1 (Oryza sativa)	3.66054e-55	gnl|BL_ORD_ID|301621 sp|P20825|POL2_DROME Retrovirus-related Pol polyprotein from transposon 297 OS=Drosophila melanogaster GN=pol PE=4 SV=1	2.61069e-24
snap-gi|445099878|gb|AJJZ011193615.1|-processed-gene-0.0	gi|445099878|gb|AJJZ011193615.1|	maker	gene	91	601	0	-	0	gnl|BL_ORD_ID|585508 B9SX40_RICCO B9SX40 SubName: Full=Putative uncharacterized protein; [Ricinus communis (Castor bean).]	1.73866e-37	gnl|BL_ORD_ID|96903 3694.eugene3.00190623 (Populus trichocarpa)	3.89291e-34	gnl|BL_ORD_ID|499006 sp|Q9FL92|WRK16_ARATH Probable WRKY transcription factor 16 OS=Arabidopsis thaliana GN=WRKY16 PE=2 SV=1	1.58262e-25
snap-gi|445100360|gb|AJJZ011193135.1|-processed-gene-0.0	gi|445100360|gb|AJJZ011193135.1|	maker	gene	22	539	0	+	0	NA	NA	NA	NA	NA	NA
snap-gi|445100387|gb|AJJZ011193108.1|-processed-gene-0.0	gi|445100387|gb|AJJZ011193108.1|	maker	gene	22	724	0	-	0	gnl|BL_ORD_ID|541365 B9P4U9_POPTR B9P4U9 SubName: Full=Cc-nbs-lrr resistance protein; [Populus trichocarpa (Western balsam poplar) (Populus balsamifera]	3.56811e-48	gnl|BL_ORD_ID|100050 3694.eugene3.08360002 (Populus trichocarpa)	1.26082e-47	gnl|BL_ORD_ID|386665 sp|Q42484|RPS2_ARATH Disease resistance protein RPS2 OS=Arabidopsis thaliana GN=RPS2 PE=1 SV=1	5.11244e-09
snap-gi|445100485|gb|AJJZ011193010.1|-processed-gene-0.0	gi|445100485|gb|AJJZ011193010.1|	maker	gene	169	624	0	-	0	gnl|BL_ORD_ID|577612 B9S9G0_RICCO B9S9G0 SubName: Full=Disease resistance protein RPS5, putative; [Ricinus communis (Castor bean).]	1.36702e-44	gnl|BL_ORD_ID|110295 3694.fgenesh4_pg.C_scaffold_329000001 (Populus trichocarpa)	5.47958e-38	NA	NA
snap-gi|445100505|gb|AJJZ011192991.1|-processed-gene-0.0	gi|445100505|gb|AJJZ011192991.1|	maker	gene	42	353	0	-	0	gnl|BL_ORD_ID|207707 Q2HUP4_MEDTR Q2HUP4 SubName: Full=Endonuclease/exonuclease/phosphatase; [Medicago truncatula (Barrel medic) (Medicago tribuloides).]	7.88878e-11	gnl|BL_ORD_ID|1447308 39946.BGIOSIBSE038324 (Oryza indica)	3.32078e-26	NA	NA
snap-gi|445100587|gb|AJJZ011192909.1|-processed-gene-0.0	gi|445100587|gb|AJJZ011192909.1|	maker	gene	92	433	0	+	0	gnl|BL_ORD_ID|647271 Q6L3Q0_SOLDE Q6L3Q0 SubName: Full=Polyprotein, putative; [Solanum demissum (Wild potato).]	1.53273e-24	gnl|BL_ORD_ID|1266923 29760.GSVIVG00016976001 (Vitis vinifera)	6.54596e-10	NA	NA
snap-gi|445100694|gb|AJJZ011192802.1|-processed-gene-0.0	gi|445100694|gb|AJJZ011192802.1|	maker	gene	27	500	0	-	0	gnl|BL_ORD_ID|734249 A5B781_VITVI A5B781 SubName: Full=Putative uncharacterized protein; Flags: Fragment; [Vitis vinifera (Grape).]	2.54887e-45	gnl|BL_ORD_ID|149872 3702.AT4G17450.1-P (Arabidopsis thaliana)	5.69938e-36	NA	NA
snap-gi|445100776|gb|AJJZ011192721.1|-processed-gene-0.0	gi|445100776|gb|AJJZ011192721.1|	maker	gene	142	677	0	+	0	gnl|BL_ORD_ID|398129 Q8LMG6_ORYSJ Q8LMG6 SubName: Full=Putative retroelement; SubName: Full=Retrotransposon protein, putative, unclassified; [Oryza sativa subsp. japonica (Rice).]	1.00664e-20	gnl|BL_ORD_ID|1495093 39947.LOC_Os10g18970.1 (Oryza sativa)	3.52222e-20	NA	NA
snap-gi|445100871|gb|AJJZ011192626.1|-processed-gene-0.0	gi|445100871|gb|AJJZ011192626.1|	maker	gene	213	675	0	+	0	gnl|BL_ORD_ID|647193 Q6F2D6_SOLDE Q6F2D6 SubName: Full=Putative polyprotein, identical; [Solanum demissum (Wild potato).]	2.03562e-68	gnl|BL_ORD_ID|137230 3702.AT2G11430.1-P (Arabidopsis thaliana)	2.50746e-63	gnl|BL_ORD_ID|301633 sp|P04323|POL3_DROME Retrovirus-related Pol polyprotein from transposon 17.6 OS=Drosophila melanogaster GN=pol PE=4 SV=1	1.14457e-30
snap-gi|445100923|gb|AJJZ011192575.1|-processed-gene-0.0	gi|445100923|gb|AJJZ011192575.1|	maker	gene	87	392	0	-	0	gnl|BL_ORD_ID|198375 Q84XF9_MANES Q84XF9 SubName: Full=NBS-LRR resistance protein RGH2; [Manihot esculenta (Cassava) (Jatropha manihot).]	5.66517e-38	gnl|BL_ORD_ID|92101 3694.eugene3.00062019 (Populus trichocarpa)	1.85427e-21	gnl|BL_ORD_ID|338521 sp|Q7XA39|RGA4_SOLBU Putative disease resistance protein RGA4 OS=Solanum bulbocastanum GN=RGA4 PE=2 SV=1	1.05412e-11
snap-gi|445101140|gb|AJJZ011192358.1|-processed-gene-0.0	gi|445101140|gb|AJJZ011192358.1|	maker	gene	29	277	0	-	0	gnl|BL_ORD_ID|581724 B9SL89_RICCO B9SL89 SubName: Full=Disease resistance protein RGA2, putative; EC=3.1.3.16; [Ricinus communis (Castor bean).]	4.59897e-19	NA	NA	NA	NA
snap-gi|445101205|gb|AJJZ011192294.1|-processed-gene-0.0	gi|445101205|gb|AJJZ011192294.1|	maker	gene	97	725	0	-	0	gnl|BL_ORD_ID|791 Q2MKJ9_BAMGL Q2MKJ9 SubName: Full=Gag-pol polyprotein; Flags: Fragment; [Bambusa glaucescens (Hedge bamboo) (Bambusa multiplex).]	2.52356e-46	gnl|BL_ORD_ID|148593 3702.AT4G07668.1-P (Arabidopsis thaliana)	2.4385e-43	gnl|BL_ORD_ID|534733 sp|Q7LHG5|YI31B_YEAST Transposon Ty3-I Gag-Pol polyprotein OS=Saccharomyces cerevisiae (strain ATCC 204508 / S288c) GN=TY3B-I PE=3 SV=2	1.1739e-17
snap-gi|445101552|gb|AJJZ011191948.1|-processed-gene-0.0	gi|445101552|gb|AJJZ011191948.1|	maker	gene	142	767	0	+	0	gnl|BL_ORD_ID|567322 B9REY6_RICCO B9REY6 SubName: Full=Phosphoprotein phosphatase, putative; EC=3.1.3.16; [Ricinus communis (Castor bean).]	1.74719e-25	gnl|BL_ORD_ID|110295 3694.fgenesh4_pg.C_scaffold_329000001 (Populus trichocarpa)	1.12073e-22	NA	NA
snap-gi|445101688|gb|AJJZ011191813.1|-processed-gene-0.0	gi|445101688|gb|AJJZ011191813.1|	maker	gene	20	443	0	-	0	gnl|BL_ORD_ID|647271 Q6L3Q0_SOLDE Q6L3Q0 SubName: Full=Polyprotein, putative; [Solanum demissum (Wild potato).]	1.49324e-30	gnl|BL_ORD_ID|145378 3702.AT3G43955.1-P (Arabidopsis thaliana)	8.15674e-17	NA	NA
snap-gi|445102065|gb|AJJZ011191438.1|-processed-gene-0.0	gi|445102065|gb|AJJZ011191438.1|	maker	gene	87	456	0	+	0	gnl|BL_ORD_ID|567775 B9RG89_RICCO B9RG89 SubName: Full=Serine-threonine protein kinase, plant-type, putative; EC=1.3.1.74; [Ricinus communis (Castor bean).]	1.19385e-28	gnl|BL_ORD_ID|103225 3694.fgenesh4_pg.C_LG_I000258 (Populus trichocarpa)	6.76169e-24	NA	NA
snap-gi|445102143|gb|AJJZ011191360.1|-processed-gene-0.0	gi|445102143|gb|AJJZ011191360.1|	maker	gene	66	512	0	+	0	gnl|BL_ORD_ID|571662 B9RSE1_RICCO B9RSE1 SubName: Full=Putative uncharacterized protein; [Ricinus communis (Castor bean).]	8.85305e-18	gnl|BL_ORD_ID|106339 3694.fgenesh4_pg.C_LG_VIII001643 (Populus trichocarpa)	7.47075e-16	NA	NA
snap-gi|445102485|gb|AJJZ011191019.1|-processed-gene-0.0	gi|445102485|gb|AJJZ011191019.1|	maker	gene	88	328	0	+	0	NA	NA	NA	NA	NA	NA
snap-gi|445102820|gb|AJJZ011190686.1|-processed-gene-0.0	gi|445102820|gb|AJJZ011190686.1|	maker	gene	16	303	0	-	0	gnl|BL_ORD_ID|577612 B9S9G0_RICCO B9S9G0 SubName: Full=Disease resistance protein RPS5, putative; [Ricinus communis (Castor bean).]	2.76945e-16	NA	NA	NA	NA
snap-gi|445103081|gb|AJJZ011190426.1|-processed-gene-0.0	gi|445103081|gb|AJJZ011190426.1|	maker	gene	77	610	0	+	0	gnl|BL_ORD_ID|74605 E5GB72_CUCME E5GB72 SubName: Full=Ty3-gypsy retrotransposon protein; [Cucumis melo subsp. melo.]	1.19116e-15	gnl|BL_ORD_ID|1495093 39947.LOC_Os10g18970.1 (Oryza sativa)	1.15866e-14	NA	NA
snap-gi|445103169|gb|AJJZ011190338.1|-processed-gene-0.0	gi|445103169|gb|AJJZ011190338.1|	maker	gene	101	295	0	+	0	gnl|BL_ORD_ID|730751 A5AX70_VITVI A5AX70 SubName: Full=Putative uncharacterized protein; [Vitis vinifera (Grape).]	7.20905e-22	gnl|BL_ORD_ID|1284600 29760.GSVIVG00038007001 (Vitis vinifera)	4.83701e-10	NA	NA
snap-gi|445103186|gb|AJJZ011190321.1|-processed-gene-0.0	gi|445103186|gb|AJJZ011190321.1|	maker	gene	155	540	0	-	0	gnl|BL_ORD_ID|527461 B9ICH7_POPTR B9ICH7 SubName: Full=Predicted protein; Flags: Fragment; [Populus trichocarpa (Western balsam poplar) (Populus balsamifera]	4.32835e-31	gnl|BL_ORD_ID|107720 3694.fgenesh4_pg.C_LG_XV000879 (Populus trichocarpa)	1.51448e-30	gnl|BL_ORD_ID|338516 sp|Q7XBQ9|RGA2_SOLBU Disease resistance protein RGA2 OS=Solanum bulbocastanum GN=RGA2 PE=1 SV=1	1.08301e-10
snap-gi|445103355|gb|AJJZ011190153.1|-processed-gene-0.0	gi|445103355|gb|AJJZ011190153.1|	maker	gene	205	387	0	-	0	NA	NA	NA	NA	NA	NA
snap-gi|445103403|gb|AJJZ011190105.1|-processed-gene-0.0	gi|445103403|gb|AJJZ011190105.1|	maker	gene	200	781	0	+	0	gnl|BL_ORD_ID|737677 A5BH36_VITVI A5BH36 SubName: Full=Putative uncharacterized protein; [Vitis vinifera (Grape).]	1.68144e-50	gnl|BL_ORD_ID|100050 3694.eugene3.08360002 (Populus trichocarpa)	6.20443e-49	NA	NA
snap-gi|445103408|gb|AJJZ011190100.1|-processed-gene-0.0	gi|445103408|gb|AJJZ011190100.1|	maker	gene	23	422	0	-	0	gnl|BL_ORD_ID|207893 Q2HVM1_MEDTR Q2HVM1 SubName: Full=RNA-directed DNA polymerase (Reverse transcriptase); [Medicago truncatula (Barrel medic) (Medicago tribuloides).]	8.39954e-18	gnl|BL_ORD_ID|1447308 39946.BGIOSIBSE038324 (Oryza indica)	2.19098e-14	NA	NA
snap-gi|445103414|gb|AJJZ011190094.1|-processed-gene-0.0	gi|445103414|gb|AJJZ011190094.1|	maker	gene	25	603	0	-	0	gnl|BL_ORD_ID|208030 Q2HW89_MEDTR Q2HW89 SubName: Full=Integrase, catalytic region; Ribonuclease H; [Medicago truncatula (Barrel medic) (Medicago tribuloides).]	2.59744e-97	gnl|BL_ORD_ID|1448668 39947.LOC_Os01g06700.1 (Oryza sativa)	1.6259e-41	NA	NA
snap-gi|445103481|gb|AJJZ011190027.1|-processed-gene-0.1	gi|445103481|gb|AJJZ011190027.1|	maker	gene	363	3130	0	-	0	gnl|BL_ORD_ID|576697 B9S6U4_RICCO B9S6U4 SubName: Full=Dihydrodipicolinate synthase, putative; EC=4.2.1.52; [Ricinus communis (Castor bean).]	0	gnl|BL_ORD_ID|86110 3694.estExt_fgenesh4_pg.C_LG_II1351 (Populus trichocarpa)	0	gnl|BL_ORD_ID|86042 sp|Q9FVC8|DAPA2_ARATH 4-hydroxy-tetrahydrodipicolinate synthase 2, chloroplastic OS=Arabidopsis thaliana GN=DHDPS2 PE=1 SV=2	0
snap-gi|445103483|gb|AJJZ011190025.1|-processed-gene-0.0	gi|445103483|gb|AJJZ011190025.1|	maker	gene	903	2342	0	+	0	gnl|BL_ORD_ID|576700 B9S6U7_RICCO B9S6U7 SubName: Full=Putative uncharacterized protein; [Ricinus communis (Castor bean).]	2.12261e-36	gnl|BL_ORD_ID|118680 3694.gw1.256.25.1 (Populus trichocarpa)	8.67763e-35	NA	NA
snap-gi|445103484|gb|AJJZ011190024.1|-processed-gene-0.1	gi|445103484|gb|AJJZ011190024.1|	maker	gene	1926	4762	0	+	0	gnl|BL_ORD_ID|538161 B9NBJ9_POPTR B9NBJ9 SubName: Full=Predicted protein; [Populus trichocarpa (Western balsam poplar) (Populus balsamifera]	5.06368e-176	gnl|BL_ORD_ID|118680 3694.gw1.256.25.1 (Populus trichocarpa)	1.7317e-175	gnl|BL_ORD_ID|328442 sp|Q9V8W3|RABEP_DROME Rab proteins geranylgeranyltransferase component A OS=Drosophila melanogaster GN=Rep PE=2 SV=1	1.9966e-36
snap-gi|445103486|gb|AJJZ011190022.1|-processed-gene-0.0	gi|445103486|gb|AJJZ011190022.1|	maker	gene	415	5041	0	+	0	NA	NA	NA	NA	NA	NA
snap-gi|445103487|gb|AJJZ011190021.1|-processed-gene-0.0	gi|445103487|gb|AJJZ011190021.1|	maker	gene	332	1722	0	-	0	gnl|BL_ORD_ID|513719 B9H672_POPTR B9H672 SubName: Full=High mobility group family; [Populus trichocarpa (Western balsam poplar) (Populus balsamifera]	1.44544e-43	gnl|BL_ORD_ID|86554 3694.estExt_fgenesh4_pg.C_LG_V0410 (Populus trichocarpa)	5.3295e-43	gnl|BL_ORD_ID|173529 sp|P40619|HMGL_IPONI HMG1/2-like protein OS=Ipomoea nil PE=2 SV=1	7.05543e-36
snap-gi|445103488|gb|AJJZ011190020.1|-processed-gene-0.1	gi|445103488|gb|AJJZ011190020.1|	maker	gene	363	5740	0	-	0	gnl|BL_ORD_ID|576706 B9S6V3_RICCO B9S6V3 SubName: Full=Putative uncharacterized protein; [Ricinus communis (Castor bean).]	0	gnl|BL_ORD_ID|91236 3694.eugene3.00050400 (Populus trichocarpa)	0	NA	NA
snap-gi|445103488|gb|AJJZ011190020.1|-processed-gene-0.2	gi|445103488|gb|AJJZ011190020.1|	maker	gene	8598	12480	0	-	0	gnl|BL_ORD_ID|576704 B9S6V1_RICCO B9S6V1 SubName: Full=ATP binding protein, putative; [Ricinus communis (Castor bean).]	3.18652e-101	gnl|BL_ORD_ID|83271 3694.estExt_Genewise1_v1.C_70080002 (Populus trichocarpa)	4.06094e-97	gnl|BL_ORD_ID|268549 sp|Q9BSD7|NTPCR_HUMAN Cancer-related nucleoside-triphosphatase OS=Homo sapiens GN=NTPCR PE=1 SV=1	5.06584e-33
snap-gi|445103489|gb|AJJZ011190019.1|-processed-gene-0.0	gi|445103489|gb|AJJZ011190019.1|	maker	gene	193	3295	0	-	0	gnl|BL_ORD_ID|513723 B9H676_POPTR B9H676 SubName: Full=Predicted protein; [Populus trichocarpa (Western balsam poplar) (Populus balsamifera]	3.41262e-132	gnl|BL_ORD_ID|114461 3694.grail3.0026036101 (Populus trichocarpa)	1.19407e-131	gnl|BL_ORD_ID|498950 sp|O81788|WOX13_ARATH WUSCHEL-related homeobox 13 OS=Arabidopsis thaliana GN=WOX13 PE=2 SV=1	1.6999e-95
snap-gi|445103490|gb|AJJZ011190018.1|-processed-gene-0.0	gi|445103490|gb|AJJZ011190018.1|	maker	gene	6910	10751	0	+	0	gnl|BL_ORD_ID|576710 B9S6V7_RICCO B9S6V7 SubName: Full=Srpk, putative; EC=2.7.12.1; [Ricinus communis (Castor bean).]	0	gnl|BL_ORD_ID|105234 3694.fgenesh4_pg.C_LG_V000420 (Populus trichocarpa)	0	gnl|BL_ORD_ID|432977 sp|Q45FA5|SRPK_PHYPO Serine/threonine-protein kinase SRPK OS=Physarum polycephalum PE=1 SV=1	9.32369e-108
snap-gi|445103490|gb|AJJZ011190018.1|-processed-gene-0.1	gi|445103490|gb|AJJZ011190018.1|	maker	gene	37	4301	0	-	0	gnl|BL_ORD_ID|513727 B9H680_POPTR B9H680 SubName: Full=Predicted protein; [Populus trichocarpa (Western balsam poplar) (Populus balsamifera]	0	gnl|BL_ORD_ID|91238 3694.eugene3.00050406 (Populus trichocarpa)	0	gnl|BL_ORD_ID|534609 sp|Q9HGL2|YHLA_SCHPO Uncharacterized calcium-binding protein C800.10c OS=Schizosaccharomyces pombe (strain 972 / ATCC 24843) GN=SPBC800.10c PE=4 SV=1	1.31042e-13
snap-gi|445103492|gb|AJJZ011190016.1|-processed-gene-0.0	gi|445103492|gb|AJJZ011190016.1|	maker	gene	634	3749	0	+	0	gnl|BL_ORD_ID|576715 B9S6W2_RICCO B9S6W2 SubName: Full=Protein phosphatase 2c, putative; EC=3.1.3.16; [Ricinus communis (Castor bean).]	0	gnl|BL_ORD_ID|104411 3694.fgenesh4_pg.C_LG_III000704 (Populus trichocarpa)	0	gnl|BL_ORD_ID|281295 sp|Q9SD02|P2C47_ARATH Probable protein phosphatase 2C 47 OS=Arabidopsis thaliana GN=At3g51470 PE=1 SV=1	2.45847e-180
snap-gi|445103493|gb|AJJZ011190015.1|-processed-gene-0.1	gi|445103493|gb|AJJZ011190015.1|	maker	gene	1212	2371	0	-	0	gnl|BL_ORD_ID|197386 A4GU97_9ROSA A4GU97 RecName: Full=Glutamate receptor; [Malus hupehensis.]	4.39918e-99	gnl|BL_ORD_ID|1268872 29760.GSVIVG00019331001 (Vitis vinifera)	2.45589e-97	gnl|BL_ORD_ID|150536 sp|Q84W41|GLR36_ARATH Glutamate receptor 3.6 OS=Arabidopsis thaliana GN=GLR3.6 PE=2 SV=1	6.90688e-87
snap-gi|445103494|gb|AJJZ011190014.1|-processed-gene-0.0	gi|445103494|gb|AJJZ011190014.1|	maker	gene	679	1967	0	-	0	gnl|BL_ORD_ID|750728 D7SWB7_VITVI D7SWB7 RecName: Full=Glutamate receptor; [Vitis vinifera (Grape).]	5.63412e-110	gnl|BL_ORD_ID|1268872 29760.GSVIVG00019331001 (Vitis vinifera)	1.62617e-109	gnl|BL_ORD_ID|150536 sp|Q84W41|GLR36_ARATH Glutamate receptor 3.6 OS=Arabidopsis thaliana GN=GLR3.6 PE=2 SV=1	3.81986e-98
snap-gi|445103495|gb|AJJZ011190013.1|-processed-gene-0.0	gi|445103495|gb|AJJZ011190013.1|	maker	gene	1502	7277	0	+	0	gnl|BL_ORD_ID|576721 B9S6W8_RICCO B9S6W8 SubName: Full=Kinase, putative; EC=2.7.11.1; [Ricinus communis (Castor bean).]	0	gnl|BL_ORD_ID|122257 3694.gw1.III.709.1 (Populus trichocarpa)	0	gnl|BL_ORD_ID|190462 sp|Q9C5S2|IRE1A_ARATH Serine/threonine-protein kinase/endoribonuclease IRE1a OS=Arabidopsis thaliana GN=IRE1A PE=1 SV=1	0
snap-gi|445103498|gb|AJJZ011190010.1|-processed-gene-0.0	gi|445103498|gb|AJJZ011190010.1|	maker	gene	3289	5641	0	+	0	gnl|BL_ORD_ID|517332 B9HH24_POPTR B9HH24 SubName: Full=Predicted protein; [Populus trichocarpa (Western balsam poplar) (Populus balsamifera]	2.85771e-46	gnl|BL_ORD_ID|86852 3694.estExt_fgenesh4_pg.C_LG_VII0810 (Populus trichocarpa)	9.99906e-46	NA	NA
snap-gi|445103502|gb|AJJZ011190006.1|-processed-gene-0.0	gi|445103502|gb|AJJZ011190006.1|	maker	gene	245	2378	0	+	0	gnl|BL_ORD_ID|587415 B9T2K5_RICCO B9T2K5 SubName: Full=Putative uncharacterized protein; [Ricinus communis (Castor bean).]	2.59725e-155	gnl|BL_ORD_ID|88156 3694.estExt_fgenesh4_pm.C_LG_II0805 (Populus trichocarpa)	7.93997e-140	NA	NA
snap-gi|445103503|gb|AJJZ011190005.1|-processed-gene-0.0	gi|445103503|gb|AJJZ011190005.1|	maker	gene	42	2437	0	+	0	gnl|BL_ORD_ID|587419 B9T2K9_RICCO B9T2K9 SubName: Full=Translation initiation factor, putative; [Ricinus communis (Castor bean).]	5.269e-149	gnl|BL_ORD_ID|1268859 29760.GSVIVG00019318001 (Vitis vinifera)	4.15621e-145	gnl|BL_ORD_ID|184997 sp|Q9M060|IF62_ARATH Eukaryotic translation initiation factor 6-2 OS=Arabidopsis thaliana GN=EIF6-2 PE=2 SV=1	8.30349e-141
snap-gi|445103506|gb|AJJZ011190002.1|-processed-gene-0.0	gi|445103506|gb|AJJZ011190002.1|	maker	gene	447	4241	0	+	0	gnl|BL_ORD_ID|587417 B9T2K7_RICCO B9T2K7 SubName: Full=Leucine-rich repeat-containing protein, putative; EC=3.1.3.16; [Ricinus communis (Castor bean).]	0	gnl|BL_ORD_ID|124305 3694.gw1.VII.2732.1 (Populus trichocarpa)	0	gnl|BL_ORD_ID|297116 sp|Q9SVW8|PIRL4_ARATH Plant intracellular Ras-group-related LRR protein 4 OS=Arabidopsis thaliana GN=PIRL4 PE=1 SV=1	0
snap-gi|445103509|gb|AJJZ011189999.1|-processed-gene-0.0	gi|445103509|gb|AJJZ011189999.1|	maker	gene	412	3800	0	+	0	gnl|BL_ORD_ID|587424 B9T2L4_RICCO B9T2L4 SubName: Full=Zinc finger protein, putative; [Ricinus communis (Castor bean).]	2.02196e-58	gnl|BL_ORD_ID|113866 3694.grail3.0014029801 (Populus trichocarpa)	9.17618e-49	NA	NA
snap-gi|445103509|gb|AJJZ011189999.1|-processed-gene-0.1	gi|445103509|gb|AJJZ011189999.1|	maker	gene	4382	7648	0	+	0	gnl|BL_ORD_ID|587422 B9T2L2_RICCO B9T2L2 SubName: Full=DNA binding protein, putative; [Ricinus communis (Castor bean).]	2.304e-118	gnl|BL_ORD_ID|1257179 29760.GSVIVG00002932001 (Vitis vinifera)	3.09889e-79	NA	NA
snap-gi|445103509|gb|AJJZ011189999.1|-processed-gene-0.2	gi|445103509|gb|AJJZ011189999.1|	maker	gene	8196	9987	0	-	0	gnl|BL_ORD_ID|579409 B9SEL3_RICCO B9SEL3 SubName: Full=Transcription initiation factor ia, putative; [Ricinus communis (Castor bean).]	1.16793e-96	gnl|BL_ORD_ID|123491 3694.gw1.V.3541.1 (Populus trichocarpa)	9.4701e-92	NA	NA
snap-gi|445103511|gb|AJJZ011189997.1|-processed-gene-0.0	gi|445103511|gb|AJJZ011189997.1|	maker	gene	3605	4121	0	+	0	gnl|BL_ORD_ID|777729 Q850H3_VITVI Q850H3 SubName: Full=Gag-pol polyprotein; Flags: Fragment; [Vitis vinifera (Grape).]	1.42256e-29	gnl|BL_ORD_ID|1271896 29760.GSVIVG00022895001 (Vitis vinifera)	7.03545e-29	NA	NA
snap-gi|445103516|gb|AJJZ011189992.1|-processed-gene-0.1	gi|445103516|gb|AJJZ011189992.1|	maker	gene	1588	4723	0	+	0	gnl|BL_ORD_ID|583483 B9SRA7_RICCO B9SRA7 SubName: Full=Transcription factor, putative; [Ricinus communis (Castor bean).]	1.48006e-100	gnl|BL_ORD_ID|1259071 29760.GSVIVG00005994001 (Vitis vinifera)	1.88974e-96	gnl|BL_ORD_ID|21786 sp|Q940Y3|ARID3_ARATH AT-rich interactive domain-containing protein 3 OS=Arabidopsis thaliana GN=ARID3 PE=1 SV=1	6.33243e-76
snap-gi|445103661|gb|AJJZ011189848.1|-processed-gene-0.0	gi|445103661|gb|AJJZ011189848.1|	maker	gene	166	696	0	+	0	gnl|BL_ORD_ID|198376 Q84XG0_MANES Q84XG0 SubName: Full=NBS-LRR resistance protein RGH1; [Manihot esculenta (Cassava) (Jatropha manihot).]	1.20595e-36	gnl|BL_ORD_ID|92099 3694.eugene3.00062015 (Populus trichocarpa)	4.78281e-16	NA	NA
snap-gi|445103875|gb|AJJZ011189635.1|-processed-gene-0.0	gi|445103875|gb|AJJZ011189635.1|	maker	gene	13	367	0	-	0	gnl|BL_ORD_ID|527461 B9ICH7_POPTR B9ICH7 SubName: Full=Predicted protein; Flags: Fragment; [Populus trichocarpa (Western balsam poplar) (Populus balsamifera]	5.67742e-31	gnl|BL_ORD_ID|107720 3694.fgenesh4_pg.C_LG_XV000879 (Populus trichocarpa)	1.98652e-30	gnl|BL_ORD_ID|338516 sp|Q7XBQ9|RGA2_SOLBU Disease resistance protein RGA2 OS=Solanum bulbocastanum GN=RGA2 PE=1 SV=1	4.91987e-10
snap-gi|445104079|gb|AJJZ011189432.1|-processed-gene-0.0	gi|445104079|gb|AJJZ011189432.1|	maker	gene	57	899	0	+	0	gnl|BL_ORD_ID|336334 Q0D652_ORYSJ Q0D652 SubName: Full=Os07g0510800 protein; [Oryza sativa subsp. japonica (Rice).]	2.13487e-118	gnl|BL_ORD_ID|1484124 39947.LOC_Os07g32650.1 (Oryza sativa)	7.46986e-118	gnl|BL_ORD_ID|301621 sp|P20825|POL2_DROME Retrovirus-related Pol polyprotein from transposon 297 OS=Drosophila melanogaster GN=pol PE=4 SV=1	7.40419e-75
snap-gi|445104167|gb|AJJZ011189344.1|-processed-gene-0.0	gi|445104167|gb|AJJZ011189344.1|	maker	gene	7	459	0	-	0	gnl|BL_ORD_ID|581724 B9SL89_RICCO B9SL89 SubName: Full=Disease resistance protein RGA2, putative; EC=3.1.3.16; [Ricinus communis (Castor bean).]	6.61898e-45	gnl|BL_ORD_ID|1256475 29760.GSVIVG00002054001 (Vitis vinifera)	3.05461e-33	gnl|BL_ORD_ID|338512 sp|Q7XA42|RGA1_SOLBU Putative disease resistance protein RGA1 OS=Solanum bulbocastanum GN=RGA1 PE=2 SV=2	8.03136e-23
snap-gi|445104218|gb|AJJZ011189293.1|-processed-gene-0.0	gi|445104218|gb|AJJZ011189293.1|	maker	gene	290	544	0	+	0	gnl|BL_ORD_ID|207707 Q2HUP4_MEDTR Q2HUP4 SubName: Full=Endonuclease/exonuclease/phosphatase; [Medicago truncatula (Barrel medic) (Medicago tribuloides).]	3.66563e-10	gnl|BL_ORD_ID|1447308 39946.BGIOSIBSE038324 (Oryza indica)	9.89729e-29	NA	NA
snap-gi|445104300|gb|AJJZ011189211.1|-processed-gene-0.0	gi|445104300|gb|AJJZ011189211.1|	maker	gene	167	441	0	+	0	gnl|BL_ORD_ID|733246 A5B4C0_VITVI A5B4C0 SubName: Full=Putative uncharacterized protein; [Vitis vinifera (Grape).]	1.8744e-34	gnl|BL_ORD_ID|1502009 39947.LOC_Os12g05290.1 (Oryza sativa)	5.86217e-18	gnl|BL_ORD_ID|302071 sp|P10978|POLX_TOBAC Retrovirus-related Pol polyprotein from transposon TNT 1-94 OS=Nicotiana tabacum PE=2 SV=1	1.43735e-10
snap-gi|445104419|gb|AJJZ011189093.1|-processed-gene-0.0	gi|445104419|gb|AJJZ011189093.1|	maker	gene	91	774	0	-	0	gnl|BL_ORD_ID|572673 B9RVA6_RICCO B9RVA6 SubName: Full=Eukaryotic translation initiation factor 3 subunit, putative; [Ricinus communis (Castor bean).]	1.96996e-53	gnl|BL_ORD_ID|1255103 29760.GSVIVG00000280001 (Vitis vinifera)	4.59547e-45	gnl|BL_ORD_ID|65712 sp|F4J5S1|CLU_ARATH Clustered mitochondria protein OS=Arabidopsis thaliana GN=FMT PE=2 SV=1	2.01595e-07
snap-gi|445104695|gb|AJJZ011188817.1|-processed-gene-0.0	gi|445104695|gb|AJJZ011188817.1|	maker	gene	40	541	0	+	0	gnl|BL_ORD_ID|567322 B9REY6_RICCO B9REY6 SubName: Full=Phosphoprotein phosphatase, putative; EC=3.1.3.16; [Ricinus communis (Castor bean).]	4.24651e-44	gnl|BL_ORD_ID|100050 3694.eugene3.08360002 (Populus trichocarpa)	1.25588e-42	NA	NA
snap-gi|445104738|gb|AJJZ011188774.1|-processed-gene-0.0	gi|445104738|gb|AJJZ011188774.1|	maker	gene	98	385	0	-	0	gnl|BL_ORD_ID|585035 B9SVR4_RICCO B9SVR4 SubName: Full=Putative uncharacterized protein; [Ricinus communis (Castor bean).]	6.19619e-10	gnl|BL_ORD_ID|132023 3702.AT1G35380.1-P (Arabidopsis thaliana)	1.30112e-09	NA	NA
snap-gi|445104787|gb|AJJZ011188725.1|-processed-gene-0.0	gi|445104787|gb|AJJZ011188725.1|	maker	gene	45	605	0	-	0	NA	NA	NA	NA	NA	NA
snap-gi|445104835|gb|AJJZ011188677.1|-processed-gene-0.0	gi|445104835|gb|AJJZ011188677.1|	maker	gene	22	728	0	-	0	gnl|BL_ORD_ID|572675 B9RVA8_RICCO B9RVA8 SubName: Full=Receptor-kinase, putative; EC=1.3.1.74; EC=2.7.10.2; [Ricinus communis (Castor bean).]	1.91696e-78	gnl|BL_ORD_ID|1260517 29760.GSVIVG00008153001 (Vitis vinifera)	9.27057e-75	gnl|BL_ORD_ID|375721 sp|Q9SHI3|RLP2_ARATH Receptor-like protein 2 OS=Arabidopsis thaliana GN=RLP2 PE=2 SV=1	1.11398e-27
snap-gi|445104875|gb|AJJZ011188638.1|-processed-gene-0.0	gi|445104875|gb|AJJZ011188638.1|	maker	gene	5	424	0	-	0	gnl|BL_ORD_ID|531475 B9IPK0_POPTR B9IPK0 SubName: Full=Predicted protein; [Populus trichocarpa (Western balsam poplar) (Populus balsamifera]	6.93053e-32	gnl|BL_ORD_ID|107493 3694.fgenesh4_pg.C_LG_XIX000347 (Populus trichocarpa)	2.42498e-31	NA	NA
snap-gi|445104929|gb|AJJZ011188584.1|-processed-gene-0.0	gi|445104929|gb|AJJZ011188584.1|	maker	gene	78	456	0	-	0	gnl|BL_ORD_ID|745009 A5C375_VITVI A5C375 SubName: Full=Putative uncharacterized protein; [Vitis vinifera (Grape).]	1.80512e-22	gnl|BL_ORD_ID|103612 3694.fgenesh4_pg.C_LG_I002461 (Populus trichocarpa)	3.01019e-21	NA	NA
snap-gi|445105610|gb|AJJZ011187906.1|-processed-gene-0.0	gi|445105610|gb|AJJZ011187906.1|	maker	gene	304	654	0	-	0	gnl|BL_ORD_ID|647399 Q6L4B3_SOLDE Q6L4B3 SubName: Full=Polyprotein, putative; [Solanum demissum (Wild potato).]	1.49393e-37	gnl|BL_ORD_ID|1447308 39946.BGIOSIBSE038324 (Oryza indica)	1.54185e-29	NA	NA
snap-gi|445106063|gb|AJJZ011187454.1|-processed-gene-0.0	gi|445106063|gb|AJJZ011187454.1|	maker	gene	174	821	0	-	0	gnl|BL_ORD_ID|572673 B9RVA6_RICCO B9RVA6 SubName: Full=Eukaryotic translation initiation factor 3 subunit, putative; [Ricinus communis (Castor bean).]	3.62727e-43	gnl|BL_ORD_ID|1255103 29760.GSVIVG00000280001 (Vitis vinifera)	2.31575e-41	NA	NA
snap-gi|445106273|gb|AJJZ011187245.1|-processed-gene-0.0	gi|445106273|gb|AJJZ011187245.1|	maker	gene	191	530	0	+	0	NA	NA	NA	NA	NA	NA
snap-gi|445106338|gb|AJJZ011187180.1|-processed-gene-0.0	gi|445106338|gb|AJJZ011187180.1|	maker	gene	32	300	0	+	0	NA	NA	NA	NA	NA	NA
snap-gi|445106373|gb|AJJZ011187145.1|-processed-gene-0.0	gi|445106373|gb|AJJZ011187145.1|	maker	gene	33	540	0	+	0	gnl|BL_ORD_ID|587127 B9T1R7_RICCO B9T1R7 SubName: Full=Putative uncharacterized protein; [Ricinus communis (Castor bean).]	8.838e-09	NA	NA	NA	NA
snap-gi|445106426|gb|AJJZ011187092.1|-processed-gene-0.0	gi|445106426|gb|AJJZ011187092.1|	maker	gene	85	357	0	-	0	NA	NA	NA	NA	NA	NA
snap-gi|445106439|gb|AJJZ011187079.1|-processed-gene-0.0	gi|445106439|gb|AJJZ011187079.1|	maker	gene	18	671	0	-	0	gnl|BL_ORD_ID|74605 E5GB72_CUCME E5GB72 SubName: Full=Ty3-gypsy retrotransposon protein; [Cucumis melo subsp. melo.]	3.38023e-13	gnl|BL_ORD_ID|99094 3694.eugene3.01950013 (Populus trichocarpa)	3.47356e-13	NA	NA
snap-gi|445106604|gb|AJJZ011186915.1|-processed-gene-0.0	gi|445106604|gb|AJJZ011186915.1|	maker	gene	242	683	0	+	0	gnl|BL_ORD_ID|567322 B9REY6_RICCO B9REY6 SubName: Full=Phosphoprotein phosphatase, putative; EC=3.1.3.16; [Ricinus communis (Castor bean).]	5.68646e-48	gnl|BL_ORD_ID|99504 3694.eugene3.03110003 (Populus trichocarpa)	2.16198e-47	gnl|BL_ORD_ID|386665 sp|Q42484|RPS2_ARATH Disease resistance protein RPS2 OS=Arabidopsis thaliana GN=RPS2 PE=1 SV=1	8.07093e-10
snap-gi|445106755|gb|AJJZ011186765.1|-processed-gene-0.0	gi|445106755|gb|AJJZ011186765.1|	maker	gene	110	565	0	+	0	gnl|BL_ORD_ID|777739 Q850I3_VITVI Q850I3 SubName: Full=Gag-pol polyprotein; Flags: Fragment; [Vitis vinifera (Grape).]	2.95021e-58	gnl|BL_ORD_ID|1501453 39947.LOC_Os11g47010.1 (Oryza sativa)	2.42442e-37	gnl|BL_ORD_ID|71247 sp|P04146|COPIA_DROME Copia protein OS=Drosophila melanogaster GN=GIP PE=1 SV=3	4.03111e-18
snap-gi|445107465|gb|AJJZ011186057.1|-processed-gene-0.0	gi|445107465|gb|AJJZ011186057.1|	maker	gene	141	446	0	-	0	gnl|BL_ORD_ID|198367 Q84NH7_MANES Q84NH7 SubName: Full=RCa6.1 NBS type resistance protein; Flags: Fragment; [Manihot esculenta (Cassava) (Jatropha manihot).]	1.51823e-33	gnl|BL_ORD_ID|1274254 29760.GSVIVG00025705001 (Vitis vinifera)	2.13561e-26	gnl|BL_ORD_ID|338519 sp|Q7XA40|RGA3_SOLBU Putative disease resistance protein RGA3 OS=Solanum bulbocastanum GN=RGA3 PE=2 SV=2	5.64824e-25
snap-gi|445107467|gb|AJJZ011186055.1|-processed-gene-0.0	gi|445107467|gb|AJJZ011186055.1|	maker	gene	123	404	0	-	0	NA	NA	NA	NA	NA	NA
snap-gi|445107473|gb|AJJZ011186049.1|-processed-gene-0.0	gi|445107473|gb|AJJZ011186049.1|	maker	gene	31	270	0	-	0	NA	NA	NA	NA	NA	NA
snap-gi|445107597|gb|AJJZ011185926.1|-processed-gene-0.0	gi|445107597|gb|AJJZ011185926.1|	maker	gene	2385	6877	0	-	0	gnl|BL_ORD_ID|570766 B9RPU0_RICCO B9RPU0 SubName: Full=Vesicle-associated membrane protein, putative; [Ricinus communis (Castor bean).]	9.49867e-110	gnl|BL_ORD_ID|86899 3694.estExt_fgenesh4_pg.C_LG_VIII0160 (Populus trichocarpa)	1.06928e-107	gnl|BL_ORD_ID|490453 sp|Q9M376|VA727_ARATH Vesicle-associated membrane protein 727 OS=Arabidopsis thaliana GN=VAMP727 PE=2 SV=1	1.10571e-104
snap-gi|445107684|gb|AJJZ011185839.1|-processed-gene-0.0	gi|445107684|gb|AJJZ011185839.1|	maker	gene	82	450	0	-	0	gnl|BL_ORD_ID|203250 A4PU27_MEDTR A4PU27 SubName: Full=Putative uncharacterized protein; [Medicago truncatula (Barrel medic) (Medicago tribuloides).]	3.19469e-08	gnl|BL_ORD_ID|1447308 39946.BGIOSIBSE038324 (Oryza indica)	5.02161e-26	NA	NA
snap-gi|445107695|gb|AJJZ011185828.1|-processed-gene-0.0	gi|445107695|gb|AJJZ011185828.1|	maker	gene	30	479	0	+	0	gnl|BL_ORD_ID|518795 B9HLE9_POPTR B9HLE9 SubName: Full=Predicted protein; [Populus trichocarpa (Western balsam poplar) (Populus balsamifera]	3.13813e-33	gnl|BL_ORD_ID|106339 3694.fgenesh4_pg.C_LG_VIII001643 (Populus trichocarpa)	1.09803e-32	NA	NA
snap-gi|445107799|gb|AJJZ011185724.1|-processed-gene-0.0	gi|445107799|gb|AJJZ011185724.1|	maker	gene	72	387	0	+	0	gnl|BL_ORD_ID|741319 A5BSK6_VITVI A5BSK6 SubName: Full=Putative uncharacterized protein; [Vitis vinifera (Grape).]	6.7202e-31	gnl|BL_ORD_ID|1480951 39947.LOC_Os06g49350.1 (Oryza sativa)	3.08215e-22	gnl|BL_ORD_ID|302071 sp|P10978|POLX_TOBAC Retrovirus-related Pol polyprotein from transposon TNT 1-94 OS=Nicotiana tabacum PE=2 SV=1	9.57344e-18
snap-gi|445108478|gb|AJJZ011185048.1|-processed-gene-0.0	gi|445108478|gb|AJJZ011185048.1|	maker	gene	37	234	0	+	0	gnl|BL_ORD_ID|740318 A5BPP9_VITVI A5BPP9 SubName: Full=Putative uncharacterized protein; [Vitis vinifera (Grape).]	4.90586e-18	gnl|BL_ORD_ID|1279145 29760.GSVIVG00031500001 (Vitis vinifera)	1.3149e-17	NA	NA
snap-gi|445108493|gb|AJJZ011185033.1|-processed-gene-0.0	gi|445108493|gb|AJJZ011185033.1|	maker	gene	60	418	0	-	0	gnl|BL_ORD_ID|730436 A5AWA5_VITVI A5AWA5 SubName: Full=Putative uncharacterized protein; [Vitis vinifera (Grape).]	8.04724e-48	gnl|BL_ORD_ID|1491982 39947.LOC_Os09g21390.1 (Oryza sativa)	9.83846e-42	gnl|BL_ORD_ID|302071 sp|P10978|POLX_TOBAC Retrovirus-related Pol polyprotein from transposon TNT 1-94 OS=Nicotiana tabacum PE=2 SV=1	9.30215e-27
snap-gi|445108834|gb|AJJZ011184693.1|-processed-gene-0.0	gi|445108834|gb|AJJZ011184693.1|	maker	gene	12	272	0	+	0	gnl|BL_ORD_ID|203250 A4PU27_MEDTR A4PU27 SubName: Full=Putative uncharacterized protein; [Medicago truncatula (Barrel medic) (Medicago tribuloides).]	1.44466e-08	gnl|BL_ORD_ID|1447308 39946.BGIOSIBSE038324 (Oryza indica)	9.72955e-17	NA	NA
snap-gi|445109150|gb|AJJZ011184379.1|-processed-gene-0.0	gi|445109150|gb|AJJZ011184379.1|	maker	gene	479	991	0	+	0	gnl|BL_ORD_ID|572673 B9RVA6_RICCO B9RVA6 SubName: Full=Eukaryotic translation initiation factor 3 subunit, putative; [Ricinus communis (Castor bean).]	5.29137e-61	gnl|BL_ORD_ID|1255102 29760.GSVIVG00000279001 (Vitis vinifera)	3.37065e-43	NA	NA
snap-gi|445109209|gb|AJJZ011184320.1|-processed-gene-0.0	gi|445109209|gb|AJJZ011184320.1|	maker	gene	245	590	0	+	0	gnl|BL_ORD_ID|207707 Q2HUP4_MEDTR Q2HUP4 SubName: Full=Endonuclease/exonuclease/phosphatase; [Medicago truncatula (Barrel medic) (Medicago tribuloides).]	2.94089e-10	gnl|BL_ORD_ID|1447308 39946.BGIOSIBSE038324 (Oryza indica)	7.00369e-32	NA	NA
snap-gi|445109312|gb|AJJZ011184217.1|-processed-gene-0.0	gi|445109312|gb|AJJZ011184217.1|	maker	gene	294	525	0	-	0	gnl|BL_ORD_ID|723227 B0FBS2_9ROSI B0FBS2 SubName: Full=Putative uncharacterized protein; [Vitis hybrid cultivar.]	1.35315e-09	NA	NA	NA	NA
snap-gi|445109371|gb|AJJZ011184158.1|-processed-gene-0.0	gi|445109371|gb|AJJZ011184158.1|	maker	gene	156	410	0	-	0	gnl|BL_ORD_ID|75313 Q84KB0_CUCME Q84KB0 SubName: Full=Pol protein; [Cucumis melo subsp. melo.]	9.06333e-29	gnl|BL_ORD_ID|1500791 39947.LOC_Os11g39720.1 (Oryza sativa)	2.02799e-20	NA	NA
snap-gi|445109374|gb|AJJZ011184155.1|-processed-gene-0.0	gi|445109374|gb|AJJZ011184155.1|	maker	gene	16	362	0	-	0	gnl|BL_ORD_ID|730751 A5AX70_VITVI A5AX70 SubName: Full=Putative uncharacterized protein; [Vitis vinifera (Grape).]	6.44471e-21	NA	NA	NA	NA
snap-gi|445109473|gb|AJJZ011184056.1|-processed-gene-0.0	gi|445109473|gb|AJJZ011184056.1|	maker	gene	85	402	0	-	0	NA	NA	NA	NA	NA	NA
snap-gi|445109581|gb|AJJZ011183948.1|-processed-gene-0.0	gi|445109581|gb|AJJZ011183948.1|	maker	gene	85	525	0	-	0	gnl|BL_ORD_ID|509901 B9GUQ9_POPTR B9GUQ9 SubName: Full=Predicted protein; [Populus trichocarpa (Western balsam poplar) (Populus balsamifera]	1.03374e-18	gnl|BL_ORD_ID|104188 3694.fgenesh4_pg.C_LG_II002222 (Populus trichocarpa)	3.61705e-18	gnl|BL_ORD_ID|499009 sp|Q9SZ67|WRK19_ARATH Probable WRKY transcription factor 19 OS=Arabidopsis thaliana GN=WRKY19 PE=2 SV=1	1.35349e-09
snap-gi|445109714|gb|AJJZ011183815.1|-processed-gene-0.0	gi|445109714|gb|AJJZ011183815.1|	maker	gene	8	469	0	-	0	gnl|BL_ORD_ID|581724 B9SL89_RICCO B9SL89 SubName: Full=Disease resistance protein RGA2, putative; EC=3.1.3.16; [Ricinus communis (Castor bean).]	2.38019e-31	gnl|BL_ORD_ID|1276852 29760.GSVIVG00028762001 (Vitis vinifera)	5.3465e-20	gnl|BL_ORD_ID|338516 sp|Q7XBQ9|RGA2_SOLBU Disease resistance protein RGA2 OS=Solanum bulbocastanum GN=RGA2 PE=1 SV=1	9.04435e-07
snap-gi|445109924|gb|AJJZ011183605.1|-processed-gene-0.0	gi|445109924|gb|AJJZ011183605.1|	maker	gene	32	247	0	-	0	gnl|BL_ORD_ID|647271 Q6L3Q0_SOLDE Q6L3Q0 SubName: Full=Polyprotein, putative; [Solanum demissum (Wild potato).]	1.63084e-36	gnl|BL_ORD_ID|1501285 39947.LOC_Os11g44780.1 (Oryza sativa)	1.10161e-30	gnl|BL_ORD_ID|302071 sp|P10978|POLX_TOBAC Retrovirus-related Pol polyprotein from transposon TNT 1-94 OS=Nicotiana tabacum PE=2 SV=1	2.23056e-20
snap-gi|445109941|gb|AJJZ011183588.1|-processed-gene-0.0	gi|445109941|gb|AJJZ011183588.1|	maker	gene	198	581	0	+	0	gnl|BL_ORD_ID|748798 D7SJ77_VITVI D7SJ77 SubName: Full=Putative uncharacterized protein; [Vitis vinifera (Grape).]	2.67434e-29	gnl|BL_ORD_ID|107720 3694.fgenesh4_pg.C_LG_XV000879 (Populus trichocarpa)	2.03582e-28	gnl|BL_ORD_ID|338516 sp|Q7XBQ9|RGA2_SOLBU Disease resistance protein RGA2 OS=Solanum bulbocastanum GN=RGA2 PE=1 SV=1	2.3366e-10
snap-gi|445110036|gb|AJJZ011183493.1|-processed-gene-0.0	gi|445110036|gb|AJJZ011183493.1|	maker	gene	28	435	0	-	0	gnl|BL_ORD_ID|647399 Q6L4B3_SOLDE Q6L4B3 SubName: Full=Polyprotein, putative; [Solanum demissum (Wild potato).]	3.63408e-43	gnl|BL_ORD_ID|1447308 39946.BGIOSIBSE038324 (Oryza indica)	5.2239e-36	NA	NA
snap-gi|445110430|gb|AJJZ011183101.1|-processed-gene-0.0	gi|445110430|gb|AJJZ011183101.1|	maker	gene	34	582	0	-	0	gnl|BL_ORD_ID|732471 A5B241_VITVI A5B241 SubName: Full=Putative uncharacterized protein; [Vitis vinifera (Grape).]	5.81838e-87	gnl|BL_ORD_ID|1478682 39947.LOC_Os06g25700.1 (Oryza sativa)	9.30821e-81	gnl|BL_ORD_ID|71247 sp|P04146|COPIA_DROME Copia protein OS=Drosophila melanogaster GN=GIP PE=1 SV=3	2.18036e-31
snap-gi|445110544|gb|AJJZ011182987.1|-processed-gene-0.0	gi|445110544|gb|AJJZ011182987.1|	maker	gene	54	467	0	+	0	NA	NA	gnl|BL_ORD_ID|1447308 39946.BGIOSIBSE038324 (Oryza indica)	2.15897e-43	NA	NA
snap-gi|445110702|gb|AJJZ011182829.1|-processed-gene-0.0	gi|445110702|gb|AJJZ011182829.1|	maker	gene	303	5740	0	+	0	gnl|BL_ORD_ID|577818 B9SA16_RICCO B9SA16 SubName: Full=Putative uncharacterized protein; [Ricinus communis (Castor bean).]	0	gnl|BL_ORD_ID|125857 3694.gw1.XI.354.1 (Populus trichocarpa)	0	NA	NA
snap-gi|445110702|gb|AJJZ011182829.1|-processed-gene-0.2	gi|445110702|gb|AJJZ011182829.1|	maker	gene	5721	11948	0	-	0	gnl|BL_ORD_ID|244571 B0LUS8_TOBAC B0LUS8 SubName: Full=Fertilization-independent endosperm protein; [Nicotiana tabacum (Common tobacco).]	0	gnl|BL_ORD_ID|88848 3694.estExt_fgenesh4_pm.C_LG_XIII0359 (Populus trichocarpa)	0	gnl|BL_ORD_ID|128685 sp|Q8VZY6|FIE2_MAIZE Polycomb group protein FIE2 OS=Zea mays GN=FIE2 PE=2 SV=1	0
snap-gi|445110706|gb|AJJZ011182825.1|-processed-gene-0.0	gi|445110706|gb|AJJZ011182825.1|	maker	gene	196	1915	0	-	0	gnl|BL_ORD_ID|525762 B9I7F7_POPTR B9I7F7 SubName: Full=Glycosyltransferase, CAZy family GT8; [Populus trichocarpa (Western balsam poplar) (Populus balsamifera]	0	gnl|BL_ORD_ID|88847 3694.estExt_fgenesh4_pm.C_LG_XIII0357 (Populus trichocarpa)	0	gnl|BL_ORD_ID|141308 sp|Q9FH36|GAUTC_ARATH Probable galacturonosyltransferase 12 OS=Arabidopsis thaliana GN=GAUT12 PE=2 SV=1	0
snap-gi|445110706|gb|AJJZ011182825.1|-processed-gene-0.3	gi|445110706|gb|AJJZ011182825.1|	maker	gene	5642	10761	0	-	0	gnl|BL_ORD_ID|584371 B9STU6_RICCO B9STU6 SubName: Full=Mom(Plant), putative; [Ricinus communis (Castor bean).]	1.72356e-114	gnl|BL_ORD_ID|98409 3694.eugene3.01310088 (Populus trichocarpa)	2.66973e-78	gnl|BL_ORD_ID|238412 sp|Q9M658|MOM1_ARATH Helicase protein MOM1 OS=Arabidopsis thaliana GN=MOM1 PE=1 SV=1	3.52016e-23
snap-gi|445110708|gb|AJJZ011182823.1|-processed-gene-0.0	gi|445110708|gb|AJJZ011182823.1|	maker	gene	1386	7550	0	+	0	gnl|BL_ORD_ID|577808 B9SA06_RICCO B9SA06 SubName: Full=Kinesin, putative; [Ricinus communis (Castor bean).]	0	gnl|BL_ORD_ID|126431 3694.gw1.XIII.2741.1 (Populus trichocarpa)	0	gnl|BL_ORD_ID|30587 sp|P46875|ATK3_ARATH Kinesin-3 OS=Arabidopsis thaliana GN=ATK3 PE=2 SV=1	0
snap-gi|445110710|gb|AJJZ011182821.1|-processed-gene-0.0	gi|445110710|gb|AJJZ011182821.1|	maker	gene	90	2601	0	-	0	gnl|BL_ORD_ID|577805 B9SA03_RICCO B9SA03 SubName: Full=Actin binding protein, putative; [Ricinus communis (Castor bean).]	6.28844e-85	gnl|BL_ORD_ID|94055 3694.eugene3.00111074 (Populus trichocarpa)	4.82986e-52	NA	NA
snap-gi|445110711|gb|AJJZ011182820.1|-processed-gene-0.1	gi|445110711|gb|AJJZ011182820.1|	maker	gene	4236	6866	0	-	0	gnl|BL_ORD_ID|577805 B9SA03_RICCO B9SA03 SubName: Full=Actin binding protein, putative; [Ricinus communis (Castor bean).]	0	gnl|BL_ORD_ID|94055 3694.eugene3.00111074 (Populus trichocarpa)	0	gnl|BL_ORD_ID|128440 sp|Q94B77|FH5_ARATH Formin-like protein 5 OS=Arabidopsis thaliana GN=FH5 PE=2 SV=2	0
snap-gi|445110713|gb|AJJZ011182818.1|-processed-gene-0.0	gi|445110713|gb|AJJZ011182818.1|	maker	gene	1557	3675	0	+	0	gnl|BL_ORD_ID|502981 A9PCS9_POPTR A9PCS9 RecName: Full=Histone H2A; [Populus trichocarpa (Western balsam poplar) (Populus balsamifera]	1.48279e-59	gnl|BL_ORD_ID|125820 3694.gw1.XI.325.1 (Populus trichocarpa)	6.1827e-59	gnl|BL_ORD_ID|161402 sp|Q9C681|H2A1_ARATH Probable histone H2A.1 OS=Arabidopsis thaliana GN=At1g51060 PE=1 SV=1	9.97792e-57
snap-gi|445110995|gb|AJJZ011182536.1|-processed-gene-0.0	gi|445110995|gb|AJJZ011182536.1|	maker	gene	11	337	0	-	0	gnl|BL_ORD_ID|647271 Q6L3Q0_SOLDE Q6L3Q0 SubName: Full=Polyprotein, putative; [Solanum demissum (Wild potato).]	1.77306e-57	gnl|BL_ORD_ID|1470483 39947.LOC_Os04g48150.1 (Oryza sativa)	7.41026e-51	gnl|BL_ORD_ID|302071 sp|P10978|POLX_TOBAC Retrovirus-related Pol polyprotein from transposon TNT 1-94 OS=Nicotiana tabacum PE=2 SV=1	4.02539e-35
snap-gi|445111022|gb|AJJZ011182509.1|-processed-gene-0.0	gi|445111022|gb|AJJZ011182509.1|	maker	gene	14	615	0	+	0	gnl|BL_ORD_ID|538468 B9NCG6_POPTR B9NCG6 SubName: Full=Cc-nbs-lrr resistance protein; [Populus trichocarpa (Western balsam poplar) (Populus balsamifera]	3.08293e-30	gnl|BL_ORD_ID|99505 3694.eugene3.03110007 (Populus trichocarpa)	1.07871e-29	NA	NA
snap-gi|445111652|gb|AJJZ011181879.1|-processed-gene-0.0	gi|445111652|gb|AJJZ011181879.1|	maker	gene	53	479	0	+	0	gnl|BL_ORD_ID|572675 B9RVA8_RICCO B9RVA8 SubName: Full=Receptor-kinase, putative; EC=1.3.1.74; EC=2.7.10.2; [Ricinus communis (Castor bean).]	1.14319e-25	gnl|BL_ORD_ID|98403 3694.eugene3.01310079 (Populus trichocarpa)	2.3792e-23	NA	NA
snap-gi|445111776|gb|AJJZ011181755.1|-processed-gene-0.0	gi|445111776|gb|AJJZ011181755.1|	maker	gene	35	337	0	-	0	gnl|BL_ORD_ID|431023 D3IVT9_9POAL D3IVT9 SubName: Full=Putative retrotransposon protein; [Phyllostachys edulis.]	1.30898e-34	gnl|BL_ORD_ID|148003 3702.AT4G03810.1-P (Arabidopsis thaliana)	1.01103e-35	gnl|BL_ORD_ID|302071 sp|P10978|POLX_TOBAC Retrovirus-related Pol polyprotein from transposon TNT 1-94 OS=Nicotiana tabacum PE=2 SV=1	2.18744e-20
snap-gi|445111840|gb|AJJZ011181691.1|-processed-gene-0.0	gi|445111840|gb|AJJZ011181691.1|	maker	gene	36	668	0	-	0	gnl|BL_ORD_ID|581724 B9SL89_RICCO B9SL89 SubName: Full=Disease resistance protein RGA2, putative; EC=3.1.3.16; [Ricinus communis (Castor bean).]	2.98763e-58	gnl|BL_ORD_ID|1276849 29760.GSVIVG00028757001 (Vitis vinifera)	4.21679e-57	gnl|BL_ORD_ID|338521 sp|Q7XA39|RGA4_SOLBU Putative disease resistance protein RGA4 OS=Solanum bulbocastanum GN=RGA4 PE=2 SV=1	1.20324e-48
snap-gi|445112088|gb|AJJZ011181443.1|-processed-gene-0.0	gi|445112088|gb|AJJZ011181443.1|	maker	gene	60	497	0	+	0	gnl|BL_ORD_ID|724411 A5AE14_VITVI A5AE14 SubName: Full=Putative uncharacterized protein; [Vitis vinifera (Grape).]	2.43166e-69	gnl|BL_ORD_ID|137500 3702.AT2G13940.1-P (Arabidopsis thaliana)	3.75556e-36	NA	NA
snap-gi|445112287|gb|AJJZ011181244.1|-processed-gene-0.0	gi|445112287|gb|AJJZ011181244.1|	maker	gene	50	401	0	+	0	gnl|BL_ORD_ID|61846 Q2MCK3_CITSI Q2MCK3 SubName: Full=Polyprotein; Flags: Fragment; [Citrus sinensis (Sweet orange) (Citrus aurantium var. sinensis).]	8.22155e-39	gnl|BL_ORD_ID|1497216 39947.LOC_Os10g42364.1 (Oryza sativa)	8.87503e-34	NA	NA
snap-gi|445112293|gb|AJJZ011181238.1|-processed-gene-0.0	gi|445112293|gb|AJJZ011181238.1|	maker	gene	58	330	0	-	0	NA	NA	NA	NA	NA	NA
snap-gi|445112538|gb|AJJZ011181144.1|-processed-gene-0.0	gi|445112538|gb|AJJZ011181144.1|	maker	gene	203	540	0	-	0	gnl|BL_ORD_ID|567322 B9REY6_RICCO B9REY6 SubName: Full=Phosphoprotein phosphatase, putative; EC=3.1.3.16; [Ricinus communis (Castor bean).]	5.82456e-40	gnl|BL_ORD_ID|99504 3694.eugene3.03110003 (Populus trichocarpa)	1.01619e-29	gnl|BL_ORD_ID|386665 sp|Q42484|RPS2_ARATH Disease resistance protein RPS2 OS=Arabidopsis thaliana GN=RPS2 PE=1 SV=1	2.44623e-09
snap-gi|445112932|gb|AJJZ011180990.1|-processed-gene-0.0	gi|445112932|gb|AJJZ011180990.1|	maker	gene	234	443	0	+	0	gnl|BL_ORD_ID|730119 A5AVD6_VITVI A5AVD6 SubName: Full=Putative uncharacterized protein; [Vitis vinifera (Grape).]	1.62534e-17	gnl|BL_ORD_ID|1280358 29760.GSVIVG00032950001 (Vitis vinifera)	1.71338e-09	NA	NA
snap-gi|445113215|gb|AJJZ011180798.1|-processed-gene-0.0	gi|445113215|gb|AJJZ011180798.1|	maker	gene	106	405	0	+	0	NA	NA	NA	NA	NA	NA
snap-gi|445113822|gb|AJJZ011180469.1|-processed-gene-0.0	gi|445113822|gb|AJJZ011180469.1|	maker	gene	39	587	0	-	0	gnl|BL_ORD_ID|541905 B9P6J0_POPTR B9P6J0 SubName: Full=Predicted protein; [Populus trichocarpa (Western balsam poplar) (Populus balsamifera]	6.05272e-91	gnl|BL_ORD_ID|99743 3694.eugene3.05080003 (Populus trichocarpa)	1.33976e-85	gnl|BL_ORD_ID|520206 sp|Q8VZG8|Y4885_ARATH Probable LRR receptor-like serine/threonine-protein kinase At4g08850 OS=Arabidopsis thaliana GN=At4g08850 PE=2 SV=3	2.81084e-60
snap-gi|445113967|gb|AJJZ011180376.1|-processed-gene-0.0	gi|445113967|gb|AJJZ011180376.1|	maker	gene	17	400	0	-	0	gnl|BL_ORD_ID|207707 Q2HUP4_MEDTR Q2HUP4 SubName: Full=Endonuclease/exonuclease/phosphatase; [Medicago truncatula (Barrel medic) (Medicago tribuloides).]	1.03382e-09	gnl|BL_ORD_ID|1447308 39946.BGIOSIBSE038324 (Oryza indica)	3.17615e-50	gnl|BL_ORD_ID|57307 sp|Q588U8|CFDP2_TRAJA Craniofacial development protein 2 OS=Tragulus javanicus GN=CFDP2 PE=2 SV=1	3.03436e-13
snap-gi|445115815|gb|AJJZ011179114.1|-processed-gene-0.0	gi|445115815|gb|AJJZ011179114.1|	maker	gene	200	474	0	-	0	NA	NA	gnl|BL_ORD_ID|1447308 39946.BGIOSIBSE038324 (Oryza indica)	2.84937e-15	NA	NA
snap-gi|445115868|gb|AJJZ011179100.1|-processed-gene-0.0	gi|445115868|gb|AJJZ011179100.1|	maker	gene	25	484	0	+	0	gnl|BL_ORD_ID|653648 Q0KIJ4_SOLTU Q0KIJ4 SubName: Full=Polyprotein, putative; Flags: Fragment; [Solanum tuberosum (Potato).]	1.79332e-31	gnl|BL_ORD_ID|1500791 39947.LOC_Os11g39720.1 (Oryza sativa)	1.94954e-24	NA	NA
snap-gi|445115896|gb|AJJZ011179072.1|-processed-gene-0.0	gi|445115896|gb|AJJZ011179072.1|	maker	gene	86	513	0	+	0	gnl|BL_ORD_ID|834872 C4JB60_MAIZE C4JB60 SubName: Full=Putative uncharacterized protein; [Zea mays (Maize).]	3.78758e-51	gnl|BL_ORD_ID|1447308 39946.BGIOSIBSE038324 (Oryza indica)	1.32297e-45	NA	NA
snap-gi|445116043|gb|AJJZ011178965.1|-processed-gene-0.0	gi|445116043|gb|AJJZ011178965.1|	maker	gene	29	563	0	-	0	gnl|BL_ORD_ID|518795 B9HLE9_POPTR B9HLE9 SubName: Full=Predicted protein; [Populus trichocarpa (Western balsam poplar) (Populus balsamifera]	2.18133e-16	gnl|BL_ORD_ID|98928 3694.eugene3.01700034 (Populus trichocarpa)	2.94464e-16	NA	NA
snap-gi|445116629|gb|AJJZ011178560.1|-processed-gene-0.0	gi|445116629|gb|AJJZ011178560.1|	maker	gene	36	251	0	+	0	NA	NA	NA	NA	gnl|BL_ORD_ID|278200 sp|Q94AM1|OOPDA_ARATH Organellar oligopeptidase A, chloroplastic/mitochondrial OS=Arabidopsis thaliana GN=OOP PE=1 SV=1	1.22501e-09
snap-gi|445116840|gb|AJJZ011178417.1|-processed-gene-0.0	gi|445116840|gb|AJJZ011178417.1|	maker	gene	50	352	0	-	0	gnl|BL_ORD_ID|777733 Q850H7_VITVI Q850H7 SubName: Full=Gag-pol polyprotein; Flags: Fragment; [Vitis vinifera (Grape).]	4.78424e-54	gnl|BL_ORD_ID|1501453 39947.LOC_Os11g47010.1 (Oryza sativa)	1.10255e-38	gnl|BL_ORD_ID|220398 sp|P92519|M810_ARATH Uncharacterized mitochondrial protein AtMg00810 OS=Arabidopsis thaliana GN=AtMg00810 PE=4 SV=1	1.54336e-20
snap-gi|445116876|gb|AJJZ011178381.1|-processed-gene-0.0	gi|445116876|gb|AJJZ011178381.1|	maker	gene	59	728	0	+	0	gnl|BL_ORD_ID|538511 B9NCL4_POPTR B9NCL4 SubName: Full=Cc-nbs-lrr resistance protein; [Populus trichocarpa (Western balsam poplar) (Populus balsamifera]	1.92735e-48	gnl|BL_ORD_ID|110295 3694.fgenesh4_pg.C_scaffold_329000001 (Populus trichocarpa)	6.74375e-48	NA	NA
snap-gi|445116891|gb|AJJZ011178366.1|-processed-gene-0.0	gi|445116891|gb|AJJZ011178366.1|	maker	gene	193	411	0	+	0	gnl|BL_ORD_ID|549691 Q9XGS6_PRUDU Q9XGS6 SubName: Full=Cytosolic class II low molecular weight heat shock protein; [Prunus dulcis (Almond) (Prunus amygdalus).]	5.20481e-39	gnl|BL_ORD_ID|1279743 29760.GSVIVG00032243001 (Vitis vinifera)	1.75703e-36	gnl|BL_ORD_ID|177942 sp|P05477|HSP21_SOYBN 17.9 kDa class II heat shock protein OS=Glycine max GN=HSP17.9-D PE=3 SV=1	4.87742e-32
snap-gi|445117335|gb|AJJZ011178039.1|-processed-gene-0.1	gi|445117335|gb|AJJZ011178039.1|	maker	gene	3923	8002	0	-	0	gnl|BL_ORD_ID|570881 B9RQ55_RICCO B9RQ55 SubName: Full=Putative uncharacterized protein; [Ricinus communis (Castor bean).]	4.94006e-57	gnl|BL_ORD_ID|1267271 29760.GSVIVG00017458001 (Vitis vinifera)	1.28577e-37	NA	NA
snap-gi|445117434|gb|AJJZ011177992.1|-processed-gene-0.0	gi|445117434|gb|AJJZ011177992.1|	maker	gene	90	770	0	+	0	gnl|BL_ORD_ID|573588 B9RXX5_RICCO B9RXX5 SubName: Full=Negative regulator of the PHO system, putative; EC=2.7.10.2; [Ricinus communis (Castor bean).]	7.75827e-49	gnl|BL_ORD_ID|1258213 29760.GSVIVG00004456001 (Vitis vinifera)	1.48139e-44	gnl|BL_ORD_ID|345386 sp|Q9ZT07|RKS1_ARATH G-type lectin S-receptor-like serine/threonine-protein kinase RKS1 OS=Arabidopsis thaliana GN=RKS1 PE=3 SV=3	6.79559e-40
snap-gi|445117486|gb|AJJZ011177940.1|-processed-gene-0.0	gi|445117486|gb|AJJZ011177940.1|	maker	gene	12	533	0	-	0	gnl|BL_ORD_ID|573588 B9RXX5_RICCO B9RXX5 SubName: Full=Negative regulator of the PHO system, putative; EC=2.7.10.2; [Ricinus communis (Castor bean).]	1.24976e-56	gnl|BL_ORD_ID|1260315 29760.GSVIVG00007791001 (Vitis vinifera)	5.01964e-54	gnl|BL_ORD_ID|345386 sp|Q9ZT07|RKS1_ARATH G-type lectin S-receptor-like serine/threonine-protein kinase RKS1 OS=Arabidopsis thaliana GN=RKS1 PE=3 SV=3	4.13272e-52
snap-gi|445117812|gb|AJJZ011177693.1|-processed-gene-0.0	gi|445117812|gb|AJJZ011177693.1|	maker	gene	26	535	0	-	0	gnl|BL_ORD_ID|534498 B9N0L1_POPTR B9N0L1 SubName: Full=Predicted protein; [Populus trichocarpa (Western balsam poplar) (Populus balsamifera]	1.58081e-17	gnl|BL_ORD_ID|111300 3694.fgenesh4_pg.C_scaffold_86000113 (Populus trichocarpa)	5.53122e-17	NA	NA
snap-gi|445117817|gb|AJJZ011177688.1|-processed-gene-0.0	gi|445117817|gb|AJJZ011177688.1|	maker	gene	218	4000	0	-	0	gnl|BL_ORD_ID|567078 B9RE92_RICCO B9RE92 SubName: Full=Amino acid binding protein, putative; [Ricinus communis (Castor bean).]	0	gnl|BL_ORD_ID|84368 3694.estExt_Genewise1_v1.C_LG_X0513 (Populus trichocarpa)	0	gnl|BL_ORD_ID|149016 sp|Q8RQD1|GLND_AZOBR Bifunctional uridylyltransferase/uridylyl-removing enzyme OS=Azospirillum brasilense GN=glnD PE=1 SV=1	5.73014e-10
snap-gi|445117821|gb|AJJZ011177684.1|-processed-gene-0.0	gi|445117821|gb|AJJZ011177684.1|	maker	gene	23	7978	0	-	0	gnl|BL_ORD_ID|567081 B9RE95_RICCO B9RE95 SubName: Full=Putative uncharacterized protein; [Ricinus communis (Castor bean).]	0	gnl|BL_ORD_ID|113374 3694.grail3.0006045001 (Populus trichocarpa)	2.45458e-180	NA	NA
snap-gi|445118026|gb|AJJZ011177501.1|-processed-gene-0.0	gi|445118026|gb|AJJZ011177501.1|	maker	gene	106	420	0	+	0	gnl|BL_ORD_ID|738076 A5BI89_VITVI A5BI89 SubName: Full=Putative uncharacterized protein; [Vitis vinifera (Grape).]	1.11085e-20	gnl|BL_ORD_ID|1257047 29760.GSVIVG00002780001 (Vitis vinifera)	1.44049e-21	NA	NA
snap-gi|445118069|gb|AJJZ011177487.1|-processed-gene-0.0	gi|445118069|gb|AJJZ011177487.1|	maker	gene	15	437	0	-	0	gnl|BL_ORD_ID|647399 Q6L4B3_SOLDE Q6L4B3 SubName: Full=Polyprotein, putative; [Solanum demissum (Wild potato).]	8.56946e-49	gnl|BL_ORD_ID|1447308 39946.BGIOSIBSE038324 (Oryza indica)	6.03095e-39	NA	NA
snap-gi|445118121|gb|AJJZ011177435.1|-processed-gene-0.0	gi|445118121|gb|AJJZ011177435.1|	maker	gene	2	866	0	+	0	gnl|BL_ORD_ID|538511 B9NCL4_POPTR B9NCL4 SubName: Full=Cc-nbs-lrr resistance protein; [Populus trichocarpa (Western balsam poplar) (Populus balsamifera]	9.26374e-59	gnl|BL_ORD_ID|110295 3694.fgenesh4_pg.C_scaffold_329000001 (Populus trichocarpa)	3.24137e-58	NA	NA
snap-gi|445118130|gb|AJJZ011177426.1|-processed-gene-0.0	gi|445118130|gb|AJJZ011177426.1|	maker	gene	35	466	0	-	0	gnl|BL_ORD_ID|578462 B9SBW2_RICCO B9SBW2 SubName: Full=TMV resistance protein N, putative; [Ricinus communis (Castor bean).]	7.41465e-42	gnl|BL_ORD_ID|1271055 29760.GSVIVG00021878001 (Vitis vinifera)	4.89971e-41	gnl|BL_ORD_ID|464471 sp|Q40392|TMVRN_NICGU TMV resistance protein N OS=Nicotiana glutinosa GN=N PE=1 SV=1	3.59295e-29
snap-gi|445118337|gb|AJJZ011177264.1|-processed-gene-0.0	gi|445118337|gb|AJJZ011177264.1|	maker	gene	19	405	0	-	0	gnl|BL_ORD_ID|723227 B0FBS2_9ROSI B0FBS2 SubName: Full=Putative uncharacterized protein; [Vitis hybrid cultivar.]	1.92633e-47	gnl|BL_ORD_ID|1257861 29760.GSVIVG00003791001 (Vitis vinifera)	4.11644e-50	NA	NA
snap-gi|445118464|gb|AJJZ011177165.1|-processed-gene-0.0	gi|445118464|gb|AJJZ011177165.1|	maker	gene	39	878	0	-	0	gnl|BL_ORD_ID|775198 F6I1Y8_VITVI F6I1Y8 SubName: Full=Putative uncharacterized protein; [Vitis vinifera (Grape).]	2.35111e-102	gnl|BL_ORD_ID|1258213 29760.GSVIVG00004456001 (Vitis vinifera)	1.81267e-101	gnl|BL_ORD_ID|345386 sp|Q9ZT07|RKS1_ARATH G-type lectin S-receptor-like serine/threonine-protein kinase RKS1 OS=Arabidopsis thaliana GN=RKS1 PE=3 SV=3	4.03537e-85
snap-gi|445118624|gb|AJJZ011177044.1|-processed-gene-0.0	gi|445118624|gb|AJJZ011177044.1|	maker	gene	6	374	0	-	0	gnl|BL_ORD_ID|647271 Q6L3Q0_SOLDE Q6L3Q0 SubName: Full=Polyprotein, putative; [Solanum demissum (Wild potato).]	1.45924e-25	gnl|BL_ORD_ID|131482 3702.AT1G30340.1-P (Arabidopsis thaliana)	1.1584e-12	NA	NA
snap-gi|445118858|gb|AJJZ011176853.1|-processed-gene-0.0	gi|445118858|gb|AJJZ011176853.1|	maker	gene	69	305	0	+	0	NA	NA	NA	NA	NA	NA
snap-gi|445118889|gb|AJJZ011176822.1|-processed-gene-0.0	gi|445118889|gb|AJJZ011176822.1|	maker	gene	49	450	0	-	0	gnl|BL_ORD_ID|647271 Q6L3Q0_SOLDE Q6L3Q0 SubName: Full=Polyprotein, putative; [Solanum demissum (Wild potato).]	5.01301e-45	gnl|BL_ORD_ID|1470483 39947.LOC_Os04g48150.1 (Oryza sativa)	1.26382e-34	gnl|BL_ORD_ID|302071 sp|P10978|POLX_TOBAC Retrovirus-related Pol polyprotein from transposon TNT 1-94 OS=Nicotiana tabacum PE=2 SV=1	2.70006e-23
snap-gi|445118950|gb|AJJZ011176774.1|-processed-gene-0.0	gi|445118950|gb|AJJZ011176774.1|	maker	gene	67	600	0	-	0	gnl|BL_ORD_ID|577612 B9S9G0_RICCO B9S9G0 SubName: Full=Disease resistance protein RPS5, putative; [Ricinus communis (Castor bean).]	2.11279e-48	gnl|BL_ORD_ID|102510 3694.eugene3.39080001 (Populus trichocarpa)	1.3771e-46	gnl|BL_ORD_ID|103390 sp|O81825|DRL28_ARATH Probable disease resistance protein At4g27220 OS=Arabidopsis thaliana GN=At4g27220 PE=2 SV=1	2.00188e-20
snap-gi|445119149|gb|AJJZ011176620.1|-processed-gene-0.0	gi|445119149|gb|AJJZ011176620.1|	maker	gene	89	508	0	+	0	gnl|BL_ORD_ID|207707 Q2HUP4_MEDTR Q2HUP4 SubName: Full=Endonuclease/exonuclease/phosphatase; [Medicago truncatula (Barrel medic) (Medicago tribuloides).]	4.58549e-10	gnl|BL_ORD_ID|1447308 39946.BGIOSIBSE038324 (Oryza indica)	7.30757e-54	gnl|BL_ORD_ID|57307 sp|Q588U8|CFDP2_TRAJA Craniofacial development protein 2 OS=Tragulus javanicus GN=CFDP2 PE=2 SV=1	3.08418e-14
snap-gi|445119153|gb|AJJZ011176616.1|-processed-gene-0.1	gi|445119153|gb|AJJZ011176616.1|	maker	gene	340	852	0	+	0	NA	NA	NA	NA	NA	NA
snap-gi|445119183|gb|AJJZ011176586.1|-processed-gene-0.0	gi|445119183|gb|AJJZ011176586.1|	maker	gene	46	1026	0	+	0	gnl|BL_ORD_ID|518795 B9HLE9_POPTR B9HLE9 SubName: Full=Predicted protein; [Populus trichocarpa (Western balsam poplar) (Populus balsamifera]	3.62764e-36	gnl|BL_ORD_ID|106339 3694.fgenesh4_pg.C_LG_VIII001643 (Populus trichocarpa)	1.26931e-35	NA	NA
snap-gi|445119372|gb|AJJZ011176417.1|-processed-gene-0.0	gi|445119372|gb|AJJZ011176417.1|	maker	gene	40	462	0	-	0	gnl|BL_ORD_ID|646988 Q0KIL6_SOLDE Q0KIL6 SubName: Full=Polyprotein, putative; [Solanum demissum (Wild potato).]	2.03178e-27	gnl|BL_ORD_ID|1284760 29760.GSVIVG00038201001 (Vitis vinifera)	1.53276e-28	NA	NA
snap-gi|445119528|gb|AJJZ011176261.1|-processed-gene-0.0	gi|445119528|gb|AJJZ011176261.1|	maker	gene	4	719	0	-	0	gnl|BL_ORD_ID|647271 Q6L3Q0_SOLDE Q6L3Q0 SubName: Full=Polyprotein, putative; [Solanum demissum (Wild potato).]	1.19988e-61	gnl|BL_ORD_ID|1470825 39947.LOC_Os04g51870.1 (Oryza sativa)	2.2175e-34	gnl|BL_ORD_ID|220398 sp|P92519|M810_ARATH Uncharacterized mitochondrial protein AtMg00810 OS=Arabidopsis thaliana GN=AtMg00810 PE=4 SV=1	1.25968e-17
snap-gi|445120041|gb|AJJZ011175816.1|-processed-gene-0.0	gi|445120041|gb|AJJZ011175816.1|	maker	gene	86	694	0	+	0	NA	NA	NA	NA	NA	NA
snap-gi|445120164|gb|AJJZ011175707.1|-processed-gene-0.0	gi|445120164|gb|AJJZ011175707.1|	maker	gene	30	769	0	-	0	gnl|BL_ORD_ID|738448 A5BJB3_VITVI A5BJB3 SubName: Full=Putative uncharacterized protein; [Vitis vinifera (Grape).]	5.78867e-41	gnl|BL_ORD_ID|1259820 29760.GSVIVG00007023001 (Vitis vinifera)	2.74264e-43	gnl|BL_ORD_ID|499009 sp|Q9SZ67|WRK19_ARATH Probable WRKY transcription factor 19 OS=Arabidopsis thaliana GN=WRKY19 PE=2 SV=1	2.43105e-37
snap-gi|445120462|gb|AJJZ011175470.1|-processed-gene-0.0	gi|445120462|gb|AJJZ011175470.1|	maker	gene	15	560	0	-	0	gnl|BL_ORD_ID|196449 E4Z8P7_MALDO E4Z8P7 SubName: Full=Putative retrotransposon protein; [Malus domestica (Apple) (Pyrus malus).]	2.25481e-30	gnl|BL_ORD_ID|106339 3694.fgenesh4_pg.C_LG_VIII001643 (Populus trichocarpa)	2.02367e-21	NA	NA
snap-gi|445120465|gb|AJJZ011175467.1|-processed-gene-0.0	gi|445120465|gb|AJJZ011175467.1|	maker	gene	27	339	0	-	0	NA	NA	NA	NA	NA	NA
snap-gi|445120997|gb|AJJZ011175026.1|-processed-gene-0.0	gi|445120997|gb|AJJZ011175026.1|	maker	gene	31	293	0	-	0	gnl|BL_ORD_ID|545190 Q0ZCC5_POPTR Q0ZCC5 SubName: Full=CCHC-type integrase; [Populus trichocarpa (Western balsam poplar) (Populus balsamifera]	3.87563e-36	gnl|BL_ORD_ID|1455887 39947.LOC_Os02g12320.1 (Oryza sativa)	6.7737e-33	gnl|BL_ORD_ID|301633 sp|P04323|POL3_DROME Retrovirus-related Pol polyprotein from transposon 17.6 OS=Drosophila melanogaster GN=pol PE=4 SV=1	8.30776e-12
snap-gi|445121203|gb|AJJZ011174845.1|-processed-gene-0.0	gi|445121203|gb|AJJZ011174845.1|	maker	gene	22	333	0	-	0	gnl|BL_ORD_ID|196449 E4Z8P7_MALDO E4Z8P7 SubName: Full=Putative retrotransposon protein; [Malus domestica (Apple) (Pyrus malus).]	4.96452e-22	gnl|BL_ORD_ID|106339 3694.fgenesh4_pg.C_LG_VIII001643 (Populus trichocarpa)	5.70978e-19	NA	NA
snap-gi|445121242|gb|AJJZ011174815.1|-processed-gene-0.0	gi|445121242|gb|AJJZ011174815.1|	maker	gene	27	545	0	+	0	gnl|BL_ORD_ID|538903 B9NDT4_POPTR B9NDT4 SubName: Full=Cc-nbs-lrr resistance protein; [Populus trichocarpa (Western balsam poplar) (Populus balsamifera]	6.96462e-23	gnl|BL_ORD_ID|99753 3694.eugene3.05370002 (Populus trichocarpa)	2.48411e-22	NA	NA
snap-gi|445121766|gb|AJJZ011174341.1|-processed-gene-0.0	gi|445121766|gb|AJJZ011174341.1|	maker	gene	9	458	0	-	0	gnl|BL_ORD_ID|398129 Q8LMG6_ORYSJ Q8LMG6 SubName: Full=Putative retroelement; SubName: Full=Retrotransposon protein, putative, unclassified; [Oryza sativa subsp. japonica (Rice).]	4.14735e-21	gnl|BL_ORD_ID|1495093 39947.LOC_Os10g18970.1 (Oryza sativa)	1.45115e-20	NA	NA
snap-gi|445121769|gb|AJJZ011174338.1|-processed-gene-0.0	gi|445121769|gb|AJJZ011174338.1|	maker	gene	4	660	0	-	0	gnl|BL_ORD_ID|208030 Q2HW89_MEDTR Q2HW89 SubName: Full=Integrase, catalytic region; Ribonuclease H; [Medicago truncatula (Barrel medic) (Medicago tribuloides).]	1.0493e-102	gnl|BL_ORD_ID|1448668 39947.LOC_Os01g06700.1 (Oryza sativa)	7.03661e-48	gnl|BL_ORD_ID|302166 sp|P08361|POL_MLVCB Gag-Pol polyprotein (Fragment) OS=Cas-Br-E murine leukemia virus GN=gag-pol PE=3 SV=1	3.21424e-13
snap-gi|445121944|gb|AJJZ011174188.1|-processed-gene-0.0	gi|445121944|gb|AJJZ011174188.1|	maker	gene	133	702	0	+	0	gnl|BL_ORD_ID|208030 Q2HW89_MEDTR Q2HW89 SubName: Full=Integrase, catalytic region; Ribonuclease H; [Medicago truncatula (Barrel medic) (Medicago tribuloides).]	1.14834e-84	gnl|BL_ORD_ID|1448668 39947.LOC_Os01g06700.1 (Oryza sativa)	1.11598e-36	NA	NA
snap-gi|445122073|gb|AJJZ011174068.1|-processed-gene-0.0	gi|445122073|gb|AJJZ011174068.1|	maker	gene	193	852	0	+	0	gnl|BL_ORD_ID|580469 B9SHM8_RICCO B9SHM8 SubName: Full=Putative uncharacterized protein; [Ricinus communis (Castor bean).]	1.46053e-95	gnl|BL_ORD_ID|96901 3694.eugene3.00190618 (Populus trichocarpa)	6.81559e-76	gnl|BL_ORD_ID|427920 sp|O23530|SNC1_ARATH Protein SUPPRESSOR OF npr1-1, CONSTITUTIVE 1 OS=Arabidopsis thaliana GN=SNC1 PE=1 SV=3	2.59902e-46
snap-gi|445122123|gb|AJJZ011174033.1|-processed-gene-0.0	gi|445122123|gb|AJJZ011174033.1|	maker	gene	62	472	0	+	0	gnl|BL_ORD_ID|538166 B9NBK4_POPTR B9NBK4 SubName: Full=Predicted protein; [Populus trichocarpa (Western balsam poplar) (Populus balsamifera]	5.01068e-44	gnl|BL_ORD_ID|109985 3694.fgenesh4_pg.C_scaffold_256000019 (Populus trichocarpa)	1.75323e-43	gnl|BL_ORD_ID|427920 sp|O23530|SNC1_ARATH Protein SUPPRESSOR OF npr1-1, CONSTITUTIVE 1 OS=Arabidopsis thaliana GN=SNC1 PE=1 SV=3	7.36567e-27
snap-gi|445122250|gb|AJJZ011173916.1|-processed-gene-0.0	gi|445122250|gb|AJJZ011173916.1|	maker	gene	25	804	0	-	0	gnl|BL_ORD_ID|647193 Q6F2D6_SOLDE Q6F2D6 SubName: Full=Putative polyprotein, identical; [Solanum demissum (Wild potato).]	2.11837e-78	gnl|BL_ORD_ID|144468 3702.AT3G29615.1-P (Arabidopsis thaliana)	1.12898e-64	gnl|BL_ORD_ID|534733 sp|Q7LHG5|YI31B_YEAST Transposon Ty3-I Gag-Pol polyprotein OS=Saccharomyces cerevisiae (strain ATCC 204508 / S288c) GN=TY3B-I PE=3 SV=2	2.90942e-17
snap-gi|445122298|gb|AJJZ011173878.1|-processed-gene-0.0	gi|445122298|gb|AJJZ011173878.1|	maker	gene	28	482	0	+	0	gnl|BL_ORD_ID|507246 B9GLQ9_POPTR B9GLQ9 SubName: Full=Predicted protein; [Populus trichocarpa (Western balsam poplar) (Populus balsamifera]	1.09156e-31	gnl|BL_ORD_ID|89320 3694.eugene3.00010160 (Populus trichocarpa)	3.81933e-31	gnl|BL_ORD_ID|497535 sp|Q9LMT9|WAKLL_ARATH Putative wall-associated receptor kinase-like 13 OS=Arabidopsis thaliana GN=WAKL13 PE=3 SV=1	2.45139e-20
snap-gi|445122316|gb|AJJZ011173860.1|-processed-gene-0.0	gi|445122316|gb|AJJZ011173860.1|	maker	gene	52	417	0	+	0	gnl|BL_ORD_ID|647399 Q6L4B3_SOLDE Q6L4B3 SubName: Full=Polyprotein, putative; [Solanum demissum (Wild potato).]	5.92425e-42	gnl|BL_ORD_ID|1447308 39946.BGIOSIBSE038324 (Oryza indica)	4.69917e-35	NA	NA
snap-gi|445122364|gb|AJJZ011173812.1|-processed-gene-0.0	gi|445122364|gb|AJJZ011173812.1|	maker	gene	33	737	0	+	0	gnl|BL_ORD_ID|572673 B9RVA6_RICCO B9RVA6 SubName: Full=Eukaryotic translation initiation factor 3 subunit, putative; [Ricinus communis (Castor bean).]	3.04406e-102	gnl|BL_ORD_ID|1255102 29760.GSVIVG00000279001 (Vitis vinifera)	6.91857e-54	NA	NA
snap-gi|445122393|gb|AJJZ011173790.1|-processed-gene-0.0	gi|445122393|gb|AJJZ011173790.1|	maker	gene	29	425	0	+	0	gnl|BL_ORD_ID|740481 A5BQ63_VITVI A5BQ63 SubName: Full=Putative uncharacterized protein; [Vitis vinifera (Grape).]	6.54334e-24	gnl|BL_ORD_ID|1263179 29760.GSVIVG00012114001 (Vitis vinifera)	2.69871e-23	NA	NA
snap-gi|445122456|gb|AJJZ011173727.1|-processed-gene-0.0	gi|445122456|gb|AJJZ011173727.1|	maker	gene	112	543	0	+	0	gnl|BL_ORD_ID|567322 B9REY6_RICCO B9REY6 SubName: Full=Phosphoprotein phosphatase, putative; EC=3.1.3.16; [Ricinus communis (Castor bean).]	3.47827e-44	gnl|BL_ORD_ID|110295 3694.fgenesh4_pg.C_scaffold_329000001 (Populus trichocarpa)	4.3061e-41	NA	NA
snap-gi|445122898|gb|AJJZ011173325.1|-processed-gene-0.0	gi|445122898|gb|AJJZ011173325.1|	maker	gene	26	393	0	+	0	gnl|BL_ORD_ID|647271 Q6L3Q0_SOLDE Q6L3Q0 SubName: Full=Polyprotein, putative; [Solanum demissum (Wild potato).]	2.4471e-48	gnl|BL_ORD_ID|1482135 39947.LOC_Os07g10850.1 (Oryza sativa)	2.63018e-41	gnl|BL_ORD_ID|302071 sp|P10978|POLX_TOBAC Retrovirus-related Pol polyprotein from transposon TNT 1-94 OS=Nicotiana tabacum PE=2 SV=1	1.98951e-28
snap-gi|445123057|gb|AJJZ011173184.1|-processed-gene-0.0	gi|445123057|gb|AJJZ011173184.1|	maker	gene	32	658	0	+	0	gnl|BL_ORD_ID|741319 A5BSK6_VITVI A5BSK6 SubName: Full=Putative uncharacterized protein; [Vitis vinifera (Grape).]	3.09929e-52	gnl|BL_ORD_ID|1501285 39947.LOC_Os11g44780.1 (Oryza sativa)	2.18157e-25	NA	NA
snap-gi|445123201|gb|AJJZ011173045.1|-processed-gene-0.0	gi|445123201|gb|AJJZ011173045.1|	maker	gene	139	379	0	+	0	NA	NA	NA	NA	NA	NA
snap-gi|445123222|gb|AJJZ011173024.1|-processed-gene-0.0	gi|445123222|gb|AJJZ011173024.1|	maker	gene	240	836	0	-	0	gnl|BL_ORD_ID|198375 Q84XF9_MANES Q84XF9 SubName: Full=NBS-LRR resistance protein RGH2; [Manihot esculenta (Cassava) (Jatropha manihot).]	1.84806e-80	gnl|BL_ORD_ID|100971 3694.eugene3.15420003 (Populus trichocarpa)	1.98241e-63	gnl|BL_ORD_ID|338519 sp|Q7XA40|RGA3_SOLBU Putative disease resistance protein RGA3 OS=Solanum bulbocastanum GN=RGA3 PE=2 SV=2	2.16672e-25
snap-gi|445123264|gb|AJJZ011172982.1|-processed-gene-0.0	gi|445123264|gb|AJJZ011172982.1|	maker	gene	449	676	0	+	0	NA	NA	NA	NA	NA	NA
snap-gi|445123531|gb|AJJZ011172728.1|-processed-gene-0.0	gi|445123531|gb|AJJZ011172728.1|	maker	gene	208	885	0	+	0	gnl|BL_ORD_ID|543540 B9PBF2_POPTR B9PBF2 SubName: Full=Predicted protein; [Populus trichocarpa (Western balsam poplar) (Populus balsamifera]	4.70843e-21	gnl|BL_ORD_ID|100733 3694.eugene3.136680001 (Populus trichocarpa)	1.64747e-20	NA	NA
snap-gi|445123533|gb|AJJZ011172726.1|-processed-gene-0.0	gi|445123533|gb|AJJZ011172726.1|	maker	gene	25	390	0	-	0	NA	NA	NA	NA	NA	NA
snap-gi|445123923|gb|AJJZ011172361.1|-processed-gene-0.0	gi|445123923|gb|AJJZ011172361.1|	maker	gene	86	508	0	+	0	gnl|BL_ORD_ID|576773 B9S720_RICCO B9S720 SubName: Full=Disease resistance protein RFL1, putative; EC=3.1.3.16; [Ricinus communis (Castor bean).]	6.96179e-14	NA	NA	NA	NA
snap-gi|445124037|gb|AJJZ011172255.1|-processed-gene-0.0	gi|445124037|gb|AJJZ011172255.1|	maker	gene	454	777	0	-	0	NA	NA	NA	NA	NA	NA
snap-gi|445124119|gb|AJJZ011172175.1|-processed-gene-0.0	gi|445124119|gb|AJJZ011172175.1|	maker	gene	27	404	0	-	0	gnl|BL_ORD_ID|581724 B9SL89_RICCO B9SL89 SubName: Full=Disease resistance protein RGA2, putative; EC=3.1.3.16; [Ricinus communis (Castor bean).]	7.87694e-43	gnl|BL_ORD_ID|100971 3694.eugene3.15420003 (Populus trichocarpa)	2.55992e-37	gnl|BL_ORD_ID|338516 sp|Q7XBQ9|RGA2_SOLBU Disease resistance protein RGA2 OS=Solanum bulbocastanum GN=RGA2 PE=1 SV=1	2.3799e-10
snap-gi|445124237|gb|AJJZ011172060.1|-processed-gene-0.0	gi|445124237|gb|AJJZ011172060.1|	maker	gene	32	670	0	-	0	gnl|BL_ORD_ID|198376 Q84XG0_MANES Q84XG0 SubName: Full=NBS-LRR resistance protein RGH1; [Manihot esculenta (Cassava) (Jatropha manihot).]	5.73817e-57	gnl|BL_ORD_ID|92101 3694.eugene3.00062019 (Populus trichocarpa)	1.1368e-37	gnl|BL_ORD_ID|338521 sp|Q7XA39|RGA4_SOLBU Putative disease resistance protein RGA4 OS=Solanum bulbocastanum GN=RGA4 PE=2 SV=1	7.5531e-15
snap-gi|445124325|gb|AJJZ011171976.1|-processed-gene-0.0	gi|445124325|gb|AJJZ011171976.1|	maker	gene	142	360	0	+	0	gnl|BL_ORD_ID|356290 Q53K55_ORYSJ Q53K55 SubName: Full=Retrotransposon protein, putative, Ty1-copia sub-class; SubName: Full=Retrotransposon protein, putative, Ty1-copia subclass; [Oryza sativa subsp. japonica (Rice).]	3.21506e-28	gnl|BL_ORD_ID|148003 3702.AT4G03810.1-P (Arabidopsis thaliana)	1.78903e-29	gnl|BL_ORD_ID|302071 sp|P10978|POLX_TOBAC Retrovirus-related Pol polyprotein from transposon TNT 1-94 OS=Nicotiana tabacum PE=2 SV=1	9.57528e-18
snap-gi|445124376|gb|AJJZ011171930.1|-processed-gene-0.0	gi|445124376|gb|AJJZ011171930.1|	maker	gene	127	591	0	-	0	gnl|BL_ORD_ID|505317 B9GFW5_POPTR B9GFW5 SubName: Full=Predicted protein; [Populus trichocarpa (Western balsam poplar) (Populus balsamifera]	6.53074e-31	gnl|BL_ORD_ID|103612 3694.fgenesh4_pg.C_LG_I002461 (Populus trichocarpa)	2.28509e-30	NA	NA
snap-gi|445124381|gb|AJJZ011171925.1|-processed-gene-0.0	gi|445124381|gb|AJJZ011171925.1|	maker	gene	52	396	0	-	0	gnl|BL_ORD_ID|572673 B9RVA6_RICCO B9RVA6 SubName: Full=Eukaryotic translation initiation factor 3 subunit, putative; [Ricinus communis (Castor bean).]	3.59807e-29	gnl|BL_ORD_ID|1255102 29760.GSVIVG00000279001 (Vitis vinifera)	1.10204e-08	NA	NA
snap-gi|445124695|gb|AJJZ011171634.1|-processed-gene-0.0	gi|445124695|gb|AJJZ011171634.1|	maker	gene	6	287	0	-	0	gnl|BL_ORD_ID|196440 E4Z8N8_MALDO E4Z8N8 SubName: Full=Putative RNA-directed DNA polymerase (Reverse transcriptase); [Malus domestica (Apple) (Pyrus malus).]	1.85346e-37	gnl|BL_ORD_ID|1447308 39946.BGIOSIBSE038324 (Oryza indica)	2.72094e-31	gnl|BL_ORD_ID|411476 sp|Q95SX7|RTBS_DROME Probable RNA-directed DNA polymerase from transposon BS OS=Drosophila melanogaster GN=RTase PE=2 SV=1	4.66454e-07
snap-gi|445124836|gb|AJJZ011171497.1|-processed-gene-0.0	gi|445124836|gb|AJJZ011171497.1|	maker	gene	72	356	0	-	0	gnl|BL_ORD_ID|524981 B9I533_POPTR B9I533 SubName: Full=Nbs-lrr resistance protein; [Populus trichocarpa (Western balsam poplar) (Populus balsamifera]	1.62307e-15	gnl|BL_ORD_ID|94194 3694.eugene3.00120124 (Populus trichocarpa)	5.67908e-15	NA	NA
snap-gi|445124983|gb|AJJZ011171361.1|-processed-gene-0.0	gi|445124983|gb|AJJZ011171361.1|	maker	gene	94	336	0	+	0	gnl|BL_ORD_ID|207893 Q2HVM1_MEDTR Q2HVM1 SubName: Full=RNA-directed DNA polymerase (Reverse transcriptase); [Medicago truncatula (Barrel medic) (Medicago tribuloides).]	9.6527e-17	gnl|BL_ORD_ID|1447308 39946.BGIOSIBSE038324 (Oryza indica)	1.18771e-13	NA	NA
snap-gi|445125263|gb|AJJZ011171098.1|-processed-gene-0.0	gi|445125263|gb|AJJZ011171098.1|	maker	gene	4	528	0	-	0	gnl|BL_ORD_ID|764785 F6H627_VITVI F6H627 SubName: Full=Putative uncharacterized protein; [Vitis vinifera (Grape).]	1.1295e-27	gnl|BL_ORD_ID|110295 3694.fgenesh4_pg.C_scaffold_329000001 (Populus trichocarpa)	4.37511e-27	NA	NA
snap-gi|445125335|gb|AJJZ011171028.1|-processed-gene-0.0	gi|445125335|gb|AJJZ011171028.1|	maker	gene	58	297	0	+	0	NA	NA	gnl|BL_ORD_ID|1447308 39946.BGIOSIBSE038324 (Oryza indica)	3.22285e-09	NA	NA
snap-gi|445125438|gb|AJJZ011170930.1|-processed-gene-0.0	gi|445125438|gb|AJJZ011170930.1|	maker	gene	252	571	0	-	0	NA	NA	NA	NA	NA	NA
snap-gi|445125524|gb|AJJZ011170849.1|-processed-gene-0.1	gi|445125524|gb|AJJZ011170849.1|	maker	gene	405	791	0	-	0	NA	NA	NA	NA	NA	NA
snap-gi|445125556|gb|AJJZ011170821.1|-processed-gene-0.0	gi|445125556|gb|AJJZ011170821.1|	maker	gene	45	575	0	-	0	gnl|BL_ORD_ID|747493 A5CAD1_VITVI A5CAD1 SubName: Full=Putative uncharacterized protein; [Vitis vinifera (Grape).]	2.22915e-83	gnl|BL_ORD_ID|1503993 39947.LOC_Os12g26810.1 (Oryza sativa)	1.97342e-71	gnl|BL_ORD_ID|457203 sp|P0CT40|TF29_SCHPO Transposon Tf2-9 polyprotein OS=Schizosaccharomyces pombe (strain 972 / ATCC 24843) GN=Tf2-9 PE=3 SV=1	1.80952e-14
snap-gi|445125629|gb|AJJZ011170751.1|-processed-gene-0.0	gi|445125629|gb|AJJZ011170751.1|	maker	gene	87	903	0	-	0	gnl|BL_ORD_ID|538911 B9NDU3_POPTR B9NDU3 SubName: Full=Predicted protein; [Populus trichocarpa (Western balsam poplar) (Populus balsamifera]	3.0418e-19	gnl|BL_ORD_ID|99767 3694.eugene3.05520002 (Populus trichocarpa)	1.06432e-18	NA	NA
snap-gi|445125689|gb|AJJZ011170691.1|-processed-gene-0.0	gi|445125689|gb|AJJZ011170691.1|	maker	gene	184	534	0	+	0	NA	NA	NA	NA	NA	NA
snap-gi|445125843|gb|AJJZ011170544.1|-processed-gene-0.0	gi|445125843|gb|AJJZ011170544.1|	maker	gene	30	413	0	-	0	gnl|BL_ORD_ID|540712 B9NJB9_POPTR B9NJB9 SubName: Full=Predicted protein; Flags: Fragment; [Populus trichocarpa (Western balsam poplar) (Populus balsamifera]	2.08229e-48	gnl|BL_ORD_ID|101887 3694.eugene3.26520001 (Populus trichocarpa)	7.44879e-52	gnl|BL_ORD_ID|327904 sp|Q9LRR4|R13L1_ARATH Putative disease resistance RPP13-like protein 1 OS=Arabidopsis thaliana GN=RPPL1 PE=3 SV=1	1.14559e-09
snap-gi|445125902|gb|AJJZ011170487.1|-processed-gene-0.0	gi|445125902|gb|AJJZ011170487.1|	maker	gene	28	810	0	-	0	gnl|BL_ORD_ID|775198 F6I1Y8_VITVI F6I1Y8 SubName: Full=Putative uncharacterized protein; [Vitis vinifera (Grape).]	1.99052e-86	gnl|BL_ORD_ID|1258213 29760.GSVIVG00004456001 (Vitis vinifera)	6.85034e-86	gnl|BL_ORD_ID|345386 sp|Q9ZT07|RKS1_ARATH G-type lectin S-receptor-like serine/threonine-protein kinase RKS1 OS=Arabidopsis thaliana GN=RKS1 PE=3 SV=3	1.1779e-73
snap-gi|445125982|gb|AJJZ011170407.1|-processed-gene-0.0	gi|445125982|gb|AJJZ011170407.1|	maker	gene	211	793	0	+	0	NA	NA	NA	NA	NA	NA
snap-gi|445126209|gb|AJJZ011170189.1|-processed-gene-0.0	gi|445126209|gb|AJJZ011170189.1|	maker	gene	34	414	0	+	0	gnl|BL_ORD_ID|82009 Q948N8_DAUCA Q948N8 SubName: Full=TdcA1-ORF1-ORF2 protein; Flags: Fragment; [Daucus carota (Carrot).]	3.08484e-09	NA	NA	NA	NA
snap-gi|445126346|gb|AJJZ011170056.1|-processed-gene-0.0	gi|445126346|gb|AJJZ011170056.1|	maker	gene	99	518	0	+	0	gnl|BL_ORD_ID|732471 A5B241_VITVI A5B241 SubName: Full=Putative uncharacterized protein; [Vitis vinifera (Grape).]	7.94647e-72	gnl|BL_ORD_ID|1478682 39947.LOC_Os06g25700.1 (Oryza sativa)	9.39929e-63	gnl|BL_ORD_ID|71247 sp|P04146|COPIA_DROME Copia protein OS=Drosophila melanogaster GN=GIP PE=1 SV=3	3.46929e-23
snap-gi|445126499|gb|AJJZ011169907.1|-processed-gene-0.0	gi|445126499|gb|AJJZ011169907.1|	maker	gene	2	430	0	+	0	gnl|BL_ORD_ID|544483 B9PE71_POPTR B9PE71 SubName: Full=Predicted protein; Flags: Fragment; [Populus trichocarpa (Western balsam poplar) (Populus balsamifera]	2.94526e-48	gnl|BL_ORD_ID|118287 3694.gw1.19122.4.1 (Populus trichocarpa)	9.25389e-48	gnl|BL_ORD_ID|464471 sp|Q40392|TMVRN_NICGU TMV resistance protein N OS=Nicotiana glutinosa GN=N PE=1 SV=1	2.8971e-28
snap-gi|445127631|gb|AJJZ011168789.1|-processed-gene-0.0	gi|445127631|gb|AJJZ011168789.1|	maker	gene	235	642	0	+	0	NA	NA	NA	NA	NA	NA
snap-gi|445128318|gb|AJJZ011168584.1|-processed-gene-0.0	gi|445128318|gb|AJJZ011168584.1|	maker	gene	107	637	0	-	0	NA	NA	NA	NA	NA	NA
snap-gi|445128391|gb|AJJZ011168511.1|-processed-gene-0.0	gi|445128391|gb|AJJZ011168511.1|	maker	gene	73	420	0	+	0	gnl|BL_ORD_ID|741319 A5BSK6_VITVI A5BSK6 SubName: Full=Putative uncharacterized protein; [Vitis vinifera (Grape).]	1.42057e-43	gnl|BL_ORD_ID|133281 3702.AT1G52210.1-P (Arabidopsis thaliana)	2.37505e-25	gnl|BL_ORD_ID|302071 sp|P10978|POLX_TOBAC Retrovirus-related Pol polyprotein from transposon TNT 1-94 OS=Nicotiana tabacum PE=2 SV=1	3.77969e-11
snap-gi|445128406|gb|AJJZ011168496.1|-processed-gene-0.0	gi|445128406|gb|AJJZ011168496.1|	maker	gene	42	521	0	+	0	gnl|BL_ORD_ID|777733 Q850H7_VITVI Q850H7 SubName: Full=Gag-pol polyprotein; Flags: Fragment; [Vitis vinifera (Grape).]	2.5627e-45	gnl|BL_ORD_ID|1491823 39947.LOC_Os09g19810.1 (Oryza sativa)	1.13094e-27	gnl|BL_ORD_ID|220398 sp|P92519|M810_ARATH Uncharacterized mitochondrial protein AtMg00810 OS=Arabidopsis thaliana GN=AtMg00810 PE=4 SV=1	2.05087e-10
snap-gi|445128940|gb|AJJZ011168295.1|-processed-gene-0.0	gi|445128940|gb|AJJZ011168295.1|	maker	gene	202	465	0	+	0	gnl|BL_ORD_ID|491887 Q6WAY3_PEA Q6WAY3 SubName: Full=Gag/pol polyprotein; [Pisum sativum (Garden pea).]	6.71346e-45	gnl|BL_ORD_ID|1463516 39947.LOC_Os03g36220.1 (Oryza sativa)	3.26719e-22	NA	NA
snap-gi|445129128|gb|AJJZ011168224.1|-processed-gene-0.0	gi|445129128|gb|AJJZ011168224.1|	maker	gene	52	726	0	+	0	gnl|BL_ORD_ID|573588 B9RXX5_RICCO B9RXX5 SubName: Full=Negative regulator of the PHO system, putative; EC=2.7.10.2; [Ricinus communis (Castor bean).]	1.17405e-74	gnl|BL_ORD_ID|1262195 29760.GSVIVG00010713001 (Vitis vinifera)	1.37287e-75	gnl|BL_ORD_ID|345386 sp|Q9ZT07|RKS1_ARATH G-type lectin S-receptor-like serine/threonine-protein kinase RKS1 OS=Arabidopsis thaliana GN=RKS1 PE=3 SV=3	2.67936e-64
snap-gi|445129930|gb|AJJZ011167840.1|-processed-gene-0.0	gi|445129930|gb|AJJZ011167840.1|	maker	gene	58	339	0	+	0	gnl|BL_ORD_ID|777739 Q850I3_VITVI Q850I3 SubName: Full=Gag-pol polyprotein; Flags: Fragment; [Vitis vinifera (Grape).]	3.36852e-49	gnl|BL_ORD_ID|137500 3702.AT2G13940.1-P (Arabidopsis thaliana)	3.68611e-28	gnl|BL_ORD_ID|71247 sp|P04146|COPIA_DROME Copia protein OS=Drosophila melanogaster GN=GIP PE=1 SV=3	2.80448e-18
snap-gi|445129954|gb|AJJZ011167816.1|-processed-gene-0.0	gi|445129954|gb|AJJZ011167816.1|	maker	gene	108	565	0	+	0	gnl|BL_ORD_ID|729672 A5AU37_VITVI A5AU37 SubName: Full=Putative uncharacterized protein; [Vitis vinifera (Grape).]	7.19666e-34	gnl|BL_ORD_ID|1490161 39947.LOC_Os09g01570.1 (Oryza sativa)	1.49438e-22	gnl|BL_ORD_ID|302071 sp|P10978|POLX_TOBAC Retrovirus-related Pol polyprotein from transposon TNT 1-94 OS=Nicotiana tabacum PE=2 SV=1	7.2674e-10
snap-gi|445130175|gb|AJJZ011167690.1|-processed-gene-0.0	gi|445130175|gb|AJJZ011167690.1|	maker	gene	128	691	0	+	0	gnl|BL_ORD_ID|124844 Q84ZV5_SOYBN Q84ZV5 SubName: Full=Polyprotein; [Glycine max (Soybean) (Glycine hispida).]	2.91764e-65	gnl|BL_ORD_ID|1483694 39947.LOC_Os07g28210.1 (Oryza sativa)	3.71645e-62	gnl|BL_ORD_ID|220402 sp|P92523|M860_ARATH Uncharacterized mitochondrial protein AtMg00860 OS=Arabidopsis thaliana GN=AtMg00860 PE=4 SV=1	1.63816e-42
snap-gi|445130189|gb|AJJZ011167676.1|-processed-gene-0.0	gi|445130189|gb|AJJZ011167676.1|	maker	gene	21	515	0	+	0	gnl|BL_ORD_ID|75313 Q84KB0_CUCME Q84KB0 SubName: Full=Pol protein; [Cucumis melo subsp. melo.]	3.28356e-54	gnl|BL_ORD_ID|1500791 39947.LOC_Os11g39720.1 (Oryza sativa)	2.84902e-47	NA	NA
snap-gi|445130479|gb|AJJZ011167565.1|-processed-gene-0.0	gi|445130479|gb|AJJZ011167565.1|	maker	gene	90	1054	0	-	0	gnl|BL_ORD_ID|363172 Q5WMZ8_ORYSJ Q5WMZ8 SubName: Full=Putative uncharacterized protein P0001A07.10; [Oryza sativa subsp. japonica (Rice).]	5.9893e-98	gnl|BL_ORD_ID|1472088 39947.LOC_Os05g05880.1 (Oryza sativa)	2.09565e-97	gnl|BL_ORD_ID|533380 sp|Q99315|YG31B_YEAST Transposon Ty3-G Gag-Pol polyprotein OS=Saccharomyces cerevisiae (strain ATCC 204508 / S288c) GN=TY3B-G PE=1 SV=3	2.19567e-50
snap-gi|445130518|gb|AJJZ011167526.1|-processed-gene-0.0	gi|445130518|gb|AJJZ011167526.1|	maker	gene	45	489	0	-	0	gnl|BL_ORD_ID|569269 B9RKI8_RICCO B9RKI8 SubName: Full=Putative uncharacterized protein; [Ricinus communis (Castor bean).]	1.57371e-13	gnl|BL_ORD_ID|1446564 39946.BGIOSIBSE037580 (Oryza indica)	9.14957e-11	NA	NA
snap-gi|445130646|gb|AJJZ011167482.1|-processed-gene-0.0	gi|445130646|gb|AJJZ011167482.1|	maker	gene	98	439	0	-	0	gnl|BL_ORD_ID|198367 Q84NH7_MANES Q84NH7 SubName: Full=RCa6.1 NBS type resistance protein; Flags: Fragment; [Manihot esculenta (Cassava) (Jatropha manihot).]	3.86988e-38	gnl|BL_ORD_ID|1276785 29760.GSVIVG00028681001 (Vitis vinifera)	4.304e-25	gnl|BL_ORD_ID|338512 sp|Q7XA42|RGA1_SOLBU Putative disease resistance protein RGA1 OS=Solanum bulbocastanum GN=RGA1 PE=2 SV=2	2.98803e-21
snap-gi|445130649|gb|AJJZ011167479.1|-processed-gene-0.0	gi|445130649|gb|AJJZ011167479.1|	maker	gene	47	639	0	+	0	gnl|BL_ORD_ID|739689 A5BMW4_VITVI A5BMW4 SubName: Full=Putative uncharacterized protein; [Vitis vinifera (Grape).]	2.4162e-44	gnl|BL_ORD_ID|148633 3702.AT4G07850.1-P (Arabidopsis thaliana)	7.49034e-42	NA	NA
snap-gi|445130816|gb|AJJZ011167392.1|-processed-gene-0.0	gi|445130816|gb|AJJZ011167392.1|	maker	gene	1368	3098	0	+	0	gnl|BL_ORD_ID|502936 A9PCM9_POPTR A9PCM9 SubName: Full=Putative uncharacterized protein; [Populus trichocarpa (Western balsam poplar) (Populus balsamifera]	2.57689e-67	gnl|BL_ORD_ID|122019 3694.gw1.III.1543.1 (Populus trichocarpa)	2.89316e-50	gnl|BL_ORD_ID|498622 sp|D9J034|WHY2_SOLTU Single-stranded DNA-bindig protein WHY2, mitochondrial OS=Solanum tuberosum GN=WHY2 PE=1 SV=1	9.25027e-50
snap-gi|445130855|gb|AJJZ011167353.1|-processed-gene-0.0	gi|445130855|gb|AJJZ011167353.1|	maker	gene	28	234	0	-	0	gnl|BL_ORD_ID|647334 Q6L3Y5_SOLDE Q6L3Y5 SubName: Full=Gag-pol polyprotein, putative; [Solanum demissum (Wild potato).]	5.0653e-30	gnl|BL_ORD_ID|101216 3694.eugene3.17200003 (Populus trichocarpa)	3.66046e-18	NA	NA
snap-gi|445131396|gb|AJJZ011167053.1|-processed-gene-0.0	gi|445131396|gb|AJJZ011167053.1|	maker	gene	112	661	0	-	0	NA	NA	NA	NA	NA	NA
snap-gi|445131596|gb|AJJZ011166936.1|-processed-gene-0.0	gi|445131596|gb|AJJZ011166936.1|	maker	gene	89	434	0	-	0	NA	NA	NA	NA	NA	NA
snap-gi|445132057|gb|AJJZ011166669.1|-processed-gene-0.0	gi|445132057|gb|AJJZ011166669.1|	maker	gene	39	395	0	-	0	gnl|BL_ORD_ID|534498 B9N0L1_POPTR B9N0L1 SubName: Full=Predicted protein; [Populus trichocarpa (Western balsam poplar) (Populus balsamifera]	1.21476e-10	gnl|BL_ORD_ID|111300 3694.fgenesh4_pg.C_scaffold_86000113 (Populus trichocarpa)	4.25043e-10	NA	NA
snap-gi|445132207|gb|AJJZ011166589.1|-processed-gene-0.0	gi|445132207|gb|AJJZ011166589.1|	maker	gene	14	325	0	+	0	gnl|BL_ORD_ID|75313 Q84KB0_CUCME Q84KB0 SubName: Full=Pol protein; [Cucumis melo subsp. melo.]	3.64824e-38	gnl|BL_ORD_ID|1500791 39947.LOC_Os11g39720.1 (Oryza sativa)	9.21135e-29	NA	NA
snap-gi|445132851|gb|AJJZ011166230.1|-processed-gene-0.0	gi|445132851|gb|AJJZ011166230.1|	maker	gene	94	368	0	+	0	gnl|BL_ORD_ID|647271 Q6L3Q0_SOLDE Q6L3Q0 SubName: Full=Polyprotein, putative; [Solanum demissum (Wild potato).]	1.00619e-21	gnl|BL_ORD_ID|1280358 29760.GSVIVG00032950001 (Vitis vinifera)	3.60819e-21	NA	NA
snap-gi|445132927|gb|AJJZ011166204.1|-processed-gene-0.0	gi|445132927|gb|AJJZ011166204.1|	maker	gene	210	628	0	-	0	gnl|BL_ORD_ID|576460 B9S657_RICCO B9S657 SubName: Full=Cytochrome P450, putative; EC=1.14.14.1; [Ricinus communis (Castor bean).]	1.91057e-53	gnl|BL_ORD_ID|1268922 29760.GSVIVG00019385001 (Vitis vinifera)	2.30772e-53	gnl|BL_ORD_ID|47110 sp|Q9FMY1|C86B1_ARATH Cytochrome P450 86B1 OS=Arabidopsis thaliana GN=CYP86B1 PE=2 SV=1	1.12224e-35
snap-gi|445133097|gb|AJJZ011166091.1|-processed-gene-0.0	gi|445133097|gb|AJJZ011166091.1|	maker	gene	146	385	0	-	0	gnl|BL_ORD_ID|75313 Q84KB0_CUCME Q84KB0 SubName: Full=Pol protein; [Cucumis melo subsp. melo.]	2.04268e-24	gnl|BL_ORD_ID|1500791 39947.LOC_Os11g39720.1 (Oryza sativa)	2.76679e-15	NA	NA
snap-gi|445133159|gb|AJJZ011166029.1|-processed-gene-0.0	gi|445133159|gb|AJJZ011166029.1|	maker	gene	288	932	0	-	0	gnl|BL_ORD_ID|572675 B9RVA8_RICCO B9RVA8 SubName: Full=Receptor-kinase, putative; EC=1.3.1.74; EC=2.7.10.2; [Ricinus communis (Castor bean).]	1.0157e-75	gnl|BL_ORD_ID|1260517 29760.GSVIVG00008153001 (Vitis vinifera)	5.04587e-72	gnl|BL_ORD_ID|375721 sp|Q9SHI3|RLP2_ARATH Receptor-like protein 2 OS=Arabidopsis thaliana GN=RLP2 PE=2 SV=1	3.61946e-27
snap-gi|445133374|gb|AJJZ011165912.1|-processed-gene-0.0	gi|445133374|gb|AJJZ011165912.1|	maker	gene	61	764	0	-	0	gnl|BL_ORD_ID|585508 B9SX40_RICCO B9SX40 SubName: Full=Putative uncharacterized protein; [Ricinus communis (Castor bean).]	1.66897e-46	gnl|BL_ORD_ID|1274995 29760.GSVIVG00026570001 (Vitis vinifera)	5.09785e-42	gnl|BL_ORD_ID|499009 sp|Q9SZ67|WRK19_ARATH Probable WRKY transcription factor 19 OS=Arabidopsis thaliana GN=WRKY19 PE=2 SV=1	2.05364e-34
snap-gi|445133684|gb|AJJZ011165693.1|-processed-gene-0.0	gi|445133684|gb|AJJZ011165693.1|	maker	gene	231	832	0	+	0	gnl|BL_ORD_ID|745696 A5C571_VITVI A5C571 SubName: Full=Putative uncharacterized protein; [Vitis vinifera (Grape).]	1.77859e-24	gnl|BL_ORD_ID|1269820 29760.GSVIVG00020415001 (Vitis vinifera)	1.8455e-25	gnl|BL_ORD_ID|499009 sp|Q9SZ67|WRK19_ARATH Probable WRKY transcription factor 19 OS=Arabidopsis thaliana GN=WRKY19 PE=2 SV=1	2.77792e-22
snap-gi|445134267|gb|AJJZ011165358.1|-processed-gene-0.0	gi|445134267|gb|AJJZ011165358.1|	maker	gene	40	640	0	+	0	gnl|BL_ORD_ID|316045 B7ER11_ORYSJ B7ER11 SubName: Full=cDNA clone:J023126N18, full insert sequence; [Oryza sativa subsp. japonica (Rice).]	4.48593e-54	gnl|BL_ORD_ID|1477739 39947.LOC_Os06g15570.1 (Oryza sativa)	1.34512e-53	gnl|BL_ORD_ID|301621 sp|P20825|POL2_DROME Retrovirus-related Pol polyprotein from transposon 297 OS=Drosophila melanogaster GN=pol PE=4 SV=1	1.87901e-27
snap-gi|445134401|gb|AJJZ011165264.1|-processed-gene-0.0	gi|445134401|gb|AJJZ011165264.1|	maker	gene	1	441	0	-	0	NA	NA	NA	NA	NA	NA
snap-gi|445134560|gb|AJJZ011165142.1|-processed-gene-0.0	gi|445134560|gb|AJJZ011165142.1|	maker	gene	21	605	0	+	0	gnl|BL_ORD_ID|518795 B9HLE9_POPTR B9HLE9 SubName: Full=Predicted protein; [Populus trichocarpa (Western balsam poplar) (Populus balsamifera]	4.21567e-23	gnl|BL_ORD_ID|106339 3694.fgenesh4_pg.C_LG_VIII001643 (Populus trichocarpa)	1.47505e-22	NA	NA
snap-gi|445134617|gb|AJJZ011165118.1|-processed-gene-0.0	gi|445134617|gb|AJJZ011165118.1|	maker	gene	71	520	0	+	0	gnl|BL_ORD_ID|207707 Q2HUP4_MEDTR Q2HUP4 SubName: Full=Endonuclease/exonuclease/phosphatase; [Medicago truncatula (Barrel medic) (Medicago tribuloides).]	9.0933e-10	gnl|BL_ORD_ID|1447308 39946.BGIOSIBSE038324 (Oryza indica)	4.68326e-43	NA	NA
snap-gi|445135189|gb|AJJZ011164685.1|-processed-gene-0.0	gi|445135189|gb|AJJZ011164685.1|	maker	gene	206	442	0	+	0	gnl|BL_ORD_ID|777729 Q850H3_VITVI Q850H3 SubName: Full=Gag-pol polyprotein; Flags: Fragment; [Vitis vinifera (Grape).]	5.81787e-33	gnl|BL_ORD_ID|1266991 29760.GSVIVG00017091001 (Vitis vinifera)	1.17401e-32	NA	NA
snap-gi|445135251|gb|AJJZ011164648.1|-processed-gene-0.0	gi|445135251|gb|AJJZ011164648.1|	maker	gene	32	466	0	+	0	gnl|BL_ORD_ID|725666 A5AHM3_VITVI A5AHM3 SubName: Full=Putative uncharacterized protein; [Vitis vinifera (Grape).]	7.35958e-57	gnl|BL_ORD_ID|1491982 39947.LOC_Os09g21390.1 (Oryza sativa)	4.58515e-39	gnl|BL_ORD_ID|220399 sp|P92520|M820_ARATH Uncharacterized mitochondrial protein AtMg00820 OS=Arabidopsis thaliana GN=AtMg00820 PE=4 SV=1	2.13623e-28
snap-gi|445135277|gb|AJJZ011164622.1|-processed-gene-0.0	gi|445135277|gb|AJJZ011164622.1|	maker	gene	50	430	0	-	0	gnl|BL_ORD_ID|518795 B9HLE9_POPTR B9HLE9 SubName: Full=Predicted protein; [Populus trichocarpa (Western balsam poplar) (Populus balsamifera]	2.18979e-37	gnl|BL_ORD_ID|106339 3694.fgenesh4_pg.C_LG_VIII001643 (Populus trichocarpa)	7.66204e-37	NA	NA
snap-gi|445135363|gb|AJJZ011164577.1|-processed-gene-0.0	gi|445135363|gb|AJJZ011164577.1|	maker	gene	20	382	0	-	0	gnl|BL_ORD_ID|647399 Q6L4B3_SOLDE Q6L4B3 SubName: Full=Polyprotein, putative; [Solanum demissum (Wild potato).]	4.00835e-40	gnl|BL_ORD_ID|1447308 39946.BGIOSIBSE038324 (Oryza indica)	7.17631e-33	NA	NA
snap-gi|445135424|gb|AJJZ011164516.1|-processed-gene-0.0	gi|445135424|gb|AJJZ011164516.1|	maker	gene	120	469	0	-	0	gnl|BL_ORD_ID|736378 A5BDC6_VITVI A5BDC6 SubName: Full=Putative uncharacterized protein; [Vitis vinifera (Grape).]	3.86065e-20	gnl|BL_ORD_ID|1257861 29760.GSVIVG00003791001 (Vitis vinifera)	1.55494e-19	NA	NA
snap-gi|445135653|gb|AJJZ011164464.1|-processed-gene-0.0	gi|445135653|gb|AJJZ011164464.1|	maker	gene	90	293	0	-	0	gnl|BL_ORD_ID|202655 A2Q4S9_MEDTR A2Q4S9 SubName: Full=RNA-directed DNA polymerase (Reverse transcriptase); [Medicago truncatula (Barrel medic) (Medicago tribuloides).]	1.08682e-18	gnl|BL_ORD_ID|1447308 39946.BGIOSIBSE038324 (Oryza indica)	1.3118e-16	NA	NA
snap-gi|445135753|gb|AJJZ011164377.1|-processed-gene-0.0	gi|445135753|gb|AJJZ011164377.1|	maker	gene	14	565	0	-	0	gnl|BL_ORD_ID|527153 B9IBK9_POPTR B9IBK9 SubName: Full=Predicted protein; [Populus trichocarpa (Western balsam poplar) (Populus balsamifera]	3.80074e-30	gnl|BL_ORD_ID|116025 3694.grail3.0126001501 (Populus trichocarpa)	1.32987e-29	gnl|BL_ORD_ID|327904 sp|Q9LRR4|R13L1_ARATH Putative disease resistance RPP13-like protein 1 OS=Arabidopsis thaliana GN=RPPL1 PE=3 SV=1	7.26526e-14
snap-gi|445135949|gb|AJJZ011164199.1|-processed-gene-0.0	gi|445135949|gb|AJJZ011164199.1|	maker	gene	102	403	0	+	0	gnl|BL_ORD_ID|345683 Q10HF0_ORYSJ Q10HF0 SubName: Full=Retrotransposon protein, putative, Ty1-copia subclass; [Oryza sativa subsp. japonica (Rice).]	8.94237e-29	gnl|BL_ORD_ID|148003 3702.AT4G03810.1-P (Arabidopsis thaliana)	1.08529e-29	gnl|BL_ORD_ID|302071 sp|P10978|POLX_TOBAC Retrovirus-related Pol polyprotein from transposon TNT 1-94 OS=Nicotiana tabacum PE=2 SV=1	7.41984e-18
snap-gi|445136083|gb|AJJZ011164080.1|-processed-gene-0.0	gi|445136083|gb|AJJZ011164080.1|	maker	gene	56	286	0	-	0	gnl|BL_ORD_ID|207893 Q2HVM1_MEDTR Q2HVM1 SubName: Full=RNA-directed DNA polymerase (Reverse transcriptase); [Medicago truncatula (Barrel medic) (Medicago tribuloides).]	2.45053e-18	gnl|BL_ORD_ID|1447308 39946.BGIOSIBSE038324 (Oryza indica)	5.8731e-15	NA	NA
snap-gi|445136088|gb|AJJZ011164075.1|-processed-gene-0.0	gi|445136088|gb|AJJZ011164075.1|	maker	gene	25	399	0	-	0	gnl|BL_ORD_ID|724411 A5AE14_VITVI A5AE14 SubName: Full=Putative uncharacterized protein; [Vitis vinifera (Grape).]	5.85801e-37	gnl|BL_ORD_ID|156330 3702.AT5G39185.1-P (Arabidopsis thaliana)	1.80025e-21	NA	NA
snap-gi|445136239|gb|AJJZ011163935.1|-processed-gene-0.0	gi|445136239|gb|AJJZ011163935.1|	maker	gene	63	846	0	+	0	gnl|BL_ORD_ID|724042 A5ACZ5_VITVI A5ACZ5 SubName: Full=Putative uncharacterized protein; [Vitis vinifera (Grape).]	6.65219e-35	gnl|BL_ORD_ID|1501453 39947.LOC_Os11g47010.1 (Oryza sativa)	4.24256e-15	NA	NA
snap-gi|445136558|gb|AJJZ011163624.1|-processed-gene-0.0	gi|445136558|gb|AJJZ011163624.1|	maker	gene	69	419	0	-	0	gnl|BL_ORD_ID|756407 D7TXG2_VITVI D7TXG2 SubName: Full=Putative uncharacterized protein; [Vitis vinifera (Grape).]	4.10529e-12	gnl|BL_ORD_ID|1256593 29760.GSVIVG00002199001 (Vitis vinifera)	1.49033e-11	NA	NA
snap-gi|445136730|gb|AJJZ011163610.1|-processed-gene-0.0	gi|445136730|gb|AJJZ011163610.1|	maker	gene	64	759	0	+	0	gnl|BL_ORD_ID|530336 B9IL48_POPTR B9IL48 SubName: Full=Predicted protein; [Populus trichocarpa (Western balsam poplar) (Populus balsamifera]	2.14815e-83	gnl|BL_ORD_ID|128169 3694.gw1.XVIII.1848.1 (Populus trichocarpa)	4.39653e-83	gnl|BL_ORD_ID|516880 sp|C0LGP4|Y3475_ARATH Probable LRR receptor-like serine/threonine-protein kinase At3g47570 OS=Arabidopsis thaliana GN=At3g47570 PE=2 SV=1	2.29244e-68
snap-gi|445136748|gb|AJJZ011163592.1|-processed-gene-0.0	gi|445136748|gb|AJJZ011163592.1|	maker	gene	132	407	0	-	0	gnl|BL_ORD_ID|196440 E4Z8N8_MALDO E4Z8N8 SubName: Full=Putative RNA-directed DNA polymerase (Reverse transcriptase); [Malus domestica (Apple) (Pyrus malus).]	4.80319e-31	gnl|BL_ORD_ID|1447308 39946.BGIOSIBSE038324 (Oryza indica)	2.46683e-30	NA	NA
snap-gi|445136946|gb|AJJZ011163399.1|-processed-gene-0.0	gi|445136946|gb|AJJZ011163399.1|	maker	gene	20	403	0	-	0	gnl|BL_ORD_ID|584580 B9SUF5_RICCO B9SUF5 SubName: Full=Leucine-rich repeat containing protein, putative; EC=3.1.3.16; [Ricinus communis (Castor bean).]	1.01927e-47	gnl|BL_ORD_ID|101887 3694.eugene3.26520001 (Populus trichocarpa)	5.51752e-51	gnl|BL_ORD_ID|338521 sp|Q7XA39|RGA4_SOLBU Putative disease resistance protein RGA4 OS=Solanum bulbocastanum GN=RGA4 PE=2 SV=1	5.25436e-10
snap-gi|445137178|gb|AJJZ011163170.1|-processed-gene-0.0	gi|445137178|gb|AJJZ011163170.1|	maker	gene	2	364	0	+	0	NA	NA	NA	NA	NA	NA
snap-gi|445137555|gb|AJJZ011162800.1|-processed-gene-0.0	gi|445137555|gb|AJJZ011162800.1|	maker	gene	182	940	0	-	0	gnl|BL_ORD_ID|750080 D7SS75_VITVI D7SS75 SubName: Full=Putative uncharacterized protein; [Vitis vinifera (Grape).]	8.20614e-42	gnl|BL_ORD_ID|1259820 29760.GSVIVG00007023001 (Vitis vinifera)	2.76819e-43	gnl|BL_ORD_ID|499009 sp|Q9SZ67|WRK19_ARATH Probable WRKY transcription factor 19 OS=Arabidopsis thaliana GN=WRKY19 PE=2 SV=1	2.86237e-38
snap-gi|445138524|gb|AJJZ011162283.1|-processed-gene-0.0	gi|445138524|gb|AJJZ011162283.1|	maker	gene	557	770	0	-	0	NA	NA	NA	NA	NA	NA
snap-gi|445138623|gb|AJJZ011162185.1|-processed-gene-0.0	gi|445138623|gb|AJJZ011162185.1|	maker	gene	93	467	0	-	0	gnl|BL_ORD_ID|577612 B9S9G0_RICCO B9S9G0 SubName: Full=Disease resistance protein RPS5, putative; [Ricinus communis (Castor bean).]	1.93005e-30	gnl|BL_ORD_ID|99505 3694.eugene3.03110007 (Populus trichocarpa)	1.10675e-28	NA	NA
snap-gi|445138942|gb|AJJZ011161866.1|-processed-gene-0.0	gi|445138942|gb|AJJZ011161866.1|	maker	gene	210	577	0	+	0	NA	NA	NA	NA	NA	NA
snap-gi|445138978|gb|AJJZ011161830.1|-processed-gene-0.0	gi|445138978|gb|AJJZ011161830.1|	maker	gene	140	579	0	+	0	NA	NA	NA	NA	NA	NA
snap-gi|445139116|gb|AJJZ011161692.1|-processed-gene-0.0	gi|445139116|gb|AJJZ011161692.1|	maker	gene	15	389	0	-	0	NA	NA	gnl|BL_ORD_ID|1447308 39946.BGIOSIBSE038324 (Oryza indica)	7.0931e-33	NA	NA
snap-gi|445140541|gb|AJJZ011161167.1|-processed-gene-0.0	gi|445140541|gb|AJJZ011161167.1|	maker	gene	77	452	0	+	0	gnl|BL_ORD_ID|777739 Q850I3_VITVI Q850I3 SubName: Full=Gag-pol polyprotein; Flags: Fragment; [Vitis vinifera (Grape).]	3.5824e-46	gnl|BL_ORD_ID|148083 3702.AT4G04290.1-P (Arabidopsis thaliana)	1.81793e-28	gnl|BL_ORD_ID|71247 sp|P04146|COPIA_DROME Copia protein OS=Drosophila melanogaster GN=GIP PE=1 SV=3	5.01679e-16
snap-gi|445140549|gb|AJJZ011161159.1|-processed-gene-0.0	gi|445140549|gb|AJJZ011161159.1|	maker	gene	49	276	0	-	0	gnl|BL_ORD_ID|765438 F6H802_VITVI F6H802 SubName: Full=Putative uncharacterized protein; [Vitis vinifera (Grape).]	3.69403e-15	gnl|BL_ORD_ID|1263634 29760.GSVIVG00012926001 (Vitis vinifera)	5.52129e-14	NA	NA
snap-gi|445140561|gb|AJJZ011161147.1|-processed-gene-0.0	gi|445140561|gb|AJJZ011161147.1|	maker	gene	203	457	0	-	0	gnl|BL_ORD_ID|739810 A5BN86_VITVI A5BN86 SubName: Full=Putative uncharacterized protein; [Vitis vinifera (Grape).]	2.7926e-36	gnl|BL_ORD_ID|150526 3702.AT4G23160.1-P (Arabidopsis thaliana)	3.65756e-29	gnl|BL_ORD_ID|302071 sp|P10978|POLX_TOBAC Retrovirus-related Pol polyprotein from transposon TNT 1-94 OS=Nicotiana tabacum PE=2 SV=1	2.76731e-18
snap-gi|445140782|gb|AJJZ011161069.1|-processed-gene-0.0	gi|445140782|gb|AJJZ011161069.1|	maker	gene	43	366	0	+	0	gnl|BL_ORD_ID|207707 Q2HUP4_MEDTR Q2HUP4 SubName: Full=Endonuclease/exonuclease/phosphatase; [Medicago truncatula (Barrel medic) (Medicago tribuloides).]	2.55888e-37	gnl|BL_ORD_ID|1447308 39946.BGIOSIBSE038324 (Oryza indica)	9.5121e-36	gnl|BL_ORD_ID|57306 sp|O02751|CFDP2_BOVIN Craniofacial development protein 2 OS=Bos taurus GN=CFDP2 PE=1 SV=2	1.02037e-08
snap-gi|445141233|gb|AJJZ011160870.1|-processed-gene-0.0	gi|445141233|gb|AJJZ011160870.1|	maker	gene	5	382	0	-	0	gnl|BL_ORD_ID|575774 B9S468_RICCO B9S468 SubName: Full=Leucine-rich repeat-containing protein 2, lrrc2, putative; EC=3.1.3.16; [Ricinus communis (Castor bean).]	3.23102e-20	gnl|BL_ORD_ID|98997 3694.eugene3.01800028 (Populus trichocarpa)	5.14478e-19	gnl|BL_ORD_ID|327904 sp|Q9LRR4|R13L1_ARATH Putative disease resistance RPP13-like protein 1 OS=Arabidopsis thaliana GN=RPPL1 PE=3 SV=1	5.31869e-12
snap-gi|445141259|gb|AJJZ011160844.1|-processed-gene-0.0	gi|445141259|gb|AJJZ011160844.1|	maker	gene	75	641	0	-	0	gnl|BL_ORD_ID|732805 A5B326_VITVI A5B326 SubName: Full=Putative uncharacterized protein; [Vitis vinifera (Grape).]	1.8401e-14	gnl|BL_ORD_ID|1457734 39947.LOC_Os02g31970.1 (Oryza sativa)	2.09395e-13	NA	NA
snap-gi|445141281|gb|AJJZ011160822.1|-processed-gene-0.0	gi|445141281|gb|AJJZ011160822.1|	maker	gene	4	544	0	-	0	gnl|BL_ORD_ID|577612 B9S9G0_RICCO B9S9G0 SubName: Full=Disease resistance protein RPS5, putative; [Ricinus communis (Castor bean).]	9.52736e-36	gnl|BL_ORD_ID|110295 3694.fgenesh4_pg.C_scaffold_329000001 (Populus trichocarpa)	1.9022e-32	NA	NA
snap-gi|445141292|gb|AJJZ011160811.1|-processed-gene-0.0	gi|445141292|gb|AJJZ011160811.1|	maker	gene	212	409	0	-	0	gnl|BL_ORD_ID|196440 E4Z8N8_MALDO E4Z8N8 SubName: Full=Putative RNA-directed DNA polymerase (Reverse transcriptase); [Malus domestica (Apple) (Pyrus malus).]	2.78163e-15	gnl|BL_ORD_ID|1447308 39946.BGIOSIBSE038324 (Oryza indica)	3.07799e-12	NA	NA
snap-gi|445141297|gb|AJJZ011160806.1|-processed-gene-0.0	gi|445141297|gb|AJJZ011160806.1|	maker	gene	65	585	0	-	0	gnl|BL_ORD_ID|649208 E6Y5Q2_SOLLC E6Y5Q2 SubName: Full=Gag-pol polyprotein; [Solanum lycopersicum (Tomato) (Lycopersicon esculentum).]	1.84753e-62	gnl|BL_ORD_ID|179701 4558.Sb05g016005.1 (Sorghum bicolor)	1.52972e-59	gnl|BL_ORD_ID|301635 sp|Q8I7P9|POL5_DROME Retrovirus-related Pol polyprotein from transposon opus OS=Drosophila melanogaster GN=pol PE=4 SV=1	2.26945e-32
snap-gi|445141432|gb|AJJZ011160793.1|-processed-gene-0.0	gi|445141432|gb|AJJZ011160793.1|	maker	gene	41	1023	0	+	0	gnl|BL_ORD_ID|544731 B9PEX1_POPTR B9PEX1 SubName: Full=Predicted protein; Flags: Fragment; [Populus trichocarpa (Western balsam poplar) (Populus balsamifera]	5.16501e-77	gnl|BL_ORD_ID|109662 3694.fgenesh4_pg.C_scaffold_20468000001 (Populus trichocarpa)	1.80723e-76	gnl|BL_ORD_ID|327904 sp|Q9LRR4|R13L1_ARATH Putative disease resistance RPP13-like protein 1 OS=Arabidopsis thaliana GN=RPPL1 PE=3 SV=1	6.90254e-47
snap-gi|445141637|gb|AJJZ011160703.1|-processed-gene-0.0	gi|445141637|gb|AJJZ011160703.1|	maker	gene	65	286	0	-	0	gnl|BL_ORD_ID|573251 B9RWY7_RICCO B9RWY7 SubName: Full=Choline monooxygenase, putative; EC=1.14.15.7; [Ricinus communis (Castor bean).]	4.34341e-14	NA	NA	NA	NA
snap-gi|445142493|gb|AJJZ011160463.1|-processed-gene-0.0	gi|445142493|gb|AJJZ011160463.1|	maker	gene	285	580	0	+	0	gnl|BL_ORD_ID|516956 B9HFY0_POPTR B9HFY0 SubName: Full=Putative uncharacterized protein; [Populus trichocarpa (Western balsam poplar) (Populus balsamifera]	9.73873e-09	NA	NA	NA	NA
snap-gi|445142569|gb|AJJZ011160387.1|-processed-gene-0.0	gi|445142569|gb|AJJZ011160387.1|	maker	gene	31	472	0	-	0	gnl|BL_ORD_ID|732805 A5B326_VITVI A5B326 SubName: Full=Putative uncharacterized protein; [Vitis vinifera (Grape).]	1.63423e-23	NA	NA	NA	NA
snap-gi|445142948|gb|AJJZ011160148.1|-processed-gene-0.0	gi|445142948|gb|AJJZ011160148.1|	maker	gene	14	316	0	-	0	gnl|BL_ORD_ID|766267 F6HAG3_VITVI F6HAG3 SubName: Full=Putative uncharacterized protein; [Vitis vinifera (Grape).]	4.64973e-37	gnl|BL_ORD_ID|1279145 29760.GSVIVG00031500001 (Vitis vinifera)	4.04913e-37	NA	NA
snap-gi|445143007|gb|AJJZ011160089.1|-processed-gene-0.0	gi|445143007|gb|AJJZ011160089.1|	maker	gene	15	391	0	-	0	gnl|BL_ORD_ID|647271 Q6L3Q0_SOLDE Q6L3Q0 SubName: Full=Polyprotein, putative; [Solanum demissum (Wild potato).]	1.71003e-54	gnl|BL_ORD_ID|1470483 39947.LOC_Os04g48150.1 (Oryza sativa)	4.96409e-49	gnl|BL_ORD_ID|302071 sp|P10978|POLX_TOBAC Retrovirus-related Pol polyprotein from transposon TNT 1-94 OS=Nicotiana tabacum PE=2 SV=1	5.41696e-35
snap-gi|445143134|gb|AJJZ011160030.1|-processed-gene-0.0	gi|445143134|gb|AJJZ011160030.1|	maker	gene	347	544	0	-	0	NA	NA	NA	NA	NA	NA
snap-gi|445143277|gb|AJJZ011159977.1|-processed-gene-0.0	gi|445143277|gb|AJJZ011159977.1|	maker	gene	38	415	0	-	0	gnl|BL_ORD_ID|726980 A5ALD8_VITVI A5ALD8 SubName: Full=Putative uncharacterized protein; [Vitis vinifera (Grape).]	2.74507e-39	gnl|BL_ORD_ID|1493956 39947.LOC_Os10g04640.1 (Oryza sativa)	5.10093e-24	gnl|BL_ORD_ID|71247 sp|P04146|COPIA_DROME Copia protein OS=Drosophila melanogaster GN=GIP PE=1 SV=3	1.14864e-16
snap-gi|445143455|gb|AJJZ011159852.1|-processed-gene-0.0	gi|445143455|gb|AJJZ011159852.1|	maker	gene	243	828	0	+	0	NA	NA	NA	NA	NA	NA
snap-gi|445143459|gb|AJJZ011159848.1|-processed-gene-0.0	gi|445143459|gb|AJJZ011159848.1|	maker	gene	87	515	0	-	0	gnl|BL_ORD_ID|741319 A5BSK6_VITVI A5BSK6 SubName: Full=Putative uncharacterized protein; [Vitis vinifera (Grape).]	2.20859e-42	gnl|BL_ORD_ID|1259888 29760.GSVIVG00007150001 (Vitis vinifera)	8.67698e-27	NA	NA
snap-gi|445143576|gb|AJJZ011159779.1|-processed-gene-0.0	gi|445143576|gb|AJJZ011159779.1|	maker	gene	25	342	0	-	0	gnl|BL_ORD_ID|567322 B9REY6_RICCO B9REY6 SubName: Full=Phosphoprotein phosphatase, putative; EC=3.1.3.16; [Ricinus communis (Castor bean).]	5.29534e-24	gnl|BL_ORD_ID|100050 3694.eugene3.08360002 (Populus trichocarpa)	1.25172e-18	NA	NA
snap-gi|445143793|gb|AJJZ011159666.1|-processed-gene-0.0	gi|445143793|gb|AJJZ011159666.1|	maker	gene	26	535	0	-	0	gnl|BL_ORD_ID|647013 Q0KIP3_SOLDE Q0KIP3 SubName: Full=Polyprotein, 3'-partial, putative; Flags: Fragment; [Solanum demissum (Wild potato).]	4.04269e-85	gnl|BL_ORD_ID|1482212 39947.LOC_Os07g11640.1 (Oryza sativa)	1.82257e-81	gnl|BL_ORD_ID|301633 sp|P04323|POL3_DROME Retrovirus-related Pol polyprotein from transposon 17.6 OS=Drosophila melanogaster GN=pol PE=4 SV=1	1.72511e-37
snap-gi|445143854|gb|AJJZ011159646.1|-processed-gene-0.0	gi|445143854|gb|AJJZ011159646.1|	maker	gene	103	565	0	+	0	gnl|BL_ORD_ID|765437 F6H801_VITVI F6H801 SubName: Full=Putative uncharacterized protein; [Vitis vinifera (Grape).]	9.25672e-45	gnl|BL_ORD_ID|1258213 29760.GSVIVG00004456001 (Vitis vinifera)	4.94867e-44	gnl|BL_ORD_ID|345386 sp|Q9ZT07|RKS1_ARATH G-type lectin S-receptor-like serine/threonine-protein kinase RKS1 OS=Arabidopsis thaliana GN=RKS1 PE=3 SV=3	4.151e-41
snap-gi|445144870|gb|AJJZ011159141.1|-processed-gene-0.0	gi|445144870|gb|AJJZ011159141.1|	maker	gene	9	533	0	-	0	gnl|BL_ORD_ID|747493 A5CAD1_VITVI A5CAD1 SubName: Full=Putative uncharacterized protein; [Vitis vinifera (Grape).]	2.09194e-84	gnl|BL_ORD_ID|1487879 39947.LOC_Os08g22660.1 (Oryza sativa)	2.34054e-71	gnl|BL_ORD_ID|457203 sp|P0CT40|TF29_SCHPO Transposon Tf2-9 polyprotein OS=Schizosaccharomyces pombe (strain 972 / ATCC 24843) GN=Tf2-9 PE=3 SV=1	5.76784e-15
snap-gi|445144894|gb|AJJZ011159122.1|-processed-gene-0.0	gi|445144894|gb|AJJZ011159122.1|	maker	gene	98	373	0	+	0	gnl|BL_ORD_ID|730751 A5AX70_VITVI A5AX70 SubName: Full=Putative uncharacterized protein; [Vitis vinifera (Grape).]	2.53354e-31	gnl|BL_ORD_ID|1274271 29760.GSVIVG00025729001 (Vitis vinifera)	5.89961e-19	NA	NA
snap-gi|445144914|gb|AJJZ011159102.1|-processed-gene-0.0	gi|445144914|gb|AJJZ011159102.1|	maker	gene	14	313	0	-	0	NA	NA	NA	NA	NA	NA
snap-gi|445144971|gb|AJJZ011159052.1|-processed-gene-0.0	gi|445144971|gb|AJJZ011159052.1|	maker	gene	5	808	0	-	0	gnl|BL_ORD_ID|777160 F6I7Q9_VITVI F6I7Q9 SubName: Full=Putative uncharacterized protein; Flags: Fragment; [Vitis vinifera (Grape).]	2.69245e-56	gnl|BL_ORD_ID|1261793 29760.GSVIVG00010175001 (Vitis vinifera)	4.13195e-55	gnl|BL_ORD_ID|39213 sp|O81906|B120_ARATH G-type lectin S-receptor-like serine/threonine-protein kinase B120 OS=Arabidopsis thaliana GN=B120 PE=2 SV=1	3.50121e-46
snap-gi|445145017|gb|AJJZ011159006.1|-processed-gene-0.0	gi|445145017|gb|AJJZ011159006.1|	maker	gene	148	456	0	+	0	gnl|BL_ORD_ID|777739 Q850I3_VITVI Q850I3 SubName: Full=Gag-pol polyprotein; Flags: Fragment; [Vitis vinifera (Grape).]	1.83187e-42	gnl|BL_ORD_ID|1491823 39947.LOC_Os09g19810.1 (Oryza sativa)	3.70768e-28	gnl|BL_ORD_ID|71247 sp|P04146|COPIA_DROME Copia protein OS=Drosophila melanogaster GN=GIP PE=1 SV=3	7.83126e-11
snap-gi|445145176|gb|AJJZ011158852.1|-processed-gene-0.0	gi|445145176|gb|AJJZ011158852.1|	maker	gene	3	575	0	+	0	gnl|BL_ORD_ID|577612 B9S9G0_RICCO B9S9G0 SubName: Full=Disease resistance protein RPS5, putative; [Ricinus communis (Castor bean).]	6.50623e-50	gnl|BL_ORD_ID|99504 3694.eugene3.03110003 (Populus trichocarpa)	8.98648e-46	gnl|BL_ORD_ID|103390 sp|O81825|DRL28_ARATH Probable disease resistance protein At4g27220 OS=Arabidopsis thaliana GN=At4g27220 PE=2 SV=1	3.97009e-20
snap-gi|445145262|gb|AJJZ011158766.1|-processed-gene-0.0	gi|445145262|gb|AJJZ011158766.1|	maker	gene	269	691	0	-	0	gnl|BL_ORD_ID|577610 B9S9F8_RICCO B9S9F8 SubName: Full=Putative uncharacterized protein; [Ricinus communis (Castor bean).]	5.72058e-23	gnl|BL_ORD_ID|105170 3694.fgenesh4_pg.C_LG_V000020 (Populus trichocarpa)	2.42064e-11	NA	NA
snap-gi|445145651|gb|AJJZ011158707.1|-processed-gene-0.0	gi|445145651|gb|AJJZ011158707.1|	maker	gene	27	730	0	-	0	gnl|BL_ORD_ID|745827 A5C5K2_VITVI A5C5K2 SubName: Full=Putative uncharacterized protein; [Vitis vinifera (Grape).]	2.11023e-22	gnl|BL_ORD_ID|1485994 39947.LOC_Os08g03200.1 (Oryza sativa)	1.2866e-22	NA	NA
snap-gi|445145742|gb|AJJZ011158620.1|-processed-gene-0.0	gi|445145742|gb|AJJZ011158620.1|	maker	gene	14	904	0	-	0	gnl|BL_ORD_ID|582016 B9SM33_RICCO B9SM33 SubName: Full=Putative uncharacterized protein; [Ricinus communis (Castor bean).]	9.23067e-12	gnl|BL_ORD_ID|1594288 59689.fgenesh1_pg.C_scaffold_3001966 (Arabidopsis lyrata)	2.0458e-10	NA	NA
snap-gi|445145745|gb|AJJZ011158617.1|-processed-gene-0.0	gi|445145745|gb|AJJZ011158617.1|	maker	gene	6	350	0	-	0	gnl|BL_ORD_ID|196449 E4Z8P7_MALDO E4Z8P7 SubName: Full=Putative retrotransposon protein; [Malus domestica (Apple) (Pyrus malus).]	1.00953e-22	gnl|BL_ORD_ID|106339 3694.fgenesh4_pg.C_LG_VIII001643 (Populus trichocarpa)	1.24835e-21	NA	NA
snap-gi|445145836|gb|AJJZ011158528.1|-processed-gene-0.0	gi|445145836|gb|AJJZ011158528.1|	maker	gene	205	432	0	-	0	gnl|BL_ORD_ID|736324 A5BD72_VITVI A5BD72 SubName: Full=Putative uncharacterized protein; [Vitis vinifera (Grape).]	4.80635e-32	gnl|BL_ORD_ID|1257861 29760.GSVIVG00003791001 (Vitis vinifera)	2.50639e-32	NA	NA
snap-gi|445145846|gb|AJJZ011158518.1|-processed-gene-0.0	gi|445145846|gb|AJJZ011158518.1|	maker	gene	75	517	0	+	0	gnl|BL_ORD_ID|75313 Q84KB0_CUCME Q84KB0 SubName: Full=Pol protein; [Cucumis melo subsp. melo.]	1.6282e-24	gnl|BL_ORD_ID|1500791 39947.LOC_Os11g39720.1 (Oryza sativa)	1.94377e-16	NA	NA
snap-gi|445145933|gb|AJJZ011158434.1|-processed-gene-0.0	gi|445145933|gb|AJJZ011158434.1|	maker	gene	201	464	0	-	0	gnl|BL_ORD_ID|582471 B9SNE1_RICCO B9SNE1 SubName: Full=Putative uncharacterized protein; [Ricinus communis (Castor bean).]	6.76891e-10	NA	NA	NA	NA
snap-gi|445145959|gb|AJJZ011158408.1|-processed-gene-0.0	gi|445145959|gb|AJJZ011158408.1|	maker	gene	68	590	0	-	0	gnl|BL_ORD_ID|543540 B9PBF2_POPTR B9PBF2 SubName: Full=Predicted protein; [Populus trichocarpa (Western balsam poplar) (Populus balsamifera]	3.42955e-09	gnl|BL_ORD_ID|100733 3694.eugene3.136680001 (Populus trichocarpa)	1.19999e-08	NA	NA
snap-gi|445146010|gb|AJJZ011158358.1|-processed-gene-0.0	gi|445146010|gb|AJJZ011158358.1|	maker	gene	13	800	0	-	0	gnl|BL_ORD_ID|647193 Q6F2D6_SOLDE Q6F2D6 SubName: Full=Putative polyprotein, identical; [Solanum demissum (Wild potato).]	2.6186e-69	gnl|BL_ORD_ID|136783 3702.AT2G06470.1-P (Arabidopsis thaliana)	2.29347e-57	gnl|BL_ORD_ID|534733 sp|Q7LHG5|YI31B_YEAST Transposon Ty3-I Gag-Pol polyprotein OS=Saccharomyces cerevisiae (strain ATCC 204508 / S288c) GN=TY3B-I PE=3 SV=2	1.25028e-13
snap-gi|445146030|gb|AJJZ011158338.1|-processed-gene-0.0	gi|445146030|gb|AJJZ011158338.1|	maker	gene	48	239	0	-	0	gnl|BL_ORD_ID|740481 A5BQ63_VITVI A5BQ63 SubName: Full=Putative uncharacterized protein; [Vitis vinifera (Grape).]	9.16801e-20	gnl|BL_ORD_ID|1278703 29760.GSVIVG00030936001 (Vitis vinifera)	2.21037e-19	NA	NA
snap-gi|445146318|gb|AJJZ011158057.1|-processed-gene-0.0	gi|445146318|gb|AJJZ011158057.1|	maker	gene	412	744	0	+	0	NA	NA	NA	NA	NA	NA
snap-gi|445146764|gb|AJJZ011157940.1|-processed-gene-0.0	gi|445146764|gb|AJJZ011157940.1|	maker	gene	87	267	0	-	0	NA	NA	NA	NA	NA	NA
snap-gi|445146820|gb|AJJZ011157884.1|-processed-gene-0.0	gi|445146820|gb|AJJZ011157884.1|	maker	gene	10	477	0	+	0	gnl|BL_ORD_ID|545190 Q0ZCC5_POPTR Q0ZCC5 SubName: Full=CCHC-type integrase; [Populus trichocarpa (Western balsam poplar) (Populus balsamifera]	1.53231e-77	gnl|BL_ORD_ID|1256441 29760.GSVIVG00002013001 (Vitis vinifera)	4.05421e-62	gnl|BL_ORD_ID|301633 sp|P04323|POL3_DROME Retrovirus-related Pol polyprotein from transposon 17.6 OS=Drosophila melanogaster GN=pol PE=4 SV=1	3.17099e-23
snap-gi|445146899|gb|AJJZ011157807.1|-processed-gene-0.0	gi|445146899|gb|AJJZ011157807.1|	maker	gene	13	519	0	-	0	NA	NA	NA	NA	NA	NA
snap-gi|445146968|gb|AJJZ011157738.1|-processed-gene-0.0	gi|445146968|gb|AJJZ011157738.1|	maker	gene	40	630	0	-	0	gnl|BL_ORD_ID|741319 A5BSK6_VITVI A5BSK6 SubName: Full=Putative uncharacterized protein; [Vitis vinifera (Grape).]	4.97304e-45	gnl|BL_ORD_ID|1280358 29760.GSVIVG00032950001 (Vitis vinifera)	2.53769e-47	NA	NA
snap-gi|445146977|gb|AJJZ011157729.1|-processed-gene-0.0	gi|445146977|gb|AJJZ011157729.1|	maker	gene	8	359	0	-	0	gnl|BL_ORD_ID|647399 Q6L4B3_SOLDE Q6L4B3 SubName: Full=Polyprotein, putative; [Solanum demissum (Wild potato).]	2.26202e-26	gnl|BL_ORD_ID|1447308 39946.BGIOSIBSE038324 (Oryza indica)	3.35764e-20	NA	NA
snap-gi|445146993|gb|AJJZ011157713.1|-processed-gene-0.0	gi|445146993|gb|AJJZ011157713.1|	maker	gene	152	539	0	-	0	NA	NA	NA	NA	NA	NA
snap-gi|445147037|gb|AJJZ011157669.1|-processed-gene-0.0	gi|445147037|gb|AJJZ011157669.1|	maker	gene	16	522	0	+	0	gnl|BL_ORD_ID|729009 A5AS72_VITVI A5AS72 SubName: Full=Putative uncharacterized protein; [Vitis vinifera (Grape).]	1.30517e-56	gnl|BL_ORD_ID|1484034 39947.LOC_Os07g31690.1 (Oryza sativa)	1.96379e-44	gnl|BL_ORD_ID|302071 sp|P10978|POLX_TOBAC Retrovirus-related Pol polyprotein from transposon TNT 1-94 OS=Nicotiana tabacum PE=2 SV=1	1.11018e-19
snap-gi|445147114|gb|AJJZ011157592.1|-processed-gene-0.0	gi|445147114|gb|AJJZ011157592.1|	maker	gene	70	904	0	-	0	gnl|BL_ORD_ID|743860 A5BZW2_VITVI A5BZW2 SubName: Full=Putative uncharacterized protein; [Vitis vinifera (Grape).]	3.43337e-65	gnl|BL_ORD_ID|137214 3702.AT2G11290.1-P (Arabidopsis thaliana)	7.89071e-68	gnl|BL_ORD_ID|301633 sp|P04323|POL3_DROME Retrovirus-related Pol polyprotein from transposon 17.6 OS=Drosophila melanogaster GN=pol PE=4 SV=1	4.93368e-42
snap-gi|445147368|gb|AJJZ011157567.1|-processed-gene-0.0	gi|445147368|gb|AJJZ011157567.1|	maker	gene	51	416	0	+	0	gnl|BL_ORD_ID|763805 F6H351_VITVI F6H351 SubName: Full=Putative uncharacterized protein; [Vitis vinifera (Grape).]	3.26188e-42	gnl|BL_ORD_ID|1279145 29760.GSVIVG00031500001 (Vitis vinifera)	1.6135e-41	NA	NA
snap-gi|445147412|gb|AJJZ011157523.1|-processed-gene-0.0	gi|445147412|gb|AJJZ011157523.1|	maker	gene	102	524	0	+	0	gnl|BL_ORD_ID|198376 Q84XG0_MANES Q84XG0 SubName: Full=NBS-LRR resistance protein RGH1; [Manihot esculenta (Cassava) (Jatropha manihot).]	8.32866e-29	gnl|BL_ORD_ID|92099 3694.eugene3.00062015 (Populus trichocarpa)	9.23605e-18	NA	NA
snap-gi|445147923|gb|AJJZ011157402.1|-processed-gene-0.0	gi|445147923|gb|AJJZ011157402.1|	maker	gene	44	739	0	-	0	gnl|BL_ORD_ID|583135 B9SQA5_RICCO B9SQA5 SubName: Full=Disease resistance protein RFL1, putative; EC=3.1.3.16; [Ricinus communis (Castor bean).]	2.89181e-40	gnl|BL_ORD_ID|110295 3694.fgenesh4_pg.C_scaffold_329000001 (Populus trichocarpa)	2.2891e-39	gnl|BL_ORD_ID|103381 sp|P60838|DRL1_ARATH Probable disease resistance protein At1g12280 OS=Arabidopsis thaliana GN=At1g12280 PE=3 SV=1	1.21171e-08
snap-gi|445147989|gb|AJJZ011157336.1|-processed-gene-0.0	gi|445147989|gb|AJJZ011157336.1|	maker	gene	22	507	0	-	0	gnl|BL_ORD_ID|518795 B9HLE9_POPTR B9HLE9 SubName: Full=Predicted protein; [Populus trichocarpa (Western balsam poplar) (Populus balsamifera]	2.29118e-25	gnl|BL_ORD_ID|106339 3694.fgenesh4_pg.C_LG_VIII001643 (Populus trichocarpa)	8.0168e-25	NA	NA
snap-gi|445148259|gb|AJJZ011157271.1|-processed-gene-0.0	gi|445148259|gb|AJJZ011157271.1|	maker	gene	101	361	0	-	0	gnl|BL_ORD_ID|566355 B9RC67_RICCO B9RC67 SubName: Full=Protein binding protein, putative; [Ricinus communis (Castor bean).]	9.05958e-41	gnl|BL_ORD_ID|86902 3694.estExt_fgenesh4_pg.C_LG_VIII0192 (Populus trichocarpa)	2.88166e-35	NA	NA
snap-gi|445148409|gb|AJJZ011157121.1|-processed-gene-0.0	gi|445148409|gb|AJJZ011157121.1|	maker	gene	27	841	0	+	0	gnl|BL_ORD_ID|576773 B9S720_RICCO B9S720 SubName: Full=Disease resistance protein RFL1, putative; EC=3.1.3.16; [Ricinus communis (Castor bean).]	9.61488e-21	NA	NA	NA	NA
snap-gi|445148525|gb|AJJZ011157006.1|-processed-gene-0.1	gi|445148525|gb|AJJZ011157006.1|	maker	gene	306	617	0	-	0	gnl|BL_ORD_ID|61846 Q2MCK3_CITSI Q2MCK3 SubName: Full=Polyprotein; Flags: Fragment; [Citrus sinensis (Sweet orange) (Citrus aurantium var. sinensis).]	2.47562e-22	gnl|BL_ORD_ID|1256441 29760.GSVIVG00002013001 (Vitis vinifera)	1.94069e-19	NA	NA
snap-gi|445148731|gb|AJJZ011156800.1|-processed-gene-0.0	gi|445148731|gb|AJJZ011156800.1|	maker	gene	5	520	0	-	0	gnl|BL_ORD_ID|198376 Q84XG0_MANES Q84XG0 SubName: Full=NBS-LRR resistance protein RGH1; [Manihot esculenta (Cassava) (Jatropha manihot).]	2.66833e-46	gnl|BL_ORD_ID|117797 3694.gw1.147.53.1 (Populus trichocarpa)	2.40368e-24	gnl|BL_ORD_ID|338516 sp|Q7XBQ9|RGA2_SOLBU Disease resistance protein RGA2 OS=Solanum bulbocastanum GN=RGA2 PE=1 SV=1	3.75619e-11
snap-gi|445148798|gb|AJJZ011156733.1|-processed-gene-0.0	gi|445148798|gb|AJJZ011156733.1|	maker	gene	35	569	0	+	0	gnl|BL_ORD_ID|534498 B9N0L1_POPTR B9N0L1 SubName: Full=Predicted protein; [Populus trichocarpa (Western balsam poplar) (Populus balsamifera]	2.20695e-17	gnl|BL_ORD_ID|111300 3694.fgenesh4_pg.C_scaffold_86000113 (Populus trichocarpa)	7.72208e-17	NA	NA
snap-gi|445148836|gb|AJJZ011156695.1|-processed-gene-0.0	gi|445148836|gb|AJJZ011156695.1|	maker	gene	392	697	0	+	0	gnl|BL_ORD_ID|22387 Q8LKI9_CAPAN Q8LKI9 SubName: Full=NBS/LRR resistance protein-like protein; Flags: Fragment; [Capsicum annuum (Bell pepper).]	1.39415e-32	gnl|BL_ORD_ID|1447308 39946.BGIOSIBSE038324 (Oryza indica)	8.46933e-20	NA	NA
snap-gi|445149441|gb|AJJZ011156565.1|-processed-gene-0.0	gi|445149441|gb|AJJZ011156565.1|	maker	gene	44	277	0	+	0	gnl|BL_ORD_ID|203250 A4PU27_MEDTR A4PU27 SubName: Full=Putative uncharacterized protein; [Medicago truncatula (Barrel medic) (Medicago tribuloides).]	2.16332e-08	gnl|BL_ORD_ID|1447308 39946.BGIOSIBSE038324 (Oryza indica)	1.13114e-09	NA	NA
snap-gi|445149462|gb|AJJZ011156544.1|-processed-gene-0.0	gi|445149462|gb|AJJZ011156544.1|	maker	gene	37	870	0	-	0	gnl|BL_ORD_ID|567322 B9REY6_RICCO B9REY6 SubName: Full=Phosphoprotein phosphatase, putative; EC=3.1.3.16; [Ricinus communis (Castor bean).]	1.51503e-106	gnl|BL_ORD_ID|99505 3694.eugene3.03110007 (Populus trichocarpa)	8.88989e-92	gnl|BL_ORD_ID|386665 sp|Q42484|RPS2_ARATH Disease resistance protein RPS2 OS=Arabidopsis thaliana GN=RPS2 PE=1 SV=1	4.4676e-15
snap-gi|445149472|gb|AJJZ011156534.1|-processed-gene-0.0	gi|445149472|gb|AJJZ011156534.1|	maker	gene	209	439	0	-	0	gnl|BL_ORD_ID|777739 Q850I3_VITVI Q850I3 SubName: Full=Gag-pol polyprotein; Flags: Fragment; [Vitis vinifera (Grape).]	1.70938e-36	gnl|BL_ORD_ID|137500 3702.AT2G13940.1-P (Arabidopsis thaliana)	1.0095e-22	gnl|BL_ORD_ID|71247 sp|P04146|COPIA_DROME Copia protein OS=Drosophila melanogaster GN=GIP PE=1 SV=3	2.36824e-11
snap-gi|445149691|gb|AJJZ011156437.1|-processed-gene-0.0	gi|445149691|gb|AJJZ011156437.1|	maker	gene	170	661	0	+	0	NA	NA	NA	NA	NA	NA
snap-gi|445149989|gb|AJJZ011156337.1|-processed-gene-0.0	gi|445149989|gb|AJJZ011156337.1|	maker	gene	52	459	0	+	0	gnl|BL_ORD_ID|127734 Q7XYU4_GOSHE Q7XYU4 SubName: Full=Integrase; Flags: Fragment; [Gossypium herbaceum (Levant cotton) (Arabian cotton).]	6.23648e-55	gnl|BL_ORD_ID|1256441 29760.GSVIVG00002013001 (Vitis vinifera)	3.57897e-51	gnl|BL_ORD_ID|301635 sp|Q8I7P9|POL5_DROME Retrovirus-related Pol polyprotein from transposon opus OS=Drosophila melanogaster GN=pol PE=4 SV=1	3.39919e-20
snap-gi|445150193|gb|AJJZ011156242.1|-processed-gene-0.0	gi|445150193|gb|AJJZ011156242.1|	maker	gene	87	487	0	-	0	gnl|BL_ORD_ID|741346 A5BSN3_VITVI A5BSN3 SubName: Full=Putative uncharacterized protein; [Vitis vinifera (Grape).]	5.91793e-10	NA	NA	NA	NA
snap-gi|445150324|gb|AJJZ011156196.1|-processed-gene-0.0	gi|445150324|gb|AJJZ011156196.1|	maker	gene	33	500	0	+	0	gnl|BL_ORD_ID|206731 Q1S5K2_MEDTR Q1S5K2 SubName: Full=Probable integrase-common tobacco-related; [Medicago truncatula (Barrel medic) (Medicago tribuloides).]	1.19521e-73	gnl|BL_ORD_ID|132194 3702.AT1G36830.1-P (Arabidopsis thaliana)	2.14034e-37	gnl|BL_ORD_ID|302074 sp|P03360|POL_AVIRE Pol polyprotein (Fragment) OS=Avian reticuloendotheliosis virus GN=pol PE=3 SV=1	4.98147e-11
snap-gi|445150324|gb|AJJZ011156196.1|-processed-gene-0.1	gi|445150324|gb|AJJZ011156196.1|	maker	gene	560	796	0	+	0	gnl|BL_ORD_ID|208030 Q2HW89_MEDTR Q2HW89 SubName: Full=Integrase, catalytic region; Ribonuclease H; [Medicago truncatula (Barrel medic) (Medicago tribuloides).]	1.33956e-31	gnl|BL_ORD_ID|179745 4558.Sb05g016830.1 (Sorghum bicolor)	1.50402e-15	NA	NA
snap-gi|445150636|gb|AJJZ011156028.1|-processed-gene-0.0	gi|445150636|gb|AJJZ011156028.1|	maker	gene	71	403	0	+	0	gnl|BL_ORD_ID|518795 B9HLE9_POPTR B9HLE9 SubName: Full=Predicted protein; [Populus trichocarpa (Western balsam poplar) (Populus balsamifera]	6.32972e-28	gnl|BL_ORD_ID|106339 3694.fgenesh4_pg.C_LG_VIII001643 (Populus trichocarpa)	2.21476e-27	NA	NA
snap-gi|445150802|gb|AJJZ011155943.1|-processed-gene-0.0	gi|445150802|gb|AJJZ011155943.1|	maker	gene	168	684	0	+	0	gnl|BL_ORD_ID|534498 B9N0L1_POPTR B9N0L1 SubName: Full=Predicted protein; [Populus trichocarpa (Western balsam poplar) (Populus balsamifera]	1.14808e-11	gnl|BL_ORD_ID|111300 3694.fgenesh4_pg.C_scaffold_86000113 (Populus trichocarpa)	4.0171e-11	NA	NA
snap-gi|445150845|gb|AJJZ011155900.1|-processed-gene-0.0	gi|445150845|gb|AJJZ011155900.1|	maker	gene	40	434	0	+	0	gnl|BL_ORD_ID|647285 Q6L3S2_SOLDE Q6L3S2 SubName: Full=Putative retrotransposon protein, identical; [Solanum demissum (Wild potato).]	8.12341e-16	gnl|BL_ORD_ID|1500236 39947.LOC_Os11g34060.1 (Oryza sativa)	8.44836e-10	NA	NA
snap-gi|445151015|gb|AJJZ011155834.1|-processed-gene-0.0	gi|445151015|gb|AJJZ011155834.1|	maker	gene	6	635	0	-	0	gnl|BL_ORD_ID|582443 B9SNB3_RICCO B9SNB3 SubName: Full=Putative uncharacterized protein; [Ricinus communis (Castor bean).]	2.88101e-84	gnl|BL_ORD_ID|100971 3694.eugene3.15420003 (Populus trichocarpa)	1.46224e-72	gnl|BL_ORD_ID|338519 sp|Q7XA40|RGA3_SOLBU Putative disease resistance protein RGA3 OS=Solanum bulbocastanum GN=RGA3 PE=2 SV=2	1.82276e-27
snap-gi|445151823|gb|AJJZ011155566.1|-processed-gene-0.0	gi|445151823|gb|AJJZ011155566.1|	maker	gene	151	427	0	+	0	gnl|BL_ORD_ID|175629 D3GC12_9ROSI D3GC12 RecName: Full=Ribosomal protein L37; [Jatropha curcas.]	1.42408e-15	gnl|BL_ORD_ID|1460208 39947.LOC_Os02g56990.1 (Oryza sativa)	2.39215e-13	gnl|BL_ORD_ID|367479 sp|Q43292|RL372_ARATH 60S ribosomal protein L37-2 OS=Arabidopsis thaliana GN=RPL37B PE=3 SV=2	4.12699e-13
snap-gi|445151848|gb|AJJZ011155541.1|-processed-gene-0.0	gi|445151848|gb|AJJZ011155541.1|	maker	gene	40	497	0	-	0	gnl|BL_ORD_ID|196440 E4Z8N8_MALDO E4Z8N8 SubName: Full=Putative RNA-directed DNA polymerase (Reverse transcriptase); [Malus domestica (Apple) (Pyrus malus).]	7.91399e-50	gnl|BL_ORD_ID|1447308 39946.BGIOSIBSE038324 (Oryza indica)	2.39075e-38	NA	NA
snap-gi|445151965|gb|AJJZ011155495.1|-processed-gene-0.0	gi|445151965|gb|AJJZ011155495.1|	maker	gene	26	664	0	+	0	gnl|BL_ORD_ID|540678 B9NJ85_POPTR B9NJ85 SubName: Full=Predicted protein; [Populus trichocarpa (Western balsam poplar) (Populus balsamifera]	4.11641e-56	gnl|BL_ORD_ID|102073 3694.eugene3.29450001 (Populus trichocarpa)	1.44033e-55	gnl|BL_ORD_ID|437605 sp|B0W6M9|SUR8_CULQU Leucine-rich repeat protein soc-2 homolog OS=Culex quinquefasciatus GN=Sur-8 PE=3 SV=1	4.45022e-07
snap-gi|445152100|gb|AJJZ011155436.1|-processed-gene-0.0	gi|445152100|gb|AJJZ011155436.1|	maker	gene	7	546	0	-	0	gnl|BL_ORD_ID|355468 Q339Z4_ORYSJ Q339Z4 SubName: Full=Retrotransposon protein, putative, Ty3-gypsy subclass; [Oryza sativa subsp. japonica (Rice).]	3.39961e-15	gnl|BL_ORD_ID|1494928 39947.LOC_Os10g17170.1 (Oryza sativa)	1.18952e-14	NA	NA
snap-gi|445152237|gb|AJJZ011155368.1|-processed-gene-0.0	gi|445152237|gb|AJJZ011155368.1|	maker	gene	116	743	0	-	0	NA	NA	NA	NA	NA	NA
snap-gi|445152242|gb|AJJZ011155363.1|-processed-gene-0.0	gi|445152242|gb|AJJZ011155363.1|	maker	gene	30	873	0	-	0	gnl|BL_ORD_ID|198376 Q84XG0_MANES Q84XG0 SubName: Full=NBS-LRR resistance protein RGH1; [Manihot esculenta (Cassava) (Jatropha manihot).]	2.69735e-83	gnl|BL_ORD_ID|92099 3694.eugene3.00062015 (Populus trichocarpa)	9.17908e-37	gnl|BL_ORD_ID|338516 sp|Q7XBQ9|RGA2_SOLBU Disease resistance protein RGA2 OS=Solanum bulbocastanum GN=RGA2 PE=1 SV=1	6.51432e-26
snap-gi|445153309|gb|AJJZ011154863.1|-processed-gene-0.0	gi|445153309|gb|AJJZ011154863.1|	maker	gene	5	360	0	-	0	gnl|BL_ORD_ID|747493 A5CAD1_VITVI A5CAD1 SubName: Full=Putative uncharacterized protein; [Vitis vinifera (Grape).]	1.51769e-42	gnl|BL_ORD_ID|1482634 39947.LOC_Os07g16010.1 (Oryza sativa)	8.0982e-34	NA	NA
snap-gi|445153515|gb|AJJZ011154748.1|-processed-gene-0.0	gi|445153515|gb|AJJZ011154748.1|	maker	gene	63	521	0	+	0	gnl|BL_ORD_ID|723227 B0FBS2_9ROSI B0FBS2 SubName: Full=Putative uncharacterized protein; [Vitis hybrid cultivar.]	3.93446e-24	NA	NA	NA	NA
snap-gi|445153622|gb|AJJZ011154693.1|-processed-gene-0.0	gi|445153622|gb|AJJZ011154693.1|	maker	gene	315	680	0	+	0	gnl|BL_ORD_ID|207707 Q2HUP4_MEDTR Q2HUP4 SubName: Full=Endonuclease/exonuclease/phosphatase; [Medicago truncatula (Barrel medic) (Medicago tribuloides).]	9.02449e-23	gnl|BL_ORD_ID|1447308 39946.BGIOSIBSE038324 (Oryza indica)	7.54123e-24	NA	NA
snap-gi|445153892|gb|AJJZ011154520.1|-processed-gene-0.0	gi|445153892|gb|AJJZ011154520.1|	maker	gene	9	524	0	-	0	gnl|BL_ORD_ID|585508 B9SX40_RICCO B9SX40 SubName: Full=Putative uncharacterized protein; [Ricinus communis (Castor bean).]	1.81964e-43	gnl|BL_ORD_ID|1271043 29760.GSVIVG00021865001 (Vitis vinifera)	7.23078e-43	gnl|BL_ORD_ID|464471 sp|Q40392|TMVRN_NICGU TMV resistance protein N OS=Nicotiana glutinosa GN=N PE=1 SV=1	8.08917e-33
snap-gi|445153914|gb|AJJZ011154498.1|-processed-gene-0.0	gi|445153914|gb|AJJZ011154498.1|	maker	gene	25	245	0	+	0	gnl|BL_ORD_ID|736324 A5BD72_VITVI A5BD72 SubName: Full=Putative uncharacterized protein; [Vitis vinifera (Grape).]	1.17636e-14	gnl|BL_ORD_ID|1257861 29760.GSVIVG00003791001 (Vitis vinifera)	1.42819e-14	NA	NA
snap-gi|445154025|gb|AJJZ011154435.1|-processed-gene-0.0	gi|445154025|gb|AJJZ011154435.1|	maker	gene	25	785	0	-	0	gnl|BL_ORD_ID|538511 B9NCL4_POPTR B9NCL4 SubName: Full=Cc-nbs-lrr resistance protein; [Populus trichocarpa (Western balsam poplar) (Populus balsamifera]	9.15065e-53	gnl|BL_ORD_ID|110295 3694.fgenesh4_pg.C_scaffold_329000001 (Populus trichocarpa)	3.2018e-52	NA	NA
snap-gi|445154225|gb|AJJZ011154322.1|-processed-gene-0.0	gi|445154225|gb|AJJZ011154322.1|	maker	gene	174	512	0	-	0	gnl|BL_ORD_ID|647271 Q6L3Q0_SOLDE Q6L3Q0 SubName: Full=Polyprotein, putative; [Solanum demissum (Wild potato).]	4.17316e-46	gnl|BL_ORD_ID|1501285 39947.LOC_Os11g44780.1 (Oryza sativa)	7.03718e-41	gnl|BL_ORD_ID|302071 sp|P10978|POLX_TOBAC Retrovirus-related Pol polyprotein from transposon TNT 1-94 OS=Nicotiana tabacum PE=2 SV=1	2.00923e-24
snap-gi|445154725|gb|AJJZ011154131.1|-processed-gene-0.0	gi|445154725|gb|AJJZ011154131.1|	maker	gene	55	549	0	+	0	gnl|BL_ORD_ID|491893 Q6WAY9_PEA Q6WAY9 SubName: Full=Pol; Flags: Fragment; [Pisum sativum (Garden pea).]	3.28096e-64	gnl|BL_ORD_ID|148459 3702.AT4G06656.1-P (Arabidopsis thaliana)	7.49758e-55	NA	NA
snap-gi|445155020|gb|AJJZ011153971.1|-processed-gene-0.0	gi|445155020|gb|AJJZ011153971.1|	maker	gene	30	338	0	+	0	gnl|BL_ORD_ID|777733 Q850H7_VITVI Q850H7 SubName: Full=Gag-pol polyprotein; Flags: Fragment; [Vitis vinifera (Grape).]	2.58282e-39	gnl|BL_ORD_ID|1501453 39947.LOC_Os11g47010.1 (Oryza sativa)	3.95112e-24	gnl|BL_ORD_ID|71247 sp|P04146|COPIA_DROME Copia protein OS=Drosophila melanogaster GN=GIP PE=1 SV=3	2.9116e-08
snap-gi|445155188|gb|AJJZ011153861.1|-processed-gene-0.0	gi|445155188|gb|AJJZ011153861.1|	maker	gene	91	339	0	+	0	NA	NA	NA	NA	NA	NA
snap-gi|445155255|gb|AJJZ011153831.1|-processed-gene-0.0	gi|445155255|gb|AJJZ011153831.1|	maker	gene	15	272	0	+	0	gnl|BL_ORD_ID|207893 Q2HVM1_MEDTR Q2HVM1 SubName: Full=RNA-directed DNA polymerase (Reverse transcriptase); [Medicago truncatula (Barrel medic) (Medicago tribuloides).]	7.2627e-13	gnl|BL_ORD_ID|1447308 39946.BGIOSIBSE038324 (Oryza indica)	1.06698e-07	NA	NA
snap-gi|445155309|gb|AJJZ011153815.1|-processed-gene-0.0	gi|445155309|gb|AJJZ011153815.1|	maker	gene	25	321	0	+	0	NA	NA	NA	NA	NA	NA
snap-gi|445155321|gb|AJJZ011153803.1|-processed-gene-0.0	gi|445155321|gb|AJJZ011153803.1|	maker	gene	182	490	0	-	0	gnl|BL_ORD_ID|541727 B9P5Z9_POPTR B9P5Z9 SubName: Full=Cc-nbs resistance protein; [Populus trichocarpa (Western balsam poplar) (Populus balsamifera]	1.26897e-19	gnl|BL_ORD_ID|102510 3694.eugene3.39080001 (Populus trichocarpa)	4.44009e-19	NA	NA
snap-gi|445155367|gb|AJJZ011153757.1|-processed-gene-0.0	gi|445155367|gb|AJJZ011153757.1|	maker	gene	244	473	0	+	0	NA	NA	NA	NA	NA	NA
snap-gi|445155407|gb|AJJZ011153739.1|-processed-gene-0.0	gi|445155407|gb|AJJZ011153739.1|	maker	gene	112	441	0	-	0	gnl|BL_ORD_ID|198376 Q84XG0_MANES Q84XG0 SubName: Full=NBS-LRR resistance protein RGH1; [Manihot esculenta (Cassava) (Jatropha manihot).]	4.04394e-26	gnl|BL_ORD_ID|92099 3694.eugene3.00062015 (Populus trichocarpa)	9.8066e-15	NA	NA
snap-gi|445155434|gb|AJJZ011153712.1|-processed-gene-0.0	gi|445155434|gb|AJJZ011153712.1|	maker	gene	44	736	0	-	0	NA	NA	NA	NA	NA	NA
snap-gi|445155564|gb|AJJZ011153659.1|-processed-gene-0.0	gi|445155564|gb|AJJZ011153659.1|	maker	gene	92	704	0	-	0	gnl|BL_ORD_ID|581319 B9SK31_RICCO B9SK31 SubName: Full=GTP binding protein, putative; [Ricinus communis (Castor bean).]	1.6129e-43	gnl|BL_ORD_ID|107126 3694.fgenesh4_pg.C_LG_XII000814 (Populus trichocarpa)	6.53112e-33	NA	NA
snap-gi|445156345|gb|AJJZ011153182.1|-processed-gene-0.0	gi|445156345|gb|AJJZ011153182.1|	maker	gene	87	675	0	+	0	gnl|BL_ORD_ID|647039 Q0KIS1_SOLDE Q0KIS1 SubName: Full=Retrotransposon gag protein; [Solanum demissum (Wild potato).]	5.99693e-08	NA	NA	NA	NA
snap-gi|445156402|gb|AJJZ011153146.1|-processed-gene-0.0	gi|445156402|gb|AJJZ011153146.1|	maker	gene	38	244	0	+	0	NA	NA	NA	NA	NA	NA
snap-gi|445156421|gb|AJJZ011153127.1|-processed-gene-0.0	gi|445156421|gb|AJJZ011153127.1|	maker	gene	181	522	0	+	0	gnl|BL_ORD_ID|747307 A5C9U3_VITVI A5C9U3 SubName: Full=Putative uncharacterized protein; [Vitis vinifera (Grape).]	1.97726e-24	gnl|BL_ORD_ID|106853 3694.fgenesh4_pg.C_LG_XI000380 (Populus trichocarpa)	4.28501e-14	NA	NA
snap-gi|445156592|gb|AJJZ011152998.1|-processed-gene-0.0	gi|445156592|gb|AJJZ011152998.1|	maker	gene	1	1033	0	+	0	gnl|BL_ORD_ID|512279 B9H1V7_POPTR B9H1V7 SubName: Full=Predicted protein; [Populus trichocarpa (Western balsam poplar) (Populus balsamifera]	8.21198e-87	gnl|BL_ORD_ID|104682 3694.fgenesh4_pg.C_LG_IV000166 (Populus trichocarpa)	2.87336e-86	gnl|BL_ORD_ID|419254 sp|Q39086|SD17_ARATH Receptor-like serine/threonine-protein kinase SD1-7 OS=Arabidopsis thaliana GN=SD17 PE=1 SV=1	5.02879e-60
snap-gi|445156601|gb|AJJZ011152989.1|-processed-gene-0.0	gi|445156601|gb|AJJZ011152989.1|	maker	gene	55	462	0	-	0	gnl|BL_ORD_ID|647271 Q6L3Q0_SOLDE Q6L3Q0 SubName: Full=Polyprotein, putative; [Solanum demissum (Wild potato).]	4.19841e-59	gnl|BL_ORD_ID|1257047 29760.GSVIVG00002780001 (Vitis vinifera)	2.32819e-61	NA	NA
snap-gi|445156659|gb|AJJZ011152942.1|-processed-gene-0.0	gi|445156659|gb|AJJZ011152942.1|	maker	gene	98	427	0	+	0	gnl|BL_ORD_ID|777733 Q850H7_VITVI Q850H7 SubName: Full=Gag-pol polyprotein; Flags: Fragment; [Vitis vinifera (Grape).]	1.04236e-48	gnl|BL_ORD_ID|1501453 39947.LOC_Os11g47010.1 (Oryza sativa)	2.04913e-33	gnl|BL_ORD_ID|71247 sp|P04146|COPIA_DROME Copia protein OS=Drosophila melanogaster GN=GIP PE=1 SV=3	9.88866e-18
snap-gi|445157028|gb|AJJZ011152738.1|-processed-gene-0.0	gi|445157028|gb|AJJZ011152738.1|	maker	gene	78	380	0	-	0	gnl|BL_ORD_ID|729671 A5AU36_VITVI A5AU36 SubName: Full=Putative uncharacterized protein; [Vitis vinifera (Grape).]	5.33148e-19	gnl|BL_ORD_ID|1278703 29760.GSVIVG00030936001 (Vitis vinifera)	1.3803e-19	NA	NA
snap-gi|445157031|gb|AJJZ011152735.1|-processed-gene-0.0	gi|445157031|gb|AJJZ011152735.1|	maker	gene	73	380	0	-	0	gnl|BL_ORD_ID|738076 A5BI89_VITVI A5BI89 SubName: Full=Putative uncharacterized protein; [Vitis vinifera (Grape).]	2.14219e-24	gnl|BL_ORD_ID|1280358 29760.GSVIVG00032950001 (Vitis vinifera)	7.958e-25	NA	NA
snap-gi|445157342|gb|AJJZ011152464.1|-processed-gene-0.0	gi|445157342|gb|AJJZ011152464.1|	maker	gene	18	578	0	-	0	gnl|BL_ORD_ID|730358 A5AW27_VITVI A5AW27 SubName: Full=Putative uncharacterized protein; [Vitis vinifera (Grape).]	1.20628e-39	gnl|BL_ORD_ID|103612 3694.fgenesh4_pg.C_LG_I002461 (Populus trichocarpa)	8.55251e-39	NA	NA
snap-gi|445157722|gb|AJJZ011152117.1|-processed-gene-0.0	gi|445157722|gb|AJJZ011152117.1|	maker	gene	78	670	0	-	0	gnl|BL_ORD_ID|711432 F1C3E6_WHEAT F1C3E6 SubName: Full=Putative uncharacterized protein; [Triticum aestivum (Wheat).]	5.25491e-10	gnl|BL_ORD_ID|132023 3702.AT1G35380.1-P (Arabidopsis thaliana)	8.21659e-09	NA	NA
snap-gi|445158017|gb|AJJZ011151971.1|-processed-gene-0.0	gi|445158017|gb|AJJZ011151971.1|	maker	gene	242	642	0	+	0	gnl|BL_ORD_ID|539006 B9NE41_POPTR B9NE41 SubName: Full=Predicted protein; [Populus trichocarpa (Western balsam poplar) (Populus balsamifera]	1.39982e-31	gnl|BL_ORD_ID|99802 3694.eugene3.06300005 (Populus trichocarpa)	4.55952e-31	NA	NA
snap-gi|445158020|gb|AJJZ011151968.1|-processed-gene-0.0	gi|445158020|gb|AJJZ011151968.1|	maker	gene	52	478	0	-	0	gnl|BL_ORD_ID|647271 Q6L3Q0_SOLDE Q6L3Q0 SubName: Full=Polyprotein, putative; [Solanum demissum (Wild potato).]	7.53156e-49	gnl|BL_ORD_ID|1470483 39947.LOC_Os04g48150.1 (Oryza sativa)	1.93804e-38	gnl|BL_ORD_ID|302071 sp|P10978|POLX_TOBAC Retrovirus-related Pol polyprotein from transposon TNT 1-94 OS=Nicotiana tabacum PE=2 SV=1	8.03493e-28
snap-gi|445158123|gb|AJJZ011151870.1|-processed-gene-0.0	gi|445158123|gb|AJJZ011151870.1|	maker	gene	79	489	0	-	0	gnl|BL_ORD_ID|723227 B0FBS2_9ROSI B0FBS2 SubName: Full=Putative uncharacterized protein; [Vitis hybrid cultivar.]	7.08029e-27	gnl|BL_ORD_ID|1257861 29760.GSVIVG00003791001 (Vitis vinifera)	9.51553e-28	NA	NA
snap-gi|445158305|gb|AJJZ011151696.1|-processed-gene-0.0	gi|445158305|gb|AJJZ011151696.1|	maker	gene	95	662	0	+	0	gnl|BL_ORD_ID|567380 B9RF44_RICCO B9RF44 SubName: Full=Protein binding protein, putative; [Ricinus communis (Castor bean).]	2.45997e-65	gnl|BL_ORD_ID|119929 3694.gw1.674.8.1 (Populus trichocarpa)	8.26089e-50	NA	NA
snap-gi|445158328|gb|AJJZ011151674.1|-processed-gene-0.1	gi|445158328|gb|AJJZ011151674.1|	maker	gene	385	708	0	-	0	gnl|BL_ORD_ID|736250 A5BCZ7_VITVI A5BCZ7 SubName: Full=Putative uncharacterized protein; [Vitis vinifera (Grape).]	1.93757e-10	NA	NA	NA	NA
snap-gi|445159061|gb|AJJZ011151096.1|-processed-gene-0.0	gi|445159061|gb|AJJZ011151096.1|	maker	gene	29	359	0	-	0	gnl|BL_ORD_ID|740258 A5BPI7_VITVI A5BPI7 SubName: Full=Putative uncharacterized protein; [Vitis vinifera (Grape).]	7.08144e-20	gnl|BL_ORD_ID|130111 3702.AT1G16660.1-P (Arabidopsis thaliana)	1.91642e-11	NA	NA
snap-gi|445159095|gb|AJJZ011151063.1|-processed-gene-0.0	gi|445159095|gb|AJJZ011151063.1|	maker	gene	11	424	0	-	0	NA	NA	NA	NA	NA	NA
snap-gi|445159110|gb|AJJZ011151048.1|-processed-gene-0.0	gi|445159110|gb|AJJZ011151048.1|	maker	gene	46	543	0	-	0	gnl|BL_ORD_ID|581724 B9SL89_RICCO B9SL89 SubName: Full=Disease resistance protein RGA2, putative; EC=3.1.3.16; [Ricinus communis (Castor bean).]	5.21008e-56	gnl|BL_ORD_ID|100971 3694.eugene3.15420003 (Populus trichocarpa)	1.07733e-45	gnl|BL_ORD_ID|338512 sp|Q7XA42|RGA1_SOLBU Putative disease resistance protein RGA1 OS=Solanum bulbocastanum GN=RGA1 PE=2 SV=2	6.46759e-10
snap-gi|445159208|gb|AJJZ011150954.1|-processed-gene-0.0	gi|445159208|gb|AJJZ011150954.1|	maker	gene	31	4615	0	+	0	gnl|BL_ORD_ID|584519 B9SU94_RICCO B9SU94 SubName: Full=Breast carcinoma amplified sequence, putative; Flags: Fragment; [Ricinus communis (Castor bean).]	2.01811e-145	gnl|BL_ORD_ID|95595 3694.eugene3.00150362 (Populus trichocarpa)	2.35721e-141	gnl|BL_ORD_ID|430993 sp|Q949S9|SPF27_ARATH Pre-mRNA-splicing factor SPF27 homolog OS=Arabidopsis thaliana GN=MOS4 PE=1 SV=1	3.46159e-115
snap-gi|445159209|gb|AJJZ011150953.1|-processed-gene-0.0	gi|445159209|gb|AJJZ011150953.1|	maker	gene	325	823	0	+	0	NA	NA	NA	NA	NA	NA
snap-gi|445159209|gb|AJJZ011150953.1|-processed-gene-0.1	gi|445159209|gb|AJJZ011150953.1|	maker	gene	886	2493	0	+	0	gnl|BL_ORD_ID|584518 B9SU93_RICCO B9SU93 SubName: Full=Amino acid transporter, putative; [Ricinus communis (Castor bean).]	3.64877e-41	gnl|BL_ORD_ID|1267543 29760.GSVIVG00017782001 (Vitis vinifera)	5.60727e-33	gnl|BL_ORD_ID|292187 sp|Q8S9K7|PEX32_ARATH Peroxisome biogenesis protein 3-2 OS=Arabidopsis thaliana GN=PEX3-2 PE=2 SV=1	4.20969e-22
snap-gi|445159210|gb|AJJZ011150952.1|-processed-gene-0.0	gi|445159210|gb|AJJZ011150952.1|	maker	gene	738	1721	0	+	0	gnl|BL_ORD_ID|584518 B9SU93_RICCO B9SU93 SubName: Full=Amino acid transporter, putative; [Ricinus communis (Castor bean).]	6.43355e-25	gnl|BL_ORD_ID|84615 3694.estExt_Genewise1_v1.C_LG_XII0062 (Populus trichocarpa)	3.75008e-23	gnl|BL_ORD_ID|292187 sp|Q8S9K7|PEX32_ARATH Peroxisome biogenesis protein 3-2 OS=Arabidopsis thaliana GN=PEX3-2 PE=2 SV=1	4.21966e-20
snap-gi|445159211|gb|AJJZ011150951.1|-processed-gene-0.0	gi|445159211|gb|AJJZ011150951.1|	maker	gene	709	5106	0	+	0	gnl|BL_ORD_ID|584515 B9SU90_RICCO B9SU90 SubName: Full=Zinc finger protein, putative; [Ricinus communis (Castor bean).]	0	gnl|BL_ORD_ID|86297 3694.estExt_fgenesh4_pg.C_LG_III1345 (Populus trichocarpa)	0	gnl|BL_ORD_ID|279801 sp|Q8VYZ0|ORTH2_ARATH E3 ubiquitin-protein ligase ORTHRUS 2 OS=Arabidopsis thaliana GN=ORTH2 PE=1 SV=1	0
snap-gi|445159213|gb|AJJZ011150949.1|-processed-gene-0.0	gi|445159213|gb|AJJZ011150949.1|	maker	gene	338	1305	0	-	0	gnl|BL_ORD_ID|524108 B9I2G9_POPTR B9I2G9 SubName: Full=Predicted protein; [Populus trichocarpa (Western balsam poplar) (Populus balsamifera]	0	gnl|BL_ORD_ID|88797 3694.estExt_fgenesh4_pm.C_LG_XII0164 (Populus trichocarpa)	0	gnl|BL_ORD_ID|141465 sp|Q39836|GBLP_SOYBN Guanine nucleotide-binding protein subunit beta-like protein OS=Glycine max PE=1 SV=1	0
snap-gi|445159325|gb|AJJZ011150841.1|-processed-gene-0.0	gi|445159325|gb|AJJZ011150841.1|	maker	gene	105	371	0	+	0	gnl|BL_ORD_ID|647399 Q6L4B3_SOLDE Q6L4B3 SubName: Full=Polyprotein, putative; [Solanum demissum (Wild potato).]	8.85031e-37	gnl|BL_ORD_ID|189599 4558.Sb09g016870.1 (Sorghum bicolor)	2.80796e-30	NA	NA
snap-gi|445159422|gb|AJJZ011150745.1|-processed-gene-0.0	gi|445159422|gb|AJJZ011150745.1|	maker	gene	26	461	0	-	0	gnl|BL_ORD_ID|741319 A5BSK6_VITVI A5BSK6 SubName: Full=Putative uncharacterized protein; [Vitis vinifera (Grape).]	8.47379e-47	gnl|BL_ORD_ID|1275435 29760.GSVIVG00027110001 (Vitis vinifera)	4.90788e-46	NA	NA
snap-gi|445159448|gb|AJJZ011150719.1|-processed-gene-0.0	gi|445159448|gb|AJJZ011150719.1|	maker	gene	286	613	0	-	0	NA	NA	NA	NA	NA	NA
snap-gi|445159604|gb|AJJZ011150567.1|-processed-gene-0.0	gi|445159604|gb|AJJZ011150567.1|	maker	gene	197	409	0	+	0	gnl|BL_ORD_ID|777729 Q850H3_VITVI Q850H3 SubName: Full=Gag-pol polyprotein; Flags: Fragment; [Vitis vinifera (Grape).]	5.15446e-32	gnl|BL_ORD_ID|1266991 29760.GSVIVG00017091001 (Vitis vinifera)	9.4666e-32	NA	NA
snap-gi|445159692|gb|AJJZ011150483.1|-processed-gene-0.0	gi|445159692|gb|AJJZ011150483.1|	maker	gene	174	395	0	+	0	NA	NA	NA	NA	NA	NA
snap-gi|445160044|gb|AJJZ011150275.1|-processed-gene-0.0	gi|445160044|gb|AJJZ011150275.1|	maker	gene	153	434	0	-	0	gnl|BL_ORD_ID|585508 B9SX40_RICCO B9SX40 SubName: Full=Putative uncharacterized protein; [Ricinus communis (Castor bean).]	2.51254e-08	NA	NA	NA	NA
snap-gi|445160113|gb|AJJZ011150208.1|-processed-gene-0.0	gi|445160113|gb|AJJZ011150208.1|	maker	gene	35	714	0	-	0	gnl|BL_ORD_ID|747493 A5CAD1_VITVI A5CAD1 SubName: Full=Putative uncharacterized protein; [Vitis vinifera (Grape).]	8.90476e-89	gnl|BL_ORD_ID|1503993 39947.LOC_Os12g26810.1 (Oryza sativa)	1.31537e-78	gnl|BL_ORD_ID|457203 sp|P0CT40|TF29_SCHPO Transposon Tf2-9 polyprotein OS=Schizosaccharomyces pombe (strain 972 / ATCC 24843) GN=Tf2-9 PE=3 SV=1	1.39656e-14
snap-gi|445160521|gb|AJJZ011149810.1|-processed-gene-0.0	gi|445160521|gb|AJJZ011149810.1|	maker	gene	74	792	0	+	0	gnl|BL_ORD_ID|122546 C6TM49_SOYBN C6TM49 SubName: Full=Putative uncharacterized protein; [Glycine max (Soybean) (Glycine hispida).]	7.44914e-40	gnl|BL_ORD_ID|83316 3694.estExt_Genewise1_v1.C_880303 (Populus trichocarpa)	5.55253e-38	gnl|BL_ORD_ID|39429 sp|P37707|B2_DAUCA B2 protein OS=Daucus carota PE=2 SV=1	8.85697e-34
snap-gi|445160541|gb|AJJZ011149790.1|-processed-gene-0.0	gi|445160541|gb|AJJZ011149790.1|	maker	gene	190	579	0	+	0	NA	NA	NA	NA	NA	NA
snap-gi|445160568|gb|AJJZ011149764.1|-processed-gene-0.0	gi|445160568|gb|AJJZ011149764.1|	maker	gene	72	491	0	-	0	gnl|BL_ORD_ID|647392 Q6L4A6_SOLDE Q6L4A6 SubName: Full=Putative reverse transcriptase, identical; [Solanum demissum (Wild potato).]	2.82629e-45	gnl|BL_ORD_ID|1447308 39946.BGIOSIBSE038324 (Oryza indica)	3.4727e-39	NA	NA
snap-gi|445160668|gb|AJJZ011149664.1|-processed-gene-0.0	gi|445160668|gb|AJJZ011149664.1|	maker	gene	23	430	0	+	0	gnl|BL_ORD_ID|196440 E4Z8N8_MALDO E4Z8N8 SubName: Full=Putative RNA-directed DNA polymerase (Reverse transcriptase); [Malus domestica (Apple) (Pyrus malus).]	3.95276e-61	gnl|BL_ORD_ID|1447308 39946.BGIOSIBSE038324 (Oryza indica)	1.07248e-54	gnl|BL_ORD_ID|301999 sp|P16423|POLR_DROME Retrovirus-related Pol polyprotein from type-2 retrotransposable element R2DM OS=Drosophila melanogaster GN=pol PE=4 SV=1	2.95809e-11
snap-gi|445160687|gb|AJJZ011149645.1|-processed-gene-0.0	gi|445160687|gb|AJJZ011149645.1|	maker	gene	23	520	0	+	0	gnl|BL_ORD_ID|567322 B9REY6_RICCO B9REY6 SubName: Full=Phosphoprotein phosphatase, putative; EC=3.1.3.16; [Ricinus communis (Castor bean).]	4.30719e-19	gnl|BL_ORD_ID|1261491 29760.GSVIVG00009683001 (Vitis vinifera)	2.17807e-18	NA	NA
snap-gi|445160821|gb|AJJZ011149511.1|-processed-gene-0.0	gi|445160821|gb|AJJZ011149511.1|	maker	gene	1	289	0	+	0	gnl|BL_ORD_ID|742566 A5BW61_VITVI A5BW61 SubName: Full=Putative uncharacterized protein; [Vitis vinifera (Grape).]	2.61564e-14	NA	NA	NA	NA
snap-gi|445160823|gb|AJJZ011149509.1|-processed-gene-0.0	gi|445160823|gb|AJJZ011149509.1|	maker	gene	439	732	0	+	0	gnl|BL_ORD_ID|576773 B9S720_RICCO B9S720 SubName: Full=Disease resistance protein RFL1, putative; EC=3.1.3.16; [Ricinus communis (Castor bean).]	4.39225e-11	NA	NA	NA	NA
snap-gi|445160890|gb|AJJZ011149443.1|-processed-gene-0.0	gi|445160890|gb|AJJZ011149443.1|	maker	gene	241	477	0	+	0	gnl|BL_ORD_ID|777729 Q850H3_VITVI Q850H3 SubName: Full=Gag-pol polyprotein; Flags: Fragment; [Vitis vinifera (Grape).]	3.23293e-36	gnl|BL_ORD_ID|1266991 29760.GSVIVG00017091001 (Vitis vinifera)	7.81635e-36	NA	NA
snap-gi|445160978|gb|AJJZ011149355.1|-processed-gene-0.0	gi|445160978|gb|AJJZ011149355.1|	maker	gene	102	464	0	-	0	gnl|BL_ORD_ID|577612 B9S9G0_RICCO B9S9G0 SubName: Full=Disease resistance protein RPS5, putative; [Ricinus communis (Castor bean).]	4.96503e-22	gnl|BL_ORD_ID|110295 3694.fgenesh4_pg.C_scaffold_329000001 (Populus trichocarpa)	1.11033e-20	NA	NA
snap-gi|445161126|gb|AJJZ011149207.1|-processed-gene-0.0	gi|445161126|gb|AJJZ011149207.1|	maker	gene	9	497	0	+	0	gnl|BL_ORD_ID|61846 Q2MCK3_CITSI Q2MCK3 SubName: Full=Polyprotein; Flags: Fragment; [Citrus sinensis (Sweet orange) (Citrus aurantium var. sinensis).]	6.87361e-78	gnl|BL_ORD_ID|1491325 39947.LOC_Os09g14320.1 (Oryza sativa)	3.52106e-68	gnl|BL_ORD_ID|534733 sp|Q7LHG5|YI31B_YEAST Transposon Ty3-I Gag-Pol polyprotein OS=Saccharomyces cerevisiae (strain ATCC 204508 / S288c) GN=TY3B-I PE=3 SV=2	9.19717e-25
snap-gi|445161145|gb|AJJZ011149188.1|-processed-gene-0.0	gi|445161145|gb|AJJZ011149188.1|	maker	gene	38	574	0	-	0	gnl|BL_ORD_ID|207707 Q2HUP4_MEDTR Q2HUP4 SubName: Full=Endonuclease/exonuclease/phosphatase; [Medicago truncatula (Barrel medic) (Medicago tribuloides).]	1.33989e-09	gnl|BL_ORD_ID|1447308 39946.BGIOSIBSE038324 (Oryza indica)	5.07679e-58	gnl|BL_ORD_ID|57306 sp|O02751|CFDP2_BOVIN Craniofacial development protein 2 OS=Bos taurus GN=CFDP2 PE=1 SV=2	1.72457e-13
snap-gi|445161213|gb|AJJZ011149120.1|-processed-gene-0.0	gi|445161213|gb|AJJZ011149120.1|	maker	gene	69	587	0	+	0	gnl|BL_ORD_ID|730436 A5AWA5_VITVI A5AWA5 SubName: Full=Putative uncharacterized protein; [Vitis vinifera (Grape).]	4.66215e-74	gnl|BL_ORD_ID|1491982 39947.LOC_Os09g21390.1 (Oryza sativa)	2.89618e-56	gnl|BL_ORD_ID|302071 sp|P10978|POLX_TOBAC Retrovirus-related Pol polyprotein from transposon TNT 1-94 OS=Nicotiana tabacum PE=2 SV=1	2.26185e-36
snap-gi|445161234|gb|AJJZ011149099.1|-processed-gene-0.0	gi|445161234|gb|AJJZ011149099.1|	maker	gene	103	645	0	+	0	gnl|BL_ORD_ID|207893 Q2HVM1_MEDTR Q2HVM1 SubName: Full=RNA-directed DNA polymerase (Reverse transcriptase); [Medicago truncatula (Barrel medic) (Medicago tribuloides).]	6.19219e-34	gnl|BL_ORD_ID|1447308 39946.BGIOSIBSE038324 (Oryza indica)	1.03832e-43	NA	NA
snap-gi|445161259|gb|AJJZ011149074.1|-processed-gene-0.0	gi|445161259|gb|AJJZ011149074.1|	maker	gene	34	242	0	+	0	NA	NA	NA	NA	NA	NA
snap-gi|445161332|gb|AJJZ011149001.1|-processed-gene-0.0	gi|445161332|gb|AJJZ011149001.1|	maker	gene	55	504	0	+	0	gnl|BL_ORD_ID|834872 C4JB60_MAIZE C4JB60 SubName: Full=Putative uncharacterized protein; [Zea mays (Maize).]	1.91341e-40	gnl|BL_ORD_ID|1447308 39946.BGIOSIBSE038324 (Oryza indica)	1.84235e-37	NA	NA
snap-gi|445161413|gb|AJJZ011148920.1|-processed-gene-0.0	gi|445161413|gb|AJJZ011148920.1|	maker	gene	137	346	0	+	0	gnl|BL_ORD_ID|741319 A5BSK6_VITVI A5BSK6 SubName: Full=Putative uncharacterized protein; [Vitis vinifera (Grape).]	2.94649e-17	NA	NA	NA	NA
snap-gi|445161633|gb|AJJZ011148700.1|-processed-gene-0.0	gi|445161633|gb|AJJZ011148700.1|	maker	gene	344	658	0	-	0	gnl|BL_ORD_ID|584580 B9SUF5_RICCO B9SUF5 SubName: Full=Leucine-rich repeat containing protein, putative; EC=3.1.3.16; [Ricinus communis (Castor bean).]	1.04918e-28	gnl|BL_ORD_ID|107720 3694.fgenesh4_pg.C_LG_XV000879 (Populus trichocarpa)	3.85958e-27	gnl|BL_ORD_ID|338516 sp|Q7XBQ9|RGA2_SOLBU Disease resistance protein RGA2 OS=Solanum bulbocastanum GN=RGA2 PE=1 SV=1	2.05201e-10
snap-gi|445161634|gb|AJJZ011148699.1|-processed-gene-0.0	gi|445161634|gb|AJJZ011148699.1|	maker	gene	30	892	0	+	0	gnl|BL_ORD_ID|567322 B9REY6_RICCO B9REY6 SubName: Full=Phosphoprotein phosphatase, putative; EC=3.1.3.16; [Ricinus communis (Castor bean).]	8.18511e-34	gnl|BL_ORD_ID|94636 3694.eugene3.00130148 (Populus trichocarpa)	3.29023e-25	NA	NA
snap-gi|445161666|gb|AJJZ011148667.1|-processed-gene-0.0	gi|445161666|gb|AJJZ011148667.1|	maker	gene	161	568	0	+	0	gnl|BL_ORD_ID|491893 Q6WAY9_PEA Q6WAY9 SubName: Full=Pol; Flags: Fragment; [Pisum sativum (Garden pea).]	1.10126e-66	gnl|BL_ORD_ID|155767 3702.AT5G34985.1-P (Arabidopsis thaliana)	1.23085e-59	NA	NA
snap-gi|445161757|gb|AJJZ011148576.1|-processed-gene-0.0	gi|445161757|gb|AJJZ011148576.1|	maker	gene	96	908	0	+	0	gnl|BL_ORD_ID|12650 D1GEG7_BRARP D1GEG7 SubName: Full=Disease resistance protein; [Brassica rapa subsp. pekinensis (Chinese cabbage) (Brassica]	1.5402e-87	gnl|BL_ORD_ID|144701 3702.AT3G30838.1-P (Arabidopsis thaliana)	4.62364e-85	gnl|BL_ORD_ID|301621 sp|P20825|POL2_DROME Retrovirus-related Pol polyprotein from transposon 297 OS=Drosophila melanogaster GN=pol PE=4 SV=1	5.13046e-58
snap-gi|445162231|gb|AJJZ011148414.1|-processed-gene-0.0	gi|445162231|gb|AJJZ011148414.1|	maker	gene	17	328	0	+	0	gnl|BL_ORD_ID|518795 B9HLE9_POPTR B9HLE9 SubName: Full=Predicted protein; [Populus trichocarpa (Western balsam poplar) (Populus balsamifera]	2.31636e-16	gnl|BL_ORD_ID|98928 3694.eugene3.01700034 (Populus trichocarpa)	1.16197e-16	NA	NA
snap-gi|445162271|gb|AJJZ011148374.1|-processed-gene-0.0	gi|445162271|gb|AJJZ011148374.1|	maker	gene	11	554	0	-	0	gnl|BL_ORD_ID|767148 F6HD40_VITVI F6HD40 SubName: Full=Putative uncharacterized protein; [Vitis vinifera (Grape).]	2.24711e-43	gnl|BL_ORD_ID|120122 3694.gw1.790.3.1 (Populus trichocarpa)	6.34103e-45	gnl|BL_ORD_ID|504061 sp|Q9LPZ3|Y1141_ARATH G-type lectin S-receptor-like serine/threonine-protein kinase At1g11410 OS=Arabidopsis thaliana GN=At1g11410 PE=3 SV=3	7.21495e-35
snap-gi|445162271|gb|AJJZ011148374.1|-processed-gene-0.1	gi|445162271|gb|AJJZ011148374.1|	maker	gene	557	916	0	-	0	NA	NA	NA	NA	NA	NA
snap-gi|445162503|gb|AJJZ011148174.1|-processed-gene-0.0	gi|445162503|gb|AJJZ011148174.1|	maker	gene	152	616	0	+	0	gnl|BL_ORD_ID|647193 Q6F2D6_SOLDE Q6F2D6 SubName: Full=Putative polyprotein, identical; [Solanum demissum (Wild potato).]	4.28504e-32	gnl|BL_ORD_ID|1455887 39947.LOC_Os02g12320.1 (Oryza sativa)	5.17781e-29	NA	NA
snap-gi|445162712|gb|AJJZ011147987.1|-processed-gene-0.0	gi|445162712|gb|AJJZ011147987.1|	maker	gene	11	648	0	-	0	NA	NA	NA	NA	NA	NA
snap-gi|445162714|gb|AJJZ011147985.1|-processed-gene-0.0	gi|445162714|gb|AJJZ011147985.1|	maker	gene	63	314	0	+	0	NA	NA	NA	NA	NA	NA
snap-gi|445162723|gb|AJJZ011147976.1|-processed-gene-0.0	gi|445162723|gb|AJJZ011147976.1|	maker	gene	39	314	0	+	0	NA	NA	NA	NA	NA	NA
snap-gi|445162731|gb|AJJZ011147968.1|-processed-gene-0.0	gi|445162731|gb|AJJZ011147968.1|	maker	gene	921	1844	0	-	0	gnl|BL_ORD_ID|569887 B9RMA7_RICCO B9RMA7 SubName: Full=Transcription factor, putative; [Ricinus communis (Castor bean).]	1.88517e-144	gnl|BL_ORD_ID|103279 3694.fgenesh4_pg.C_LG_I000533 (Populus trichocarpa)	2.64558e-138	gnl|BL_ORD_ID|455778 sp|Q9LSD5|TCP20_ARATH Transcription factor TCP20 OS=Arabidopsis thaliana GN=TCP20 PE=1 SV=1	6.1662e-67
snap-gi|445162732|gb|AJJZ011147967.1|-processed-gene-0.1	gi|445162732|gb|AJJZ011147967.1|	maker	gene	3259	6569	0	-	0	gnl|BL_ORD_ID|569886 B9RMA6_RICCO B9RMA6 SubName: Full=Amino acid binding protein, putative; [Ricinus communis (Castor bean).]	0	gnl|BL_ORD_ID|1259801 29760.GSVIVG00006985001 (Vitis vinifera)	0	gnl|BL_ORD_ID|149130 sp|A4VJR9|GLND_PSEU5 Bifunctional uridylyltransferase/uridylyl-removing enzyme OS=Pseudomonas stutzeri (strain A1501) GN=glnD PE=3 SV=1	8.44712e-10
snap-gi|445162733|gb|AJJZ011147966.1|-processed-gene-0.0	gi|445162733|gb|AJJZ011147966.1|	maker	gene	1656	3574	0	+	0	gnl|BL_ORD_ID|569883 B9RMA3_RICCO B9RMA3 SubName: Full=Putative uncharacterized protein; [Ricinus communis (Castor bean).]	1.01604e-30	gnl|BL_ORD_ID|1259795 29760.GSVIVG00006979001 (Vitis vinifera)	9.27001e-29	NA	NA
snap-gi|445162733|gb|AJJZ011147966.1|-processed-gene-0.2	gi|445162733|gb|AJJZ011147966.1|	maker	gene	6002	10430	0	+	0	gnl|BL_ORD_ID|569883 B9RMA3_RICCO B9RMA3 SubName: Full=Putative uncharacterized protein; [Ricinus communis (Castor bean).]	0	gnl|BL_ORD_ID|1599026 59689.fgenesh2_kg.1__2900__AT1G27430.1 (Arabidopsis lyrata)	3.0898e-87	NA	NA
snap-gi|445162760|gb|AJJZ011147947.1|-processed-gene-0.0	gi|445162760|gb|AJJZ011147947.1|	maker	gene	7	804	0	-	0	gnl|BL_ORD_ID|565941 B9RB01_RICCO B9RB01 SubName: Full=Putative uncharacterized protein; [Ricinus communis (Castor bean).]	1.35352e-34	gnl|BL_ORD_ID|102974 3694.eugene3.79170001 (Populus trichocarpa)	2.76344e-20	NA	NA
snap-gi|445162783|gb|AJJZ011147924.1|-processed-gene-0.0	gi|445162783|gb|AJJZ011147924.1|	maker	gene	80	434	0	-	0	gnl|BL_ORD_ID|167618 Q153Y8_HYDMC Q153Y8 SubName: Full=Polyprotein; Flags: Fragment; [Hydrangea macrophylla (Bigleaf hydrangea).]	8.43226e-10	NA	NA	NA	NA
snap-gi|445162813|gb|AJJZ011147894.1|-processed-gene-0.0	gi|445162813|gb|AJJZ011147894.1|	maker	gene	495	809	0	-	0	gnl|BL_ORD_ID|581724 B9SL89_RICCO B9SL89 SubName: Full=Disease resistance protein RGA2, putative; EC=3.1.3.16; [Ricinus communis (Castor bean).]	4.55585e-31	gnl|BL_ORD_ID|99536 3694.eugene3.03280009 (Populus trichocarpa)	1.96325e-21	gnl|BL_ORD_ID|338521 sp|Q7XA39|RGA4_SOLBU Putative disease resistance protein RGA4 OS=Solanum bulbocastanum GN=RGA4 PE=2 SV=1	4.82231e-17
snap-gi|445163082|gb|AJJZ011147725.1|-processed-gene-0.0	gi|445163082|gb|AJJZ011147725.1|	maker	gene	68	421	0	+	0	gnl|BL_ORD_ID|61846 Q2MCK3_CITSI Q2MCK3 SubName: Full=Polyprotein; Flags: Fragment; [Citrus sinensis (Sweet orange) (Citrus aurantium var. sinensis).]	4.57938e-51	gnl|BL_ORD_ID|1478766 39947.LOC_Os06g27580.1 (Oryza sativa)	1.30943e-43	gnl|BL_ORD_ID|457203 sp|P0CT40|TF29_SCHPO Transposon Tf2-9 polyprotein OS=Schizosaccharomyces pombe (strain 972 / ATCC 24843) GN=Tf2-9 PE=3 SV=1	2.80534e-16
snap-gi|445163160|gb|AJJZ011147647.1|-processed-gene-0.0	gi|445163160|gb|AJJZ011147647.1|	maker	gene	20	353	0	-	0	NA	NA	NA	NA	NA	NA
snap-gi|445163190|gb|AJJZ011147624.1|-processed-gene-0.0	gi|445163190|gb|AJJZ011147624.1|	maker	gene	121	632	0	+	0	gnl|BL_ORD_ID|730119 A5AVD6_VITVI A5AVD6 SubName: Full=Putative uncharacterized protein; [Vitis vinifera (Grape).]	4.74632e-29	gnl|BL_ORD_ID|1257047 29760.GSVIVG00002780001 (Vitis vinifera)	3.96754e-29	NA	NA
snap-gi|445163244|gb|AJJZ011147577.1|-processed-gene-0.0	gi|445163244|gb|AJJZ011147577.1|	maker	gene	71	373	0	+	0	gnl|BL_ORD_ID|196440 E4Z8N8_MALDO E4Z8N8 SubName: Full=Putative RNA-directed DNA polymerase (Reverse transcriptase); [Malus domestica (Apple) (Pyrus malus).]	7.0431e-26	gnl|BL_ORD_ID|1447308 39946.BGIOSIBSE038324 (Oryza indica)	6.98948e-25	NA	NA
snap-gi|445163338|gb|AJJZ011147491.1|-processed-gene-0.0	gi|445163338|gb|AJJZ011147491.1|	maker	gene	50	397	0	+	0	NA	NA	NA	NA	NA	NA
snap-gi|445163382|gb|AJJZ011147455.1|-processed-gene-0.0	gi|445163382|gb|AJJZ011147455.1|	maker	gene	149	544	0	-	0	gnl|BL_ORD_ID|124141 Q1AKH8_SOYBN Q1AKH8 SubName: Full=Reverse transcriptase family member; [Glycine max (Soybean) (Glycine hispida).]	1.79667e-48	gnl|BL_ORD_ID|1447308 39946.BGIOSIBSE038324 (Oryza indica)	2.16458e-41	NA	NA
snap-gi|445163851|gb|AJJZ011147053.1|-processed-gene-0.0	gi|445163851|gb|AJJZ011147053.1|	maker	gene	78	466	0	-	0	gnl|BL_ORD_ID|724042 A5ACZ5_VITVI A5ACZ5 SubName: Full=Putative uncharacterized protein; [Vitis vinifera (Grape).]	4.67291e-20	NA	NA	NA	NA
snap-gi|445164090|gb|AJJZ011146898.1|-processed-gene-0.0	gi|445164090|gb|AJJZ011146898.1|	maker	gene	86	670	0	-	0	gnl|BL_ORD_ID|566431 B9RCE3_RICCO B9RCE3 SubName: Full=Putative uncharacterized protein; [Ricinus communis (Castor bean).]	3.57995e-13	gnl|BL_ORD_ID|106432 3694.fgenesh4_pg.C_LG_X000246 (Populus trichocarpa)	3.11558e-11	NA	NA
snap-gi|445164337|gb|AJJZ011146664.1|-processed-gene-0.0	gi|445164337|gb|AJJZ011146664.1|	maker	gene	243	557	0	-	0	gnl|BL_ORD_ID|739810 A5BN86_VITVI A5BN86 SubName: Full=Putative uncharacterized protein; [Vitis vinifera (Grape).]	7.8861e-49	gnl|BL_ORD_ID|150526 3702.AT4G23160.1-P (Arabidopsis thaliana)	1.7468e-41	gnl|BL_ORD_ID|302071 sp|P10978|POLX_TOBAC Retrovirus-related Pol polyprotein from transposon TNT 1-94 OS=Nicotiana tabacum PE=2 SV=1	5.92341e-29
snap-gi|445164410|gb|AJJZ011146591.1|-processed-gene-0.0	gi|445164410|gb|AJJZ011146591.1|	maker	gene	47	673	0	-	0	gnl|BL_ORD_ID|207707 Q2HUP4_MEDTR Q2HUP4 SubName: Full=Endonuclease/exonuclease/phosphatase; [Medicago truncatula (Barrel medic) (Medicago tribuloides).]	1.89123e-29	gnl|BL_ORD_ID|1447308 39946.BGIOSIBSE038324 (Oryza indica)	5.72108e-35	NA	NA
snap-gi|445164582|gb|AJJZ011146419.1|-processed-gene-0.0	gi|445164582|gb|AJJZ011146419.1|	maker	gene	122	754	0	-	0	gnl|BL_ORD_ID|543540 B9PBF2_POPTR B9PBF2 SubName: Full=Predicted protein; [Populus trichocarpa (Western balsam poplar) (Populus balsamifera]	6.85181e-11	gnl|BL_ORD_ID|100733 3694.eugene3.136680001 (Populus trichocarpa)	2.39744e-10	NA	NA
snap-gi|445164588|gb|AJJZ011146413.1|-processed-gene-0.0	gi|445164588|gb|AJJZ011146413.1|	maker	gene	71	729	0	-	0	gnl|BL_ORD_ID|775685 F6I3D8_VITVI F6I3D8 SubName: Full=Putative uncharacterized protein; [Vitis vinifera (Grape).]	2.04598e-09	gnl|BL_ORD_ID|1264041 29760.GSVIVG00013533001 (Vitis vinifera)	4.44191e-15	NA	NA
snap-gi|445165139|gb|AJJZ011145876.1|-processed-gene-0.0	gi|445165139|gb|AJJZ011145876.1|	maker	gene	47	393	0	-	0	gnl|BL_ORD_ID|726980 A5ALD8_VITVI A5ALD8 SubName: Full=Putative uncharacterized protein; [Vitis vinifera (Grape).]	1.2393e-45	gnl|BL_ORD_ID|1487052 39947.LOC_Os08g13860.1 (Oryza sativa)	1.09898e-30	gnl|BL_ORD_ID|220398 sp|P92519|M810_ARATH Uncharacterized mitochondrial protein AtMg00810 OS=Arabidopsis thaliana GN=AtMg00810 PE=4 SV=1	8.1964e-27
snap-gi|445165306|gb|AJJZ011145781.1|-processed-gene-0.0	gi|445165306|gb|AJJZ011145781.1|	maker	gene	20	955	0	+	0	gnl|BL_ORD_ID|567322 B9REY6_RICCO B9REY6 SubName: Full=Phosphoprotein phosphatase, putative; EC=3.1.3.16; [Ricinus communis (Castor bean).]	1.02786e-23	gnl|BL_ORD_ID|110295 3694.fgenesh4_pg.C_scaffold_329000001 (Populus trichocarpa)	2.71638e-20	NA	NA
snap-gi|445165342|gb|AJJZ011145745.1|-processed-gene-0.0	gi|445165342|gb|AJJZ011145745.1|	maker	gene	219	647	0	+	0	gnl|BL_ORD_ID|526536 B9I9R5_POPTR B9I9R5 SubName: Full=Predicted protein; [Populus trichocarpa (Western balsam poplar) (Populus balsamifera]	5.18962e-60	gnl|BL_ORD_ID|126739 3694.gw1.XIV.2550.1 (Populus trichocarpa)	2.26072e-59	gnl|BL_ORD_ID|672 sp|P17407|21KD_DAUCA 21 kDa protein OS=Daucus carota PE=2 SV=1	2.36048e-21
snap-gi|445165409|gb|AJJZ011145682.1|-processed-gene-0.0	gi|445165409|gb|AJJZ011145682.1|	maker	gene	7	297	0	-	0	gnl|BL_ORD_ID|523443 B9I0G7_POPTR B9I0G7 SubName: Full=Predicted protein; Flags: Fragment; [Populus trichocarpa (Western balsam poplar) (Populus balsamifera]	2.46873e-25	gnl|BL_ORD_ID|125916 3694.gw1.XI.610.1 (Populus trichocarpa)	8.63804e-25	gnl|BL_ORD_ID|512260 sp|Q9ZUI0|Y2241_ARATH Putative leucine-rich repeat receptor-like serine/threonine-protein kinase At2g24130 OS=Arabidopsis thaliana GN=At2g24130 PE=3 SV=1	7.917e-14
snap-gi|445165442|gb|AJJZ011145649.1|-processed-gene-0.0	gi|445165442|gb|AJJZ011145649.1|	maker	gene	174	509	0	+	0	NA	NA	NA	NA	NA	NA
snap-gi|445165446|gb|AJJZ011145645.1|-processed-gene-0.0	gi|445165446|gb|AJJZ011145645.1|	maker	gene	174	497	0	+	0	gnl|BL_ORD_ID|777739 Q850I3_VITVI Q850I3 SubName: Full=Gag-pol polyprotein; Flags: Fragment; [Vitis vinifera (Grape).]	1.69772e-53	gnl|BL_ORD_ID|137500 3702.AT2G13940.1-P (Arabidopsis thaliana)	2.08689e-30	gnl|BL_ORD_ID|71247 sp|P04146|COPIA_DROME Copia protein OS=Drosophila melanogaster GN=GIP PE=1 SV=3	2.56213e-19
snap-gi|445165577|gb|AJJZ011145520.1|-processed-gene-0.0	gi|445165577|gb|AJJZ011145520.1|	maker	gene	5076	6765	0	+	0	gnl|BL_ORD_ID|566415 B9RCC7_RICCO B9RCC7 SubName: Full=Putative uncharacterized protein; [Ricinus communis (Castor bean).]	1.79679e-12	NA	NA	NA	NA
snap-gi|445165577|gb|AJJZ011145520.1|-processed-gene-0.1	gi|445165577|gb|AJJZ011145520.1|	maker	gene	6817	9614	0	+	0	gnl|BL_ORD_ID|566415 B9RCC7_RICCO B9RCC7 SubName: Full=Putative uncharacterized protein; [Ricinus communis (Castor bean).]	0	gnl|BL_ORD_ID|113516 3694.grail3.0008048401 (Populus trichocarpa)	3.18179e-133	NA	NA
snap-gi|445165580|gb|AJJZ011145517.1|-processed-gene-0.0	gi|445165580|gb|AJJZ011145517.1|	maker	gene	16	2201	0	-	0	gnl|BL_ORD_ID|140005 C9EA48_HEVBR C9EA48 SubName: Full=Plasma membrane aquaporin 1; [Hevea brasiliensis (Para rubber tree) (Siphonia brasiliensis).]	0	gnl|BL_ORD_ID|83667 3694.estExt_Genewise1_v1.C_LG_III0271 (Populus trichocarpa)	5.30632e-168	gnl|BL_ORD_ID|296994 sp|Q39196|PIP14_ARATH Probable aquaporin PIP1-4 OS=Arabidopsis thaliana GN=PIP1.4 PE=1 SV=1	4.44916e-164
snap-gi|445165617|gb|AJJZ011145482.1|-processed-gene-0.0	gi|445165617|gb|AJJZ011145482.1|	maker	gene	368	733	0	-	0	gnl|BL_ORD_ID|517066 B9HG95_POPTR B9HG95 RecName: Full=Methylenetetrahydrofolate reductase; EC=1.5.1.20; [Populus trichocarpa (Western balsam poplar) (Populus balsamifera]	7.15415e-41	gnl|BL_ORD_ID|115298 3694.grail3.0058000102 (Populus trichocarpa)	2.50323e-40	gnl|BL_ORD_ID|244000 sp|Q75HE6|MTHR_ORYSJ Probable methylenetetrahydrofolate reductase OS=Oryza sativa subsp. japonica GN=Os03g0815200 PE=2 SV=1	2.51078e-38
snap-gi|445165633|gb|AJJZ011145466.1|-processed-gene-0.0	gi|445165633|gb|AJJZ011145466.1|	maker	gene	63	410	0	+	0	NA	NA	NA	NA	NA	NA
snap-gi|445165743|gb|AJJZ011145358.1|-processed-gene-0.0	gi|445165743|gb|AJJZ011145358.1|	maker	gene	179	604	0	+	0	gnl|BL_ORD_ID|741319 A5BSK6_VITVI A5BSK6 SubName: Full=Putative uncharacterized protein; [Vitis vinifera (Grape).]	3.86339e-41	gnl|BL_ORD_ID|1257047 29760.GSVIVG00002780001 (Vitis vinifera)	2.80248e-43	NA	NA
snap-gi|445165763|gb|AJJZ011145338.1|-processed-gene-0.0	gi|445165763|gb|AJJZ011145338.1|	maker	gene	47	583	0	-	0	gnl|BL_ORD_ID|576773 B9S720_RICCO B9S720 SubName: Full=Disease resistance protein RFL1, putative; EC=3.1.3.16; [Ricinus communis (Castor bean).]	5.47043e-23	gnl|BL_ORD_ID|1278789 29760.GSVIVG00031051001 (Vitis vinifera)	6.88642e-16	NA	NA
snap-gi|445165774|gb|AJJZ011145330.1|-processed-gene-0.0	gi|445165774|gb|AJJZ011145330.1|	maker	gene	179	687	0	+	0	gnl|BL_ORD_ID|730119 A5AVD6_VITVI A5AVD6 SubName: Full=Putative uncharacterized protein; [Vitis vinifera (Grape).]	2.37229e-18	NA	NA	NA	NA
snap-gi|445165822|gb|AJJZ011145282.1|-processed-gene-0.0	gi|445165822|gb|AJJZ011145282.1|	maker	gene	303	862	0	-	0	gnl|BL_ORD_ID|773691 F6HXG8_VITVI F6HXG8 SubName: Full=Putative uncharacterized protein; [Vitis vinifera (Grape).]	2.10255e-50	gnl|BL_ORD_ID|1255102 29760.GSVIVG00000279001 (Vitis vinifera)	1.38211e-50	gnl|BL_ORD_ID|65712 sp|F4J5S1|CLU_ARATH Clustered mitochondria protein OS=Arabidopsis thaliana GN=FMT PE=2 SV=1	7.91544e-11
snap-gi|445165824|gb|AJJZ011145280.1|-processed-gene-0.0	gi|445165824|gb|AJJZ011145280.1|	maker	gene	84	906	0	+	0	gnl|BL_ORD_ID|569945 B9RMG5_RICCO B9RMG5 SubName: Full=Putative uncharacterized protein; [Ricinus communis (Castor bean).]	1.88275e-39	gnl|BL_ORD_ID|106613 3694.fgenesh4_pg.C_LG_X001317 (Populus trichocarpa)	1.86723e-28	gnl|BL_ORD_ID|411779 sp|D9UBI3|RTM1A_ARATH Inactive protein RESTRICTED TEV MOVEMENT 1 OS=Arabidopsis thaliana GN=RTM1 PE=3 SV=1	4.37555e-28
snap-gi|445166184|gb|AJJZ011144994.1|-processed-gene-0.0	gi|445166184|gb|AJJZ011144994.1|	maker	gene	72	482	0	-	0	gnl|BL_ORD_ID|747307 A5C9U3_VITVI A5C9U3 SubName: Full=Putative uncharacterized protein; [Vitis vinifera (Grape).]	1.17385e-18	gnl|BL_ORD_ID|106853 3694.fgenesh4_pg.C_LG_XI000380 (Populus trichocarpa)	5.54862e-13	NA	NA
snap-gi|445166438|gb|AJJZ011144748.1|-processed-gene-0.0	gi|445166438|gb|AJJZ011144748.1|	maker	gene	27	496	0	+	0	gnl|BL_ORD_ID|647271 Q6L3Q0_SOLDE Q6L3Q0 SubName: Full=Polyprotein, putative; [Solanum demissum (Wild potato).]	1.46813e-53	gnl|BL_ORD_ID|1480951 39947.LOC_Os06g49350.1 (Oryza sativa)	1.73006e-44	gnl|BL_ORD_ID|302071 sp|P10978|POLX_TOBAC Retrovirus-related Pol polyprotein from transposon TNT 1-94 OS=Nicotiana tabacum PE=2 SV=1	7.62961e-36
snap-gi|445166584|gb|AJJZ011144605.1|-processed-gene-0.0	gi|445166584|gb|AJJZ011144605.1|	maker	gene	132	353	0	-	0	NA	NA	NA	NA	NA	NA
snap-gi|445166676|gb|AJJZ011144516.1|-processed-gene-0.1	gi|445166676|gb|AJJZ011144516.1|	maker	gene	1314	4326	0	-	0	gnl|BL_ORD_ID|140276 Q7Y073_HEVBR Q7Y073 SubName: Full=Latex cyanogenic beta glucosidase; [Hevea brasiliensis (Para rubber tree) (Siphonia brasiliensis).]	1.17331e-54	gnl|BL_ORD_ID|124988 3694.gw1.X.1458.1 (Populus trichocarpa)	8.74636e-53	gnl|BL_ORD_ID|41764 sp|Q5N863|BGL04_ORYSJ Beta-glucosidase 4 OS=Oryza sativa subsp. japonica GN=BGLU4 PE=2 SV=1	1.17729e-37
snap-gi|445166676|gb|AJJZ011144516.1|-processed-gene-0.3	gi|445166676|gb|AJJZ011144516.1|	maker	gene	6265	9864	0	-	0	gnl|BL_ORD_ID|569786 B9RM06_RICCO B9RM06 SubName: Full=Beta-glucosidase, putative; EC=3.2.1.21; [Ricinus communis (Castor bean).]	7.60817e-48	gnl|BL_ORD_ID|1258081 29760.GSVIVG00004181001 (Vitis vinifera)	2.15831e-34	gnl|BL_ORD_ID|41846 sp|Q9FIW4|BGL42_ARATH Beta-glucosidase 42 OS=Arabidopsis thaliana GN=BGLU42 PE=2 SV=1	6.78244e-33
snap-gi|445166679|gb|AJJZ011144513.1|-processed-gene-0.0	gi|445166679|gb|AJJZ011144513.1|	maker	gene	545	9051	0	+	0	gnl|BL_ORD_ID|569785 B9RM05_RICCO B9RM05 SubName: Full=Cohesin subunit rad21, putative; [Ricinus communis (Castor bean).]	0	gnl|BL_ORD_ID|86941 3694.estExt_fgenesh4_pg.C_LG_VIII0671 (Populus trichocarpa)	0	gnl|BL_ORD_ID|328620 sp|Q3SWX9|RAD21_BOVIN Double-strand-break repair protein rad21 homolog OS=Bos taurus GN=RAD21 PE=2 SV=1	9.07341e-30
snap-gi|445166681|gb|AJJZ011144511.1|-processed-gene-0.2	gi|445166681|gb|AJJZ011144511.1|	maker	gene	4475	5445	0	+	0	gnl|BL_ORD_ID|569784 B9RM04_RICCO B9RM04 SubName: Full=Leucine zipper-ef-hand containing transmembrane protein, putative; [Ricinus communis (Castor bean).]	1.11507e-50	gnl|BL_ORD_ID|124986 3694.gw1.X.1445.1 (Populus trichocarpa)	1.33958e-45	gnl|BL_ORD_ID|207292 sp|Q5XIN6|LETM1_RAT LETM1 and EF-hand domain-containing protein 1, mitochondrial OS=Rattus norvegicus GN=Letm1 PE=1 SV=1	3.61439e-08
snap-gi|445166682|gb|AJJZ011144510.1|-processed-gene-0.0	gi|445166682|gb|AJJZ011144510.1|	maker	gene	230	1838	0	-	0	gnl|BL_ORD_ID|569783 B9RM03_RICCO B9RM03 SubName: Full=Acetolactate synthase, putative; EC=2.2.1.6; [Ricinus communis (Castor bean).]	6.84382e-58	gnl|BL_ORD_ID|153923 3702.AT5G16290.2-P (Arabidopsis thaliana)	2.09054e-57	gnl|BL_ORD_ID|188099 sp|Q9FFF4|ILVH1_ARATH Acetolactate synthase small subunit 1, chloroplastic OS=Arabidopsis thaliana GN=VAT1 PE=1 SV=1	4.07291e-58
snap-gi|445166683|gb|AJJZ011144509.1|-processed-gene-0.3	gi|445166683|gb|AJJZ011144509.1|	maker	gene	1797	11613	0	-	0	gnl|BL_ORD_ID|569783 B9RM03_RICCO B9RM03 SubName: Full=Acetolactate synthase, putative; EC=2.2.1.6; [Ricinus communis (Castor bean).]	4.94848e-175	gnl|BL_ORD_ID|124565 3694.gw1.VIII.1377.1 (Populus trichocarpa)	3.19365e-167	gnl|BL_ORD_ID|188100 sp|Q93YZ7|ILVH2_ARATH Acetolactate synthase small subunit 2, chloroplastic OS=Arabidopsis thaliana GN=At2g31810 PE=1 SV=1	3.33084e-150
snap-gi|445166686|gb|AJJZ011144506.1|-processed-gene-0.0	gi|445166686|gb|AJJZ011144506.1|	maker	gene	600	1973	0	-	0	gnl|BL_ORD_ID|569780 B9RM00_RICCO B9RM00 SubName: Full=Beta-hexosaminidase, putative; EC=3.2.1.52; [Ricinus communis (Castor bean).]	3.13533e-40	gnl|BL_ORD_ID|1260310 29760.GSVIVG00007781001 (Vitis vinifera)	5.87565e-31	gnl|BL_ORD_ID|167234 sp|Q8L7S6|HEXO3_ARATH Beta-hexosaminidase 3 OS=Arabidopsis thaliana GN=HEXO3 PE=1 SV=1	5.41886e-29
snap-gi|445166688|gb|AJJZ011144504.1|-processed-gene-0.0	gi|445166688|gb|AJJZ011144504.1|	maker	gene	670	5491	0	-	0	gnl|BL_ORD_ID|569780 B9RM00_RICCO B9RM00 SubName: Full=Beta-hexosaminidase, putative; EC=3.2.1.52; [Ricinus communis (Castor bean).]	7.23335e-76	gnl|BL_ORD_ID|84314 3694.estExt_Genewise1_v1.C_LG_VIII1629 (Populus trichocarpa)	5.70293e-70	gnl|BL_ORD_ID|167234 sp|Q8L7S6|HEXO3_ARATH Beta-hexosaminidase 3 OS=Arabidopsis thaliana GN=HEXO3 PE=1 SV=1	1.37129e-67
snap-gi|445166949|gb|AJJZ011144303.1|-processed-gene-0.0	gi|445166949|gb|AJJZ011144303.1|	maker	gene	167	740	0	-	0	gnl|BL_ORD_ID|589163 B9T7L4_RICCO B9T7L4 SubName: Full=Serine-threonine protein kinase, plant-type, putative; Flags: Fragment; [Ricinus communis (Castor bean).]	3.81912e-10	gnl|BL_ORD_ID|135465 3702.AT1G74170.1-P (Arabidopsis thaliana)	3.53446e-09	NA	NA
snap-gi|445166963|gb|AJJZ011144289.1|-processed-gene-0.0	gi|445166963|gb|AJJZ011144289.1|	maker	gene	101	361	0	+	0	gnl|BL_ORD_ID|539094 B9NED8_POPTR B9NED8 SubName: Full=Cc-nbs-lrr resistance protein; [Populus trichocarpa (Western balsam poplar) (Populus balsamifera]	5.94029e-15	gnl|BL_ORD_ID|99869 3694.eugene3.06750003 (Populus trichocarpa)	2.0785e-14	NA	NA
snap-gi|445167227|gb|AJJZ011144091.1|-processed-gene-0.0	gi|445167227|gb|AJJZ011144091.1|	maker	gene	219	629	0	-	0	gnl|BL_ORD_ID|777729 Q850H3_VITVI Q850H3 SubName: Full=Gag-pol polyprotein; Flags: Fragment; [Vitis vinifera (Grape).]	5.44336e-23	gnl|BL_ORD_ID|1266991 29760.GSVIVG00017091001 (Vitis vinifera)	8.64451e-23	NA	NA
snap-gi|445167369|gb|AJJZ011144010.1|-processed-gene-0.0	gi|445167369|gb|AJJZ011144010.1|	maker	gene	74	499	0	-	0	gnl|BL_ORD_ID|582803 B9SPC3_RICCO B9SPC3 SubName: Full=Leucine-rich repeat containing protein, putative; EC=3.1.3.16; [Ricinus communis (Castor bean).]	8.0927e-41	gnl|BL_ORD_ID|100971 3694.eugene3.15420003 (Populus trichocarpa)	7.06793e-32	NA	NA
snap-gi|445167649|gb|AJJZ011143868.1|-processed-gene-0.0	gi|445167649|gb|AJJZ011143868.1|	maker	gene	241	680	0	+	0	gnl|BL_ORD_ID|207707 Q2HUP4_MEDTR Q2HUP4 SubName: Full=Endonuclease/exonuclease/phosphatase; [Medicago truncatula (Barrel medic) (Medicago tribuloides).]	3.1099e-17	gnl|BL_ORD_ID|1447308 39946.BGIOSIBSE038324 (Oryza indica)	2.83123e-28	NA	NA
snap-gi|445168267|gb|AJJZ011143552.1|-processed-gene-0.0	gi|445168267|gb|AJJZ011143552.1|	maker	gene	4	646	0	-	0	gnl|BL_ORD_ID|208030 Q2HW89_MEDTR Q2HW89 SubName: Full=Integrase, catalytic region; Ribonuclease H; [Medicago truncatula (Barrel medic) (Medicago tribuloides).]	6.2e-91	gnl|BL_ORD_ID|1448668 39947.LOC_Os01g06700.1 (Oryza sativa)	5.92109e-39	NA	NA
snap-gi|445168302|gb|AJJZ011143517.1|-processed-gene-0.0	gi|445168302|gb|AJJZ011143517.1|	maker	gene	103	874	0	-	0	gnl|BL_ORD_ID|647013 Q0KIP3_SOLDE Q0KIP3 SubName: Full=Polyprotein, 3'-partial, putative; Flags: Fragment; [Solanum demissum (Wild potato).]	4.82613e-93	gnl|BL_ORD_ID|1501271 39947.LOC_Os11g44640.1 (Oryza sativa)	2.60028e-86	gnl|BL_ORD_ID|301633 sp|P04323|POL3_DROME Retrovirus-related Pol polyprotein from transposon 17.6 OS=Drosophila melanogaster GN=pol PE=4 SV=1	1.084e-44
snap-gi|445168406|gb|AJJZ011143413.1|-processed-gene-0.0	gi|445168406|gb|AJJZ011143413.1|	maker	gene	60	1383	0	-	0	gnl|BL_ORD_ID|584717 B9SUU2_RICCO B9SUU2 SubName: Full=Putative uncharacterized protein; [Ricinus communis (Castor bean).]	1.61644e-108	gnl|BL_ORD_ID|105846 3694.fgenesh4_pg.C_LG_VII000210 (Populus trichocarpa)	4.92454e-89	gnl|BL_ORD_ID|144727 sp|F4K4R6|GEX2_ARATH Protein GAMETE EXPRESSED 2 OS=Arabidopsis thaliana GN=GEX2 PE=2 SV=1	5.32792e-25
snap-gi|445168562|gb|AJJZ011143321.1|-processed-gene-0.0	gi|445168562|gb|AJJZ011143321.1|	maker	gene	19	375	0	-	0	gnl|BL_ORD_ID|22387 Q8LKI9_CAPAN Q8LKI9 SubName: Full=NBS/LRR resistance protein-like protein; Flags: Fragment; [Capsicum annuum (Bell pepper).]	3.84315e-44	gnl|BL_ORD_ID|1447308 39946.BGIOSIBSE038324 (Oryza indica)	1.56374e-33	NA	NA
snap-gi|445168564|gb|AJJZ011143319.1|-processed-gene-0.0	gi|445168564|gb|AJJZ011143319.1|	maker	gene	180	412	0	+	0	gnl|BL_ORD_ID|201902 A2Q2C7_MEDTR A2Q2C7 SubName: Full=RNA-directed DNA polymerase (Reverse transcriptase); Chromo; Zinc finger, CCHC-type; Peptidase aspartic, active site; Polynucleotidyl transferase, Ribonuclease H fold; [Medicago truncatula (Barrel medic) (Medicago tribuloides).]	9.09052e-22	gnl|BL_ORD_ID|1482759 39947.LOC_Os07g17270.1 (Oryza sativa)	2.23174e-17	gnl|BL_ORD_ID|301634 sp|P10394|POL4_DROME Retrovirus-related Pol polyprotein from transposon 412 OS=Drosophila melanogaster GN=POL PE=4 SV=1	9.74138e-11
snap-gi|445168564|gb|AJJZ011143319.1|-processed-gene-0.1	gi|445168564|gb|AJJZ011143319.1|	maker	gene	447	1130	0	+	0	gnl|BL_ORD_ID|201902 A2Q2C7_MEDTR A2Q2C7 SubName: Full=RNA-directed DNA polymerase (Reverse transcriptase); Chromo; Zinc finger, CCHC-type; Peptidase aspartic, active site; Polynucleotidyl transferase, Ribonuclease H fold; [Medicago truncatula (Barrel medic) (Medicago tribuloides).]	1.50502e-80	gnl|BL_ORD_ID|144926 3702.AT3G33076.1-P (Arabidopsis thaliana)	1.56548e-72	gnl|BL_ORD_ID|534733 sp|Q7LHG5|YI31B_YEAST Transposon Ty3-I Gag-Pol polyprotein OS=Saccharomyces cerevisiae (strain ATCC 204508 / S288c) GN=TY3B-I PE=3 SV=2	1.09646e-32
snap-gi|445168868|gb|AJJZ011143153.1|-processed-gene-0.0	gi|445168868|gb|AJJZ011143153.1|	maker	gene	5	443	0	-	0	gnl|BL_ORD_ID|741319 A5BSK6_VITVI A5BSK6 SubName: Full=Putative uncharacterized protein; [Vitis vinifera (Grape).]	8.69819e-49	gnl|BL_ORD_ID|1470483 39947.LOC_Os04g48150.1 (Oryza sativa)	4.69191e-36	gnl|BL_ORD_ID|302071 sp|P10978|POLX_TOBAC Retrovirus-related Pol polyprotein from transposon TNT 1-94 OS=Nicotiana tabacum PE=2 SV=1	4.44035e-23
snap-gi|445169001|gb|AJJZ011143072.1|-processed-gene-0.0	gi|445169001|gb|AJJZ011143072.1|	maker	gene	529	870	0	+	0	gnl|BL_ORD_ID|572676 B9RVA9_RICCO B9RVA9 SubName: Full=Putative uncharacterized protein; [Ricinus communis (Castor bean).]	2.72697e-26	gnl|BL_ORD_ID|1278605 29760.GSVIVG00030803001 (Vitis vinifera)	1.34075e-29	NA	NA
snap-gi|445169159|gb|AJJZ011142968.1|-processed-gene-0.0	gi|445169159|gb|AJJZ011142968.1|	maker	gene	25	492	0	+	0	NA	NA	NA	NA	NA	NA
snap-gi|445169165|gb|AJJZ011142962.1|-processed-gene-0.0	gi|445169165|gb|AJJZ011142962.1|	maker	gene	302	829	0	+	0	gnl|BL_ORD_ID|523444 B9I0G8_POPTR B9I0G8 SubName: Full=Predicted protein; [Populus trichocarpa (Western balsam poplar) (Populus balsamifera]	5.87323e-45	gnl|BL_ORD_ID|1270716 29760.GSVIVG00021489001 (Vitis vinifera)	4.58593e-45	gnl|BL_ORD_ID|516880 sp|C0LGP4|Y3475_ARATH Probable LRR receptor-like serine/threonine-protein kinase At3g47570 OS=Arabidopsis thaliana GN=At3g47570 PE=2 SV=1	1.23817e-29
snap-gi|445169389|gb|AJJZ011142862.1|-processed-gene-0.0	gi|445169389|gb|AJJZ011142862.1|	maker	gene	7	468	0	-	0	gnl|BL_ORD_ID|738957 A5BKS7_VITVI A5BKS7 SubName: Full=Putative uncharacterized protein; [Vitis vinifera (Grape).]	4.51098e-60	gnl|BL_ORD_ID|1263976 29760.GSVIVG00013440001 (Vitis vinifera)	1.49744e-60	gnl|BL_ORD_ID|345386 sp|Q9ZT07|RKS1_ARATH G-type lectin S-receptor-like serine/threonine-protein kinase RKS1 OS=Arabidopsis thaliana GN=RKS1 PE=3 SV=3	2.13158e-45
snap-gi|445169492|gb|AJJZ011142813.1|-processed-gene-0.0	gi|445169492|gb|AJJZ011142813.1|	maker	gene	2	565	0	+	0	gnl|BL_ORD_ID|742279 A5BVC1_VITVI A5BVC1 SubName: Full=Putative uncharacterized protein; [Vitis vinifera (Grape).]	4.85805e-80	gnl|BL_ORD_ID|1484034 39947.LOC_Os07g31690.1 (Oryza sativa)	1.05201e-67	gnl|BL_ORD_ID|302071 sp|P10978|POLX_TOBAC Retrovirus-related Pol polyprotein from transposon TNT 1-94 OS=Nicotiana tabacum PE=2 SV=1	1.33404e-36
snap-gi|445169718|gb|AJJZ011142732.1|-processed-gene-0.0	gi|445169718|gb|AJJZ011142732.1|	maker	gene	103	509	0	+	0	gnl|BL_ORD_ID|430884 D3IVF0_9POAL D3IVF0 SubName: Full=Putative retrotransposon protein; [Phyllostachys edulis.]	5.97151e-29	gnl|BL_ORD_ID|1480321 39947.LOC_Os06g43150.1 (Oryza sativa)	2.07838e-29	NA	NA
snap-gi|445170043|gb|AJJZ011142528.1|-processed-gene-0.0	gi|445170043|gb|AJJZ011142528.1|	maker	gene	113	870	0	-	0	gnl|BL_ORD_ID|572675 B9RVA8_RICCO B9RVA8 SubName: Full=Receptor-kinase, putative; EC=1.3.1.74; EC=2.7.10.2; [Ricinus communis (Castor bean).]	3.33605e-44	gnl|BL_ORD_ID|1260517 29760.GSVIVG00008153001 (Vitis vinifera)	2.24131e-31	gnl|BL_ORD_ID|296495 sp|Q5PP26|PII2_ARATH Piriformospora indica-insensitive protein 2 OS=Arabidopsis thaliana GN=PII-2 PE=2 SV=1	4.29642e-15
snap-gi|445170161|gb|AJJZ011142466.1|-processed-gene-0.0	gi|445170161|gb|AJJZ011142466.1|	maker	gene	154	607	0	-	0	gnl|BL_ORD_ID|738076 A5BI89_VITVI A5BI89 SubName: Full=Putative uncharacterized protein; [Vitis vinifera (Grape).]	8.22795e-50	gnl|BL_ORD_ID|1274271 29760.GSVIVG00025729001 (Vitis vinifera)	6.78435e-36	gnl|BL_ORD_ID|302071 sp|P10978|POLX_TOBAC Retrovirus-related Pol polyprotein from transposon TNT 1-94 OS=Nicotiana tabacum PE=2 SV=1	1.01409e-08
snap-gi|445170167|gb|AJJZ011142460.1|-processed-gene-0.0	gi|445170167|gb|AJJZ011142460.1|	maker	gene	135	581	0	-	0	gnl|BL_ORD_ID|777739 Q850I3_VITVI Q850I3 SubName: Full=Gag-pol polyprotein; Flags: Fragment; [Vitis vinifera (Grape).]	4.36993e-55	gnl|BL_ORD_ID|136900 3702.AT2G07420.1-P (Arabidopsis thaliana)	9.78633e-32	gnl|BL_ORD_ID|220398 sp|P92519|M810_ARATH Uncharacterized mitochondrial protein AtMg00810 OS=Arabidopsis thaliana GN=AtMg00810 PE=4 SV=1	5.32756e-24
snap-gi|445170179|gb|AJJZ011142448.1|-processed-gene-0.0	gi|445170179|gb|AJJZ011142448.1|	maker	gene	169	378	0	-	0	gnl|BL_ORD_ID|202655 A2Q4S9_MEDTR A2Q4S9 SubName: Full=RNA-directed DNA polymerase (Reverse transcriptase); [Medicago truncatula (Barrel medic) (Medicago tribuloides).]	4.36972e-26	gnl|BL_ORD_ID|1447308 39946.BGIOSIBSE038324 (Oryza indica)	3.12736e-22	NA	NA
snap-gi|445170313|gb|AJJZ011142363.1|-processed-gene-0.0	gi|445170313|gb|AJJZ011142363.1|	maker	gene	47	730	0	+	0	gnl|BL_ORD_ID|506631 B9GJW5_POPTR B9GJW5 SubName: Full=Predicted protein; [Populus trichocarpa (Western balsam poplar) (Populus balsamifera]	2.10146e-14	gnl|BL_ORD_ID|103682 3694.fgenesh4_pg.C_LG_I002835 (Populus trichocarpa)	7.35299e-14	NA	NA
snap-gi|445170383|gb|AJJZ011142340.1|-processed-gene-0.0	gi|445170383|gb|AJJZ011142340.1|	maker	gene	148	639	0	+	0	gnl|BL_ORD_ID|580452 B9SHL1_RICCO B9SHL1 SubName: Full=Rhicadhesin receptor, putative; EC=1.15.1.1; [Ricinus communis (Castor bean).]	9.24656e-92	gnl|BL_ORD_ID|99621 3694.eugene3.03930001 (Populus trichocarpa)	1.45688e-86	gnl|BL_ORD_ID|145606 sp|Q9SFF9|GL17_ARATH Germin-like protein subfamily 1 member 7 OS=Arabidopsis thaliana GN=At3g05950 PE=2 SV=1	6.08641e-79
snap-gi|445170760|gb|AJJZ011142097.1|-processed-gene-0.0	gi|445170760|gb|AJJZ011142097.1|	maker	gene	152	407	0	+	0	NA	NA	NA	NA	NA	NA
snap-gi|445170767|gb|AJJZ011142090.1|-processed-gene-0.0	gi|445170767|gb|AJJZ011142090.1|	maker	gene	7	776	0	-	0	gnl|BL_ORD_ID|207707 Q2HUP4_MEDTR Q2HUP4 SubName: Full=Endonuclease/exonuclease/phosphatase; [Medicago truncatula (Barrel medic) (Medicago tribuloides).]	1.99995e-36	gnl|BL_ORD_ID|1447308 39946.BGIOSIBSE038324 (Oryza indica)	1.06414e-55	NA	NA
snap-gi|445170774|gb|AJJZ011142083.1|-processed-gene-0.0	gi|445170774|gb|AJJZ011142083.1|	maker	gene	106	678	0	-	0	gnl|BL_ORD_ID|518795 B9HLE9_POPTR B9HLE9 SubName: Full=Predicted protein; [Populus trichocarpa (Western balsam poplar) (Populus balsamifera]	7.14538e-35	gnl|BL_ORD_ID|106339 3694.fgenesh4_pg.C_LG_VIII001643 (Populus trichocarpa)	2.50016e-34	NA	NA
snap-gi|445170800|gb|AJJZ011142057.1|-processed-gene-0.0	gi|445170800|gb|AJJZ011142057.1|	maker	gene	59	314	0	-	0	NA	NA	gnl|BL_ORD_ID|1447308 39946.BGIOSIBSE038324 (Oryza indica)	3.05008e-22	NA	NA
snap-gi|445170971|gb|AJJZ011141963.1|-processed-gene-0.0	gi|445170971|gb|AJJZ011141963.1|	maker	gene	42	720	0	-	0	gnl|BL_ORD_ID|572676 B9RVA9_RICCO B9RVA9 SubName: Full=Putative uncharacterized protein; [Ricinus communis (Castor bean).]	9.55958e-24	gnl|BL_ORD_ID|1262445 29760.GSVIVG00011057001 (Vitis vinifera)	4.28309e-29	NA	NA
snap-gi|445171312|gb|AJJZ011141805.1|-processed-gene-0.0	gi|445171312|gb|AJJZ011141805.1|	maker	gene	7	483	0	-	0	gnl|BL_ORD_ID|777732 Q850H6_VITVI Q850H6 SubName: Full=Gag-pol polyprotein; Flags: Fragment; [Vitis vinifera (Grape).]	9.31427e-49	gnl|BL_ORD_ID|1280358 29760.GSVIVG00032950001 (Vitis vinifera)	4.40296e-50	NA	NA
snap-gi|445171559|gb|AJJZ011141637.1|-processed-gene-0.0	gi|445171559|gb|AJJZ011141637.1|	maker	gene	231	557	0	-	0	gnl|BL_ORD_ID|747493 A5CAD1_VITVI A5CAD1 SubName: Full=Putative uncharacterized protein; [Vitis vinifera (Grape).]	2.26276e-46	gnl|BL_ORD_ID|1500791 39947.LOC_Os11g39720.1 (Oryza sativa)	5.30181e-39	NA	NA
snap-gi|445171826|gb|AJJZ011141447.1|-processed-gene-0.0	gi|445171826|gb|AJJZ011141447.1|	maker	gene	50	505	0	-	0	gnl|BL_ORD_ID|527153 B9IBK9_POPTR B9IBK9 SubName: Full=Predicted protein; [Populus trichocarpa (Western balsam poplar) (Populus balsamifera]	1.62303e-27	gnl|BL_ORD_ID|116025 3694.grail3.0126001501 (Populus trichocarpa)	5.67895e-27	gnl|BL_ORD_ID|327904 sp|Q9LRR4|R13L1_ARATH Putative disease resistance RPP13-like protein 1 OS=Arabidopsis thaliana GN=RPPL1 PE=3 SV=1	9.57991e-10
snap-gi|445171887|gb|AJJZ011141418.1|-processed-gene-0.0	gi|445171887|gb|AJJZ011141418.1|	maker	gene	81	706	0	-	0	gnl|BL_ORD_ID|723899 A5ACK2_VITVI A5ACK2 SubName: Full=Putative uncharacterized protein; [Vitis vinifera (Grape).]	4.07674e-35	gnl|BL_ORD_ID|103612 3694.fgenesh4_pg.C_LG_I002461 (Populus trichocarpa)	2.49315e-26	NA	NA
snap-gi|445172100|gb|AJJZ011141276.1|-processed-gene-0.0	gi|445172100|gb|AJJZ011141276.1|	maker	gene	160	944	0	+	0	gnl|BL_ORD_ID|541256 B9NKX8_POPTR B9NKX8 SubName: Full=Predicted protein; Flags: Fragment; [Populus trichocarpa (Western balsam poplar) (Populus balsamifera]	5.82058e-70	gnl|BL_ORD_ID|119549 3694.gw1.4729.3.1 (Populus trichocarpa)	2.03661e-69	gnl|BL_ORD_ID|520206 sp|Q8VZG8|Y4885_ARATH Probable LRR receptor-like serine/threonine-protein kinase At4g08850 OS=Arabidopsis thaliana GN=At4g08850 PE=2 SV=3	1.3942e-44
snap-gi|445172170|gb|AJJZ011141239.1|-processed-gene-0.0	gi|445172170|gb|AJJZ011141239.1|	maker	gene	56	475	0	+	0	gnl|BL_ORD_ID|207707 Q2HUP4_MEDTR Q2HUP4 SubName: Full=Endonuclease/exonuclease/phosphatase; [Medicago truncatula (Barrel medic) (Medicago tribuloides).]	2.33398e-08	gnl|BL_ORD_ID|1447308 39946.BGIOSIBSE038324 (Oryza indica)	2.96174e-35	NA	NA
snap-gi|445172189|gb|AJJZ011141220.1|-processed-gene-0.0	gi|445172189|gb|AJJZ011141220.1|	maker	gene	235	541	0	-	0	gnl|BL_ORD_ID|731590 A5AZK9_VITVI A5AZK9 SubName: Full=Putative uncharacterized protein; [Vitis vinifera (Grape).]	8.3494e-21	gnl|BL_ORD_ID|1258919 29760.GSVIVG00005762001 (Vitis vinifera)	4.86154e-19	NA	NA
snap-gi|445172269|gb|AJJZ011141175.1|-processed-gene-0.0	gi|445172269|gb|AJJZ011141175.1|	maker	gene	20	874	0	-	0	gnl|BL_ORD_ID|538368 B9NC63_POPTR B9NC63 SubName: Full=Predicted protein; [Populus trichocarpa (Western balsam poplar) (Populus balsamifera]	3.91428e-81	gnl|BL_ORD_ID|1260314 29760.GSVIVG00007790001 (Vitis vinifera)	3.35437e-81	gnl|BL_ORD_ID|39213 sp|O81906|B120_ARATH G-type lectin S-receptor-like serine/threonine-protein kinase B120 OS=Arabidopsis thaliana GN=B120 PE=2 SV=1	1.32074e-72
snap-gi|445172290|gb|AJJZ011141154.1|-processed-gene-0.0	gi|445172290|gb|AJJZ011141154.1|	maker	gene	38	418	0	-	0	NA	NA	NA	NA	NA	NA
snap-gi|445172617|gb|AJJZ011140996.1|-processed-gene-0.0	gi|445172617|gb|AJJZ011140996.1|	maker	gene	33	419	0	-	0	NA	NA	gnl|BL_ORD_ID|1447308 39946.BGIOSIBSE038324 (Oryza indica)	3.8514e-36	NA	NA
snap-gi|445172684|gb|AJJZ011140966.1|-processed-gene-0.0	gi|445172684|gb|AJJZ011140966.1|	maker	gene	62	595	0	+	0	gnl|BL_ORD_ID|777739 Q850I3_VITVI Q850I3 SubName: Full=Gag-pol polyprotein; Flags: Fragment; [Vitis vinifera (Grape).]	1.82174e-71	gnl|BL_ORD_ID|1491823 39947.LOC_Os09g19810.1 (Oryza sativa)	6.51994e-41	gnl|BL_ORD_ID|220398 sp|P92519|M810_ARATH Uncharacterized mitochondrial protein AtMg00810 OS=Arabidopsis thaliana GN=AtMg00810 PE=4 SV=1	3.23989e-24
snap-gi|445172918|gb|AJJZ011140797.1|-processed-gene-0.0	gi|445172918|gb|AJJZ011140797.1|	maker	gene	95	603	0	+	0	gnl|BL_ORD_ID|124141 Q1AKH8_SOYBN Q1AKH8 SubName: Full=Reverse transcriptase family member; [Glycine max (Soybean) (Glycine hispida).]	3.00089e-58	gnl|BL_ORD_ID|1447308 39946.BGIOSIBSE038324 (Oryza indica)	1.31718e-49	NA	NA
snap-gi|445173187|gb|AJJZ011140560.1|-processed-gene-0.0	gi|445173187|gb|AJJZ011140560.1|	maker	gene	38	235	0	+	0	gnl|BL_ORD_ID|647285 Q6L3S2_SOLDE Q6L3S2 SubName: Full=Putative retrotransposon protein, identical; [Solanum demissum (Wild potato).]	2.79688e-18	gnl|BL_ORD_ID|1486860 39947.LOC_Os08g11960.1 (Oryza sativa)	1.81427e-11	NA	NA
snap-gi|445173388|gb|AJJZ011140359.1|-processed-gene-0.0	gi|445173388|gb|AJJZ011140359.1|	maker	gene	2	802	0	-	0	gnl|BL_ORD_ID|543540 B9PBF2_POPTR B9PBF2 SubName: Full=Predicted protein; [Populus trichocarpa (Western balsam poplar) (Populus balsamifera]	1.00824e-22	gnl|BL_ORD_ID|100733 3694.eugene3.136680001 (Populus trichocarpa)	3.52782e-22	NA	NA
snap-gi|445173468|gb|AJJZ011140279.1|-processed-gene-0.0	gi|445173468|gb|AJJZ011140279.1|	maker	gene	154	499	0	-	0	gnl|BL_ORD_ID|777736 Q850I0_VITVI Q850I0 SubName: Full=Gag-pol polyprotein; Flags: Fragment; [Vitis vinifera (Grape).]	5.91086e-46	gnl|BL_ORD_ID|1278779 29760.GSVIVG00031035001 (Vitis vinifera)	9.39489e-31	gnl|BL_ORD_ID|302071 sp|P10978|POLX_TOBAC Retrovirus-related Pol polyprotein from transposon TNT 1-94 OS=Nicotiana tabacum PE=2 SV=1	1.20582e-12
snap-gi|445173726|gb|AJJZ011140102.1|-processed-gene-0.0	gi|445173726|gb|AJJZ011140102.1|	maker	gene	120	402	0	+	0	NA	NA	NA	NA	NA	NA
snap-gi|445173766|gb|AJJZ011140062.1|-processed-gene-0.0	gi|445173766|gb|AJJZ011140062.1|	maker	gene	17	493	0	-	0	gnl|BL_ORD_ID|536510 B9N6M3_POPTR B9N6M3 SubName: Full=Predicted protein; [Populus trichocarpa (Western balsam poplar) (Populus balsamifera]	2.86777e-14	gnl|BL_ORD_ID|98745 3694.eugene3.01550007 (Populus trichocarpa)	1.00343e-13	NA	NA
snap-gi|445173855|gb|AJJZ011139998.1|-processed-gene-0.0	gi|445173855|gb|AJJZ011139998.1|	maker	gene	50	448	0	-	0	gnl|BL_ORD_ID|740258 A5BPI7_VITVI A5BPI7 SubName: Full=Putative uncharacterized protein; [Vitis vinifera (Grape).]	8.98394e-26	gnl|BL_ORD_ID|155240 3702.AT5G28635.1-P (Arabidopsis thaliana)	5.84892e-10	NA	NA
snap-gi|445173942|gb|AJJZ011139938.1|-processed-gene-0.1	gi|445173942|gb|AJJZ011139938.1|	maker	gene	314	667	0	+	0	gnl|BL_ORD_ID|649207 E6Y5Q1_SOLLC E6Y5Q1 SubName: Full=Gag-pol polyprotein; [Solanum lycopersicum (Tomato) (Lycopersicon esculentum).]	1.28853e-59	gnl|BL_ORD_ID|1485988 39947.LOC_Os08g03140.1 (Oryza sativa)	1.25773e-57	gnl|BL_ORD_ID|534733 sp|Q7LHG5|YI31B_YEAST Transposon Ty3-I Gag-Pol polyprotein OS=Saccharomyces cerevisiae (strain ATCC 204508 / S288c) GN=TY3B-I PE=3 SV=2	2.43243e-26
snap-gi|445174168|gb|AJJZ011139839.1|-processed-gene-0.0	gi|445174168|gb|AJJZ011139839.1|	maker	gene	251	556	0	+	0	gnl|BL_ORD_ID|766267 F6HAG3_VITVI F6HAG3 SubName: Full=Putative uncharacterized protein; [Vitis vinifera (Grape).]	8.51878e-35	gnl|BL_ORD_ID|1273471 29760.GSVIVG00024768001 (Vitis vinifera)	2.72483e-35	NA	NA
snap-gi|445174438|gb|AJJZ011139667.1|-processed-gene-0.0	gi|445174438|gb|AJJZ011139667.1|	maker	gene	18	449	0	+	0	gnl|BL_ORD_ID|531545 B9IPS1_POPTR B9IPS1 SubName: Full=Predicted protein; [Populus trichocarpa (Western balsam poplar) (Populus balsamifera]	3.28763e-30	gnl|BL_ORD_ID|96858 3694.eugene3.00190418 (Populus trichocarpa)	1.15034e-29	gnl|BL_ORD_ID|327904 sp|Q9LRR4|R13L1_ARATH Putative disease resistance RPP13-like protein 1 OS=Arabidopsis thaliana GN=RPPL1 PE=3 SV=1	6.72877e-13
snap-gi|445174511|gb|AJJZ011139616.1|-processed-gene-0.0	gi|445174511|gb|AJJZ011139616.1|	maker	gene	20	421	0	-	0	gnl|BL_ORD_ID|387914 Q7G2K5_ORYSJ Q7G2K5 SubName: Full=Retrotransposon protein, putative, Ty1-copia subclass; [Oryza sativa subsp. japonica (Rice).]	1.34353e-34	gnl|BL_ORD_ID|1480334 39947.LOC_Os06g43290.1 (Oryza sativa)	7.27003e-35	gnl|BL_ORD_ID|302071 sp|P10978|POLX_TOBAC Retrovirus-related Pol polyprotein from transposon TNT 1-94 OS=Nicotiana tabacum PE=2 SV=1	4.40316e-16
snap-gi|445174518|gb|AJJZ011139609.1|-processed-gene-0.0	gi|445174518|gb|AJJZ011139609.1|	maker	gene	284	948	0	-	0	gnl|BL_ORD_ID|589163 B9T7L4_RICCO B9T7L4 SubName: Full=Serine-threonine protein kinase, plant-type, putative; Flags: Fragment; [Ricinus communis (Castor bean).]	6.99887e-11	gnl|BL_ORD_ID|135465 3702.AT1G74170.1-P (Arabidopsis thaliana)	3.43357e-09	gnl|BL_ORD_ID|520206 sp|Q8VZG8|Y4885_ARATH Probable LRR receptor-like serine/threonine-protein kinase At4g08850 OS=Arabidopsis thaliana GN=At4g08850 PE=2 SV=3	1.86667e-07
snap-gi|445174522|gb|AJJZ011139605.1|-processed-gene-0.0	gi|445174522|gb|AJJZ011139605.1|	maker	gene	19	526	0	-	0	gnl|BL_ORD_ID|653648 Q0KIJ4_SOLTU Q0KIJ4 SubName: Full=Polyprotein, putative; Flags: Fragment; [Solanum tuberosum (Potato).]	3.24097e-42	gnl|BL_ORD_ID|1500791 39947.LOC_Os11g39720.1 (Oryza sativa)	1.22115e-36	NA	NA
snap-gi|445174528|gb|AJJZ011139599.1|-processed-gene-0.0	gi|445174528|gb|AJJZ011139599.1|	maker	gene	76	594	0	-	0	gnl|BL_ORD_ID|538511 B9NCL4_POPTR B9NCL4 SubName: Full=Cc-nbs-lrr resistance protein; [Populus trichocarpa (Western balsam poplar) (Populus balsamifera]	3.47315e-34	gnl|BL_ORD_ID|110295 3694.fgenesh4_pg.C_scaffold_329000001 (Populus trichocarpa)	1.21525e-33	gnl|BL_ORD_ID|386665 sp|Q42484|RPS2_ARATH Disease resistance protein RPS2 OS=Arabidopsis thaliana GN=RPS2 PE=1 SV=1	1.16042e-08
snap-gi|445174550|gb|AJJZ011139577.1|-processed-gene-0.0	gi|445174550|gb|AJJZ011139577.1|	maker	gene	103	482	0	-	0	gnl|BL_ORD_ID|726999 A5ALF7_VITVI A5ALF7 SubName: Full=Putative uncharacterized protein; [Vitis vinifera (Grape).]	2.17647e-53	gnl|BL_ORD_ID|138221 3702.AT2G20460.1-P (Arabidopsis thaliana)	3.6358e-27	gnl|BL_ORD_ID|220398 sp|P92519|M810_ARATH Uncharacterized mitochondrial protein AtMg00810 OS=Arabidopsis thaliana GN=AtMg00810 PE=4 SV=1	5.98739e-15
snap-gi|445174553|gb|AJJZ011139574.1|-processed-gene-0.0	gi|445174553|gb|AJJZ011139574.1|	maker	gene	113	1236	0	-	0	gnl|BL_ORD_ID|740525 A5BQA8_VITVI A5BQA8 SubName: Full=Putative uncharacterized protein; [Vitis vinifera (Grape).]	2.78131e-67	gnl|BL_ORD_ID|1257318 29760.GSVIVG00003088001 (Vitis vinifera)	6.56233e-43	NA	NA
snap-gi|445174591|gb|AJJZ011139536.1|-processed-gene-0.0	gi|445174591|gb|AJJZ011139536.1|	maker	gene	193	855	0	+	0	gnl|BL_ORD_ID|512279 B9H1V7_POPTR B9H1V7 SubName: Full=Predicted protein; [Populus trichocarpa (Western balsam poplar) (Populus balsamifera]	8.56326e-74	gnl|BL_ORD_ID|104682 3694.fgenesh4_pg.C_LG_IV000166 (Populus trichocarpa)	2.99627e-73	gnl|BL_ORD_ID|419254 sp|Q39086|SD17_ARATH Receptor-like serine/threonine-protein kinase SD1-7 OS=Arabidopsis thaliana GN=SD17 PE=1 SV=1	3.63559e-55
snap-gi|445174713|gb|AJJZ011139467.1|-processed-gene-0.0	gi|445174713|gb|AJJZ011139467.1|	maker	gene	128	586	0	+	0	gnl|BL_ORD_ID|196440 E4Z8N8_MALDO E4Z8N8 SubName: Full=Putative RNA-directed DNA polymerase (Reverse transcriptase); [Malus domestica (Apple) (Pyrus malus).]	1.30199e-59	gnl|BL_ORD_ID|1447308 39946.BGIOSIBSE038324 (Oryza indica)	4.16901e-50	NA	NA
snap-gi|445174773|gb|AJJZ011139407.1|-processed-gene-0.0	gi|445174773|gb|AJJZ011139407.1|	maker	gene	12	323	0	+	0	gnl|BL_ORD_ID|723899 A5ACK2_VITVI A5ACK2 SubName: Full=Putative uncharacterized protein; [Vitis vinifera (Grape).]	9.52563e-14	NA	NA	NA	NA
snap-gi|445174780|gb|AJJZ011139400.1|-processed-gene-0.0	gi|445174780|gb|AJJZ011139400.1|	maker	gene	3	568	0	-	0	gnl|BL_ORD_ID|124141 Q1AKH8_SOYBN Q1AKH8 SubName: Full=Reverse transcriptase family member; [Glycine max (Soybean) (Glycine hispida).]	3.81703e-64	gnl|BL_ORD_ID|1447308 39946.BGIOSIBSE038324 (Oryza indica)	2.46497e-56	NA	NA
snap-gi|445175502|gb|AJJZ011138938.1|-processed-gene-0.0	gi|445175502|gb|AJJZ011138938.1|	maker	gene	46	833	0	+	0	gnl|BL_ORD_ID|538511 B9NCL4_POPTR B9NCL4 SubName: Full=Cc-nbs-lrr resistance protein; [Populus trichocarpa (Western balsam poplar) (Populus balsamifera]	3.29209e-47	gnl|BL_ORD_ID|110295 3694.fgenesh4_pg.C_scaffold_329000001 (Populus trichocarpa)	1.1519e-46	NA	NA
snap-gi|445175650|gb|AJJZ011138831.1|-processed-gene-0.0	gi|445175650|gb|AJJZ011138831.1|	maker	gene	61	681	0	-	0	gnl|BL_ORD_ID|728533 A5AQU5_VITVI A5AQU5 SubName: Full=Putative uncharacterized protein; [Vitis vinifera (Grape).]	3.87567e-108	gnl|BL_ORD_ID|132170 3702.AT1G36610.1-P (Arabidopsis thaliana)	9.6238e-100	gnl|BL_ORD_ID|301633 sp|P04323|POL3_DROME Retrovirus-related Pol polyprotein from transposon 17.6 OS=Drosophila melanogaster GN=pol PE=4 SV=1	6.85095e-46
snap-gi|445175718|gb|AJJZ011138779.1|-processed-gene-0.0	gi|445175718|gb|AJJZ011138779.1|	maker	gene	179	1060	0	+	0	gnl|BL_ORD_ID|766690 F6HBR5_VITVI F6HBR5 SubName: Full=Putative uncharacterized protein; [Vitis vinifera (Grape).]	2.09784e-87	gnl|BL_ORD_ID|1284274 29760.GSVIVG00037625001 (Vitis vinifera)	5.92899e-84	gnl|BL_ORD_ID|313985 sp|Q8LPB4|PSKR1_DAUCA Phytosulfokine receptor 1 OS=Daucus carota GN=PSKR PE=1 SV=1	8.05117e-32
snap-gi|445175728|gb|AJJZ011138769.1|-processed-gene-0.0	gi|445175728|gb|AJJZ011138769.1|	maker	gene	14	803	0	+	0	gnl|BL_ORD_ID|545257 Q19PM8_POPTR Q19PM8 SubName: Full=TIR-NBS-TIR type disease resistance protein; [Populus trichocarpa (Western balsam poplar) (Populus balsamifera]	1.62276e-14	gnl|BL_ORD_ID|1256269 29760.GSVIVG00001804001 (Vitis vinifera)	5.76051e-16	gnl|BL_ORD_ID|499006 sp|Q9FL92|WRK16_ARATH Probable WRKY transcription factor 16 OS=Arabidopsis thaliana GN=WRKY16 PE=2 SV=1	4.45719e-08
snap-gi|445175738|gb|AJJZ011138759.1|-processed-gene-0.0	gi|445175738|gb|AJJZ011138759.1|	maker	gene	13	204	0	+	0	NA	NA	NA	NA	NA	NA
snap-gi|445175906|gb|AJJZ011138624.1|-processed-gene-0.0	gi|445175906|gb|AJJZ011138624.1|	maker	gene	105	460	0	-	0	NA	NA	NA	NA	NA	NA
snap-gi|445176018|gb|AJJZ011138536.1|-processed-gene-0.0	gi|445176018|gb|AJJZ011138536.1|	maker	gene	9	203	0	-	0	gnl|BL_ORD_ID|730358 A5AW27_VITVI A5AW27 SubName: Full=Putative uncharacterized protein; [Vitis vinifera (Grape).]	3.47803e-08	NA	NA	NA	NA
snap-gi|445176135|gb|AJJZ011138442.1|-processed-gene-0.0	gi|445176135|gb|AJJZ011138442.1|	maker	gene	22	484	0	-	0	gnl|BL_ORD_ID|577612 B9S9G0_RICCO B9S9G0 SubName: Full=Disease resistance protein RPS5, putative; [Ricinus communis (Castor bean).]	5.86141e-32	gnl|BL_ORD_ID|110295 3694.fgenesh4_pg.C_scaffold_329000001 (Populus trichocarpa)	3.97065e-28	NA	NA
snap-gi|445176138|gb|AJJZ011138439.1|-processed-gene-0.0	gi|445176138|gb|AJJZ011138439.1|	maker	gene	127	342	0	+	0	gnl|BL_ORD_ID|647271 Q6L3Q0_SOLDE Q6L3Q0 SubName: Full=Polyprotein, putative; [Solanum demissum (Wild potato).]	2.12127e-29	gnl|BL_ORD_ID|1501285 39947.LOC_Os11g44780.1 (Oryza sativa)	5.82678e-24	gnl|BL_ORD_ID|71247 sp|P04146|COPIA_DROME Copia protein OS=Drosophila melanogaster GN=GIP PE=1 SV=3	7.63576e-12
snap-gi|445176167|gb|AJJZ011138410.1|-processed-gene-0.2	gi|445176167|gb|AJJZ011138410.1|	maker	gene	1781	3508	0	-	0	gnl|BL_ORD_ID|518021 B9HJ49_POPTR B9HJ49 SubName: Full=Predicted protein; [Populus trichocarpa (Western balsam poplar) (Populus balsamifera]	8.62079e-71	gnl|BL_ORD_ID|88623 3694.estExt_fgenesh4_pm.C_LG_VIII0519 (Populus trichocarpa)	3.23585e-70	gnl|BL_ORD_ID|100141 sp|Q9ZSY2|DNJ15_ARATH Chaperone protein dnaJ 15 OS=Arabidopsis thaliana GN=ATJ15 PE=1 SV=1	3.46977e-68
snap-gi|445176173|gb|AJJZ011138404.1|-processed-gene-0.0	gi|445176173|gb|AJJZ011138404.1|	maker	gene	15	311	0	-	0	gnl|BL_ORD_ID|518018 B9HJ46_POPTR B9HJ46 SubName: Full=Predicted protein; [Populus trichocarpa (Western balsam poplar) (Populus balsamifera]	3.96087e-23	gnl|BL_ORD_ID|92704 3694.eugene3.00081140 (Populus trichocarpa)	1.3859e-22	NA	NA
snap-gi|445176174|gb|AJJZ011138403.1|-processed-gene-0.1	gi|445176174|gb|AJJZ011138403.1|	maker	gene	6089	8880	0	-	0	gnl|BL_ORD_ID|581960 B9SLX7_RICCO B9SLX7 SubName: Full=Putative uncharacterized protein; [Ricinus communis (Castor bean).]	6.35762e-39	gnl|BL_ORD_ID|93480 3694.eugene3.00101159 (Populus trichocarpa)	2.26644e-30	NA	NA
snap-gi|445176312|gb|AJJZ011138353.1|-processed-gene-0.0	gi|445176312|gb|AJJZ011138353.1|	maker	gene	337	769	0	-	0	gnl|BL_ORD_ID|505317 B9GFW5_POPTR B9GFW5 SubName: Full=Predicted protein; [Populus trichocarpa (Western balsam poplar) (Populus balsamifera]	4.88038e-24	gnl|BL_ORD_ID|103612 3694.fgenesh4_pg.C_LG_I002461 (Populus trichocarpa)	1.70764e-23	NA	NA
snap-gi|445176410|gb|AJJZ011138275.1|-processed-gene-0.0	gi|445176410|gb|AJJZ011138275.1|	maker	gene	44	358	0	-	0	gnl|BL_ORD_ID|22387 Q8LKI9_CAPAN Q8LKI9 SubName: Full=NBS/LRR resistance protein-like protein; Flags: Fragment; [Capsicum annuum (Bell pepper).]	8.53226e-38	gnl|BL_ORD_ID|1447308 39946.BGIOSIBSE038324 (Oryza indica)	6.06941e-26	NA	NA
snap-gi|445176464|gb|AJJZ011138240.1|-processed-gene-0.0	gi|445176464|gb|AJJZ011138240.1|	maker	gene	62	454	0	+	0	NA	NA	NA	NA	NA	NA
snap-gi|445176525|gb|AJJZ011138179.1|-processed-gene-0.0	gi|445176525|gb|AJJZ011138179.1|	maker	gene	39	563	0	-	0	gnl|BL_ORD_ID|567322 B9REY6_RICCO B9REY6 SubName: Full=Phosphoprotein phosphatase, putative; EC=3.1.3.16; [Ricinus communis (Castor bean).]	9.83525e-47	gnl|BL_ORD_ID|100050 3694.eugene3.08360002 (Populus trichocarpa)	1.45097e-45	NA	NA
snap-gi|445176576|gb|AJJZ011138128.1|-processed-gene-0.0	gi|445176576|gb|AJJZ011138128.1|	maker	gene	5	507	0	-	0	gnl|BL_ORD_ID|747493 A5CAD1_VITVI A5CAD1 SubName: Full=Putative uncharacterized protein; [Vitis vinifera (Grape).]	4.07207e-58	gnl|BL_ORD_ID|1491322 39947.LOC_Os09g14290.1 (Oryza sativa)	8.06443e-53	gnl|BL_ORD_ID|457203 sp|P0CT40|TF29_SCHPO Transposon Tf2-9 polyprotein OS=Schizosaccharomyces pombe (strain 972 / ATCC 24843) GN=Tf2-9 PE=3 SV=1	1.52234e-08
snap-gi|445176621|gb|AJJZ011138097.1|-processed-gene-0.0	gi|445176621|gb|AJJZ011138097.1|	maker	gene	7	558	0	-	0	gnl|BL_ORD_ID|647271 Q6L3Q0_SOLDE Q6L3Q0 SubName: Full=Polyprotein, putative; [Solanum demissum (Wild potato).]	7.09845e-85	gnl|BL_ORD_ID|1470483 39947.LOC_Os04g48150.1 (Oryza sativa)	3.35914e-61	gnl|BL_ORD_ID|302071 sp|P10978|POLX_TOBAC Retrovirus-related Pol polyprotein from transposon TNT 1-94 OS=Nicotiana tabacum PE=2 SV=1	5.70687e-36
snap-gi|445176623|gb|AJJZ011138095.1|-processed-gene-0.0	gi|445176623|gb|AJJZ011138095.1|	maker	gene	84	359	0	+	0	gnl|BL_ORD_ID|737263 A5BFW9_VITVI A5BFW9 SubName: Full=Putative uncharacterized protein; [Vitis vinifera (Grape).]	1.38795e-29	gnl|BL_ORD_ID|1491982 39947.LOC_Os09g21390.1 (Oryza sativa)	5.36616e-25	gnl|BL_ORD_ID|220398 sp|P92519|M810_ARATH Uncharacterized mitochondrial protein AtMg00810 OS=Arabidopsis thaliana GN=AtMg00810 PE=4 SV=1	1.13303e-16
snap-gi|445176642|gb|AJJZ011138076.1|-processed-gene-0.0	gi|445176642|gb|AJJZ011138076.1|	maker	gene	103	399	0	-	0	gnl|BL_ORD_ID|733636 A5B5G7_VITVI A5B5G7 SubName: Full=Putative uncharacterized protein; [Vitis vinifera (Grape).]	1.50744e-31	gnl|BL_ORD_ID|148459 3702.AT4G06656.1-P (Arabidopsis thaliana)	1.21015e-28	NA	NA
snap-gi|445176744|gb|AJJZ011137990.1|-processed-gene-0.0	gi|445176744|gb|AJJZ011137990.1|	maker	gene	19	489	0	-	0	gnl|BL_ORD_ID|207893 Q2HVM1_MEDTR Q2HVM1 SubName: Full=RNA-directed DNA polymerase (Reverse transcriptase); [Medicago truncatula (Barrel medic) (Medicago tribuloides).]	2.38883e-33	gnl|BL_ORD_ID|1447308 39946.BGIOSIBSE038324 (Oryza indica)	6.95753e-32	NA	NA
snap-gi|445176758|gb|AJJZ011137976.1|-processed-gene-0.0	gi|445176758|gb|AJJZ011137976.1|	maker	gene	63	473	0	-	0	NA	NA	NA	NA	NA	NA
snap-gi|445176803|gb|AJJZ011137946.1|-processed-gene-0.0	gi|445176803|gb|AJJZ011137946.1|	maker	gene	201	683	0	-	0	NA	NA	NA	NA	NA	NA
snap-gi|445177140|gb|AJJZ011137628.1|-processed-gene-0.0	gi|445177140|gb|AJJZ011137628.1|	maker	gene	103	531	0	-	0	gnl|BL_ORD_ID|777739 Q850I3_VITVI Q850I3 SubName: Full=Gag-pol polyprotein; Flags: Fragment; [Vitis vinifera (Grape).]	2.19552e-40	gnl|BL_ORD_ID|1465593 39947.LOC_Os03g59190.1 (Oryza sativa)	7.65688e-23	gnl|BL_ORD_ID|220398 sp|P92519|M810_ARATH Uncharacterized mitochondrial protein AtMg00810 OS=Arabidopsis thaliana GN=AtMg00810 PE=4 SV=1	5.1347e-17
snap-gi|445177187|gb|AJJZ011137581.1|-processed-gene-0.0	gi|445177187|gb|AJJZ011137581.1|	maker	gene	80	427	0	-	0	gnl|BL_ORD_ID|646988 Q0KIL6_SOLDE Q0KIL6 SubName: Full=Polyprotein, putative; [Solanum demissum (Wild potato).]	1.63535e-19	gnl|BL_ORD_ID|1284760 29760.GSVIVG00038201001 (Vitis vinifera)	9.91126e-20	NA	NA
snap-gi|445177215|gb|AJJZ011137563.1|-processed-gene-0.0	gi|445177215|gb|AJJZ011137563.1|	maker	gene	25	729	0	+	0	gnl|BL_ORD_ID|741093 A5BRX9_VITVI A5BRX9 SubName: Full=Putative uncharacterized protein; [Vitis vinifera (Grape).]	1.1481e-46	gnl|BL_ORD_ID|106339 3694.fgenesh4_pg.C_LG_VIII001643 (Populus trichocarpa)	3.37326e-44	NA	NA
snap-gi|445177407|gb|AJJZ011137387.1|-processed-gene-0.0	gi|445177407|gb|AJJZ011137387.1|	maker	gene	214	899	0	-	0	gnl|BL_ORD_ID|139882 HPI_HEVBR Q6XNP7 RecName: Full=Protease inhibitor HPI; AltName: Full=HbPI1; AltName: Full=Protease inhibitor 1; [Hevea brasiliensis (Para rubber tree) (Siphonia brasiliensis).]	3.81904e-45	gnl|BL_ORD_ID|1603484 59689.fgenesh2_kg.4__1963__AT2G38870.1 (Arabidopsis lyrata)	7.98658e-24	gnl|BL_ORD_ID|174709 sp|Q6XNP7|HPI_HEVBR Protease inhibitor HPI OS=Hevea brasiliensis GN=PI1 PE=1 SV=2	2.60341e-45
snap-gi|445177461|gb|AJJZ011137348.1|-processed-gene-0.0	gi|445177461|gb|AJJZ011137348.1|	maker	gene	231	810	0	-	0	gnl|BL_ORD_ID|139977 B3FNP9_HEVBR B3FNP9 SubName: Full=Protease inhibitor protein; [Hevea brasiliensis (Para rubber tree) (Siphonia brasiliensis).]	2.95425e-46	gnl|BL_ORD_ID|1603484 59689.fgenesh2_kg.4__1963__AT2G38870.1 (Arabidopsis lyrata)	4.28881e-21	gnl|BL_ORD_ID|174709 sp|Q6XNP7|HPI_HEVBR Protease inhibitor HPI OS=Hevea brasiliensis GN=PI1 PE=1 SV=2	4.59774e-34
snap-gi|445177516|gb|AJJZ011137293.1|-processed-gene-0.0	gi|445177516|gb|AJJZ011137293.1|	maker	gene	265	794	0	-	0	gnl|BL_ORD_ID|729009 A5AS72_VITVI A5AS72 SubName: Full=Putative uncharacterized protein; [Vitis vinifera (Grape).]	8.72311e-63	gnl|BL_ORD_ID|1491982 39947.LOC_Os09g21390.1 (Oryza sativa)	1.26877e-44	gnl|BL_ORD_ID|302071 sp|P10978|POLX_TOBAC Retrovirus-related Pol polyprotein from transposon TNT 1-94 OS=Nicotiana tabacum PE=2 SV=1	1.07114e-27
snap-gi|445177842|gb|AJJZ011137092.1|-processed-gene-0.0	gi|445177842|gb|AJJZ011137092.1|	maker	gene	45	439	0	-	0	gnl|BL_ORD_ID|207707 Q2HUP4_MEDTR Q2HUP4 SubName: Full=Endonuclease/exonuclease/phosphatase; [Medicago truncatula (Barrel medic) (Medicago tribuloides).]	2.62123e-09	gnl|BL_ORD_ID|1447308 39946.BGIOSIBSE038324 (Oryza indica)	6.62254e-10	NA	NA
snap-gi|445177958|gb|AJJZ011136991.1|-processed-gene-0.0	gi|445177958|gb|AJJZ011136991.1|	maker	gene	58	702	0	-	0	gnl|BL_ORD_ID|584944 B9SVH3_RICCO B9SVH3 SubName: Full=ATP binding protein, putative; EC=3.1.3.16; [Ricinus communis (Castor bean).]	2.64721e-64	gnl|BL_ORD_ID|1267542 29760.GSVIVG00017781001 (Vitis vinifera)	6.83811e-66	gnl|BL_ORD_ID|338519 sp|Q7XA40|RGA3_SOLBU Putative disease resistance protein RGA3 OS=Solanum bulbocastanum GN=RGA3 PE=2 SV=2	3.8876e-54
snap-gi|445178208|gb|AJJZ011136779.1|-processed-gene-0.0	gi|445178208|gb|AJJZ011136779.1|	maker	gene	53	376	0	+	0	gnl|BL_ORD_ID|196440 E4Z8N8_MALDO E4Z8N8 SubName: Full=Putative RNA-directed DNA polymerase (Reverse transcriptase); [Malus domestica (Apple) (Pyrus malus).]	5.65935e-44	gnl|BL_ORD_ID|1447308 39946.BGIOSIBSE038324 (Oryza indica)	6.14239e-38	gnl|BL_ORD_ID|214032 sp|P11369|LORF2_MOUSE LINE-1 retrotransposable element ORF2 protein OS=Mus musculus GN=Pol PE=1 SV=2	2.62878e-08
snap-gi|445178387|gb|AJJZ011136627.1|-processed-gene-0.0	gi|445178387|gb|AJJZ011136627.1|	maker	gene	194	571	0	+	0	gnl|BL_ORD_ID|198376 Q84XG0_MANES Q84XG0 SubName: Full=NBS-LRR resistance protein RGH1; [Manihot esculenta (Cassava) (Jatropha manihot).]	2.7073e-38	gnl|BL_ORD_ID|92101 3694.eugene3.00062019 (Populus trichocarpa)	1.91328e-24	gnl|BL_ORD_ID|338521 sp|Q7XA39|RGA4_SOLBU Putative disease resistance protein RGA4 OS=Solanum bulbocastanum GN=RGA4 PE=2 SV=1	1.21716e-11
snap-gi|445178515|gb|AJJZ011136528.1|-processed-gene-0.0	gi|445178515|gb|AJJZ011136528.1|	maker	gene	103	978	0	-	0	gnl|BL_ORD_ID|357405 Q53P05_ORYSJ Q53P05 SubName: Full=Retrotransposon protein, putative, unclassified; [Oryza sativa subsp. japonica (Rice).]	1.25363e-53	gnl|BL_ORD_ID|132167 3702.AT1G36590.1-P (Arabidopsis thaliana)	1.10732e-50	NA	NA
snap-gi|445178629|gb|AJJZ011136431.1|-processed-gene-0.0	gi|445178629|gb|AJJZ011136431.1|	maker	gene	66	559	0	+	0	gnl|BL_ORD_ID|777732 Q850H6_VITVI Q850H6 SubName: Full=Gag-pol polyprotein; Flags: Fragment; [Vitis vinifera (Grape).]	9.3761e-45	gnl|BL_ORD_ID|1280358 29760.GSVIVG00032950001 (Vitis vinifera)	4.4605e-45	NA	NA
snap-gi|445178779|gb|AJJZ011136281.1|-processed-gene-0.0	gi|445178779|gb|AJJZ011136281.1|	maker	gene	72	428	0	-	0	gnl|BL_ORD_ID|747493 A5CAD1_VITVI A5CAD1 SubName: Full=Putative uncharacterized protein; [Vitis vinifera (Grape).]	1.29148e-51	gnl|BL_ORD_ID|1491322 39947.LOC_Os09g14290.1 (Oryza sativa)	1.69481e-45	NA	NA
snap-gi|445178785|gb|AJJZ011136275.1|-processed-gene-0.0	gi|445178785|gb|AJJZ011136275.1|	maker	gene	109	749	0	+	0	gnl|BL_ORD_ID|196440 E4Z8N8_MALDO E4Z8N8 SubName: Full=Putative RNA-directed DNA polymerase (Reverse transcriptase); [Malus domestica (Apple) (Pyrus malus).]	1.41899e-95	gnl|BL_ORD_ID|1447308 39946.BGIOSIBSE038324 (Oryza indica)	3.83788e-92	gnl|BL_ORD_ID|542544 sp|P14381|YTX2_XENLA Transposon TX1 uncharacterized 149 kDa protein OS=Xenopus laevis PE=4 SV=1	2.90607e-14
snap-gi|445178849|gb|AJJZ011136211.1|-processed-gene-0.0	gi|445178849|gb|AJJZ011136211.1|	maker	gene	50	730	0	+	0	gnl|BL_ORD_ID|777732 Q850H6_VITVI Q850H6 SubName: Full=Gag-pol polyprotein; Flags: Fragment; [Vitis vinifera (Grape).]	2.95858e-55	gnl|BL_ORD_ID|1257047 29760.GSVIVG00002780001 (Vitis vinifera)	3.32017e-57	NA	NA
snap-gi|445178910|gb|AJJZ011136150.1|-processed-gene-0.0	gi|445178910|gb|AJJZ011136150.1|	maker	gene	1	286	0	-	0	gnl|BL_ORD_ID|207893 Q2HVM1_MEDTR Q2HVM1 SubName: Full=RNA-directed DNA polymerase (Reverse transcriptase); [Medicago truncatula (Barrel medic) (Medicago tribuloides).]	2.94741e-17	gnl|BL_ORD_ID|1447308 39946.BGIOSIBSE038324 (Oryza indica)	3.03232e-09	NA	NA
snap-gi|445179426|gb|AJJZ011135635.1|-processed-gene-0.0	gi|445179426|gb|AJJZ011135635.1|	maker	gene	29	538	0	+	0	gnl|BL_ORD_ID|207893 Q2HVM1_MEDTR Q2HVM1 SubName: Full=RNA-directed DNA polymerase (Reverse transcriptase); [Medicago truncatula (Barrel medic) (Medicago tribuloides).]	5.80453e-09	gnl|BL_ORD_ID|1447308 39946.BGIOSIBSE038324 (Oryza indica)	2.01291e-50	NA	NA
snap-gi|445179523|gb|AJJZ011135541.1|-processed-gene-0.0	gi|445179523|gb|AJJZ011135541.1|	maker	gene	393	713	0	-	0	gnl|BL_ORD_ID|196440 E4Z8N8_MALDO E4Z8N8 SubName: Full=Putative RNA-directed DNA polymerase (Reverse transcriptase); [Malus domestica (Apple) (Pyrus malus).]	1.05202e-52	gnl|BL_ORD_ID|1447308 39946.BGIOSIBSE038324 (Oryza indica)	1.72261e-52	gnl|BL_ORD_ID|411476 sp|Q95SX7|RTBS_DROME Probable RNA-directed DNA polymerase from transposon BS OS=Drosophila melanogaster GN=RTase PE=2 SV=1	1.3184e-08
snap-gi|445179640|gb|AJJZ011135479.1|-processed-gene-0.0	gi|445179640|gb|AJJZ011135479.1|	maker	gene	51	1046	0	-	0	gnl|BL_ORD_ID|572675 B9RVA8_RICCO B9RVA8 SubName: Full=Receptor-kinase, putative; EC=1.3.1.74; EC=2.7.10.2; [Ricinus communis (Castor bean).]	1.41237e-83	gnl|BL_ORD_ID|1284274 29760.GSVIVG00037625001 (Vitis vinifera)	4.22992e-57	gnl|BL_ORD_ID|517860 sp|Q9LRT1|Y3804_ARATH Probably inactive leucine-rich repeat receptor-like protein kinase At3g28040 OS=Arabidopsis thaliana GN=At3g28040 PE=2 SV=1	7.16169e-21
snap-gi|445179800|gb|AJJZ011135337.1|-processed-gene-0.0	gi|445179800|gb|AJJZ011135337.1|	maker	gene	12	553	0	-	0	gnl|BL_ORD_ID|741319 A5BSK6_VITVI A5BSK6 SubName: Full=Putative uncharacterized protein; [Vitis vinifera (Grape).]	7.69544e-48	gnl|BL_ORD_ID|1502009 39947.LOC_Os12g05290.1 (Oryza sativa)	6.00037e-28	gnl|BL_ORD_ID|302071 sp|P10978|POLX_TOBAC Retrovirus-related Pol polyprotein from transposon TNT 1-94 OS=Nicotiana tabacum PE=2 SV=1	1.4831e-11
snap-gi|445179864|gb|AJJZ011135287.1|-processed-gene-0.0	gi|445179864|gb|AJJZ011135287.1|	maker	gene	131	598	0	-	0	gnl|BL_ORD_ID|207707 Q2HUP4_MEDTR Q2HUP4 SubName: Full=Endonuclease/exonuclease/phosphatase; [Medicago truncatula (Barrel medic) (Medicago tribuloides).]	1.77829e-09	gnl|BL_ORD_ID|1447308 39946.BGIOSIBSE038324 (Oryza indica)	2.622e-53	gnl|BL_ORD_ID|57306 sp|O02751|CFDP2_BOVIN Craniofacial development protein 2 OS=Bos taurus GN=CFDP2 PE=1 SV=2	3.63481e-13
snap-gi|445179928|gb|AJJZ011135232.1|-processed-gene-0.0	gi|445179928|gb|AJJZ011135232.1|	maker	gene	281	856	0	+	0	gnl|BL_ORD_ID|769570 F6HK89_VITVI F6HK89 SubName: Full=Putative uncharacterized protein; [Vitis vinifera (Grape).]	1.32443e-53	gnl|BL_ORD_ID|1282464 29760.GSVIVG00035501001 (Vitis vinifera)	1.258e-52	gnl|BL_ORD_ID|520206 sp|Q8VZG8|Y4885_ARATH Probable LRR receptor-like serine/threonine-protein kinase At4g08850 OS=Arabidopsis thaliana GN=At4g08850 PE=2 SV=3	3.34511e-38
snap-gi|445179991|gb|AJJZ011135176.1|-processed-gene-0.0	gi|445179991|gb|AJJZ011135176.1|	maker	gene	63	587	0	-	0	gnl|BL_ORD_ID|545190 Q0ZCC5_POPTR Q0ZCC5 SubName: Full=CCHC-type integrase; [Populus trichocarpa (Western balsam poplar) (Populus balsamifera]	1.38952e-93	gnl|BL_ORD_ID|187075 4558.Sb08g005925.1 (Sorghum bicolor)	1.79907e-80	gnl|BL_ORD_ID|301633 sp|P04323|POL3_DROME Retrovirus-related Pol polyprotein from transposon 17.6 OS=Drosophila melanogaster GN=pol PE=4 SV=1	5.20893e-30
snap-gi|445180098|gb|AJJZ011135081.1|-processed-gene-0.0	gi|445180098|gb|AJJZ011135081.1|	maker	gene	86	697	0	+	0	gnl|BL_ORD_ID|538511 B9NCL4_POPTR B9NCL4 SubName: Full=Cc-nbs-lrr resistance protein; [Populus trichocarpa (Western balsam poplar) (Populus balsamifera]	1.08459e-39	gnl|BL_ORD_ID|110295 3694.fgenesh4_pg.C_scaffold_329000001 (Populus trichocarpa)	3.79497e-39	NA	NA
snap-gi|445180113|gb|AJJZ011135066.1|-processed-gene-0.0	gi|445180113|gb|AJJZ011135066.1|	maker	gene	55	288	0	-	0	NA	NA	NA	NA	NA	NA
snap-gi|445180209|gb|AJJZ011135024.1|-processed-gene-0.0	gi|445180209|gb|AJJZ011135024.1|	maker	gene	114	533	0	-	0	NA	NA	NA	NA	NA	NA
snap-gi|445180310|gb|AJJZ011134959.1|-processed-gene-0.0	gi|445180310|gb|AJJZ011134959.1|	maker	gene	37	578	0	-	0	gnl|BL_ORD_ID|741319 A5BSK6_VITVI A5BSK6 SubName: Full=Putative uncharacterized protein; [Vitis vinifera (Grape).]	1.61662e-46	gnl|BL_ORD_ID|1480951 39947.LOC_Os06g49350.1 (Oryza sativa)	1.62891e-25	gnl|BL_ORD_ID|302071 sp|P10978|POLX_TOBAC Retrovirus-related Pol polyprotein from transposon TNT 1-94 OS=Nicotiana tabacum PE=2 SV=1	2.8458e-10
snap-gi|445180326|gb|AJJZ011134943.1|-processed-gene-0.0	gi|445180326|gb|AJJZ011134943.1|	maker	gene	26	617	0	-	0	gnl|BL_ORD_ID|733245 A5B4B9_VITVI A5B4B9 SubName: Full=Putative uncharacterized protein; [Vitis vinifera (Grape).]	6.21359e-27	gnl|BL_ORD_ID|1257047 29760.GSVIVG00002780001 (Vitis vinifera)	3.67342e-26	NA	NA
snap-gi|445180380|gb|AJJZ011134895.1|-processed-gene-0.0	gi|445180380|gb|AJJZ011134895.1|	maker	gene	4	753	0	-	0	gnl|BL_ORD_ID|534498 B9N0L1_POPTR B9N0L1 SubName: Full=Predicted protein; [Populus trichocarpa (Western balsam poplar) (Populus balsamifera]	1.33075e-19	gnl|BL_ORD_ID|111300 3694.fgenesh4_pg.C_scaffold_86000113 (Populus trichocarpa)	4.65625e-19	NA	NA
snap-gi|445180430|gb|AJJZ011134851.1|-processed-gene-0.1	gi|445180430|gb|AJJZ011134851.1|	maker	gene	209	5108	0	-	0	gnl|BL_ORD_ID|565560 B9R9W7_RICCO B9R9W7 SubName: Full=Rho GTPase activator, putative; [Ricinus communis (Castor bean).]	0	gnl|BL_ORD_ID|120220 3694.gw1.86.332.1 (Populus trichocarpa)	0	gnl|BL_ORD_ID|338543 sp|Q3E875|RGAPX_ARATH Uncharacterized Rho GTPase-activating protein At5g61530 OS=Arabidopsis thaliana GN=At5g61530 PE=1 SV=2	0
snap-gi|445180431|gb|AJJZ011134850.1|-processed-gene-0.0	gi|445180431|gb|AJJZ011134850.1|	maker	gene	193	3471	0	-	0	gnl|BL_ORD_ID|565561 B9R9W8_RICCO B9R9W8 SubName: Full=N(4)-(Beta-n-acetylglucosaminyl)-l-asparaginase, putative; EC=3.5.1.26; [Ricinus communis (Castor bean).]	0	gnl|BL_ORD_ID|84748 3694.estExt_Genewise1_v1.C_LG_XIV0065 (Populus trichocarpa)	0	gnl|BL_ORD_ID|27903 sp|Q56W64|ASPG3_ARATH Probable isoaspartyl peptidase/L-asparaginase 3 OS=Arabidopsis thaliana GN=At5g61540 PE=2 SV=1	4.20863e-178
snap-gi|445180432|gb|AJJZ011134849.1|-processed-gene-0.1	gi|445180432|gb|AJJZ011134849.1|	maker	gene	876	6945	0	-	0	gnl|BL_ORD_ID|735999 A5BC94_VITVI A5BC94 SubName: Full=Putative uncharacterized protein; [Vitis vinifera (Grape).]	0	gnl|BL_ORD_ID|1278635 29760.GSVIVG00030849001 (Vitis vinifera)	0	gnl|BL_ORD_ID|317069 sp|Q9SW11|PUB35_ARATH U-box domain-containing protein 35 OS=Arabidopsis thaliana GN=PUB35 PE=1 SV=2	0
snap-gi|445180432|gb|AJJZ011134849.1|-processed-gene-0.3	gi|445180432|gb|AJJZ011134849.1|	maker	gene	10768	13098	0	-	0	gnl|BL_ORD_ID|589598 B9T8V1_RICCO B9T8V1 SubName: Full=Derlin-2, putative; [Ricinus communis (Castor bean).]	4.4714e-160	gnl|BL_ORD_ID|112790 3694.fgenesh4_pm.C_scaffold_86000046 (Populus trichocarpa)	3.49644e-141	gnl|BL_ORD_ID|93914 sp|Q8VZU9|DERL1_ARATH Derlin-1 OS=Arabidopsis thaliana GN=DER1 PE=2 SV=1	7.81044e-80
snap-gi|445180432|gb|AJJZ011134849.1|-processed-gene-0.4	gi|445180432|gb|AJJZ011134849.1|	maker	gene	13632	19562	0	-	0	gnl|BL_ORD_ID|534514 B9N0M7_POPTR B9N0M7 SubName: Full=Predicted protein; [Populus trichocarpa (Western balsam poplar) (Populus balsamifera]	0	gnl|BL_ORD_ID|85741 3694.estExt_fgenesh4_pg.C_860134 (Populus trichocarpa)	0	gnl|BL_ORD_ID|57046 sp|Q8TCT0|CERK1_HUMAN Ceramide kinase OS=Homo sapiens GN=CERK PE=1 SV=1	1.78203e-59
snap-gi|445180433|gb|AJJZ011134848.1|-processed-gene-0.2	gi|445180433|gb|AJJZ011134848.1|	maker	gene	7336	11185	0	-	0	gnl|BL_ORD_ID|565564 B9R9X1_RICCO B9R9X1 SubName: Full=Acid phosphatase 1, putative; EC=3.1.3.2; [Ricinus communis (Castor bean).]	1.54827e-145	gnl|BL_ORD_ID|115691 3694.grail3.0086010101 (Populus trichocarpa)	6.76551e-135	gnl|BL_ORD_ID|303325 sp|P27061|PPA1_SOLLC Acid phosphatase 1 OS=Solanum lycopersicum GN=APS1 PE=2 SV=1	1.7465e-116
snap-gi|445180648|gb|AJJZ011134655.1|-processed-gene-0.0	gi|445180648|gb|AJJZ011134655.1|	maker	gene	112	654	0	+	0	gnl|BL_ORD_ID|545190 Q0ZCC5_POPTR Q0ZCC5 SubName: Full=CCHC-type integrase; [Populus trichocarpa (Western balsam poplar) (Populus balsamifera]	9.84185e-94	gnl|BL_ORD_ID|187075 4558.Sb08g005925.1 (Sorghum bicolor)	6.37011e-86	gnl|BL_ORD_ID|301633 sp|P04323|POL3_DROME Retrovirus-related Pol polyprotein from transposon 17.6 OS=Drosophila melanogaster GN=pol PE=4 SV=1	3.39908e-32
snap-gi|445180780|gb|AJJZ011134533.1|-processed-gene-0.0	gi|445180780|gb|AJJZ011134533.1|	maker	gene	122	493	0	+	0	gnl|BL_ORD_ID|585446 B9SWX6_RICCO B9SWX6 SubName: Full=Serine-threonine protein kinase, plant-type, putative; EC=1.3.1.74; [Ricinus communis (Castor bean).]	1.07935e-50	gnl|BL_ORD_ID|1255953 29760.GSVIVG00001342001 (Vitis vinifera)	6.08437e-42	gnl|BL_ORD_ID|332254 sp|C0LGV1|RCH1_ARATH LRR receptor-like serine/threonine-protein kinase RCH1 OS=Arabidopsis thaliana GN=RCH1 PE=2 SV=1	1.28686e-15
snap-gi|445180835|gb|AJJZ011134478.1|-processed-gene-0.0	gi|445180835|gb|AJJZ011134478.1|	maker	gene	19	492	0	-	0	gnl|BL_ORD_ID|736378 A5BDC6_VITVI A5BDC6 SubName: Full=Putative uncharacterized protein; [Vitis vinifera (Grape).]	2.27138e-34	gnl|BL_ORD_ID|1275435 29760.GSVIVG00027110001 (Vitis vinifera)	1.17693e-31	NA	NA
snap-gi|445180877|gb|AJJZ011134436.1|-processed-gene-0.0	gi|445180877|gb|AJJZ011134436.1|	maker	gene	90	416	0	+	0	gnl|BL_ORD_ID|777733 Q850H7_VITVI Q850H7 SubName: Full=Gag-pol polyprotein; Flags: Fragment; [Vitis vinifera (Grape).]	1.79994e-40	gnl|BL_ORD_ID|1501453 39947.LOC_Os11g47010.1 (Oryza sativa)	1.31377e-25	gnl|BL_ORD_ID|71247 sp|P04146|COPIA_DROME Copia protein OS=Drosophila melanogaster GN=GIP PE=1 SV=3	4.66527e-13
snap-gi|445180883|gb|AJJZ011134430.1|-processed-gene-0.0	gi|445180883|gb|AJJZ011134430.1|	maker	gene	24	449	0	+	0	gnl|BL_ORD_ID|207707 Q2HUP4_MEDTR Q2HUP4 SubName: Full=Endonuclease/exonuclease/phosphatase; [Medicago truncatula (Barrel medic) (Medicago tribuloides).]	8.50083e-52	gnl|BL_ORD_ID|1447308 39946.BGIOSIBSE038324 (Oryza indica)	1.3519e-46	gnl|BL_ORD_ID|57306 sp|O02751|CFDP2_BOVIN Craniofacial development protein 2 OS=Bos taurus GN=CFDP2 PE=1 SV=2	5.57809e-11
snap-gi|445180888|gb|AJJZ011134425.1|-processed-gene-0.0	gi|445180888|gb|AJJZ011134425.1|	maker	gene	210	563	0	+	0	gnl|BL_ORD_ID|647193 Q6F2D6_SOLDE Q6F2D6 SubName: Full=Putative polyprotein, identical; [Solanum demissum (Wild potato).]	6.16843e-59	gnl|BL_ORD_ID|187075 4558.Sb08g005925.1 (Sorghum bicolor)	7.20349e-54	gnl|BL_ORD_ID|301633 sp|P04323|POL3_DROME Retrovirus-related Pol polyprotein from transposon 17.6 OS=Drosophila melanogaster GN=pol PE=4 SV=1	1.00699e-22
snap-gi|445181126|gb|AJJZ011134252.1|-processed-gene-0.0	gi|445181126|gb|AJJZ011134252.1|	maker	gene	38	499	0	+	0	gnl|BL_ORD_ID|585446 B9SWX6_RICCO B9SWX6 SubName: Full=Serine-threonine protein kinase, plant-type, putative; EC=1.3.1.74; [Ricinus communis (Castor bean).]	2.47894e-62	gnl|BL_ORD_ID|1255953 29760.GSVIVG00001342001 (Vitis vinifera)	2.51929e-58	gnl|BL_ORD_ID|40047 sp|Q9M2Z1|BAME2_ARATH Leucine-rich repeat receptor-like serine/threonine-protein kinase BAM2 OS=Arabidopsis thaliana GN=BAM2 PE=1 SV=1	4.75082e-15
snap-gi|445181205|gb|AJJZ011134192.1|-processed-gene-0.0	gi|445181205|gb|AJJZ011134192.1|	maker	gene	222	420	0	-	0	NA	NA	NA	NA	NA	NA
snap-gi|445181249|gb|AJJZ011134149.1|-processed-gene-0.0	gi|445181249|gb|AJJZ011134149.1|	maker	gene	210	539	0	+	0	gnl|BL_ORD_ID|647399 Q6L4B3_SOLDE Q6L4B3 SubName: Full=Polyprotein, putative; [Solanum demissum (Wild potato).]	6.56572e-33	gnl|BL_ORD_ID|1447308 39946.BGIOSIBSE038324 (Oryza indica)	3.25797e-24	NA	NA
snap-gi|445181361|gb|AJJZ011134091.1|-processed-gene-0.0	gi|445181361|gb|AJJZ011134091.1|	maker	gene	81	1091	0	+	0	gnl|BL_ORD_ID|567322 B9REY6_RICCO B9REY6 SubName: Full=Phosphoprotein phosphatase, putative; EC=3.1.3.16; [Ricinus communis (Castor bean).]	6.1927e-74	gnl|BL_ORD_ID|102510 3694.eugene3.39080001 (Populus trichocarpa)	8.27584e-68	gnl|BL_ORD_ID|103390 sp|O81825|DRL28_ARATH Probable disease resistance protein At4g27220 OS=Arabidopsis thaliana GN=At4g27220 PE=2 SV=1	4.8837e-19
snap-gi|445181494|gb|AJJZ011133968.1|-processed-gene-0.0	gi|445181494|gb|AJJZ011133968.1|	maker	gene	54	914	0	+	0	gnl|BL_ORD_ID|530336 B9IL48_POPTR B9IL48 SubName: Full=Predicted protein; [Populus trichocarpa (Western balsam poplar) (Populus balsamifera]	5.73201e-104	gnl|BL_ORD_ID|128169 3694.gw1.XVIII.1848.1 (Populus trichocarpa)	7.53427e-104	gnl|BL_ORD_ID|516880 sp|C0LGP4|Y3475_ARATH Probable LRR receptor-like serine/threonine-protein kinase At3g47570 OS=Arabidopsis thaliana GN=At3g47570 PE=2 SV=1	1.94503e-86
snap-gi|445181507|gb|AJJZ011133964.1|-processed-gene-0.0	gi|445181507|gb|AJJZ011133964.1|	maker	gene	228	554	0	+	0	NA	NA	NA	NA	NA	NA
snap-gi|445181559|gb|AJJZ011133912.1|-processed-gene-0.0	gi|445181559|gb|AJJZ011133912.1|	maker	gene	33	661	0	+	0	gnl|BL_ORD_ID|491893 Q6WAY9_PEA Q6WAY9 SubName: Full=Pol; Flags: Fragment; [Pisum sativum (Garden pea).]	1.53493e-23	gnl|BL_ORD_ID|155389 3702.AT5G30276.1-P (Arabidopsis thaliana)	2.18841e-22	NA	NA
snap-gi|445181682|gb|AJJZ011133853.1|-processed-gene-0.0	gi|445181682|gb|AJJZ011133853.1|	maker	gene	163	419	0	+	0	gnl|BL_ORD_ID|746512 A5C7J4_VITVI A5C7J4 SubName: Full=Putative uncharacterized protein; [Vitis vinifera (Grape).]	7.95633e-17	NA	NA	NA	NA
snap-gi|445181728|gb|AJJZ011133825.1|-processed-gene-0.0	gi|445181728|gb|AJJZ011133825.1|	maker	gene	113	778	0	-	0	gnl|BL_ORD_ID|775685 F6I3D8_VITVI F6I3D8 SubName: Full=Putative uncharacterized protein; [Vitis vinifera (Grape).]	2.57043e-25	gnl|BL_ORD_ID|1262445 29760.GSVIVG00011057001 (Vitis vinifera)	8.16961e-31	NA	NA
snap-gi|445181818|gb|AJJZ011133752.1|-processed-gene-0.0	gi|445181818|gb|AJJZ011133752.1|	maker	gene	61	339	0	+	0	gnl|BL_ORD_ID|647399 Q6L4B3_SOLDE Q6L4B3 SubName: Full=Polyprotein, putative; [Solanum demissum (Wild potato).]	1.06296e-31	gnl|BL_ORD_ID|1447308 39946.BGIOSIBSE038324 (Oryza indica)	9.36173e-25	NA	NA
snap-gi|445181831|gb|AJJZ011133739.1|-processed-gene-0.0	gi|445181831|gb|AJJZ011133739.1|	maker	gene	447	2893	0	+	0	gnl|BL_ORD_ID|584104 B9ST29_RICCO B9ST29 SubName: Full=Transmembrane protein TPARL, putative; [Ricinus communis (Castor bean).]	4.66925e-37	gnl|BL_ORD_ID|93493 3694.eugene3.00101216 (Populus trichocarpa)	1.13201e-34	gnl|BL_ORD_ID|144290 sp|Q9SX28|GDT15_ARATH GDT1-like protein 5 OS=Arabidopsis thaliana GN=At1g68650 PE=1 SV=1	5.94419e-33
snap-gi|445181831|gb|AJJZ011133739.1|-processed-gene-0.1	gi|445181831|gb|AJJZ011133739.1|	maker	gene	3041	5755	0	+	0	gnl|BL_ORD_ID|584104 B9ST29_RICCO B9ST29 SubName: Full=Transmembrane protein TPARL, putative; [Ricinus communis (Castor bean).]	1.24206e-50	gnl|BL_ORD_ID|112600 3694.fgenesh4_pm.C_scaffold_120000001 (Populus trichocarpa)	6.2789e-49	gnl|BL_ORD_ID|144291 sp|B9G125|GDT15_ORYSJ GDT1-like protein 5 OS=Oryza sativa subsp. japonica GN=Os08g0433100 PE=2 SV=1	4.37163e-42
snap-gi|445181885|gb|AJJZ011133685.1|-processed-gene-0.0	gi|445181885|gb|AJJZ011133685.1|	maker	gene	197	688	0	+	0	gnl|BL_ORD_ID|647118 Q5NRP7_SOLDE Q5NRP7 SubName: Full=Putative gag-pol polyprotein, identical; [Solanum demissum (Wild potato).]	5.37659e-64	gnl|BL_ORD_ID|1478692 39947.LOC_Os06g25800.1 (Oryza sativa)	3.39154e-61	gnl|BL_ORD_ID|301633 sp|P04323|POL3_DROME Retrovirus-related Pol polyprotein from transposon 17.6 OS=Drosophila melanogaster GN=pol PE=4 SV=1	2.21194e-33
snap-gi|445181896|gb|AJJZ011133678.1|-processed-gene-0.0	gi|445181896|gb|AJJZ011133678.1|	maker	gene	102	602	0	-	0	gnl|BL_ORD_ID|777733 Q850H7_VITVI Q850H7 SubName: Full=Gag-pol polyprotein; Flags: Fragment; [Vitis vinifera (Grape).]	7.39095e-39	gnl|BL_ORD_ID|1455368 39947.LOC_Os02g06230.1 (Oryza sativa)	1.93885e-19	NA	NA
snap-gi|445182062|gb|AJJZ011133524.1|-processed-gene-0.0	gi|445182062|gb|AJJZ011133524.1|	maker	gene	190	710	0	-	0	gnl|BL_ORD_ID|581421 B9SKD3_RICCO B9SKD3 SubName: Full=Yth domain-containing protein, putative; [Ricinus communis (Castor bean).]	2.08223e-74	gnl|BL_ORD_ID|83008 3694.estExt_Genewise1_v1.C_1500208 (Populus trichocarpa)	4.58562e-69	gnl|BL_ORD_ID|542406 sp|Q4R5D9|YTHD2_MACFA YTH domain-containing family protein 2 OS=Macaca fascicularis GN=YTHDF2 PE=2 SV=1	4.18659e-13
snap-gi|445182065|gb|AJJZ011133521.1|-processed-gene-0.0	gi|445182065|gb|AJJZ011133521.1|	maker	gene	5	559	0	+	0	NA	NA	NA	NA	NA	NA
snap-gi|445182558|gb|AJJZ011133139.1|-processed-gene-0.0	gi|445182558|gb|AJJZ011133139.1|	maker	gene	59	694	0	+	0	gnl|BL_ORD_ID|582016 B9SM33_RICCO B9SM33 SubName: Full=Putative uncharacterized protein; [Ricinus communis (Castor bean).]	1.83981e-12	NA	NA	NA	NA
snap-gi|445182742|gb|AJJZ011132985.1|-processed-gene-0.0	gi|445182742|gb|AJJZ011132985.1|	maker	gene	117	647	0	-	0	gnl|BL_ORD_ID|539895 B9NGW6_POPTR B9NGW6 SubName: Full=Predicted protein; [Populus trichocarpa (Western balsam poplar) (Populus balsamifera]	2.97956e-78	gnl|BL_ORD_ID|116620 3694.grail3.1468000101 (Populus trichocarpa)	1.08581e-77	gnl|BL_ORD_ID|521300 sp|Q9FID5|Y5393_ARATH Probable receptor-like protein kinase At5g39030 OS=Arabidopsis thaliana GN=At5g39030 PE=2 SV=1	5.21877e-36
snap-gi|445182781|gb|AJJZ011132946.1|-processed-gene-0.0	gi|445182781|gb|AJJZ011132946.1|	maker	gene	100	552	0	-	0	gnl|BL_ORD_ID|3247 E2DN01_BETVU E2DN01 SubName: Full=Putative uncharacterized protein; [Beta vulgaris (Sugar beet).]	8.62978e-51	gnl|BL_ORD_ID|148288 3702.AT4G05634.1-P (Arabidopsis thaliana)	2.62075e-50	gnl|BL_ORD_ID|301634 sp|P10394|POL4_DROME Retrovirus-related Pol polyprotein from transposon 412 OS=Drosophila melanogaster GN=POL PE=4 SV=1	1.59924e-10
snap-gi|445182823|gb|AJJZ011132915.1|-processed-gene-0.0	gi|445182823|gb|AJJZ011132915.1|	maker	gene	13	377	0	-	0	gnl|BL_ORD_ID|738076 A5BI89_VITVI A5BI89 SubName: Full=Putative uncharacterized protein; [Vitis vinifera (Grape).]	9.35156e-35	gnl|BL_ORD_ID|1280358 29760.GSVIVG00032950001 (Vitis vinifera)	1.2507e-35	NA	NA
snap-gi|445182864|gb|AJJZ011132874.1|-processed-gene-0.0	gi|445182864|gb|AJJZ011132874.1|	maker	gene	19	913	0	+	0	gnl|BL_ORD_ID|583531 B9SRF6_RICCO B9SRF6 SubName: Full=DNA binding protein, putative; [Ricinus communis (Castor bean).]	9.5334e-60	gnl|BL_ORD_ID|1270898 29760.GSVIVG00021691001 (Vitis vinifera)	1.25899e-43	NA	NA
snap-gi|445183257|gb|AJJZ011132546.1|-processed-gene-0.0	gi|445183257|gb|AJJZ011132546.1|	maker	gene	48	416	0	-	0	gnl|BL_ORD_ID|533270 B9MWX4_POPTR B9MWX4 SubName: Full=Cc-nbs-lrr resistance protein; [Populus trichocarpa (Western balsam poplar) (Populus balsamifera]	3.06377e-28	gnl|BL_ORD_ID|97493 3694.eugene3.00440159 (Populus trichocarpa)	1.07201e-27	NA	NA
snap-gi|445183288|gb|AJJZ011132523.1|-processed-gene-0.0	gi|445183288|gb|AJJZ011132523.1|	maker	gene	3	734	0	+	0	gnl|BL_ORD_ID|349982 Q2QRU8_ORYSJ Q2QRU8 SubName: Full=Retrotransposon protein, putative, Ty3-gypsy subclass; [Oryza sativa subsp. japonica (Rice).]	1.65122e-58	gnl|BL_ORD_ID|1475314 39947.LOC_Os05g41320.1 (Oryza sativa)	5.35336e-60	gnl|BL_ORD_ID|301633 sp|P04323|POL3_DROME Retrovirus-related Pol polyprotein from transposon 17.6 OS=Drosophila melanogaster GN=pol PE=4 SV=1	4.14669e-32
snap-gi|445183320|gb|AJJZ011132491.1|-processed-gene-0.0	gi|445183320|gb|AJJZ011132491.1|	maker	gene	230	942	0	+	0	gnl|BL_ORD_ID|582706 B9SP26_RICCO B9SP26 SubName: Full=Plant origin recognition complex subunit, putative; [Ricinus communis (Castor bean).]	1.44469e-35	gnl|BL_ORD_ID|121988 3694.gw1.III.1388.1 (Populus trichocarpa)	3.23068e-35	gnl|BL_ORD_ID|279350 sp|Q38899|ORC2_ARATH Origin recognition complex subunit 2 OS=Arabidopsis thaliana GN=ORC2 PE=1 SV=1	5.50133e-19
snap-gi|445183533|gb|AJJZ011132322.1|-processed-gene-0.0	gi|445183533|gb|AJJZ011132322.1|	maker	gene	56	580	0	-	0	NA	NA	NA	NA	NA	NA
snap-gi|445183750|gb|AJJZ011132176.1|-processed-gene-0.1	gi|445183750|gb|AJJZ011132176.1|	maker	gene	458	664	0	+	0	gnl|BL_ORD_ID|740494 A5BQ76_VITVI A5BQ76 SubName: Full=Putative uncharacterized protein; [Vitis vinifera (Grape).]	3.15552e-19	gnl|BL_ORD_ID|1463420 39947.LOC_Os03g34110.1 (Oryza sativa)	1.16999e-18	NA	NA
snap-gi|445183798|gb|AJJZ011132128.1|-processed-gene-0.0	gi|445183798|gb|AJJZ011132128.1|	maker	gene	292	509	0	-	0	NA	NA	NA	NA	NA	NA
snap-gi|445183943|gb|AJJZ011132007.1|-processed-gene-0.0	gi|445183943|gb|AJJZ011132007.1|	maker	gene	43	899	0	-	0	gnl|BL_ORD_ID|538471 B9NCG9_POPTR B9NCG9 SubName: Full=Predicted protein; [Populus trichocarpa (Western balsam poplar) (Populus balsamifera]	4.91886e-41	gnl|BL_ORD_ID|99506 3694.eugene3.03110012 (Populus trichocarpa)	1.7211e-40	NA	NA
snap-gi|445183995|gb|AJJZ011131962.1|-processed-gene-0.0	gi|445183995|gb|AJJZ011131962.1|	maker	gene	125	727	0	-	0	NA	NA	NA	NA	NA	NA
snap-gi|445184041|gb|AJJZ011131916.1|-processed-gene-0.0	gi|445184041|gb|AJJZ011131916.1|	maker	gene	270	744	0	+	0	NA	NA	NA	NA	NA	NA
snap-gi|445184099|gb|AJJZ011131863.1|-processed-gene-0.0	gi|445184099|gb|AJJZ011131863.1|	maker	gene	92	713	0	-	0	gnl|BL_ORD_ID|295868 B8B4X1_ORYSI B8B4X1 SubName: Full=Putative uncharacterized protein; [Oryza sativa subsp. indica (Rice).]	3.72379e-45	gnl|BL_ORD_ID|1488662 39947.LOC_Os08g30680.1 (Oryza sativa)	4.97982e-49	gnl|BL_ORD_ID|534733 sp|Q7LHG5|YI31B_YEAST Transposon Ty3-I Gag-Pol polyprotein OS=Saccharomyces cerevisiae (strain ATCC 204508 / S288c) GN=TY3B-I PE=3 SV=2	1.6231e-12
snap-gi|445184263|gb|AJJZ011131724.1|-processed-gene-0.0	gi|445184263|gb|AJJZ011131724.1|	maker	gene	21	344	0	+	0	gnl|BL_ORD_ID|172203 Q9M5T0_IPOBA Q9M5T0 SubName: Full=Reverse transcriptase; Flags: Fragment; [Ipomoea batatas (Sweet potato) (Convolvulus batatas).]	1.22466e-20	gnl|BL_ORD_ID|1486063 39947.LOC_Os08g03880.1 (Oryza sativa)	1.15056e-11	NA	NA
snap-gi|445184324|gb|AJJZ011131666.1|-processed-gene-0.0	gi|445184324|gb|AJJZ011131666.1|	maker	gene	360	713	0	+	0	gnl|BL_ORD_ID|545190 Q0ZCC5_POPTR Q0ZCC5 SubName: Full=CCHC-type integrase; [Populus trichocarpa (Western balsam poplar) (Populus balsamifera]	6.576e-47	gnl|BL_ORD_ID|187075 4558.Sb08g005925.1 (Sorghum bicolor)	9.73638e-44	gnl|BL_ORD_ID|301633 sp|P04323|POL3_DROME Retrovirus-related Pol polyprotein from transposon 17.6 OS=Drosophila melanogaster GN=pol PE=4 SV=1	3.20581e-16
snap-gi|445184344|gb|AJJZ011131646.1|-processed-gene-0.0	gi|445184344|gb|AJJZ011131646.1|	maker	gene	35	477	0	-	0	gnl|BL_ORD_ID|738076 A5BI89_VITVI A5BI89 SubName: Full=Putative uncharacterized protein; [Vitis vinifera (Grape).]	5.1305e-22	gnl|BL_ORD_ID|1257861 29760.GSVIVG00003791001 (Vitis vinifera)	4.68859e-22	NA	NA
snap-gi|445184352|gb|AJJZ011131638.1|-processed-gene-0.0	gi|445184352|gb|AJJZ011131638.1|	maker	gene	6	596	0	+	0	gnl|BL_ORD_ID|774208 F6HZ03_VITVI F6HZ03 SubName: Full=Putative uncharacterized protein; [Vitis vinifera (Grape).]	1.67726e-42	gnl|BL_ORD_ID|1271827 29760.GSVIVG00022813001 (Vitis vinifera)	5.86869e-42	gnl|BL_ORD_ID|145584 sp|P92997|GL113_ARATH Germin-like protein subfamily 1 member 13 OS=Arabidopsis thaliana GN=GLP6 PE=2 SV=2	3.15335e-33
snap-gi|445184382|gb|AJJZ011131608.1|-processed-gene-0.0	gi|445184382|gb|AJJZ011131608.1|	maker	gene	25	228	0	+	0	NA	NA	NA	NA	NA	NA
snap-gi|445184382|gb|AJJZ011131608.1|-processed-gene-0.1	gi|445184382|gb|AJJZ011131608.1|	maker	gene	412	621	0	+	0	gnl|BL_ORD_ID|730119 A5AVD6_VITVI A5AVD6 SubName: Full=Putative uncharacterized protein; [Vitis vinifera (Grape).]	3.91134e-17	gnl|BL_ORD_ID|1280358 29760.GSVIVG00032950001 (Vitis vinifera)	7.97795e-09	NA	NA
snap-gi|445184440|gb|AJJZ011131554.1|-processed-gene-0.0	gi|445184440|gb|AJJZ011131554.1|	maker	gene	175	588	0	-	0	gnl|BL_ORD_ID|549691 Q9XGS6_PRUDU Q9XGS6 SubName: Full=Cytosolic class II low molecular weight heat shock protein; [Prunus dulcis (Almond) (Prunus amygdalus).]	3.10405e-63	gnl|BL_ORD_ID|88509 3694.estExt_fgenesh4_pm.C_LG_VI0650 (Populus trichocarpa)	1.1697e-60	gnl|BL_ORD_ID|177941 sp|O82013|HSP21_SOLPE 17.3 kDa class II heat shock protein OS=Solanum peruvianum PE=1 SV=1	4.64076e-55
snap-gi|445184610|gb|AJJZ011131384.1|-processed-gene-0.0	gi|445184610|gb|AJJZ011131384.1|	maker	gene	20	322	0	-	0	gnl|BL_ORD_ID|545190 Q0ZCC5_POPTR Q0ZCC5 SubName: Full=CCHC-type integrase; [Populus trichocarpa (Western balsam poplar) (Populus balsamifera]	3.86273e-39	gnl|BL_ORD_ID|1256441 29760.GSVIVG00002013001 (Vitis vinifera)	2.34982e-22	NA	NA
snap-gi|445184610|gb|AJJZ011131384.1|-processed-gene-0.1	gi|445184610|gb|AJJZ011131384.1|	maker	gene	343	690	0	-	0	gnl|BL_ORD_ID|545190 Q0ZCC5_POPTR Q0ZCC5 SubName: Full=CCHC-type integrase; [Populus trichocarpa (Western balsam poplar) (Populus balsamifera]	1.95155e-52	gnl|BL_ORD_ID|187075 4558.Sb08g005925.1 (Sorghum bicolor)	5.48497e-48	gnl|BL_ORD_ID|301633 sp|P04323|POL3_DROME Retrovirus-related Pol polyprotein from transposon 17.6 OS=Drosophila melanogaster GN=pol PE=4 SV=1	1.64914e-17
snap-gi|445184772|gb|AJJZ011131250.1|-processed-gene-0.0	gi|445184772|gb|AJJZ011131250.1|	maker	gene	234	984	0	+	0	gnl|BL_ORD_ID|567322 B9REY6_RICCO B9REY6 SubName: Full=Phosphoprotein phosphatase, putative; EC=3.1.3.16; [Ricinus communis (Castor bean).]	2.11575e-18	gnl|BL_ORD_ID|99506 3694.eugene3.03110012 (Populus trichocarpa)	1.99975e-14	NA	NA
snap-gi|445184834|gb|AJJZ011131192.1|-processed-gene-0.0	gi|445184834|gb|AJJZ011131192.1|	maker	gene	18	590	0	+	0	gnl|BL_ORD_ID|741319 A5BSK6_VITVI A5BSK6 SubName: Full=Putative uncharacterized protein; [Vitis vinifera (Grape).]	3.52104e-65	gnl|BL_ORD_ID|1484512 39947.LOC_Os07g36710.1 (Oryza sativa)	6.55889e-52	gnl|BL_ORD_ID|302071 sp|P10978|POLX_TOBAC Retrovirus-related Pol polyprotein from transposon TNT 1-94 OS=Nicotiana tabacum PE=2 SV=1	2.17773e-35
snap-gi|445185000|gb|AJJZ011131037.1|-processed-gene-0.0	gi|445185000|gb|AJJZ011131037.1|	maker	gene	24	434	0	-	0	gnl|BL_ORD_ID|545190 Q0ZCC5_POPTR Q0ZCC5 SubName: Full=CCHC-type integrase; [Populus trichocarpa (Western balsam poplar) (Populus balsamifera]	3.51467e-39	gnl|BL_ORD_ID|1256441 29760.GSVIVG00002013001 (Vitis vinifera)	5.75345e-22	NA	NA
snap-gi|445185128|gb|AJJZ011130927.1|-processed-gene-0.0	gi|445185128|gb|AJJZ011130927.1|	maker	gene	237	712	0	+	0	gnl|BL_ORD_ID|545190 Q0ZCC5_POPTR Q0ZCC5 SubName: Full=CCHC-type integrase; [Populus trichocarpa (Western balsam poplar) (Populus balsamifera]	6.63036e-62	gnl|BL_ORD_ID|1256441 29760.GSVIVG00002013001 (Vitis vinifera)	5.01922e-43	gnl|BL_ORD_ID|301635 sp|Q8I7P9|POL5_DROME Retrovirus-related Pol polyprotein from transposon opus OS=Drosophila melanogaster GN=pol PE=4 SV=1	2.98135e-09
snap-gi|445185141|gb|AJJZ011130914.1|-processed-gene-0.0	gi|445185141|gb|AJJZ011130914.1|	maker	gene	105	611	0	+	0	gnl|BL_ORD_ID|196440 E4Z8N8_MALDO E4Z8N8 SubName: Full=Putative RNA-directed DNA polymerase (Reverse transcriptase); [Malus domestica (Apple) (Pyrus malus).]	6.87946e-60	gnl|BL_ORD_ID|1447308 39946.BGIOSIBSE038324 (Oryza indica)	3.26605e-46	gnl|BL_ORD_ID|301381 sp|Q03278|PO21_NASVI Retrovirus-related Pol polyprotein from type-1 retrotransposable element R2 (Fragment) OS=Nasonia vitripennis PE=4 SV=2	8.86619e-08
snap-gi|445185161|gb|AJJZ011130898.1|-processed-gene-0.0	gi|445185161|gb|AJJZ011130898.1|	maker	gene	211	683	0	+	0	gnl|BL_ORD_ID|207707 Q2HUP4_MEDTR Q2HUP4 SubName: Full=Endonuclease/exonuclease/phosphatase; [Medicago truncatula (Barrel medic) (Medicago tribuloides).]	6.60684e-18	gnl|BL_ORD_ID|1447308 39946.BGIOSIBSE038324 (Oryza indica)	1.78052e-42	NA	NA
snap-gi|445185366|gb|AJJZ011130709.1|-processed-gene-0.0	gi|445185366|gb|AJJZ011130709.1|	maker	gene	119	511	0	+	0	gnl|BL_ORD_ID|745016 A5C382_VITVI A5C382 SubName: Full=Putative uncharacterized protein; Flags: Fragment; [Vitis vinifera (Grape).]	3.13802e-75	gnl|BL_ORD_ID|137723 3702.AT2G15870.1-P (Arabidopsis thaliana)	6.99439e-40	gnl|BL_ORD_ID|220398 sp|P92519|M810_ARATH Uncharacterized mitochondrial protein AtMg00810 OS=Arabidopsis thaliana GN=AtMg00810 PE=4 SV=1	8.7011e-26
snap-gi|445185425|gb|AJJZ011130689.1|-processed-gene-0.0	gi|445185425|gb|AJJZ011130689.1|	maker	gene	182	730	0	+	0	gnl|BL_ORD_ID|567322 B9REY6_RICCO B9REY6 SubName: Full=Phosphoprotein phosphatase, putative; EC=3.1.3.16; [Ricinus communis (Castor bean).]	2.9855e-70	gnl|BL_ORD_ID|102510 3694.eugene3.39080001 (Populus trichocarpa)	3.74434e-60	gnl|BL_ORD_ID|103389 sp|Q9T048|DRL27_ARATH Disease resistance protein At4g27190 OS=Arabidopsis thaliana GN=At4g27190 PE=2 SV=1	6.37335e-28
snap-gi|445185564|gb|AJJZ011130600.1|-processed-gene-0.0	gi|445185564|gb|AJJZ011130600.1|	maker	gene	97	490	0	-	0	gnl|BL_ORD_ID|351841 Q2QXP7_ORYSJ Q2QXP7 SubName: Full=Retrotransposon protein, putative, unclassified, expressed; [Oryza sativa subsp. japonica (Rice).]	2.90886e-17	gnl|BL_ORD_ID|1502010 39947.LOC_Os12g05310.1 (Oryza sativa)	1.6578e-16	NA	NA
snap-gi|445185587|gb|AJJZ011130577.1|-processed-gene-0.0	gi|445185587|gb|AJJZ011130577.1|	maker	gene	1567	4464	0	+	0	gnl|BL_ORD_ID|575650 B9S3U3_RICCO B9S3U3 SubName: Full=Peroxisome assembly factor-2, putative; EC=3.6.4.3; [Ricinus communis (Castor bean).]	0	gnl|BL_ORD_ID|1272404 29760.GSVIVG00023563001 (Vitis vinifera)	0	gnl|BL_ORD_ID|292228 sp|Q8RY16|PEX6_ARATH Peroxisome biogenesis protein 6 OS=Arabidopsis thaliana GN=PEX6 PE=1 SV=1	0
snap-gi|445185587|gb|AJJZ011130577.1|-processed-gene-0.1	gi|445185587|gb|AJJZ011130577.1|	maker	gene	4765	8391	0	+	0	gnl|BL_ORD_ID|526570 B9I9U9_POPTR B9I9U9 SubName: Full=Predicted protein; Flags: Fragment; [Populus trichocarpa (Western balsam poplar) (Populus balsamifera]	0	gnl|BL_ORD_ID|126748 3694.gw1.XIV.2655.1 (Populus trichocarpa)	0	gnl|BL_ORD_ID|292228 sp|Q8RY16|PEX6_ARATH Peroxisome biogenesis protein 6 OS=Arabidopsis thaliana GN=PEX6 PE=1 SV=1	0
snap-gi|445185589|gb|AJJZ011130575.1|-processed-gene-0.0	gi|445185589|gb|AJJZ011130575.1|	maker	gene	553	1770	0	+	0	gnl|BL_ORD_ID|575652 B9S3U5_RICCO B9S3U5 SubName: Full=Putative uncharacterized protein; [Ricinus communis (Castor bean).]	0	gnl|BL_ORD_ID|126749 3694.gw1.XIV.2659.1 (Populus trichocarpa)	0	NA	NA
snap-gi|445185667|gb|AJJZ011130518.1|-processed-gene-0.0	gi|445185667|gb|AJJZ011130518.1|	maker	gene	238	766	0	-	0	gnl|BL_ORD_ID|572881 B9RVW4_RICCO B9RVW4 SubName: Full=Transmembrane receptor, putative; [Ricinus communis (Castor bean).]	6.83855e-30	gnl|BL_ORD_ID|98287 3694.eugene3.01250006 (Populus trichocarpa)	1.84044e-08	NA	NA
snap-gi|445185669|gb|AJJZ011130516.1|-processed-gene-0.0	gi|445185669|gb|AJJZ011130516.1|	maker	gene	238	543	0	+	0	gnl|BL_ORD_ID|206731 Q1S5K2_MEDTR Q1S5K2 SubName: Full=Probable integrase-common tobacco-related; [Medicago truncatula (Barrel medic) (Medicago tribuloides).]	2.07441e-51	gnl|BL_ORD_ID|1463516 39947.LOC_Os03g36220.1 (Oryza sativa)	2.74815e-24	NA	NA
snap-gi|445185702|gb|AJJZ011130483.1|-processed-gene-0.0	gi|445185702|gb|AJJZ011130483.1|	maker	gene	20	718	0	+	0	gnl|BL_ORD_ID|741319 A5BSK6_VITVI A5BSK6 SubName: Full=Putative uncharacterized protein; [Vitis vinifera (Grape).]	3.51531e-34	gnl|BL_ORD_ID|1263053 29760.GSVIVG00011925001 (Vitis vinifera)	2.91309e-16	NA	NA
snap-gi|445185787|gb|AJJZ011130407.1|-processed-gene-0.0	gi|445185787|gb|AJJZ011130407.1|	maker	gene	62	514	0	+	0	gnl|BL_ORD_ID|743465 A5BYR2_VITVI A5BYR2 SubName: Full=Putative uncharacterized protein; [Vitis vinifera (Grape).]	1.40354e-63	gnl|BL_ORD_ID|1475096 39947.LOC_Os05g39130.1 (Oryza sativa)	5.37445e-53	gnl|BL_ORD_ID|302071 sp|P10978|POLX_TOBAC Retrovirus-related Pol polyprotein from transposon TNT 1-94 OS=Nicotiana tabacum PE=2 SV=1	1.7141e-34
snap-gi|445185790|gb|AJJZ011130404.1|-processed-gene-0.0	gi|445185790|gb|AJJZ011130404.1|	maker	gene	329	712	0	+	0	NA	NA	NA	NA	NA	NA
snap-gi|445185807|gb|AJJZ011130387.1|-processed-gene-0.0	gi|445185807|gb|AJJZ011130387.1|	maker	gene	38	393	0	-	0	gnl|BL_ORD_ID|777739 Q850I3_VITVI Q850I3 SubName: Full=Gag-pol polyprotein; Flags: Fragment; [Vitis vinifera (Grape).]	4.12182e-44	gnl|BL_ORD_ID|137500 3702.AT2G13940.1-P (Arabidopsis thaliana)	5.59851e-27	gnl|BL_ORD_ID|71247 sp|P04146|COPIA_DROME Copia protein OS=Drosophila melanogaster GN=GIP PE=1 SV=3	1.73855e-16
snap-gi|445185892|gb|AJJZ011130313.1|-processed-gene-0.0	gi|445185892|gb|AJJZ011130313.1|	maker	gene	37	1091	0	-	0	gnl|BL_ORD_ID|342949 Q0JDN8_ORYSJ Q0JDN8 SubName: Full=Os04g0389000 protein; Flags: Fragment; [Oryza sativa subsp. japonica (Rice).]	1.16491e-137	gnl|BL_ORD_ID|1452038 39947.LOC_Os01g45290.1 (Oryza sativa)	1.61274e-131	gnl|BL_ORD_ID|457203 sp|P0CT40|TF29_SCHPO Transposon Tf2-9 polyprotein OS=Schizosaccharomyces pombe (strain 972 / ATCC 24843) GN=Tf2-9 PE=3 SV=1	7.64558e-52
snap-gi|445186100|gb|AJJZ011130168.1|-processed-gene-0.0	gi|445186100|gb|AJJZ011130168.1|	maker	gene	91	456	0	+	0	gnl|BL_ORD_ID|196440 E4Z8N8_MALDO E4Z8N8 SubName: Full=Putative RNA-directed DNA polymerase (Reverse transcriptase); [Malus domestica (Apple) (Pyrus malus).]	2.94766e-39	gnl|BL_ORD_ID|1447308 39946.BGIOSIBSE038324 (Oryza indica)	8.35777e-37	NA	NA
snap-gi|445186175|gb|AJJZ011130106.1|-processed-gene-0.0	gi|445186175|gb|AJJZ011130106.1|	maker	gene	139	791	0	+	0	gnl|BL_ORD_ID|538883 B9NDR4_POPTR B9NDR4 SubName: Full=Predicted protein; [Populus trichocarpa (Western balsam poplar) (Populus balsamifera]	4.05237e-46	gnl|BL_ORD_ID|94711 3694.eugene3.00130356 (Populus trichocarpa)	9.89502e-50	gnl|BL_ORD_ID|507973 sp|Q9LP24|Y1571_ARATH Probable leucine-rich repeat receptor-like protein kinase At1g35710 OS=Arabidopsis thaliana GN=At1g35710 PE=2 SV=1	1.36173e-20
snap-gi|445186310|gb|AJJZ011130062.1|-processed-gene-0.0	gi|445186310|gb|AJJZ011130062.1|	maker	gene	14	373	0	-	0	gnl|BL_ORD_ID|742267 A5BVA9_VITVI A5BVA9 SubName: Full=Putative uncharacterized protein; [Vitis vinifera (Grape).]	8.43399e-48	gnl|BL_ORD_ID|1496046 39947.LOC_Os10g29650.1 (Oryza sativa)	3.71235e-44	gnl|BL_ORD_ID|302071 sp|P10978|POLX_TOBAC Retrovirus-related Pol polyprotein from transposon TNT 1-94 OS=Nicotiana tabacum PE=2 SV=1	5.56866e-32
snap-gi|445186314|gb|AJJZ011130058.1|-processed-gene-0.0	gi|445186314|gb|AJJZ011130058.1|	maker	gene	581	778	0	+	0	NA	NA	NA	NA	NA	NA
snap-gi|445186374|gb|AJJZ011129998.1|-processed-gene-0.0	gi|445186374|gb|AJJZ011129998.1|	maker	gene	45	470	0	+	0	gnl|BL_ORD_ID|647271 Q6L3Q0_SOLDE Q6L3Q0 SubName: Full=Polyprotein, putative; [Solanum demissum (Wild potato).]	1.72822e-21	gnl|BL_ORD_ID|131482 3702.AT1G30340.1-P (Arabidopsis thaliana)	5.06809e-13	NA	NA
snap-gi|445186521|gb|AJJZ011129928.1|-processed-gene-0.0	gi|445186521|gb|AJJZ011129928.1|	maker	gene	59	562	0	+	0	gnl|BL_ORD_ID|737065 A5BFB8_VITVI A5BFB8 SubName: Full=Putative uncharacterized protein; [Vitis vinifera (Grape).]	1.69754e-57	gnl|BL_ORD_ID|1278790 29760.GSVIVG00031053001 (Vitis vinifera)	6.44461e-60	NA	NA
snap-gi|445186694|gb|AJJZ011129809.1|-processed-gene-0.0	gi|445186694|gb|AJJZ011129809.1|	maker	gene	9	660	0	-	0	gnl|BL_ORD_ID|571662 B9RSE1_RICCO B9RSE1 SubName: Full=Putative uncharacterized protein; [Ricinus communis (Castor bean).]	4.00333e-18	gnl|BL_ORD_ID|111300 3694.fgenesh4_pg.C_scaffold_86000113 (Populus trichocarpa)	1.69577e-15	NA	NA
snap-gi|445186882|gb|AJJZ011129668.1|-processed-gene-0.0	gi|445186882|gb|AJJZ011129668.1|	maker	gene	69	718	0	-	0	gnl|BL_ORD_ID|207707 Q2HUP4_MEDTR Q2HUP4 SubName: Full=Endonuclease/exonuclease/phosphatase; [Medicago truncatula (Barrel medic) (Medicago tribuloides).]	1.97888e-11	gnl|BL_ORD_ID|1447308 39946.BGIOSIBSE038324 (Oryza indica)	1.87601e-19	NA	NA
snap-gi|445187014|gb|AJJZ011129613.1|-processed-gene-0.0	gi|445187014|gb|AJJZ011129613.1|	maker	gene	48	421	0	-	0	gnl|BL_ORD_ID|743860 A5BZW2_VITVI A5BZW2 SubName: Full=Putative uncharacterized protein; [Vitis vinifera (Grape).]	1.74789e-11	gnl|BL_ORD_ID|1486758 39947.LOC_Os08g10920.1 (Oryza sativa)	1.15521e-10	NA	NA
snap-gi|445187049|gb|AJJZ011129578.1|-processed-gene-0.0	gi|445187049|gb|AJJZ011129578.1|	maker	gene	110	418	0	-	0	gnl|BL_ORD_ID|735067 A5B9K6_VITVI A5B9K6 SubName: Full=Putative uncharacterized protein; [Vitis vinifera (Grape).]	1.20998e-28	gnl|BL_ORD_ID|101025 3694.eugene3.15770003 (Populus trichocarpa)	5.61294e-27	NA	NA
snap-gi|445189684|gb|AJJZ011129408.1|-processed-gene-0.0	gi|445189684|gb|AJJZ011129408.1|	maker	gene	215	913	0	+	0	gnl|BL_ORD_ID|350188 Q2QSH9_ORYSJ Q2QSH9 SubName: Full=Retrotransposon protein, putative, unclassified, expressed; [Oryza sativa subsp. japonica (Rice).]	7.99927e-27	gnl|BL_ORD_ID|1503728 39947.LOC_Os12g24050.1 (Oryza sativa)	2.79893e-26	NA	NA
snap-gi|445189734|gb|AJJZ011129358.1|-processed-gene-0.0	gi|445189734|gb|AJJZ011129358.1|	maker	gene	48	654	0	+	0	gnl|BL_ORD_ID|75890 O80389_CUCSA O80389 SubName: Full=Cystein proteinase inhibitor; [Cucumis sativus (Cucumber).]	5.35003e-11	NA	NA	gnl|BL_ORD_ID|85339 sp|P37842|CYTM_SOLTU Multicystatin OS=Solanum tuberosum PE=1 SV=1	1.5561e-09
snap-gi|445189837|gb|AJJZ011129271.1|-processed-gene-0.0	gi|445189837|gb|AJJZ011129271.1|	maker	gene	29	809	0	+	0	gnl|BL_ORD_ID|518795 B9HLE9_POPTR B9HLE9 SubName: Full=Predicted protein; [Populus trichocarpa (Western balsam poplar) (Populus balsamifera]	3.45292e-31	gnl|BL_ORD_ID|106339 3694.fgenesh4_pg.C_LG_VIII001643 (Populus trichocarpa)	1.20817e-30	NA	NA
snap-gi|445190020|gb|AJJZ011129100.1|-processed-gene-0.0	gi|445190020|gb|AJJZ011129100.1|	maker	gene	18	489	0	-	0	gnl|BL_ORD_ID|647392 Q6L4A6_SOLDE Q6L4A6 SubName: Full=Putative reverse transcriptase, identical; [Solanum demissum (Wild potato).]	8.00808e-48	gnl|BL_ORD_ID|1447308 39946.BGIOSIBSE038324 (Oryza indica)	4.07718e-42	NA	NA
snap-gi|445190289|gb|AJJZ011128919.1|-processed-gene-0.0	gi|445190289|gb|AJJZ011128919.1|	maker	gene	62	529	0	+	0	gnl|BL_ORD_ID|518795 B9HLE9_POPTR B9HLE9 SubName: Full=Predicted protein; [Populus trichocarpa (Western balsam poplar) (Populus balsamifera]	2.42978e-40	gnl|BL_ORD_ID|106339 3694.fgenesh4_pg.C_LG_VIII001643 (Populus trichocarpa)	8.50177e-40	NA	NA
snap-gi|445190412|gb|AJJZ011128851.1|-processed-gene-0.0	gi|445190412|gb|AJJZ011128851.1|	maker	gene	240	461	0	-	0	NA	NA	NA	NA	NA	NA
snap-gi|445190474|gb|AJJZ011128789.1|-processed-gene-0.0	gi|445190474|gb|AJJZ011128789.1|	maker	gene	128	445	0	-	0	NA	NA	NA	NA	NA	NA
snap-gi|445190735|gb|AJJZ011128566.1|-processed-gene-0.0	gi|445190735|gb|AJJZ011128566.1|	maker	gene	33	926	0	+	0	gnl|BL_ORD_ID|198197 UFOG1_MANES Q40284 RecName: Full=Anthocyanidin 3-O-glucosyltransferase 1; EC=2.4.1.115; AltName: Full=Flavonol 3-O-glucosyltransferase 1; AltName: Full=UDP-glucose flavonoid 3-O-glucosyltransferase 1; [Manihot esculenta (Cassava) (Jatropha manihot).]	1.49608e-160	gnl|BL_ORD_ID|116539 3694.grail3.1094000101 (Populus trichocarpa)	2.64811e-135	gnl|BL_ORD_ID|482762 sp|Q40284|UFOG1_MANES Anthocyanidin 3-O-glucosyltransferase 1 OS=Manihot esculenta GN=GT1 PE=2 SV=1	1.01987e-160
snap-gi|445190879|gb|AJJZ011128458.1|-processed-gene-0.0	gi|445190879|gb|AJJZ011128458.1|	maker	gene	342	539	0	-	0	NA	NA	NA	NA	NA	NA
snap-gi|445190985|gb|AJJZ011128352.1|-processed-gene-0.0	gi|445190985|gb|AJJZ011128352.1|	maker	gene	431	640	0	-	0	NA	NA	NA	NA	NA	NA
snap-gi|445191228|gb|AJJZ011128168.1|-processed-gene-0.0	gi|445191228|gb|AJJZ011128168.1|	maker	gene	45	503	0	-	0	gnl|BL_ORD_ID|647271 Q6L3Q0_SOLDE Q6L3Q0 SubName: Full=Polyprotein, putative; [Solanum demissum (Wild potato).]	1.94717e-24	gnl|BL_ORD_ID|1259090 29760.GSVIVG00006015001 (Vitis vinifera)	5.30474e-15	NA	NA
snap-gi|445191324|gb|AJJZ011128131.1|-processed-gene-0.0	gi|445191324|gb|AJJZ011128131.1|	maker	gene	14	614	0	+	0	gnl|BL_ORD_ID|196440 E4Z8N8_MALDO E4Z8N8 SubName: Full=Putative RNA-directed DNA polymerase (Reverse transcriptase); [Malus domestica (Apple) (Pyrus malus).]	1.08609e-21	gnl|BL_ORD_ID|1447308 39946.BGIOSIBSE038324 (Oryza indica)	2.40128e-32	NA	NA
snap-gi|445191395|gb|AJJZ011128066.1|-processed-gene-0.0	gi|445191395|gb|AJJZ011128066.1|	maker	gene	151	860	0	-	0	gnl|BL_ORD_ID|523444 B9I0G8_POPTR B9I0G8 SubName: Full=Predicted protein; [Populus trichocarpa (Western balsam poplar) (Populus balsamifera]	2.19338e-74	gnl|BL_ORD_ID|125917 3694.gw1.XI.617.1 (Populus trichocarpa)	1.77779e-73	gnl|BL_ORD_ID|110778 sp|C0LGT6|EFR_ARATH LRR receptor-like serine/threonine-protein kinase EFR OS=Arabidopsis thaliana GN=EFR PE=1 SV=1	5.90506e-58
snap-gi|445191415|gb|AJJZ011128046.1|-processed-gene-0.0	gi|445191415|gb|AJJZ011128046.1|	maker	gene	154	815	0	+	0	gnl|BL_ORD_ID|572675 B9RVA8_RICCO B9RVA8 SubName: Full=Receptor-kinase, putative; EC=1.3.1.74; EC=2.7.10.2; [Ricinus communis (Castor bean).]	2.82474e-34	gnl|BL_ORD_ID|1262057 29760.GSVIVG00010535001 (Vitis vinifera)	6.69654e-26	gnl|BL_ORD_ID|375701 sp|Q9C9H7|RLP12_ARATH Receptor-like protein 12 OS=Arabidopsis thaliana GN=RLP12 PE=2 SV=2	7.67952e-13
snap-gi|445191570|gb|AJJZ011127900.1|-processed-gene-0.0	gi|445191570|gb|AJJZ011127900.1|	maker	gene	254	1435	0	+	0	gnl|BL_ORD_ID|575417 B9S360_RICCO B9S360 SubName: Full=Putative uncharacterized protein; [Ricinus communis (Castor bean).]	2.72172e-108	gnl|BL_ORD_ID|85209 3694.estExt_fgenesh4_kg.C_LG_IX0040 (Populus trichocarpa)	7.82671e-106	NA	NA
snap-gi|445191571|gb|AJJZ011127899.1|-processed-gene-0.0	gi|445191571|gb|AJJZ011127899.1|	maker	gene	1674	4835	0	-	0	gnl|BL_ORD_ID|575414 B9S357_RICCO B9S357 SubName: Full=Phosphatidylinositol n-acetylglucosaminyltransferase subunit p, putative; EC=2.4.1.198; [Ricinus communis (Castor bean).]	2.28539e-86	gnl|BL_ORD_ID|1279582 29760.GSVIVG00032065001 (Vitis vinifera)	1.34984e-79	gnl|BL_ORD_ID|296436 sp|O64792|PIGP_ARATH Phosphatidylinositol N-acetylglucosaminyltransferase subunit P OS=Arabidopsis thaliana GN=At1g61280 PE=2 SV=1	8.96001e-50
snap-gi|445191577|gb|AJJZ011127893.1|-processed-gene-0.1	gi|445191577|gb|AJJZ011127893.1|	maker	gene	2634	9555	0	-	0	gnl|BL_ORD_ID|580575 B9SHY4_RICCO B9SHY4 SubName: Full=Cell division protein ftsH, putative; EC=3.6.4.3; [Ricinus communis (Castor bean).]	0	gnl|BL_ORD_ID|123024 3694.gw1.IX.3866.1 (Populus trichocarpa)	0	gnl|BL_ORD_ID|135403 sp|Q9FIM2|FTSH9_ARATH ATP-dependent zinc metalloprotease FTSH 9, chloroplastic OS=Arabidopsis thaliana GN=FTSH9 PE=2 SV=1	0
snap-gi|445191579|gb|AJJZ011127891.1|-processed-gene-0.2	gi|445191579|gb|AJJZ011127891.1|	maker	gene	405	3026	0	-	0	gnl|BL_ORD_ID|580578 B9SHY7_RICCO B9SHY7 SubName: Full=Josephin-2, putative; [Ricinus communis (Castor bean).]	8.62458e-88	gnl|BL_ORD_ID|1272921 29760.GSVIVG00024149001 (Vitis vinifera)	1.13763e-76	gnl|BL_ORD_ID|194587 sp|O82391|JOSL_ARATH Josephin-like protein OS=Arabidopsis thaliana GN=At2g29640 PE=2 SV=1	9.54857e-69
snap-gi|445191580|gb|AJJZ011127890.1|-processed-gene-0.1	gi|445191580|gb|AJJZ011127890.1|	maker	gene	2444	3519	0	+	0	gnl|BL_ORD_ID|580579 B9SHY8_RICCO B9SHY8 SubName: Full=Putative uncharacterized protein; [Ricinus communis (Castor bean).]	2.88116e-38	gnl|BL_ORD_ID|112920 3694.grail3.0001108201 (Populus trichocarpa)	1.38831e-37	NA	NA
snap-gi|445191583|gb|AJJZ011127887.1|-processed-gene-0.0	gi|445191583|gb|AJJZ011127887.1|	maker	gene	2473	6952	0	+	0	gnl|BL_ORD_ID|580581 B9SHZ0_RICCO B9SHZ0 SubName: Full=Sodium-dependent phosphate transport protein, putative; [Ricinus communis (Castor bean).]	0	gnl|BL_ORD_ID|1272918 29760.GSVIVG00024146001 (Vitis vinifera)	0	gnl|BL_ORD_ID|16331 sp|O82390|ANTR1_ARATH Sodium-dependent phosphate transport protein 1, chloroplastic OS=Arabidopsis thaliana GN=ANTR1 PE=1 SV=1	0
snap-gi|445191583|gb|AJJZ011127887.1|-processed-gene-0.2	gi|445191583|gb|AJJZ011127887.1|	maker	gene	8855	10390	0	-	0	gnl|BL_ORD_ID|580580 B9SHY9_RICCO B9SHY9 SubName: Full=Cytochrome P450, putative; EC=1.14.14.1; [Ricinus communis (Castor bean).]	0	gnl|BL_ORD_ID|93160 3694.eugene3.00091211 (Populus trichocarpa)	0	gnl|BL_ORD_ID|47105 sp|P48422|C86A1_ARATH Cytochrome P450 86A1 OS=Arabidopsis thaliana GN=CYP86A1 PE=1 SV=2	0
snap-gi|445191673|gb|AJJZ011127816.1|-processed-gene-0.0	gi|445191673|gb|AJJZ011127816.1|	maker	gene	162	554	0	-	0	gnl|BL_ORD_ID|545190 Q0ZCC5_POPTR Q0ZCC5 SubName: Full=CCHC-type integrase; [Populus trichocarpa (Western balsam poplar) (Populus balsamifera]	3.23678e-67	gnl|BL_ORD_ID|187075 4558.Sb08g005925.1 (Sorghum bicolor)	1.28858e-61	gnl|BL_ORD_ID|301633 sp|P04323|POL3_DROME Retrovirus-related Pol polyprotein from transposon 17.6 OS=Drosophila melanogaster GN=pol PE=4 SV=1	7.91112e-24
snap-gi|445191736|gb|AJJZ011127774.1|-processed-gene-0.0	gi|445191736|gb|AJJZ011127774.1|	maker	gene	35	432	0	-	0	NA	NA	NA	NA	NA	NA
snap-gi|445191812|gb|AJJZ011127699.1|-processed-gene-0.0	gi|445191812|gb|AJJZ011127699.1|	maker	gene	125	535	0	-	0	gnl|BL_ORD_ID|394367 Q84SS8_ORYSJ Q84SS8 SubName: Full=Putative polyprotein; SubName: Full=Retrotransposon protein, putative, Ty1-copia subclass; [Oryza sativa subsp. japonica (Rice).]	4.1337e-20	gnl|BL_ORD_ID|148003 3702.AT4G03810.1-P (Arabidopsis thaliana)	1.16929e-21	NA	NA
snap-gi|445191970|gb|AJJZ011127567.1|-processed-gene-0.0	gi|445191970|gb|AJJZ011127567.1|	maker	gene	101	337	0	-	0	gnl|BL_ORD_ID|777729 Q850H3_VITVI Q850H3 SubName: Full=Gag-pol polyprotein; Flags: Fragment; [Vitis vinifera (Grape).]	4.04432e-32	gnl|BL_ORD_ID|1271896 29760.GSVIVG00022895001 (Vitis vinifera)	1.90569e-31	NA	NA
snap-gi|445191983|gb|AJJZ011127554.1|-processed-gene-0.0	gi|445191983|gb|AJJZ011127554.1|	maker	gene	49	909	0	+	0	gnl|BL_ORD_ID|575774 B9S468_RICCO B9S468 SubName: Full=Leucine-rich repeat-containing protein 2, lrrc2, putative; EC=3.1.3.16; [Ricinus communis (Castor bean).]	1.51363e-90	gnl|BL_ORD_ID|99399 3694.eugene3.02670001 (Populus trichocarpa)	6.86786e-82	gnl|BL_ORD_ID|338519 sp|Q7XA40|RGA3_SOLBU Putative disease resistance protein RGA3 OS=Solanum bulbocastanum GN=RGA3 PE=2 SV=2	1.63961e-54
snap-gi|445192110|gb|AJJZ011127443.1|-processed-gene-0.0	gi|445192110|gb|AJJZ011127443.1|	maker	gene	259	885	0	+	0	gnl|BL_ORD_ID|207707 Q2HUP4_MEDTR Q2HUP4 SubName: Full=Endonuclease/exonuclease/phosphatase; [Medicago truncatula (Barrel medic) (Medicago tribuloides).]	5.4727e-44	gnl|BL_ORD_ID|1447308 39946.BGIOSIBSE038324 (Oryza indica)	3.43041e-47	gnl|BL_ORD_ID|57306 sp|O02751|CFDP2_BOVIN Craniofacial development protein 2 OS=Bos taurus GN=CFDP2 PE=1 SV=2	6.52467e-09
snap-gi|445192143|gb|AJJZ011127413.1|-processed-gene-0.0	gi|445192143|gb|AJJZ011127413.1|	maker	gene	82	763	0	+	0	NA	NA	NA	NA	NA	NA
snap-gi|445192147|gb|AJJZ011127409.1|-processed-gene-0.0	gi|445192147|gb|AJJZ011127409.1|	maker	gene	1	536	0	-	0	gnl|BL_ORD_ID|207893 Q2HVM1_MEDTR Q2HVM1 SubName: Full=RNA-directed DNA polymerase (Reverse transcriptase); [Medicago truncatula (Barrel medic) (Medicago tribuloides).]	4.71359e-17	gnl|BL_ORD_ID|1447308 39946.BGIOSIBSE038324 (Oryza indica)	9.71643e-19	NA	NA
snap-gi|445192160|gb|AJJZ011127396.1|-processed-gene-0.0	gi|445192160|gb|AJJZ011127396.1|	maker	gene	7	707	0	-	0	gnl|BL_ORD_ID|576754 B9S701_RICCO B9S701 SubName: Full=Putative uncharacterized protein; [Ricinus communis (Castor bean).]	3.4545e-58	gnl|BL_ORD_ID|1271055 29760.GSVIVG00021878001 (Vitis vinifera)	1.12205e-56	gnl|BL_ORD_ID|464471 sp|Q40392|TMVRN_NICGU TMV resistance protein N OS=Nicotiana glutinosa GN=N PE=1 SV=1	5.2496e-42
snap-gi|445192684|gb|AJJZ011126981.1|-processed-gene-0.0	gi|445192684|gb|AJJZ011126981.1|	maker	gene	7	289	0	-	0	NA	NA	NA	NA	NA	NA
snap-gi|445192755|gb|AJJZ011126929.1|-processed-gene-0.0	gi|445192755|gb|AJJZ011126929.1|	maker	gene	200	704	0	-	0	gnl|BL_ORD_ID|533155 B9MWK5_POPTR B9MWK5 SubName: Full=Predicted protein; [Populus trichocarpa (Western balsam poplar) (Populus balsamifera]	3.81625e-31	gnl|BL_ORD_ID|119377 3694.gw1.41.697.1 (Populus trichocarpa)	1.45782e-30	NA	NA
snap-gi|445192768|gb|AJJZ011126916.1|-processed-gene-0.0	gi|445192768|gb|AJJZ011126916.1|	maker	gene	78	680	0	+	0	gnl|BL_ORD_ID|207707 Q2HUP4_MEDTR Q2HUP4 SubName: Full=Endonuclease/exonuclease/phosphatase; [Medicago truncatula (Barrel medic) (Medicago tribuloides).]	1.02286e-31	gnl|BL_ORD_ID|1447308 39946.BGIOSIBSE038324 (Oryza indica)	1.52779e-32	NA	NA
snap-gi|445192885|gb|AJJZ011126810.1|-processed-gene-0.0	gi|445192885|gb|AJJZ011126810.1|	maker	gene	6	800	0	+	0	gnl|BL_ORD_ID|543540 B9PBF2_POPTR B9PBF2 SubName: Full=Predicted protein; [Populus trichocarpa (Western balsam poplar) (Populus balsamifera]	3.12008e-20	gnl|BL_ORD_ID|100733 3694.eugene3.136680001 (Populus trichocarpa)	1.09171e-19	NA	NA
snap-gi|445192973|gb|AJJZ011126728.1|-processed-gene-0.0	gi|445192973|gb|AJJZ011126728.1|	maker	gene	18	371	0	-	0	gnl|BL_ORD_ID|738076 A5BI89_VITVI A5BI89 SubName: Full=Putative uncharacterized protein; [Vitis vinifera (Grape).]	8.43135e-50	gnl|BL_ORD_ID|1274271 29760.GSVIVG00025729001 (Vitis vinifera)	8.87417e-37	gnl|BL_ORD_ID|302071 sp|P10978|POLX_TOBAC Retrovirus-related Pol polyprotein from transposon TNT 1-94 OS=Nicotiana tabacum PE=2 SV=1	7.79395e-09
snap-gi|445193007|gb|AJJZ011126720.1|-processed-gene-0.0	gi|445193007|gb|AJJZ011126720.1|	maker	gene	426	768	0	+	0	gnl|BL_ORD_ID|741503 A5BT42_VITVI A5BT42 SubName: Full=Putative uncharacterized protein; [Vitis vinifera (Grape).]	3.02055e-29	gnl|BL_ORD_ID|1217342 15368.BRADI2G36140.1 (Brachypodium distachyon)	1.90479e-27	NA	NA
snap-gi|445193101|gb|AJJZ011126631.1|-processed-gene-0.0	gi|445193101|gb|AJJZ011126631.1|	maker	gene	42	644	0	+	0	gnl|BL_ORD_ID|518795 B9HLE9_POPTR B9HLE9 SubName: Full=Predicted protein; [Populus trichocarpa (Western balsam poplar) (Populus balsamifera]	7.19956e-48	gnl|BL_ORD_ID|106339 3694.fgenesh4_pg.C_LG_VIII001643 (Populus trichocarpa)	2.51911e-47	NA	NA
snap-gi|445193145|gb|AJJZ011126587.1|-processed-gene-0.0	gi|445193145|gb|AJJZ011126587.1|	maker	gene	4	426	0	-	0	gnl|BL_ORD_ID|689311 C6JS09_SORBI C6JS09 SubName: Full=Putative uncharacterized protein Sb0016s002650; [Sorghum bicolor (Sorghum) (Sorghum vulgare).]	8.89491e-41	gnl|BL_ORD_ID|159896 4558.Sb0016s002650.1 (Sorghum bicolor)	3.11231e-40	NA	NA
snap-gi|445193222|gb|AJJZ011126532.1|-processed-gene-0.0	gi|445193222|gb|AJJZ011126532.1|	maker	gene	267	821	0	-	0	gnl|BL_ORD_ID|513059 B9H476_POPTR B9H476 SubName: Full=Predicted protein; [Populus trichocarpa (Western balsam poplar) (Populus balsamifera]	5.98134e-33	gnl|BL_ORD_ID|105170 3694.fgenesh4_pg.C_LG_V000020 (Populus trichocarpa)	2.09286e-32	NA	NA
snap-gi|445193222|gb|AJJZ011126532.1|-processed-gene-0.1	gi|445193222|gb|AJJZ011126532.1|	maker	gene	836	1090	0	-	0	NA	NA	NA	NA	NA	NA
snap-gi|445193531|gb|AJJZ011126287.1|-processed-gene-0.0	gi|445193531|gb|AJJZ011126287.1|	maker	gene	235	654	0	+	0	NA	NA	NA	NA	NA	NA
snap-gi|445193548|gb|AJJZ011126270.1|-processed-gene-0.0	gi|445193548|gb|AJJZ011126270.1|	maker	gene	14	537	0	-	0	gnl|BL_ORD_ID|741319 A5BSK6_VITVI A5BSK6 SubName: Full=Putative uncharacterized protein; [Vitis vinifera (Grape).]	2.27784e-43	gnl|BL_ORD_ID|1470483 39947.LOC_Os04g48150.1 (Oryza sativa)	2.20674e-31	gnl|BL_ORD_ID|302071 sp|P10978|POLX_TOBAC Retrovirus-related Pol polyprotein from transposon TNT 1-94 OS=Nicotiana tabacum PE=2 SV=1	5.98611e-19
snap-gi|445193695|gb|AJJZ011126173.1|-processed-gene-0.0	gi|445193695|gb|AJJZ011126173.1|	maker	gene	495	758	0	+	0	NA	NA	NA	NA	NA	NA
snap-gi|445193731|gb|AJJZ011126137.1|-processed-gene-0.0	gi|445193731|gb|AJJZ011126137.1|	maker	gene	58	541	0	-	0	gnl|BL_ORD_ID|207893 Q2HVM1_MEDTR Q2HVM1 SubName: Full=RNA-directed DNA polymerase (Reverse transcriptase); [Medicago truncatula (Barrel medic) (Medicago tribuloides).]	1.07961e-26	gnl|BL_ORD_ID|1447308 39946.BGIOSIBSE038324 (Oryza indica)	5.48073e-20	NA	NA
snap-gi|445193835|gb|AJJZ011126044.1|-processed-gene-0.0	gi|445193835|gb|AJJZ011126044.1|	maker	gene	202	898	0	-	0	NA	NA	NA	NA	NA	NA
snap-gi|445193844|gb|AJJZ011126035.1|-processed-gene-0.0	gi|445193844|gb|AJJZ011126035.1|	maker	gene	47	532	0	+	0	gnl|BL_ORD_ID|741319 A5BSK6_VITVI A5BSK6 SubName: Full=Putative uncharacterized protein; [Vitis vinifera (Grape).]	5.49511e-54	gnl|BL_ORD_ID|1257047 29760.GSVIVG00002780001 (Vitis vinifera)	6.5462e-53	NA	NA
snap-gi|445194012|gb|AJJZ011125881.1|-processed-gene-0.0	gi|445194012|gb|AJJZ011125881.1|	maker	gene	17	364	0	-	0	gnl|BL_ORD_ID|584580 B9SUF5_RICCO B9SUF5 SubName: Full=Leucine-rich repeat containing protein, putative; EC=3.1.3.16; [Ricinus communis (Castor bean).]	4.56006e-36	gnl|BL_ORD_ID|101887 3694.eugene3.26520001 (Populus trichocarpa)	1.16576e-36	gnl|BL_ORD_ID|338516 sp|Q7XBQ9|RGA2_SOLBU Disease resistance protein RGA2 OS=Solanum bulbocastanum GN=RGA2 PE=1 SV=1	5.50699e-11
snap-gi|445194527|gb|AJJZ011125604.1|-processed-gene-0.0	gi|445194527|gb|AJJZ011125604.1|	maker	gene	88	856	0	-	0	gnl|BL_ORD_ID|538511 B9NCL4_POPTR B9NCL4 SubName: Full=Cc-nbs-lrr resistance protein; [Populus trichocarpa (Western balsam poplar) (Populus balsamifera]	3.51229e-56	gnl|BL_ORD_ID|110295 3694.fgenesh4_pg.C_scaffold_329000001 (Populus trichocarpa)	1.22894e-55	NA	NA
snap-gi|445194597|gb|AJJZ011125534.1|-processed-gene-0.0	gi|445194597|gb|AJJZ011125534.1|	maker	gene	130	433	0	+	0	NA	NA	gnl|BL_ORD_ID|1447308 39946.BGIOSIBSE038324 (Oryza indica)	1.27567e-27	NA	NA
snap-gi|445194606|gb|AJJZ011125525.1|-processed-gene-0.0	gi|445194606|gb|AJJZ011125525.1|	maker	gene	128	489	0	+	0	gnl|BL_ORD_ID|723227 B0FBS2_9ROSI B0FBS2 SubName: Full=Putative uncharacterized protein; [Vitis hybrid cultivar.]	4.29771e-26	gnl|BL_ORD_ID|1257861 29760.GSVIVG00003791001 (Vitis vinifera)	2.74716e-26	NA	NA
snap-gi|445194763|gb|AJJZ011125381.1|-processed-gene-0.0	gi|445194763|gb|AJJZ011125381.1|	maker	gene	380	568	0	+	0	NA	NA	NA	NA	NA	NA
snap-gi|445194873|gb|AJJZ011125331.1|-processed-gene-0.0	gi|445194873|gb|AJJZ011125331.1|	maker	gene	96	482	0	+	0	gnl|BL_ORD_ID|741319 A5BSK6_VITVI A5BSK6 SubName: Full=Putative uncharacterized protein; [Vitis vinifera (Grape).]	1.21926e-51	gnl|BL_ORD_ID|1257047 29760.GSVIVG00002780001 (Vitis vinifera)	7.07485e-52	NA	NA
snap-gi|445194973|gb|AJJZ011125246.1|-processed-gene-0.0	gi|445194973|gb|AJJZ011125246.1|	maker	gene	11	304	0	+	0	gnl|BL_ORD_ID|777733 Q850H7_VITVI Q850H7 SubName: Full=Gag-pol polyprotein; Flags: Fragment; [Vitis vinifera (Grape).]	7.0264e-34	gnl|BL_ORD_ID|1491823 39947.LOC_Os09g19810.1 (Oryza sativa)	3.0902e-23	gnl|BL_ORD_ID|220398 sp|P92519|M810_ARATH Uncharacterized mitochondrial protein AtMg00810 OS=Arabidopsis thaliana GN=AtMg00810 PE=4 SV=1	1.7295e-16
snap-gi|445194991|gb|AJJZ011125228.1|-processed-gene-0.0	gi|445194991|gb|AJJZ011125228.1|	maker	gene	76	540	0	+	0	gnl|BL_ORD_ID|580432 B9SHJ1_RICCO B9SHJ1 SubName: Full=Putative uncharacterized protein; [Ricinus communis (Castor bean).]	5.55345e-14	NA	NA	NA	NA
snap-gi|445195250|gb|AJJZ011125016.1|-processed-gene-0.0	gi|445195250|gb|AJJZ011125016.1|	maker	gene	68	603	0	+	0	gnl|BL_ORD_ID|196449 E4Z8P7_MALDO E4Z8P7 SubName: Full=Putative retrotransposon protein; [Malus domestica (Apple) (Pyrus malus).]	2.81875e-32	gnl|BL_ORD_ID|99510 3694.eugene3.03120006 (Populus trichocarpa)	3.76709e-18	NA	NA
snap-gi|445195298|gb|AJJZ011124973.1|-processed-gene-0.0	gi|445195298|gb|AJJZ011124973.1|	maker	gene	67	594	0	+	0	gnl|BL_ORD_ID|518795 B9HLE9_POPTR B9HLE9 SubName: Full=Predicted protein; [Populus trichocarpa (Western balsam poplar) (Populus balsamifera]	3.46499e-36	gnl|BL_ORD_ID|106339 3694.fgenesh4_pg.C_LG_VIII001643 (Populus trichocarpa)	1.21239e-35	NA	NA
snap-gi|445195409|gb|AJJZ011124913.1|-processed-gene-0.1	gi|445195409|gb|AJJZ011124913.1|	maker	gene	548	901	0	+	0	NA	NA	NA	NA	NA	NA
snap-gi|445195574|gb|AJJZ011124794.1|-processed-gene-0.0	gi|445195574|gb|AJJZ011124794.1|	maker	gene	159	473	0	-	0	gnl|BL_ORD_ID|207707 Q2HUP4_MEDTR Q2HUP4 SubName: Full=Endonuclease/exonuclease/phosphatase; [Medicago truncatula (Barrel medic) (Medicago tribuloides).]	6.4248e-10	gnl|BL_ORD_ID|1447308 39946.BGIOSIBSE038324 (Oryza indica)	1.51376e-38	NA	NA
snap-gi|445195640|gb|AJJZ011124730.1|-processed-gene-0.0	gi|445195640|gb|AJJZ011124730.1|	maker	gene	85	500	0	+	0	gnl|BL_ORD_ID|351841 Q2QXP7_ORYSJ Q2QXP7 SubName: Full=Retrotransposon protein, putative, unclassified, expressed; [Oryza sativa subsp. japonica (Rice).]	3.37875e-20	gnl|BL_ORD_ID|1502010 39947.LOC_Os12g05310.1 (Oryza sativa)	2.55127e-19	NA	NA
snap-gi|445195782|gb|AJJZ011124613.1|-processed-gene-0.0	gi|445195782|gb|AJJZ011124613.1|	maker	gene	11	736	0	-	0	gnl|BL_ORD_ID|518795 B9HLE9_POPTR B9HLE9 SubName: Full=Predicted protein; [Populus trichocarpa (Western balsam poplar) (Populus balsamifera]	3.85658e-45	gnl|BL_ORD_ID|106339 3694.fgenesh4_pg.C_LG_VIII001643 (Populus trichocarpa)	1.34941e-44	NA	NA
snap-gi|445195908|gb|AJJZ011124498.1|-processed-gene-0.0	gi|445195908|gb|AJJZ011124498.1|	maker	gene	146	470	0	-	0	NA	NA	NA	NA	NA	NA
snap-gi|445195938|gb|AJJZ011124468.1|-processed-gene-0.0	gi|445195938|gb|AJJZ011124468.1|	maker	gene	223	600	0	+	0	NA	NA	NA	NA	NA	NA
snap-gi|445196380|gb|AJJZ011124076.1|-processed-gene-0.0	gi|445196380|gb|AJJZ011124076.1|	maker	gene	247	480	0	-	0	gnl|BL_ORD_ID|583725 B9SS00_RICCO B9SS00 SubName: Full=Putative uncharacterized protein; [Ricinus communis (Castor bean).]	1.11555e-10	NA	NA	NA	NA
snap-gi|445196415|gb|AJJZ011124041.1|-processed-gene-0.0	gi|445196415|gb|AJJZ011124041.1|	maker	gene	20	1014	0	+	0	gnl|BL_ORD_ID|541256 B9NKX8_POPTR B9NKX8 SubName: Full=Predicted protein; Flags: Fragment; [Populus trichocarpa (Western balsam poplar) (Populus balsamifera]	1.63409e-97	gnl|BL_ORD_ID|119549 3694.gw1.4729.3.1 (Populus trichocarpa)	5.71765e-97	gnl|BL_ORD_ID|520206 sp|Q8VZG8|Y4885_ARATH Probable LRR receptor-like serine/threonine-protein kinase At4g08850 OS=Arabidopsis thaliana GN=At4g08850 PE=2 SV=3	1.74574e-68
snap-gi|445196434|gb|AJJZ011124022.1|-processed-gene-0.0	gi|445196434|gb|AJJZ011124022.1|	maker	gene	256	588	0	-	0	NA	NA	NA	NA	NA	NA
snap-gi|445196590|gb|AJJZ011123873.1|-processed-gene-0.0	gi|445196590|gb|AJJZ011123873.1|	maker	gene	41	250	0	-	0	gnl|BL_ORD_ID|730119 A5AVD6_VITVI A5AVD6 SubName: Full=Putative uncharacterized protein; [Vitis vinifera (Grape).]	2.65289e-18	gnl|BL_ORD_ID|1280358 29760.GSVIVG00032950001 (Vitis vinifera)	6.69133e-10	NA	NA
snap-gi|445196590|gb|AJJZ011123873.1|-processed-gene-0.1	gi|445196590|gb|AJJZ011123873.1|	maker	gene	465	672	0	-	0	gnl|BL_ORD_ID|733245 A5B4B9_VITVI A5B4B9 SubName: Full=Putative uncharacterized protein; [Vitis vinifera (Grape).]	7.17151e-13	gnl|BL_ORD_ID|1257047 29760.GSVIVG00002780001 (Vitis vinifera)	8.09587e-12	NA	NA
snap-gi|445196684|gb|AJJZ011123814.1|-processed-gene-0.0	gi|445196684|gb|AJJZ011123814.1|	maker	gene	13	402	0	-	0	NA	NA	NA	NA	NA	NA
snap-gi|445196684|gb|AJJZ011123814.1|-processed-gene-0.1	gi|445196684|gb|AJJZ011123814.1|	maker	gene	480	716	0	-	0	NA	NA	NA	NA	NA	NA
snap-gi|445196700|gb|AJJZ011123798.1|-processed-gene-0.0	gi|445196700|gb|AJJZ011123798.1|	maker	gene	20	487	0	-	0	gnl|BL_ORD_ID|74605 E5GB72_CUCME E5GB72 SubName: Full=Ty3-gypsy retrotransposon protein; [Cucumis melo subsp. melo.]	2.06281e-14	gnl|BL_ORD_ID|99094 3694.eugene3.01950013 (Populus trichocarpa)	3.46146e-14	NA	NA
snap-gi|445196741|gb|AJJZ011123773.1|-processed-gene-0.0	gi|445196741|gb|AJJZ011123773.1|	maker	gene	44	455	0	+	0	gnl|BL_ORD_ID|777739 Q850I3_VITVI Q850I3 SubName: Full=Gag-pol polyprotein; Flags: Fragment; [Vitis vinifera (Grape).]	4.04498e-42	gnl|BL_ORD_ID|1491823 39947.LOC_Os09g19810.1 (Oryza sativa)	2.8831e-25	gnl|BL_ORD_ID|220398 sp|P92519|M810_ARATH Uncharacterized mitochondrial protein AtMg00810 OS=Arabidopsis thaliana GN=AtMg00810 PE=4 SV=1	1.29082e-19
snap-gi|445197003|gb|AJJZ011123535.1|-processed-gene-0.0	gi|445197003|gb|AJJZ011123535.1|	maker	gene	2082	4160	0	-	0	gnl|BL_ORD_ID|583423 B9SR47_RICCO B9SR47 SubName: Full=30S ribosomal protein S8, putative; [Ricinus communis (Castor bean).]	9.23212e-87	gnl|BL_ORD_ID|1219135 15368.BRADI2G54450.3 (Brachypodium distachyon)	4.14584e-85	gnl|BL_ORD_ID|327923 sp|P42798|R15A1_ARATH 40S ribosomal protein S15a-1 OS=Arabidopsis thaliana GN=RPS15AA PE=2 SV=2	1.47855e-85
snap-gi|445197004|gb|AJJZ011123534.1|-processed-gene-0.0	gi|445197004|gb|AJJZ011123534.1|	maker	gene	357	3634	0	-	0	gnl|BL_ORD_ID|744647 A5C254_VITVI A5C254 SubName: Full=Putative uncharacterized protein; [Vitis vinifera (Grape).]	7.91634e-97	gnl|BL_ORD_ID|1273133 29760.GSVIVG00024384001 (Vitis vinifera)	3.09024e-96	gnl|BL_ORD_ID|328889 sp|P28186|RAE1C_ARATH Ras-related protein RABE1c OS=Arabidopsis thaliana GN=RABE1C PE=1 SV=1	1.043e-95
snap-gi|445197008|gb|AJJZ011123530.1|-processed-gene-0.0	gi|445197008|gb|AJJZ011123530.1|	maker	gene	143	8996	0	+	0	gnl|BL_ORD_ID|521160 B9HTM5_POPTR B9HTM5 SubName: Full=Predicted protein; Flags: Fragment; [Populus trichocarpa (Western balsam poplar) (Populus balsamifera]	0	gnl|BL_ORD_ID|125069 3694.gw1.X.2318.1 (Populus trichocarpa)	0	NA	NA
snap-gi|445197050|gb|AJJZ011123488.1|-processed-gene-0.0	gi|445197050|gb|AJJZ011123488.1|	maker	gene	41	626	0	-	0	gnl|BL_ORD_ID|777739 Q850I3_VITVI Q850I3 SubName: Full=Gag-pol polyprotein; Flags: Fragment; [Vitis vinifera (Grape).]	1.34174e-54	gnl|BL_ORD_ID|1501285 39947.LOC_Os11g44780.1 (Oryza sativa)	2.22252e-33	gnl|BL_ORD_ID|220398 sp|P92519|M810_ARATH Uncharacterized mitochondrial protein AtMg00810 OS=Arabidopsis thaliana GN=AtMg00810 PE=4 SV=1	4.75099e-15
snap-gi|445197267|gb|AJJZ011123314.1|-processed-gene-0.0	gi|445197267|gb|AJJZ011123314.1|	maker	gene	14	577	0	+	0	gnl|BL_ORD_ID|647271 Q6L3Q0_SOLDE Q6L3Q0 SubName: Full=Polyprotein, putative; [Solanum demissum (Wild potato).]	2.53519e-46	gnl|BL_ORD_ID|1480951 39947.LOC_Os06g49350.1 (Oryza sativa)	1.4108e-32	gnl|BL_ORD_ID|220399 sp|P92520|M820_ARATH Uncharacterized mitochondrial protein AtMg00820 OS=Arabidopsis thaliana GN=AtMg00820 PE=4 SV=1	1.59343e-26
snap-gi|445197479|gb|AJJZ011123222.1|-processed-gene-0.0	gi|445197479|gb|AJJZ011123222.1|	maker	gene	191	373	0	+	0	NA	NA	NA	NA	NA	NA
snap-gi|445197543|gb|AJJZ011123158.1|-processed-gene-0.0	gi|445197543|gb|AJJZ011123158.1|	maker	gene	120	464	0	+	0	NA	NA	NA	NA	NA	NA
snap-gi|445197543|gb|AJJZ011123158.1|-processed-gene-0.1	gi|445197543|gb|AJJZ011123158.1|	maker	gene	474	854	0	+	0	gnl|BL_ORD_ID|647271 Q6L3Q0_SOLDE Q6L3Q0 SubName: Full=Polyprotein, putative; [Solanum demissum (Wild potato).]	1.77766e-10	NA	NA	NA	NA
snap-gi|445197635|gb|AJJZ011123139.1|-processed-gene-0.0	gi|445197635|gb|AJJZ011123139.1|	maker	gene	19	222	0	-	0	gnl|BL_ORD_ID|538566 B9NCS2_POPTR B9NCS2 SubName: Full=Cc-nbs-lrr resistance protein; [Populus trichocarpa (Western balsam poplar) (Populus balsamifera]	3.09372e-26	gnl|BL_ORD_ID|101887 3694.eugene3.26520001 (Populus trichocarpa)	1.37628e-26	NA	NA
snap-gi|445197730|gb|AJJZ011123046.1|-processed-gene-0.0	gi|445197730|gb|AJJZ011123046.1|	maker	gene	126	543	0	+	0	gnl|BL_ORD_ID|741319 A5BSK6_VITVI A5BSK6 SubName: Full=Putative uncharacterized protein; [Vitis vinifera (Grape).]	4.83066e-29	NA	NA	NA	NA
snap-gi|445197878|gb|AJJZ011122926.1|-processed-gene-0.0	gi|445197878|gb|AJJZ011122926.1|	maker	gene	28	669	0	+	0	gnl|BL_ORD_ID|576773 B9S720_RICCO B9S720 SubName: Full=Disease resistance protein RFL1, putative; EC=3.1.3.16; [Ricinus communis (Castor bean).]	4.9402e-11	gnl|BL_ORD_ID|108859 3694.fgenesh4_pg.C_scaffold_147000018 (Populus trichocarpa)	2.23268e-08	NA	NA
snap-gi|445198447|gb|AJJZ011122429.1|-processed-gene-0.0	gi|445198447|gb|AJJZ011122429.1|	maker	gene	284	542	0	+	0	NA	NA	NA	NA	NA	NA
snap-gi|445198493|gb|AJJZ011122383.1|-processed-gene-0.0	gi|445198493|gb|AJJZ011122383.1|	maker	gene	25	531	0	-	0	gnl|BL_ORD_ID|75313 Q84KB0_CUCME Q84KB0 SubName: Full=Pol protein; [Cucumis melo subsp. melo.]	3.32577e-82	gnl|BL_ORD_ID|1501271 39947.LOC_Os11g44640.1 (Oryza sativa)	2.09761e-74	gnl|BL_ORD_ID|301633 sp|P04323|POL3_DROME Retrovirus-related Pol polyprotein from transposon 17.6 OS=Drosophila melanogaster GN=pol PE=4 SV=1	4.0642e-41
snap-gi|445198542|gb|AJJZ011122338.1|-processed-gene-0.0	gi|445198542|gb|AJJZ011122338.1|	maker	gene	56	673	0	-	0	NA	NA	NA	NA	NA	NA
snap-gi|445198630|gb|AJJZ011122271.1|-processed-gene-0.0	gi|445198630|gb|AJJZ011122271.1|	maker	gene	43	687	0	-	0	gnl|BL_ORD_ID|725134 A5AG39_VITVI A5AG39 SubName: Full=Putative uncharacterized protein; [Vitis vinifera (Grape).]	3.58894e-19	NA	NA	NA	NA
snap-gi|445198641|gb|AJJZ011122260.1|-processed-gene-0.0	gi|445198641|gb|AJJZ011122260.1|	maker	gene	12	393	0	-	0	gnl|BL_ORD_ID|741431 A5BSW9_VITVI A5BSW9 SubName: Full=Putative uncharacterized protein; [Vitis vinifera (Grape).]	2.68692e-32	gnl|BL_ORD_ID|1473181 39947.LOC_Os05g17830.1 (Oryza sativa)	1.11187e-26	NA	NA
snap-gi|445198794|gb|AJJZ011122126.1|-processed-gene-0.0	gi|445198794|gb|AJJZ011122126.1|	maker	gene	344	754	0	+	0	NA	NA	NA	NA	NA	NA
snap-gi|445203701|gb|AJJZ011122061.1|-processed-gene-0.0	gi|445203701|gb|AJJZ011122061.1|	maker	gene	68	390	0	-	0	gnl|BL_ORD_ID|733246 A5B4C0_VITVI A5B4C0 SubName: Full=Putative uncharacterized protein; [Vitis vinifera (Grape).]	1.93304e-28	gnl|BL_ORD_ID|1502009 39947.LOC_Os12g05290.1 (Oryza sativa)	1.35525e-13	NA	NA
snap-gi|445203737|gb|AJJZ011122025.1|-processed-gene-0.0	gi|445203737|gb|AJJZ011122025.1|	maker	gene	92	586	0	+	0	NA	NA	NA	NA	NA	NA
snap-gi|445203766|gb|AJJZ011121996.1|-processed-gene-0.0	gi|445203766|gb|AJJZ011121996.1|	maker	gene	109	975	0	+	0	gnl|BL_ORD_ID|575774 B9S468_RICCO B9S468 SubName: Full=Leucine-rich repeat-containing protein 2, lrrc2, putative; EC=3.1.3.16; [Ricinus communis (Castor bean).]	9.13644e-97	gnl|BL_ORD_ID|116270 3694.grail3.0180001901 (Populus trichocarpa)	4.06397e-94	gnl|BL_ORD_ID|338519 sp|Q7XA40|RGA3_SOLBU Putative disease resistance protein RGA3 OS=Solanum bulbocastanum GN=RGA3 PE=2 SV=2	3.61009e-65
snap-gi|445203958|gb|AJJZ011121909.1|-processed-gene-0.0	gi|445203958|gb|AJJZ011121909.1|	maker	gene	99	366	0	+	0	gnl|BL_ORD_ID|581724 B9SL89_RICCO B9SL89 SubName: Full=Disease resistance protein RGA2, putative; EC=3.1.3.16; [Ricinus communis (Castor bean).]	1.38916e-12	NA	NA	NA	NA
snap-gi|445204015|gb|AJJZ011121860.1|-processed-gene-0.0	gi|445204015|gb|AJJZ011121860.1|	maker	gene	125	664	0	+	0	gnl|BL_ORD_ID|746076 A5C6A4_VITVI A5C6A4 SubName: Full=Putative uncharacterized protein; [Vitis vinifera (Grape).]	9.72475e-76	gnl|BL_ORD_ID|1470483 39947.LOC_Os04g48150.1 (Oryza sativa)	4.72112e-52	gnl|BL_ORD_ID|302071 sp|P10978|POLX_TOBAC Retrovirus-related Pol polyprotein from transposon TNT 1-94 OS=Nicotiana tabacum PE=2 SV=1	6.65281e-28
snap-gi|445204322|gb|AJJZ011121637.1|-processed-gene-0.0	gi|445204322|gb|AJJZ011121637.1|	maker	gene	4	462	0	+	0	gnl|BL_ORD_ID|582443 B9SNB3_RICCO B9SNB3 SubName: Full=Putative uncharacterized protein; [Ricinus communis (Castor bean).]	1.4793e-49	gnl|BL_ORD_ID|100971 3694.eugene3.15420003 (Populus trichocarpa)	2.79198e-36	gnl|BL_ORD_ID|338519 sp|Q7XA40|RGA3_SOLBU Putative disease resistance protein RGA3 OS=Solanum bulbocastanum GN=RGA3 PE=2 SV=2	1.68162e-15
snap-gi|445204330|gb|AJJZ011121629.1|-processed-gene-0.0	gi|445204330|gb|AJJZ011121629.1|	maker	gene	13	609	0	-	0	gnl|BL_ORD_ID|196440 E4Z8N8_MALDO E4Z8N8 SubName: Full=Putative RNA-directed DNA polymerase (Reverse transcriptase); [Malus domestica (Apple) (Pyrus malus).]	6.65928e-41	gnl|BL_ORD_ID|1447308 39946.BGIOSIBSE038324 (Oryza indica)	2.51018e-34	NA	NA
snap-gi|445204418|gb|AJJZ011121554.1|-processed-gene-0.0	gi|445204418|gb|AJJZ011121554.1|	maker	gene	25	448	0	-	0	gnl|BL_ORD_ID|196440 E4Z8N8_MALDO E4Z8N8 SubName: Full=Putative RNA-directed DNA polymerase (Reverse transcriptase); [Malus domestica (Apple) (Pyrus malus).]	1.71368e-24	gnl|BL_ORD_ID|1447308 39946.BGIOSIBSE038324 (Oryza indica)	4.49025e-22	NA	NA
snap-gi|445204437|gb|AJJZ011121535.1|-processed-gene-0.0	gi|445204437|gb|AJJZ011121535.1|	maker	gene	28	510	0	+	0	gnl|BL_ORD_ID|572881 B9RVW4_RICCO B9RVW4 SubName: Full=Transmembrane receptor, putative; [Ricinus communis (Castor bean).]	1.29614e-31	gnl|BL_ORD_ID|1285097 29760.GSVIVG00038645001 (Vitis vinifera)	7.11657e-10	NA	NA
snap-gi|445204568|gb|AJJZ011121449.1|-processed-gene-0.0	gi|445204568|gb|AJJZ011121449.1|	maker	gene	26	796	0	-	0	gnl|BL_ORD_ID|727042 A5ALK0_VITVI A5ALK0 SubName: Full=Putative uncharacterized protein; [Vitis vinifera (Grape).]	2.55482e-81	gnl|BL_ORD_ID|1260315 29760.GSVIVG00007791001 (Vitis vinifera)	1.23598e-82	gnl|BL_ORD_ID|345386 sp|Q9ZT07|RKS1_ARATH G-type lectin S-receptor-like serine/threonine-protein kinase RKS1 OS=Arabidopsis thaliana GN=RKS1 PE=3 SV=3	1.98808e-75
snap-gi|445204622|gb|AJJZ011121398.1|-processed-gene-0.1	gi|445204622|gb|AJJZ011121398.1|	maker	gene	3448	5973	0	+	0	gnl|BL_ORD_ID|530759 B9IME3_POPTR B9IME3 RecName: Full=Ubiquitin carboxyl-terminal hydrolase; EC=3.4.19.12; Flags: Fragment; [Populus trichocarpa (Western balsam poplar) (Populus balsamifera]	1.3027e-34	gnl|BL_ORD_ID|128315 3694.gw1.XVIII.3244.1 (Populus trichocarpa)	4.55813e-34	gnl|BL_ORD_ID|482001 sp|Q9FPS4|UBP23_ARATH Ubiquitin carboxyl-terminal hydrolase 23 OS=Arabidopsis thaliana GN=UBP23 PE=2 SV=2	4.74906e-25
snap-gi|445204637|gb|AJJZ011121383.1|-processed-gene-0.0	gi|445204637|gb|AJJZ011121383.1|	maker	gene	65	580	0	-	0	gnl|BL_ORD_ID|751782 D7T342_VITVI D7T342 SubName: Full=Putative uncharacterized protein; [Vitis vinifera (Grape).]	1.36167e-56	gnl|BL_ORD_ID|1276878 29760.GSVIVG00028790001 (Vitis vinifera)	3.4963e-53	gnl|BL_ORD_ID|338519 sp|Q7XA40|RGA3_SOLBU Putative disease resistance protein RGA3 OS=Solanum bulbocastanum GN=RGA3 PE=2 SV=2	2.00119e-46
snap-gi|445204921|gb|AJJZ011121173.1|-processed-gene-0.0	gi|445204921|gb|AJJZ011121173.1|	maker	gene	20	994	0	-	0	gnl|BL_ORD_ID|577612 B9S9G0_RICCO B9S9G0 SubName: Full=Disease resistance protein RPS5, putative; [Ricinus communis (Castor bean).]	1.88816e-99	gnl|BL_ORD_ID|1280303 29760.GSVIVG00032872001 (Vitis vinifera)	5.20747e-85	gnl|BL_ORD_ID|103377 sp|O22727|DRL16_ARATH Probable disease resistance protein At1g61190 OS=Arabidopsis thaliana GN=At1g61190 PE=3 SV=1	5.26394e-32
snap-gi|445204923|gb|AJJZ011121171.1|-processed-gene-0.0	gi|445204923|gb|AJJZ011121171.1|	maker	gene	47	523	0	+	0	gnl|BL_ORD_ID|516956 B9HFY0_POPTR B9HFY0 SubName: Full=Putative uncharacterized protein; [Populus trichocarpa (Western balsam poplar) (Populus balsamifera]	8.4697e-09	NA	NA	NA	NA
snap-gi|445204933|gb|AJJZ011121161.1|-processed-gene-0.0	gi|445204933|gb|AJJZ011121161.1|	maker	gene	27	683	0	-	0	gnl|BL_ORD_ID|647193 Q6F2D6_SOLDE Q6F2D6 SubName: Full=Putative polyprotein, identical; [Solanum demissum (Wild potato).]	1.04336e-50	gnl|BL_ORD_ID|136783 3702.AT2G06470.1-P (Arabidopsis thaliana)	2.45486e-41	NA	NA
snap-gi|445205025|gb|AJJZ011121084.1|-processed-gene-0.0	gi|445205025|gb|AJJZ011121084.1|	maker	gene	538	795	0	+	0	gnl|BL_ORD_ID|498113 Q8H6Q9_PONTR Q8H6Q9 SubName: Full=CTV.19; [Poncirus trifoliata (Hardy orange).]	6.05713e-30	gnl|BL_ORD_ID|103496 3694.fgenesh4_pg.C_LG_I001824 (Populus trichocarpa)	5.65579e-26	NA	NA
snap-gi|445205120|gb|AJJZ011121006.1|-processed-gene-0.0	gi|445205120|gb|AJJZ011121006.1|	maker	gene	54	780	0	+	0	NA	NA	NA	NA	NA	NA
snap-gi|445205137|gb|AJJZ011120993.1|-processed-gene-0.0	gi|445205137|gb|AJJZ011120993.1|	maker	gene	417	680	0	-	0	gnl|BL_ORD_ID|776765 F6I6K3_VITVI F6I6K3 SubName: Full=Putative uncharacterized protein; [Vitis vinifera (Grape).]	3.34222e-39	gnl|BL_ORD_ID|1278720 29760.GSVIVG00030956001 (Vitis vinifera)	4.10686e-38	gnl|BL_ORD_ID|252469 sp|Q93X23|MYRS_QUEIL Myrcene synthase, chloroplastic OS=Quercus ilex PE=1 SV=1	6.86315e-36
snap-gi|445208686|gb|AJJZ011120921.1|-processed-gene-0.0	gi|445208686|gb|AJJZ011120921.1|	maker	gene	287	547	0	+	0	gnl|BL_ORD_ID|207707 Q2HUP4_MEDTR Q2HUP4 SubName: Full=Endonuclease/exonuclease/phosphatase; [Medicago truncatula (Barrel medic) (Medicago tribuloides).]	1.60808e-08	gnl|BL_ORD_ID|1447308 39946.BGIOSIBSE038324 (Oryza indica)	1.02858e-34	gnl|BL_ORD_ID|57307 sp|Q588U8|CFDP2_TRAJA Craniofacial development protein 2 OS=Tragulus javanicus GN=CFDP2 PE=2 SV=1	1.01338e-09
snap-gi|445208786|gb|AJJZ011120834.1|-processed-gene-0.0	gi|445208786|gb|AJJZ011120834.1|	maker	gene	234	578	0	-	0	gnl|BL_ORD_ID|203250 A4PU27_MEDTR A4PU27 SubName: Full=Putative uncharacterized protein; [Medicago truncatula (Barrel medic) (Medicago tribuloides).]	7.56815e-09	gnl|BL_ORD_ID|1447308 39946.BGIOSIBSE038324 (Oryza indica)	1.17051e-22	NA	NA
snap-gi|445208802|gb|AJJZ011120818.1|-processed-gene-0.0	gi|445208802|gb|AJJZ011120818.1|	maker	gene	161	612	0	-	0	gnl|BL_ORD_ID|75313 Q84KB0_CUCME Q84KB0 SubName: Full=Pol protein; [Cucumis melo subsp. melo.]	8.2432e-52	gnl|BL_ORD_ID|1500791 39947.LOC_Os11g39720.1 (Oryza sativa)	2.11986e-44	NA	NA
snap-gi|445208912|gb|AJJZ011120714.1|-processed-gene-0.0	gi|445208912|gb|AJJZ011120714.1|	maker	gene	37	349	0	+	0	gnl|BL_ORD_ID|75313 Q84KB0_CUCME Q84KB0 SubName: Full=Pol protein; [Cucumis melo subsp. melo.]	2.73608e-25	gnl|BL_ORD_ID|1500791 39947.LOC_Os11g39720.1 (Oryza sativa)	1.55556e-15	NA	NA
snap-gi|445208937|gb|AJJZ011120699.1|-processed-gene-0.0	gi|445208937|gb|AJJZ011120699.1|	maker	gene	124	532	0	-	0	gnl|BL_ORD_ID|741319 A5BSK6_VITVI A5BSK6 SubName: Full=Putative uncharacterized protein; [Vitis vinifera (Grape).]	1.20555e-31	gnl|BL_ORD_ID|133281 3702.AT1G52210.1-P (Arabidopsis thaliana)	1.5254e-17	NA	NA
snap-gi|445209119|gb|AJJZ011120542.1|-processed-gene-0.0	gi|445209119|gb|AJJZ011120542.1|	maker	gene	352	768	0	+	0	gnl|BL_ORD_ID|647399 Q6L4B3_SOLDE Q6L4B3 SubName: Full=Polyprotein, putative; [Solanum demissum (Wild potato).]	2.74101e-44	gnl|BL_ORD_ID|1447308 39946.BGIOSIBSE038324 (Oryza indica)	4.86078e-38	NA	NA
snap-gi|445209199|gb|AJJZ011120466.1|-processed-gene-0.0	gi|445209199|gb|AJJZ011120466.1|	maker	gene	129	869	0	+	0	gnl|BL_ORD_ID|540712 B9NJB9_POPTR B9NJB9 SubName: Full=Predicted protein; Flags: Fragment; [Populus trichocarpa (Western balsam poplar) (Populus balsamifera]	6.7531e-46	gnl|BL_ORD_ID|101887 3694.eugene3.26520001 (Populus trichocarpa)	9.77557e-46	gnl|BL_ORD_ID|327904 sp|Q9LRR4|R13L1_ARATH Putative disease resistance RPP13-like protein 1 OS=Arabidopsis thaliana GN=RPPL1 PE=3 SV=1	6.36879e-10
snap-gi|445209837|gb|AJJZ011120024.1|-processed-gene-0.0	gi|445209837|gb|AJJZ011120024.1|	maker	gene	61	636	0	-	0	gnl|BL_ORD_ID|207893 Q2HVM1_MEDTR Q2HVM1 SubName: Full=RNA-directed DNA polymerase (Reverse transcriptase); [Medicago truncatula (Barrel medic) (Medicago tribuloides).]	7.05611e-33	gnl|BL_ORD_ID|1447308 39946.BGIOSIBSE038324 (Oryza indica)	9.02619e-50	NA	NA
snap-gi|445209884|gb|AJJZ011119995.1|-processed-gene-0.0	gi|445209884|gb|AJJZ011119995.1|	maker	gene	104	670	0	-	0	gnl|BL_ORD_ID|196440 E4Z8N8_MALDO E4Z8N8 SubName: Full=Putative RNA-directed DNA polymerase (Reverse transcriptase); [Malus domestica (Apple) (Pyrus malus).]	1.03985e-51	gnl|BL_ORD_ID|1447308 39946.BGIOSIBSE038324 (Oryza indica)	7.1442e-40	gnl|BL_ORD_ID|301999 sp|P16423|POLR_DROME Retrovirus-related Pol polyprotein from type-2 retrotransposable element R2DM OS=Drosophila melanogaster GN=pol PE=4 SV=1	2.42935e-08
snap-gi|445210107|gb|AJJZ011119826.1|-processed-gene-0.0	gi|445210107|gb|AJJZ011119826.1|	maker	gene	123	573	0	+	0	NA	NA	NA	NA	NA	NA
snap-gi|445210110|gb|AJJZ011119823.1|-processed-gene-0.0	gi|445210110|gb|AJJZ011119823.1|	maker	gene	36	422	0	+	0	gnl|BL_ORD_ID|647013 Q0KIP3_SOLDE Q0KIP3 SubName: Full=Polyprotein, 3'-partial, putative; Flags: Fragment; [Solanum demissum (Wild potato).]	8.37541e-19	gnl|BL_ORD_ID|136167 3702.AT2G01024.1-P (Arabidopsis thaliana)	4.78321e-18	NA	NA
snap-gi|445210110|gb|AJJZ011119823.1|-processed-gene-0.1	gi|445210110|gb|AJJZ011119823.1|	maker	gene	435	746	0	+	0	gnl|BL_ORD_ID|747493 A5CAD1_VITVI A5CAD1 SubName: Full=Putative uncharacterized protein; [Vitis vinifera (Grape).]	1.51514e-45	gnl|BL_ORD_ID|1503993 39947.LOC_Os12g26810.1 (Oryza sativa)	1.87398e-38	NA	NA
snap-gi|445215150|gb|AJJZ011119658.1|-processed-gene-0.0	gi|445215150|gb|AJJZ011119658.1|	maker	gene	49	704	0	+	0	gnl|BL_ORD_ID|537085 B9N8C3_POPTR B9N8C3 SubName: Full=Predicted protein; [Populus trichocarpa (Western balsam poplar) (Populus balsamifera]	8.26717e-30	gnl|BL_ORD_ID|98893 3694.eugene3.01670033 (Populus trichocarpa)	2.89267e-29	NA	NA
snap-gi|445215235|gb|AJJZ011119609.1|-processed-gene-0.0	gi|445215235|gb|AJJZ011119609.1|	maker	gene	49	657	0	-	0	gnl|BL_ORD_ID|741093 A5BRX9_VITVI A5BRX9 SubName: Full=Putative uncharacterized protein; [Vitis vinifera (Grape).]	3.15399e-65	gnl|BL_ORD_ID|144468 3702.AT3G29615.1-P (Arabidopsis thaliana)	1.64104e-53	gnl|BL_ORD_ID|534733 sp|Q7LHG5|YI31B_YEAST Transposon Ty3-I Gag-Pol polyprotein OS=Saccharomyces cerevisiae (strain ATCC 204508 / S288c) GN=TY3B-I PE=3 SV=2	2.12732e-09
snap-gi|445215255|gb|AJJZ011119589.1|-processed-gene-0.0	gi|445215255|gb|AJJZ011119589.1|	maker	gene	94	804	0	-	0	gnl|BL_ORD_ID|542633 B9P8R2_POPTR B9P8R2 SubName: Full=Predicted protein; Flags: Fragment; [Populus trichocarpa (Western balsam poplar) (Populus balsamifera]	1.33307e-104	gnl|BL_ORD_ID|120195 3694.gw1.8592.4.1 (Populus trichocarpa)	4.66438e-104	gnl|BL_ORD_ID|497532 sp|Q8RY17|WAKLI_ARATH Wall-associated receptor kinase-like 22 OS=Arabidopsis thaliana GN=WAKL22 PE=2 SV=1	2.94127e-84
snap-gi|445215496|gb|AJJZ011119446.1|-processed-gene-0.0	gi|445215496|gb|AJJZ011119446.1|	maker	gene	139	333	0	+	0	gnl|BL_ORD_ID|207707 Q2HUP4_MEDTR Q2HUP4 SubName: Full=Endonuclease/exonuclease/phosphatase; [Medicago truncatula (Barrel medic) (Medicago tribuloides).]	9.15176e-18	gnl|BL_ORD_ID|1447308 39946.BGIOSIBSE038324 (Oryza indica)	6.6141e-14	NA	NA
snap-gi|445215698|gb|AJJZ011119280.1|-processed-gene-0.0	gi|445215698|gb|AJJZ011119280.1|	maker	gene	30	511	0	+	0	gnl|BL_ORD_ID|587014 B9T1F4_RICCO B9T1F4 SubName: Full=Insulin-degrading enzyme, putative; EC=3.4.24.56; [Ricinus communis (Castor bean).]	5.28333e-40	gnl|BL_ORD_ID|86690 3694.estExt_fgenesh4_pg.C_LG_VI0419 (Populus trichocarpa)	6.26289e-34	gnl|BL_ORD_ID|321334 sp|O22941|PXM16_ARATH Zinc-metallopeptidase, peroxisomal OS=Arabidopsis thaliana GN=PXM16 PE=2 SV=1	3.78353e-34
snap-gi|445215718|gb|AJJZ011119260.1|-processed-gene-0.0	gi|445215718|gb|AJJZ011119260.1|	maker	gene	165	494	0	+	0	gnl|BL_ORD_ID|729625 A5ATZ0_VITVI A5ATZ0 SubName: Full=Putative uncharacterized protein; [Vitis vinifera (Grape).]	2.63209e-36	gnl|BL_ORD_ID|1209636 15368.BRADI1G29940.1 (Brachypodium distachyon)	3.68864e-35	gnl|BL_ORD_ID|301621 sp|P20825|POL2_DROME Retrovirus-related Pol polyprotein from transposon 297 OS=Drosophila melanogaster GN=pol PE=4 SV=1	6.48528e-19
snap-gi|445215724|gb|AJJZ011119254.1|-processed-gene-0.0	gi|445215724|gb|AJJZ011119254.1|	maker	gene	31	809	0	+	0	gnl|BL_ORD_ID|576776 B9S723_RICCO B9S723 SubName: Full=Phosphoprotein phosphatase, putative; EC=3.1.3.16; [Ricinus communis (Castor bean).]	1.37469e-25	gnl|BL_ORD_ID|102510 3694.eugene3.39080001 (Populus trichocarpa)	3.79616e-12	NA	NA
snap-gi|445215746|gb|AJJZ011119240.1|-processed-gene-0.0	gi|445215746|gb|AJJZ011119240.1|	maker	gene	439	844	0	+	0	gnl|BL_ORD_ID|430884 D3IVF0_9POAL D3IVF0 SubName: Full=Putative retrotransposon protein; [Phyllostachys edulis.]	5.8408e-21	gnl|BL_ORD_ID|1472922 39947.LOC_Os05g15220.1 (Oryza sativa)	2.52394e-19	NA	NA
snap-gi|445215792|gb|AJJZ011119194.1|-processed-gene-0.0	gi|445215792|gb|AJJZ011119194.1|	maker	gene	15	622	0	-	0	gnl|BL_ORD_ID|538511 B9NCL4_POPTR B9NCL4 SubName: Full=Cc-nbs-lrr resistance protein; [Populus trichocarpa (Western balsam poplar) (Populus balsamifera]	4.36701e-34	gnl|BL_ORD_ID|110295 3694.fgenesh4_pg.C_scaffold_329000001 (Populus trichocarpa)	1.52801e-33	NA	NA
snap-gi|445215805|gb|AJJZ011119181.1|-processed-gene-0.0	gi|445215805|gb|AJJZ011119181.1|	maker	gene	44	613	0	-	0	gnl|BL_ORD_ID|742686 A5BWI1_VITVI A5BWI1 SubName: Full=Putative uncharacterized protein; [Vitis vinifera (Grape).]	7.53338e-44	gnl|BL_ORD_ID|103612 3694.fgenesh4_pg.C_LG_I002461 (Populus trichocarpa)	8.46616e-37	NA	NA
snap-gi|445215965|gb|AJJZ011119057.1|-processed-gene-0.0	gi|445215965|gb|AJJZ011119057.1|	maker	gene	19	706	0	+	0	gnl|BL_ORD_ID|207707 Q2HUP4_MEDTR Q2HUP4 SubName: Full=Endonuclease/exonuclease/phosphatase; [Medicago truncatula (Barrel medic) (Medicago tribuloides).]	7.41933e-10	gnl|BL_ORD_ID|1447308 39946.BGIOSIBSE038324 (Oryza indica)	6.61378e-67	gnl|BL_ORD_ID|57307 sp|Q588U8|CFDP2_TRAJA Craniofacial development protein 2 OS=Tragulus javanicus GN=CFDP2 PE=2 SV=1	1.37927e-11
snap-gi|445215970|gb|AJJZ011119052.1|-processed-gene-0.0	gi|445215970|gb|AJJZ011119052.1|	maker	gene	517	984	0	-	0	gnl|BL_ORD_ID|539895 B9NGW6_POPTR B9NGW6 SubName: Full=Predicted protein; [Populus trichocarpa (Western balsam poplar) (Populus balsamifera]	5.11595e-78	gnl|BL_ORD_ID|116620 3694.grail3.1468000101 (Populus trichocarpa)	1.7102e-77	gnl|BL_ORD_ID|521300 sp|Q9FID5|Y5393_ARATH Probable receptor-like protein kinase At5g39030 OS=Arabidopsis thaliana GN=At5g39030 PE=2 SV=1	4.2698e-34
snap-gi|445216105|gb|AJJZ011118945.1|-processed-gene-0.0	gi|445216105|gb|AJJZ011118945.1|	maker	gene	27	746	0	-	0	gnl|BL_ORD_ID|539945 B9NH20_POPTR B9NH20 SubName: Full=Predicted protein; [Populus trichocarpa (Western balsam poplar) (Populus balsamifera]	5.40661e-40	gnl|BL_ORD_ID|100986 3694.eugene3.15500003 (Populus trichocarpa)	1.89176e-39	gnl|BL_ORD_ID|304623 sp|Q9LQ14|PPR96_ARATH Pentatricopeptide repeat-containing protein At1g62930, chloroplastic OS=Arabidopsis thaliana GN=At1g62930 PE=2 SV=2	1.4735e-31
snap-gi|445216220|gb|AJJZ011118838.1|-processed-gene-0.0	gi|445216220|gb|AJJZ011118838.1|	maker	gene	264	709	0	+	0	gnl|BL_ORD_ID|584580 B9SUF5_RICCO B9SUF5 SubName: Full=Leucine-rich repeat containing protein, putative; EC=3.1.3.16; [Ricinus communis (Castor bean).]	1.38306e-39	gnl|BL_ORD_ID|101887 3694.eugene3.26520001 (Populus trichocarpa)	2.22893e-36	gnl|BL_ORD_ID|338521 sp|Q7XA39|RGA4_SOLBU Putative disease resistance protein RGA4 OS=Solanum bulbocastanum GN=RGA4 PE=2 SV=1	3.89259e-14
snap-gi|445216426|gb|AJJZ011118678.1|-processed-gene-0.0	gi|445216426|gb|AJJZ011118678.1|	maker	gene	189	593	0	+	0	gnl|BL_ORD_ID|207707 Q2HUP4_MEDTR Q2HUP4 SubName: Full=Endonuclease/exonuclease/phosphatase; [Medicago truncatula (Barrel medic) (Medicago tribuloides).]	3.92781e-51	gnl|BL_ORD_ID|1447308 39946.BGIOSIBSE038324 (Oryza indica)	2.3078e-45	gnl|BL_ORD_ID|57306 sp|O02751|CFDP2_BOVIN Craniofacial development protein 2 OS=Bos taurus GN=CFDP2 PE=1 SV=2	2.51773e-11
snap-gi|445216430|gb|AJJZ011118674.1|-processed-gene-0.0	gi|445216430|gb|AJJZ011118674.1|	maker	gene	7	996	0	+	0	gnl|BL_ORD_ID|647334 Q6L3Y5_SOLDE Q6L3Y5 SubName: Full=Gag-pol polyprotein, putative; [Solanum demissum (Wild potato).]	1.62108e-90	gnl|BL_ORD_ID|1270495 29760.GSVIVG00021233001 (Vitis vinifera)	1.12954e-74	gnl|BL_ORD_ID|302071 sp|P10978|POLX_TOBAC Retrovirus-related Pol polyprotein from transposon TNT 1-94 OS=Nicotiana tabacum PE=2 SV=1	8.28177e-08
snap-gi|445216437|gb|AJJZ011118667.1|-processed-gene-0.0	gi|445216437|gb|AJJZ011118667.1|	maker	gene	179	501	0	-	0	gnl|BL_ORD_ID|207893 Q2HVM1_MEDTR Q2HVM1 SubName: Full=RNA-directed DNA polymerase (Reverse transcriptase); [Medicago truncatula (Barrel medic) (Medicago tribuloides).]	1.36307e-19	gnl|BL_ORD_ID|1447308 39946.BGIOSIBSE038324 (Oryza indica)	5.23838e-13	NA	NA
snap-gi|445216490|gb|AJJZ011118614.1|-processed-gene-0.0	gi|445216490|gb|AJJZ011118614.1|	maker	gene	323	531	0	+	0	NA	NA	NA	NA	NA	NA
snap-gi|445216655|gb|AJJZ011118493.1|-processed-gene-0.3	gi|445216655|gb|AJJZ011118493.1|	maker	gene	3587	10791	0	-	0	gnl|BL_ORD_ID|578950 B9SDA2_RICCO B9SDA2 SubName: Full=Heterochromatin protein, putative; [Ricinus communis (Castor bean).]	5.03782e-152	gnl|BL_ORD_ID|94830 3694.eugene3.00130688 (Populus trichocarpa)	3.50925e-130	gnl|BL_ORD_ID|210698 sp|Q946J8|LHP1_ARATH Chromo domain-containing protein LHP1 OS=Arabidopsis thaliana GN=LHP1 PE=1 SV=2	1.25067e-56
snap-gi|445216660|gb|AJJZ011118488.1|-processed-gene-0.0	gi|445216660|gb|AJJZ011118488.1|	maker	gene	3	305	0	-	0	gnl|BL_ORD_ID|207893 Q2HVM1_MEDTR Q2HVM1 SubName: Full=RNA-directed DNA polymerase (Reverse transcriptase); [Medicago truncatula (Barrel medic) (Medicago tribuloides).]	1.7008e-29	gnl|BL_ORD_ID|1447308 39946.BGIOSIBSE038324 (Oryza indica)	2.76274e-23	NA	NA
snap-gi|445216672|gb|AJJZ011118476.1|-processed-gene-0.0	gi|445216672|gb|AJJZ011118476.1|	maker	gene	155	364	0	-	0	gnl|BL_ORD_ID|22387 Q8LKI9_CAPAN Q8LKI9 SubName: Full=NBS/LRR resistance protein-like protein; Flags: Fragment; [Capsicum annuum (Bell pepper).]	4.26614e-17	NA	NA	NA	NA
snap-gi|445216715|gb|AJJZ011118439.1|-processed-gene-0.0	gi|445216715|gb|AJJZ011118439.1|	maker	gene	47	829	0	+	0	gnl|BL_ORD_ID|430992 D3IVQ8_9POAL D3IVQ8 SubName: Full=Putative retrotransposon protein; [Phyllostachys edulis.]	7.84745e-83	gnl|BL_ORD_ID|1501307 39947.LOC_Os11g45000.1 (Oryza sativa)	4.36086e-80	gnl|BL_ORD_ID|457203 sp|P0CT40|TF29_SCHPO Transposon Tf2-9 polyprotein OS=Schizosaccharomyces pombe (strain 972 / ATCC 24843) GN=Tf2-9 PE=3 SV=1	1.43436e-36
snap-gi|445217006|gb|AJJZ011118207.1|-processed-gene-0.0	gi|445217006|gb|AJJZ011118207.1|	maker	gene	266	767	0	+	0	NA	NA	NA	NA	NA	NA
snap-gi|445217252|gb|AJJZ011118017.1|-processed-gene-0.0	gi|445217252|gb|AJJZ011118017.1|	maker	gene	119	742	0	+	0	gnl|BL_ORD_ID|585508 B9SX40_RICCO B9SX40 SubName: Full=Putative uncharacterized protein; [Ricinus communis (Castor bean).]	6.32961e-48	gnl|BL_ORD_ID|98286 3694.eugene3.01250003 (Populus trichocarpa)	1.66677e-44	gnl|BL_ORD_ID|464471 sp|Q40392|TMVRN_NICGU TMV resistance protein N OS=Nicotiana glutinosa GN=N PE=1 SV=1	9.539e-37
snap-gi|445217297|gb|AJJZ011117972.1|-processed-gene-0.0	gi|445217297|gb|AJJZ011117972.1|	maker	gene	98	443	0	-	0	gnl|BL_ORD_ID|777736 Q850I0_VITVI Q850I0 SubName: Full=Gag-pol polyprotein; Flags: Fragment; [Vitis vinifera (Grape).]	3.52047e-54	gnl|BL_ORD_ID|1266923 29760.GSVIVG00016976001 (Vitis vinifera)	1.10199e-35	gnl|BL_ORD_ID|302071 sp|P10978|POLX_TOBAC Retrovirus-related Pol polyprotein from transposon TNT 1-94 OS=Nicotiana tabacum PE=2 SV=1	9.86899e-17
snap-gi|445217371|gb|AJJZ011117924.1|-processed-gene-0.0	gi|445217371|gb|AJJZ011117924.1|	maker	gene	86	358	0	-	0	NA	NA	NA	NA	NA	NA
snap-gi|445217400|gb|AJJZ011117899.1|-processed-gene-0.0	gi|445217400|gb|AJJZ011117899.1|	maker	gene	88	1019	0	+	0	gnl|BL_ORD_ID|201902 A2Q2C7_MEDTR A2Q2C7 SubName: Full=RNA-directed DNA polymerase (Reverse transcriptase); Chromo; Zinc finger, CCHC-type; Peptidase aspartic, active site; Polynucleotidyl transferase, Ribonuclease H fold; [Medicago truncatula (Barrel medic) (Medicago tribuloides).]	2.04728e-112	gnl|BL_ORD_ID|150443 3702.AT4G22415.1-P (Arabidopsis thaliana)	7.83039e-94	gnl|BL_ORD_ID|533380 sp|Q99315|YG31B_YEAST Transposon Ty3-G Gag-Pol polyprotein OS=Saccharomyces cerevisiae (strain ATCC 204508 / S288c) GN=TY3B-G PE=1 SV=3	5.90345e-42
snap-gi|445217421|gb|AJJZ011117878.1|-processed-gene-0.0	gi|445217421|gb|AJJZ011117878.1|	maker	gene	72	741	0	+	0	gnl|BL_ORD_ID|572675 B9RVA8_RICCO B9RVA8 SubName: Full=Receptor-kinase, putative; EC=1.3.1.74; EC=2.7.10.2; [Ricinus communis (Castor bean).]	1.60041e-32	gnl|BL_ORD_ID|1260517 29760.GSVIVG00008153001 (Vitis vinifera)	7.1411e-24	gnl|BL_ORD_ID|103058 sp|Q00874|DR100_ARATH DNA-damage-repair/toleration protein DRT100 OS=Arabidopsis thaliana GN=DRT100 PE=2 SV=2	2.93654e-09
snap-gi|445217440|gb|AJJZ011117859.1|-processed-gene-0.0	gi|445217440|gb|AJJZ011117859.1|	maker	gene	15	810	0	-	0	gnl|BL_ORD_ID|744516 A5C1S1_VITVI A5C1S1 SubName: Full=Putative uncharacterized protein; [Vitis vinifera (Grape).]	8.51101e-39	gnl|BL_ORD_ID|1465593 39947.LOC_Os03g59190.1 (Oryza sativa)	1.91866e-25	NA	NA
snap-gi|445217643|gb|AJJZ011117685.1|-processed-gene-0.0	gi|445217643|gb|AJJZ011117685.1|	maker	gene	95	455	0	+	0	gnl|BL_ORD_ID|748001 A5CBU4_VITVI A5CBU4 SubName: Full=Putative uncharacterized protein; [Vitis vinifera (Grape).]	5.78739e-24	gnl|BL_ORD_ID|1467019 39947.LOC_Os04g11150.1 (Oryza sativa)	1.05209e-20	gnl|BL_ORD_ID|220239 sp|P93293|M300_ARATH Uncharacterized mitochondrial protein AtMg00300 OS=Arabidopsis thaliana GN=AtMg00300 PE=4 SV=1	5.32969e-10
snap-gi|445217780|gb|AJJZ011117639.1|-processed-gene-0.0	gi|445217780|gb|AJJZ011117639.1|	maker	gene	18	530	0	+	0	gnl|BL_ORD_ID|534498 B9N0L1_POPTR B9N0L1 SubName: Full=Predicted protein; [Populus trichocarpa (Western balsam poplar) (Populus balsamifera]	1.69448e-18	gnl|BL_ORD_ID|111300 3694.fgenesh4_pg.C_scaffold_86000113 (Populus trichocarpa)	5.92897e-18	NA	NA
snap-gi|445217941|gb|AJJZ011117532.1|-processed-gene-0.0	gi|445217941|gb|AJJZ011117532.1|	maker	gene	282	683	0	+	0	gnl|BL_ORD_ID|196440 E4Z8N8_MALDO E4Z8N8 SubName: Full=Putative RNA-directed DNA polymerase (Reverse transcriptase); [Malus domestica (Apple) (Pyrus malus).]	2.36698e-59	gnl|BL_ORD_ID|1447308 39946.BGIOSIBSE038324 (Oryza indica)	5.26217e-50	gnl|BL_ORD_ID|301381 sp|Q03278|PO21_NASVI Retrovirus-related Pol polyprotein from type-1 retrotransposable element R2 (Fragment) OS=Nasonia vitripennis PE=4 SV=2	2.75392e-08
snap-gi|445217964|gb|AJJZ011117509.1|-processed-gene-0.0	gi|445217964|gb|AJJZ011117509.1|	maker	gene	158	886	0	+	0	gnl|BL_ORD_ID|735808 A5BBQ2_VITVI A5BBQ2 SubName: Full=Putative uncharacterized protein; [Vitis vinifera (Grape).]	6.18374e-91	gnl|BL_ORD_ID|1488552 39947.LOC_Os08g29560.1 (Oryza sativa)	1.66209e-55	gnl|BL_ORD_ID|302071 sp|P10978|POLX_TOBAC Retrovirus-related Pol polyprotein from transposon TNT 1-94 OS=Nicotiana tabacum PE=2 SV=1	8.48169e-30
snap-gi|445218221|gb|AJJZ011117365.1|-processed-gene-0.0	gi|445218221|gb|AJJZ011117365.1|	maker	gene	84	686	0	+	0	gnl|BL_ORD_ID|530840 B9IMM9_POPTR B9IMM9 SubName: Full=Predicted protein; [Populus trichocarpa (Western balsam poplar) (Populus balsamifera]	1.1575e-87	gnl|BL_ORD_ID|96691 3694.eugene3.00181060 (Populus trichocarpa)	4.05008e-87	gnl|BL_ORD_ID|375721 sp|Q9SHI3|RLP2_ARATH Receptor-like protein 2 OS=Arabidopsis thaliana GN=RLP2 PE=2 SV=1	4.67542e-26
snap-gi|445218322|gb|AJJZ011117264.1|-processed-gene-0.0	gi|445218322|gb|AJJZ011117264.1|	maker	gene	163	509	0	-	0	NA	NA	NA	NA	NA	NA
snap-gi|445218418|gb|AJJZ011117176.1|-processed-gene-0.0	gi|445218418|gb|AJJZ011117176.1|	maker	gene	80	910	0	-	0	gnl|BL_ORD_ID|527108 B9IBG1_POPTR B9IBG1 SubName: Full=Predicted protein; [Populus trichocarpa (Western balsam poplar) (Populus balsamifera]	5.6118e-24	gnl|BL_ORD_ID|1490494 39947.LOC_Os09g04960.1 (Oryza sativa)	9.60209e-25	NA	NA
snap-gi|445218494|gb|AJJZ011117116.1|-processed-gene-0.0	gi|445218494|gb|AJJZ011117116.1|	maker	gene	115	333	0	+	0	gnl|BL_ORD_ID|741319 A5BSK6_VITVI A5BSK6 SubName: Full=Putative uncharacterized protein; [Vitis vinifera (Grape).]	9.96682e-17	gnl|BL_ORD_ID|1280358 29760.GSVIVG00032950001 (Vitis vinifera)	1.55005e-07	NA	NA
snap-gi|445218529|gb|AJJZ011117081.1|-processed-gene-0.0	gi|445218529|gb|AJJZ011117081.1|	maker	gene	225	530	0	+	0	NA	NA	gnl|BL_ORD_ID|1447308 39946.BGIOSIBSE038324 (Oryza indica)	2.70975e-38	gnl|BL_ORD_ID|57307 sp|Q588U8|CFDP2_TRAJA Craniofacial development protein 2 OS=Tragulus javanicus GN=CFDP2 PE=2 SV=1	2.62722e-09
snap-gi|445218647|gb|AJJZ011116993.1|-processed-gene-0.0	gi|445218647|gb|AJJZ011116993.1|	maker	gene	189	590	0	-	0	gnl|BL_ORD_ID|568564 B9RII1_RICCO B9RII1 SubName: Full=Putative uncharacterized protein; [Ricinus communis (Castor bean).]	4.14106e-07	NA	NA	NA	NA
snap-gi|445218733|gb|AJJZ011116907.1|-processed-gene-0.0	gi|445218733|gb|AJJZ011116907.1|	maker	gene	14	778	0	-	0	gnl|BL_ORD_ID|534498 B9N0L1_POPTR B9N0L1 SubName: Full=Predicted protein; [Populus trichocarpa (Western balsam poplar) (Populus balsamifera]	3.11957e-22	gnl|BL_ORD_ID|111300 3694.fgenesh4_pg.C_scaffold_86000113 (Populus trichocarpa)	1.09153e-21	NA	NA
snap-gi|445218736|gb|AJJZ011116904.1|-processed-gene-0.0	gi|445218736|gb|AJJZ011116904.1|	maker	gene	218	900	0	+	0	NA	NA	NA	NA	NA	NA
snap-gi|445218766|gb|AJJZ011116874.1|-processed-gene-0.0	gi|445218766|gb|AJJZ011116874.1|	maker	gene	12	560	0	-	0	NA	NA	NA	NA	NA	NA
snap-gi|445218809|gb|AJJZ011116832.1|-processed-gene-0.0	gi|445218809|gb|AJJZ011116832.1|	maker	gene	141	686	0	+	0	gnl|BL_ORD_ID|3209 A2I5F1_BETVU A2I5F1 SubName: Full=Transposon-like protein; [Beta vulgaris (Sugar beet).]	1.48783e-09	NA	NA	NA	NA
snap-gi|445218998|gb|AJJZ011116643.1|-processed-gene-0.0	gi|445218998|gb|AJJZ011116643.1|	maker	gene	454	793	0	-	0	NA	NA	NA	NA	NA	NA
snap-gi|445219018|gb|AJJZ011116623.1|-processed-gene-0.0	gi|445219018|gb|AJJZ011116623.1|	maker	gene	90	464	0	+	0	gnl|BL_ORD_ID|203250 A4PU27_MEDTR A4PU27 SubName: Full=Putative uncharacterized protein; [Medicago truncatula (Barrel medic) (Medicago tribuloides).]	1.2572e-10	gnl|BL_ORD_ID|1447308 39946.BGIOSIBSE038324 (Oryza indica)	3.2528e-18	NA	NA
snap-gi|445219057|gb|AJJZ011116584.1|-processed-gene-0.0	gi|445219057|gb|AJJZ011116584.1|	maker	gene	52	396	0	-	0	NA	NA	NA	NA	NA	NA
snap-gi|445219141|gb|AJJZ011116500.1|-processed-gene-0.0	gi|445219141|gb|AJJZ011116500.1|	maker	gene	140	525	0	-	0	gnl|BL_ORD_ID|196418 E4Z8L0_MALDO E4Z8L0 SubName: Full=Putative polyprotein (Retrotransposon protein); [Malus domestica (Apple) (Pyrus malus).]	2.45557e-48	gnl|BL_ORD_ID|1500235 39947.LOC_Os11g34050.1 (Oryza sativa)	1.98183e-47	gnl|BL_ORD_ID|301633 sp|P04323|POL3_DROME Retrovirus-related Pol polyprotein from transposon 17.6 OS=Drosophila melanogaster GN=pol PE=4 SV=1	9.47476e-20
snap-gi|445219161|gb|AJJZ011116480.1|-processed-gene-0.0	gi|445219161|gb|AJJZ011116480.1|	maker	gene	36	500	0	+	0	gnl|BL_ORD_ID|260889 Q5CAI5_ORYSA Q5CAI5 SubName: Full=OSJNBa0032N05.13 protein; [Oryza sativa (Rice).]	6.81359e-20	gnl|BL_ORD_ID|1491258 39947.LOC_Os09g13640.1 (Oryza sativa)	2.20186e-19	NA	NA
snap-gi|445219366|gb|AJJZ011116415.1|-processed-gene-0.0	gi|445219366|gb|AJJZ011116415.1|	maker	gene	57	713	0	-	0	gnl|BL_ORD_ID|758606 D7UBQ6_VITVI D7UBQ6 SubName: Full=Putative uncharacterized protein; [Vitis vinifera (Grape).]	2.22355e-86	gnl|BL_ORD_ID|1278720 29760.GSVIVG00030956001 (Vitis vinifera)	9.75876e-84	gnl|BL_ORD_ID|467165 sp|B9T536|TPS10_RICCO Terpene synthase 10 OS=Ricinus communis GN=TPS10 PE=2 SV=1	8.9097e-80
snap-gi|445219612|gb|AJJZ011116273.1|-processed-gene-0.0	gi|445219612|gb|AJJZ011116273.1|	maker	gene	68	1040	0	+	0	gnl|BL_ORD_ID|198336 Q52QX7_MANES Q52QX7 SubName: Full=Germin-like protein GLP; Flags: Fragment; [Manihot esculenta (Cassava) (Jatropha manihot).]	1.01529e-117	gnl|BL_ORD_ID|122339 3694.gw1.IV.1353.1 (Populus trichocarpa)	2.03643e-110	gnl|BL_ORD_ID|145587 sp|Q9FIC8|GL116_ARATH Germin-like protein subfamily 1 member 16 OS=Arabidopsis thaliana GN=At5g39130 PE=2 SV=1	1.07475e-93
snap-gi|445219792|gb|AJJZ011116120.1|-processed-gene-0.0	gi|445219792|gb|AJJZ011116120.1|	maker	gene	19	216	0	-	0	gnl|BL_ORD_ID|537085 B9N8C3_POPTR B9N8C3 SubName: Full=Predicted protein; [Populus trichocarpa (Western balsam poplar) (Populus balsamifera]	7.67011e-23	gnl|BL_ORD_ID|98893 3694.eugene3.01670033 (Populus trichocarpa)	2.68376e-22	NA	NA
snap-gi|445220212|gb|AJJZ011115759.1|-processed-gene-0.0	gi|445220212|gb|AJJZ011115759.1|	maker	gene	186	944	0	+	0	gnl|BL_ORD_ID|524981 B9I533_POPTR B9I533 SubName: Full=Nbs-lrr resistance protein; [Populus trichocarpa (Western balsam poplar) (Populus balsamifera]	2.61275e-74	gnl|BL_ORD_ID|94194 3694.eugene3.00120124 (Populus trichocarpa)	9.14198e-74	gnl|BL_ORD_ID|338521 sp|Q7XA39|RGA4_SOLBU Putative disease resistance protein RGA4 OS=Solanum bulbocastanum GN=RGA4 PE=2 SV=1	2.21251e-15
snap-gi|445220426|gb|AJJZ011115566.1|-processed-gene-0.0	gi|445220426|gb|AJJZ011115566.1|	maker	gene	15	600	0	-	0	gnl|BL_ORD_ID|566355 B9RC67_RICCO B9RC67 SubName: Full=Protein binding protein, putative; [Ricinus communis (Castor bean).]	1.34183e-19	gnl|BL_ORD_ID|115734 3694.grail3.0090015901 (Populus trichocarpa)	5.32034e-17	NA	NA
snap-gi|445220638|gb|AJJZ011115458.1|-processed-gene-0.0	gi|445220638|gb|AJJZ011115458.1|	maker	gene	14	838	0	-	0	gnl|BL_ORD_ID|3247 E2DN01_BETVU E2DN01 SubName: Full=Putative uncharacterized protein; [Beta vulgaris (Sugar beet).]	1.25473e-73	gnl|BL_ORD_ID|1282500 29760.GSVIVG00035552001 (Vitis vinifera)	4.89663e-49	NA	NA
snap-gi|445220754|gb|AJJZ011115348.1|-processed-gene-0.0	gi|445220754|gb|AJJZ011115348.1|	maker	gene	109	519	0	-	0	gnl|BL_ORD_ID|196440 E4Z8N8_MALDO E4Z8N8 SubName: Full=Putative RNA-directed DNA polymerase (Reverse transcriptase); [Malus domestica (Apple) (Pyrus malus).]	1.73183e-56	gnl|BL_ORD_ID|1447308 39946.BGIOSIBSE038324 (Oryza indica)	4.46448e-51	gnl|BL_ORD_ID|301381 sp|Q03278|PO21_NASVI Retrovirus-related Pol polyprotein from type-1 retrotransposable element R2 (Fragment) OS=Nasonia vitripennis PE=4 SV=2	1.62155e-10
snap-gi|445220872|gb|AJJZ011115244.1|-processed-gene-0.0	gi|445220872|gb|AJJZ011115244.1|	maker	gene	7	1131	0	-	0	gnl|BL_ORD_ID|577966 B9SAG6_RICCO B9SAG6 SubName: Full=Receptor protein kinase, putative; EC=1.3.1.74; EC=2.7.11.25; [Ricinus communis (Castor bean).]	2.17e-111	gnl|BL_ORD_ID|126038 3694.gw1.XII.1514.1 (Populus trichocarpa)	2.53891e-110	gnl|BL_ORD_ID|520206 sp|Q8VZG8|Y4885_ARATH Probable LRR receptor-like serine/threonine-protein kinase At4g08850 OS=Arabidopsis thaliana GN=At4g08850 PE=2 SV=3	1.52853e-73
snap-gi|445220876|gb|AJJZ011115240.1|-processed-gene-0.0	gi|445220876|gb|AJJZ011115240.1|	maker	gene	25	663	0	+	0	gnl|BL_ORD_ID|647271 Q6L3Q0_SOLDE Q6L3Q0 SubName: Full=Polyprotein, putative; [Solanum demissum (Wild potato).]	3.86248e-57	gnl|BL_ORD_ID|1480951 39947.LOC_Os06g49350.1 (Oryza sativa)	2.41181e-32	gnl|BL_ORD_ID|302071 sp|P10978|POLX_TOBAC Retrovirus-related Pol polyprotein from transposon TNT 1-94 OS=Nicotiana tabacum PE=2 SV=1	2.02737e-10
snap-gi|445221049|gb|AJJZ011115086.1|-processed-gene-0.0	gi|445221049|gb|AJJZ011115086.1|	maker	gene	9	1006	0	-	0	gnl|BL_ORD_ID|567381 B9RF45_RICCO B9RF45 SubName: Full=Amidase, putative; EC=3.5.1.4; [Ricinus communis (Castor bean).]	3.69937e-78	gnl|BL_ORD_ID|113951 3694.grail3.0016020901 (Populus trichocarpa)	6.38902e-74	gnl|BL_ORD_ID|14193 sp|Q9FR37|AMI1_ARATH Amidase 1 OS=Arabidopsis thaliana GN=AMI1 PE=1 SV=1	2.4082e-48
snap-gi|445221055|gb|AJJZ011115080.1|-processed-gene-0.0	gi|445221055|gb|AJJZ011115080.1|	maker	gene	106	689	0	+	0	NA	NA	NA	NA	NA	NA
snap-gi|445221190|gb|AJJZ011114953.1|-processed-gene-0.0	gi|445221190|gb|AJJZ011114953.1|	maker	gene	196	537	0	+	0	gnl|BL_ORD_ID|741360 A5BSP7_VITVI A5BSP7 SubName: Full=Putative uncharacterized protein; [Vitis vinifera (Grape).]	4.78676e-41	gnl|BL_ORD_ID|148593 3702.AT4G07668.1-P (Arabidopsis thaliana)	9.51818e-35	NA	NA
snap-gi|445221337|gb|AJJZ011114828.1|-processed-gene-0.0	gi|445221337|gb|AJJZ011114828.1|	maker	gene	649	1059	0	-	0	NA	NA	NA	NA	NA	NA
snap-gi|445221554|gb|AJJZ011114715.1|-processed-gene-0.0	gi|445221554|gb|AJJZ011114715.1|	maker	gene	457	3798	0	+	0	gnl|BL_ORD_ID|585218 B9SW97_RICCO B9SW97 SubName: Full=S-locus-specific glycoprotein S13, putative; EC=2.7.10.2; [Ricinus communis (Castor bean).]	0	gnl|BL_ORD_ID|93863 3694.eugene3.00110380 (Populus trichocarpa)	0	gnl|BL_ORD_ID|345386 sp|Q9ZT07|RKS1_ARATH G-type lectin S-receptor-like serine/threonine-protein kinase RKS1 OS=Arabidopsis thaliana GN=RKS1 PE=3 SV=3	0
snap-gi|445221586|gb|AJJZ011114691.1|-processed-gene-0.0	gi|445221586|gb|AJJZ011114691.1|	maker	gene	21	401	0	-	0	gnl|BL_ORD_ID|208030 Q2HW89_MEDTR Q2HW89 SubName: Full=Integrase, catalytic region; Ribonuclease H; [Medicago truncatula (Barrel medic) (Medicago tribuloides).]	2.76089e-58	gnl|BL_ORD_ID|1448668 39947.LOC_Os01g06700.1 (Oryza sativa)	2.80479e-20	NA	NA
snap-gi|445221678|gb|AJJZ011114608.1|-processed-gene-0.0	gi|445221678|gb|AJJZ011114608.1|	maker	gene	153	752	0	-	0	NA	NA	NA	NA	NA	NA
snap-gi|445221686|gb|AJJZ011114600.1|-processed-gene-0.0	gi|445221686|gb|AJJZ011114600.1|	maker	gene	12	467	0	-	0	gnl|BL_ORD_ID|743723 A5BZH4_VITVI A5BZH4 SubName: Full=Putative uncharacterized protein; [Vitis vinifera (Grape).]	1.61554e-51	gnl|BL_ORD_ID|132063 3702.AT1G35647.1-P (Arabidopsis thaliana)	1.89654e-34	NA	NA
snap-gi|445221834|gb|AJJZ011114466.1|-processed-gene-0.0	gi|445221834|gb|AJJZ011114466.1|	maker	gene	65	762	0	-	0	gnl|BL_ORD_ID|741093 A5BRX9_VITVI A5BRX9 SubName: Full=Putative uncharacterized protein; [Vitis vinifera (Grape).]	1.58643e-44	gnl|BL_ORD_ID|136783 3702.AT2G06470.1-P (Arabidopsis thaliana)	1.03538e-32	NA	NA
snap-gi|445221925|gb|AJJZ011114384.1|-processed-gene-0.0	gi|445221925|gb|AJJZ011114384.1|	maker	gene	35	762	0	+	0	gnl|BL_ORD_ID|75890 O80389_CUCSA O80389 SubName: Full=Cystein proteinase inhibitor; [Cucumis sativus (Cucumber).]	9.34826e-15	gnl|BL_ORD_ID|89523 3694.eugene3.00011145 (Populus trichocarpa)	2.19336e-11	gnl|BL_ORD_ID|85339 sp|P37842|CYTM_SOLTU Multicystatin OS=Solanum tuberosum PE=1 SV=1	9.82544e-14
snap-gi|445222018|gb|AJJZ011114298.1|-processed-gene-0.0	gi|445222018|gb|AJJZ011114298.1|	maker	gene	61	282	0	-	0	gnl|BL_ORD_ID|573251 B9RWY7_RICCO B9RWY7 SubName: Full=Choline monooxygenase, putative; EC=1.14.15.7; [Ricinus communis (Castor bean).]	4.34341e-14	NA	NA	NA	NA
snap-gi|445222025|gb|AJJZ011114291.1|-processed-gene-0.0	gi|445222025|gb|AJJZ011114291.1|	maker	gene	222	632	0	+	0	gnl|BL_ORD_ID|743465 A5BYR2_VITVI A5BYR2 SubName: Full=Putative uncharacterized protein; [Vitis vinifera (Grape).]	1.33797e-59	gnl|BL_ORD_ID|1475096 39947.LOC_Os05g39130.1 (Oryza sativa)	5.3408e-49	gnl|BL_ORD_ID|302071 sp|P10978|POLX_TOBAC Retrovirus-related Pol polyprotein from transposon TNT 1-94 OS=Nicotiana tabacum PE=2 SV=1	1.85489e-32
snap-gi|445222112|gb|AJJZ011114210.1|-processed-gene-0.0	gi|445222112|gb|AJJZ011114210.1|	maker	gene	96	374	0	+	0	NA	NA	gnl|BL_ORD_ID|1447308 39946.BGIOSIBSE038324 (Oryza indica)	1.93168e-35	gnl|BL_ORD_ID|57307 sp|Q588U8|CFDP2_TRAJA Craniofacial development protein 2 OS=Tragulus javanicus GN=CFDP2 PE=2 SV=1	7.27001e-09
snap-gi|445222190|gb|AJJZ011114145.1|-processed-gene-0.0	gi|445222190|gb|AJJZ011114145.1|	maker	gene	425	952	0	+	0	gnl|BL_ORD_ID|747493 A5CAD1_VITVI A5CAD1 SubName: Full=Putative uncharacterized protein; [Vitis vinifera (Grape).]	1.75275e-66	gnl|BL_ORD_ID|1451205 39947.LOC_Os01g36050.1 (Oryza sativa)	4.58844e-58	NA	NA
snap-gi|445222364|gb|AJJZ011114064.1|-processed-gene-0.0	gi|445222364|gb|AJJZ011114064.1|	maker	gene	43	489	0	+	0	gnl|BL_ORD_ID|587127 B9T1R7_RICCO B9T1R7 SubName: Full=Putative uncharacterized protein; [Ricinus communis (Castor bean).]	5.82358e-09	NA	NA	NA	NA
snap-gi|445222763|gb|AJJZ011113696.1|-processed-gene-0.0	gi|445222763|gb|AJJZ011113696.1|	maker	gene	60	614	0	+	0	gnl|BL_ORD_ID|581724 B9SL89_RICCO B9SL89 SubName: Full=Disease resistance protein RGA2, putative; EC=3.1.3.16; [Ricinus communis (Castor bean).]	1.9707e-45	gnl|BL_ORD_ID|1256475 29760.GSVIVG00002054001 (Vitis vinifera)	4.08795e-23	gnl|BL_ORD_ID|327904 sp|Q9LRR4|R13L1_ARATH Putative disease resistance RPP13-like protein 1 OS=Arabidopsis thaliana GN=RPPL1 PE=3 SV=1	1.44772e-18
snap-gi|445222778|gb|AJJZ011113687.1|-processed-gene-0.0	gi|445222778|gb|AJJZ011113687.1|	maker	gene	915	2529	0	-	0	gnl|BL_ORD_ID|502430 A9PAZ7_POPTR A9PAZ7 SubName: Full=Predicted protein; [Populus trichocarpa (Western balsam poplar) (Populus balsamifera]	7.17413e-128	gnl|BL_ORD_ID|115924 3694.grail3.0112005901 (Populus trichocarpa)	2.51021e-127	gnl|BL_ORD_ID|457087 sp|Q9ZUN5|TET2_ARATH Tetraspanin-2 OS=Arabidopsis thaliana GN=TET2 PE=2 SV=1	6.40387e-98
snap-gi|445222780|gb|AJJZ011113685.1|-processed-gene-0.3	gi|445222780|gb|AJJZ011113685.1|	maker	gene	6346	10700	0	+	0	gnl|BL_ORD_ID|569139 B9RK57_RICCO B9RK57 SubName: Full=Thioredoxin, putative; [Ricinus communis (Castor bean).]	3.00384e-122	gnl|BL_ORD_ID|85385 3694.estExt_fgenesh4_pg.C_1450020 (Populus trichocarpa)	1.98884e-112	gnl|BL_ORD_ID|468429 sp|Q5TKD8|TRL2_ORYSJ Thioredoxin-like 2, chloroplastic OS=Oryza sativa subsp. japonica GN=Os05g0200100 PE=2 SV=1	1.15898e-90
snap-gi|445222881|gb|AJJZ011113587.1|-processed-gene-0.0	gi|445222881|gb|AJJZ011113587.1|	maker	gene	37	656	0	-	0	gnl|BL_ORD_ID|647271 Q6L3Q0_SOLDE Q6L3Q0 SubName: Full=Polyprotein, putative; [Solanum demissum (Wild potato).]	4.61188e-71	gnl|BL_ORD_ID|1480951 39947.LOC_Os06g49350.1 (Oryza sativa)	6.82385e-42	gnl|BL_ORD_ID|302071 sp|P10978|POLX_TOBAC Retrovirus-related Pol polyprotein from transposon TNT 1-94 OS=Nicotiana tabacum PE=2 SV=1	1.42086e-18
snap-gi|445222974|gb|AJJZ011113498.1|-processed-gene-0.0	gi|445222974|gb|AJJZ011113498.1|	maker	gene	163	564	0	+	0	gnl|BL_ORD_ID|738076 A5BI89_VITVI A5BI89 SubName: Full=Putative uncharacterized protein; [Vitis vinifera (Grape).]	1.45412e-41	gnl|BL_ORD_ID|133281 3702.AT1G52210.1-P (Arabidopsis thaliana)	2.11353e-25	gnl|BL_ORD_ID|302071 sp|P10978|POLX_TOBAC Retrovirus-related Pol polyprotein from transposon TNT 1-94 OS=Nicotiana tabacum PE=2 SV=1	3.38621e-13
snap-gi|445223039|gb|AJJZ011113434.1|-processed-gene-0.0	gi|445223039|gb|AJJZ011113434.1|	maker	gene	8	471	0	-	0	gnl|BL_ORD_ID|777739 Q850I3_VITVI Q850I3 SubName: Full=Gag-pol polyprotein; Flags: Fragment; [Vitis vinifera (Grape).]	1.53837e-47	gnl|BL_ORD_ID|137500 3702.AT2G13940.1-P (Arabidopsis thaliana)	1.74983e-27	gnl|BL_ORD_ID|71247 sp|P04146|COPIA_DROME Copia protein OS=Drosophila melanogaster GN=GIP PE=1 SV=3	2.62013e-15
snap-gi|445223268|gb|AJJZ011113277.1|-processed-gene-0.0	gi|445223268|gb|AJJZ011113277.1|	maker	gene	62	515	0	-	0	gnl|BL_ORD_ID|747364 A5CA01_VITVI A5CA01 SubName: Full=Putative uncharacterized protein; [Vitis vinifera (Grape).]	1.91695e-28	gnl|BL_ORD_ID|1455299 39947.LOC_Os02g05550.1 (Oryza sativa)	3.14062e-18	gnl|BL_ORD_ID|302071 sp|P10978|POLX_TOBAC Retrovirus-related Pol polyprotein from transposon TNT 1-94 OS=Nicotiana tabacum PE=2 SV=1	3.28944e-16
snap-gi|445223617|gb|AJJZ011112947.1|-processed-gene-0.0	gi|445223617|gb|AJJZ011112947.1|	maker	gene	264	893	0	+	0	gnl|BL_ORD_ID|777736 Q850I0_VITVI Q850I0 SubName: Full=Gag-pol polyprotein; Flags: Fragment; [Vitis vinifera (Grape).]	2.11004e-65	gnl|BL_ORD_ID|1283773 29760.GSVIVG00037037001 (Vitis vinifera)	2.79496e-47	gnl|BL_ORD_ID|302071 sp|P10978|POLX_TOBAC Retrovirus-related Pol polyprotein from transposon TNT 1-94 OS=Nicotiana tabacum PE=2 SV=1	8.00311e-23
snap-gi|445223652|gb|AJJZ011112918.1|-processed-gene-0.0	gi|445223652|gb|AJJZ011112918.1|	maker	gene	68	295	0	+	0	NA	NA	NA	NA	NA	NA
snap-gi|445223652|gb|AJJZ011112918.1|-processed-gene-0.1	gi|445223652|gb|AJJZ011112918.1|	maker	gene	304	882	0	+	0	gnl|BL_ORD_ID|739810 A5BN86_VITVI A5BN86 SubName: Full=Putative uncharacterized protein; [Vitis vinifera (Grape).]	1.48812e-78	gnl|BL_ORD_ID|1496046 39947.LOC_Os10g29650.1 (Oryza sativa)	3.31507e-67	gnl|BL_ORD_ID|302071 sp|P10978|POLX_TOBAC Retrovirus-related Pol polyprotein from transposon TNT 1-94 OS=Nicotiana tabacum PE=2 SV=1	2.43618e-49
snap-gi|445223687|gb|AJJZ011112883.1|-processed-gene-0.0	gi|445223687|gb|AJJZ011112883.1|	maker	gene	408	914	0	+	0	gnl|BL_ORD_ID|74782 E5GBP9_CUCME E5GBP9 SubName: Full=Retrotransposon protein; [Cucumis melo subsp. melo.]	3.3e-43	gnl|BL_ORD_ID|150526 3702.AT4G23160.1-P (Arabidopsis thaliana)	1.29408e-25	gnl|BL_ORD_ID|220399 sp|P92520|M820_ARATH Uncharacterized mitochondrial protein AtMg00820 OS=Arabidopsis thaliana GN=AtMg00820 PE=4 SV=1	1.32982e-20
snap-gi|445223708|gb|AJJZ011112863.1|-processed-gene-0.0	gi|445223708|gb|AJJZ011112863.1|	maker	gene	318	551	0	-	0	NA	NA	gnl|BL_ORD_ID|1447308 39946.BGIOSIBSE038324 (Oryza indica)	1.83335e-08	NA	NA
snap-gi|445223858|gb|AJJZ011112720.1|-processed-gene-0.0	gi|445223858|gb|AJJZ011112720.1|	maker	gene	96	350	0	-	0	gnl|BL_ORD_ID|202655 A2Q4S9_MEDTR A2Q4S9 SubName: Full=RNA-directed DNA polymerase (Reverse transcriptase); [Medicago truncatula (Barrel medic) (Medicago tribuloides).]	1.81712e-15	gnl|BL_ORD_ID|1447308 39946.BGIOSIBSE038324 (Oryza indica)	1.62371e-13	NA	NA
snap-gi|445223885|gb|AJJZ011112693.1|-processed-gene-0.0	gi|445223885|gb|AJJZ011112693.1|	maker	gene	11	627	0	-	0	gnl|BL_ORD_ID|518795 B9HLE9_POPTR B9HLE9 SubName: Full=Predicted protein; [Populus trichocarpa (Western balsam poplar) (Populus balsamifera]	1.89341e-20	gnl|BL_ORD_ID|106339 3694.fgenesh4_pg.C_LG_VIII001643 (Populus trichocarpa)	6.62501e-20	NA	NA
snap-gi|445223930|gb|AJJZ011112651.1|-processed-gene-0.0	gi|445223930|gb|AJJZ011112651.1|	maker	gene	85	426	0	-	0	gnl|BL_ORD_ID|207707 Q2HUP4_MEDTR Q2HUP4 SubName: Full=Endonuclease/exonuclease/phosphatase; [Medicago truncatula (Barrel medic) (Medicago tribuloides).]	6.98458e-09	gnl|BL_ORD_ID|1447308 39946.BGIOSIBSE038324 (Oryza indica)	1.925e-34	NA	NA
snap-gi|445223962|gb|AJJZ011112619.1|-processed-gene-0.0	gi|445223962|gb|AJJZ011112619.1|	maker	gene	78	653	0	-	0	NA	NA	NA	NA	NA	NA
snap-gi|445224224|gb|AJJZ011112429.1|-processed-gene-0.0	gi|445224224|gb|AJJZ011112429.1|	maker	gene	41	508	0	+	0	NA	NA	NA	NA	NA	NA
snap-gi|445224363|gb|AJJZ011112293.1|-processed-gene-0.0	gi|445224363|gb|AJJZ011112293.1|	maker	gene	159	540	0	+	0	gnl|BL_ORD_ID|775847 F6I3V3_VITVI F6I3V3 SubName: Full=Putative uncharacterized protein; [Vitis vinifera (Grape).]	2.01291e-36	gnl|BL_ORD_ID|1284036 29760.GSVIVG00037342001 (Vitis vinifera)	4.28708e-38	NA	NA
snap-gi|445224422|gb|AJJZ011112236.1|-processed-gene-0.0	gi|445224422|gb|AJJZ011112236.1|	maker	gene	460	732	0	+	0	NA	NA	NA	NA	NA	NA
snap-gi|445224483|gb|AJJZ011112177.1|-processed-gene-0.1	gi|445224483|gb|AJJZ011112177.1|	maker	gene	4830	6965	0	-	0	gnl|BL_ORD_ID|574835 B9S1H6_RICCO B9S1H6 SubName: Full=Transcription factor, putative; [Ricinus communis (Castor bean).]	3.23925e-168	gnl|BL_ORD_ID|1265874 29760.GSVIVG00015787001 (Vitis vinifera)	3.74179e-131	gnl|BL_ORD_ID|252842 sp|Q94F58|NAC89_ARATH NAC domain-containing protein 89 OS=Arabidopsis thaliana GN=NAC089 PE=1 SV=1	1.12929e-49
snap-gi|445224500|gb|AJJZ011112160.1|-processed-gene-0.0	gi|445224500|gb|AJJZ011112160.1|	maker	gene	29	491	0	+	0	gnl|BL_ORD_ID|732117 A5B136_VITVI A5B136 SubName: Full=Putative uncharacterized protein; [Vitis vinifera (Grape).]	7.63276e-42	gnl|BL_ORD_ID|1257861 29760.GSVIVG00003791001 (Vitis vinifera)	9.6214e-44	NA	NA
snap-gi|445224664|gb|AJJZ011112000.1|-processed-gene-0.0	gi|445224664|gb|AJJZ011112000.1|	maker	gene	42	590	0	-	0	gnl|BL_ORD_ID|732471 A5B241_VITVI A5B241 SubName: Full=Putative uncharacterized protein; [Vitis vinifera (Grape).]	1.51471e-90	gnl|BL_ORD_ID|1478682 39947.LOC_Os06g25700.1 (Oryza sativa)	1.22083e-83	gnl|BL_ORD_ID|71247 sp|P04146|COPIA_DROME Copia protein OS=Drosophila melanogaster GN=GIP PE=1 SV=3	8.47195e-31
snap-gi|445224722|gb|AJJZ011111944.1|-processed-gene-0.1	gi|445224722|gb|AJJZ011111944.1|	maker	gene	18	218	0	-	0	gnl|BL_ORD_ID|208030 Q2HW89_MEDTR Q2HW89 SubName: Full=Integrase, catalytic region; Ribonuclease H; [Medicago truncatula (Barrel medic) (Medicago tribuloides).]	3.29799e-27	gnl|BL_ORD_ID|123595 3694.gw1.V.4743.1 (Populus trichocarpa)	4.30006e-12	NA	NA
snap-gi|445224756|gb|AJJZ011111910.1|-processed-gene-0.0	gi|445224756|gb|AJJZ011111910.1|	maker	gene	69	650	0	-	0	gnl|BL_ORD_ID|334878 C7J7N6_ORYSJ C7J7N6 SubName: Full=Os10g0357350 protein; [Oryza sativa subsp. japonica (Rice).]	1.1398e-28	gnl|BL_ORD_ID|1495333 39947.LOC_Os10g21350.1 (Oryza sativa)	3.43775e-27	NA	NA
snap-gi|445224828|gb|AJJZ011111898.1|-processed-gene-0.0	gi|445224828|gb|AJJZ011111898.1|	maker	gene	135	3902	0	-	0	gnl|BL_ORD_ID|573110 B9RWJ6_RICCO B9RWJ6 SubName: Full=PMP, putative; [Ricinus communis (Castor bean).]	1.85157e-157	gnl|BL_ORD_ID|85794 3694.estExt_fgenesh4_pg.C_LG_I0430 (Populus trichocarpa)	1.11163e-129	NA	NA
snap-gi|445224925|gb|AJJZ011111802.1|-processed-gene-0.0	gi|445224925|gb|AJJZ011111802.1|	maker	gene	26	535	0	-	0	NA	NA	gnl|BL_ORD_ID|1447308 39946.BGIOSIBSE038324 (Oryza indica)	1.26207e-44	NA	NA
snap-gi|445225085|gb|AJJZ011111645.1|-processed-gene-0.0	gi|445225085|gb|AJJZ011111645.1|	maker	gene	237	634	0	-	0	gnl|BL_ORD_ID|777739 Q850I3_VITVI Q850I3 SubName: Full=Gag-pol polyprotein; Flags: Fragment; [Vitis vinifera (Grape).]	1.05167e-56	gnl|BL_ORD_ID|137500 3702.AT2G13940.1-P (Arabidopsis thaliana)	2.45238e-29	gnl|BL_ORD_ID|71247 sp|P04146|COPIA_DROME Copia protein OS=Drosophila melanogaster GN=GIP PE=1 SV=3	5.70265e-17
snap-gi|445225120|gb|AJJZ011111612.1|-processed-gene-0.0	gi|445225120|gb|AJJZ011111612.1|	maker	gene	29	328	0	-	0	NA	NA	NA	NA	NA	NA
snap-gi|445225204|gb|AJJZ011111530.1|-processed-gene-0.0	gi|445225204|gb|AJJZ011111530.1|	maker	gene	191	808	0	-	0	gnl|BL_ORD_ID|741319 A5BSK6_VITVI A5BSK6 SubName: Full=Putative uncharacterized protein; [Vitis vinifera (Grape).]	3.06866e-53	gnl|BL_ORD_ID|1284600 29760.GSVIVG00038007001 (Vitis vinifera)	1.81741e-35	NA	NA
snap-gi|445225218|gb|AJJZ011111516.1|-processed-gene-0.0	gi|445225218|gb|AJJZ011111516.1|	maker	gene	76	744	0	-	0	gnl|BL_ORD_ID|543540 B9PBF2_POPTR B9PBF2 SubName: Full=Predicted protein; [Populus trichocarpa (Western balsam poplar) (Populus balsamifera]	1.33134e-13	gnl|BL_ORD_ID|100733 3694.eugene3.136680001 (Populus trichocarpa)	4.65833e-13	NA	NA
snap-gi|445225251|gb|AJJZ011111483.1|-processed-gene-0.0	gi|445225251|gb|AJJZ011111483.1|	maker	gene	138	340	0	+	0	gnl|BL_ORD_ID|733406 A5B4T3_VITVI A5B4T3 SubName: Full=Putative uncharacterized protein; [Vitis vinifera (Grape).]	8.77291e-20	NA	NA	NA	NA
snap-gi|445225276|gb|AJJZ011111460.1|-processed-gene-0.0	gi|445225276|gb|AJJZ011111460.1|	maker	gene	93	479	0	+	0	gnl|BL_ORD_ID|725666 A5AHM3_VITVI A5AHM3 SubName: Full=Putative uncharacterized protein; [Vitis vinifera (Grape).]	1.26222e-53	gnl|BL_ORD_ID|150526 3702.AT4G23160.1-P (Arabidopsis thaliana)	2.02934e-32	gnl|BL_ORD_ID|220399 sp|P92520|M820_ARATH Uncharacterized mitochondrial protein AtMg00820 OS=Arabidopsis thaliana GN=AtMg00820 PE=4 SV=1	3.31928e-23
snap-gi|445225305|gb|AJJZ011111431.1|-processed-gene-0.0	gi|445225305|gb|AJJZ011111431.1|	maker	gene	148	684	0	-	0	gnl|BL_ORD_ID|777740 Q850I4_VITVI Q850I4 SubName: Full=Gag-pol polyprotein; Flags: Fragment; [Vitis vinifera (Grape).]	1.42634e-77	gnl|BL_ORD_ID|1470825 39947.LOC_Os04g51870.1 (Oryza sativa)	6.63044e-49	gnl|BL_ORD_ID|220398 sp|P92519|M810_ARATH Uncharacterized mitochondrial protein AtMg00810 OS=Arabidopsis thaliana GN=AtMg00810 PE=4 SV=1	5.99449e-36
snap-gi|445225335|gb|AJJZ011111401.1|-processed-gene-0.0	gi|445225335|gb|AJJZ011111401.1|	maker	gene	36	683	0	-	0	gnl|BL_ORD_ID|647271 Q6L3Q0_SOLDE Q6L3Q0 SubName: Full=Polyprotein, putative; [Solanum demissum (Wild potato).]	1.77296e-46	gnl|BL_ORD_ID|1470483 39947.LOC_Os04g48150.1 (Oryza sativa)	5.98678e-25	gnl|BL_ORD_ID|220399 sp|P92520|M820_ARATH Uncharacterized mitochondrial protein AtMg00820 OS=Arabidopsis thaliana GN=AtMg00820 PE=4 SV=1	5.35116e-08
snap-gi|445225340|gb|AJJZ011111397.1|-processed-gene-0.0	gi|445225340|gb|AJJZ011111397.1|	maker	gene	14	567	0	-	0	gnl|BL_ORD_ID|124141 Q1AKH8_SOYBN Q1AKH8 SubName: Full=Reverse transcriptase family member; [Glycine max (Soybean) (Glycine hispida).]	3.29974e-19	gnl|BL_ORD_ID|1447308 39946.BGIOSIBSE038324 (Oryza indica)	4.5115e-19	NA	NA
snap-gi|445225342|gb|AJJZ011111395.1|-processed-gene-0.0	gi|445225342|gb|AJJZ011111395.1|	maker	gene	18	413	0	+	0	gnl|BL_ORD_ID|777739 Q850I3_VITVI Q850I3 SubName: Full=Gag-pol polyprotein; Flags: Fragment; [Vitis vinifera (Grape).]	2.18276e-53	gnl|BL_ORD_ID|1501453 39947.LOC_Os11g47010.1 (Oryza sativa)	1.45868e-31	gnl|BL_ORD_ID|71247 sp|P04146|COPIA_DROME Copia protein OS=Drosophila melanogaster GN=GIP PE=1 SV=3	3.69926e-21
snap-gi|445225429|gb|AJJZ011111310.1|-processed-gene-0.0	gi|445225429|gb|AJJZ011111310.1|	maker	gene	697	897	0	+	0	NA	NA	NA	NA	NA	NA
snap-gi|445225540|gb|AJJZ011111199.1|-processed-gene-0.0	gi|445225540|gb|AJJZ011111199.1|	maker	gene	8	448	0	-	0	gnl|BL_ORD_ID|732805 A5B326_VITVI A5B326 SubName: Full=Putative uncharacterized protein; [Vitis vinifera (Grape).]	1.98342e-11	NA	NA	NA	NA
snap-gi|445225579|gb|AJJZ011111160.1|-processed-gene-0.0	gi|445225579|gb|AJJZ011111160.1|	maker	gene	37	819	0	-	0	gnl|BL_ORD_ID|541365 B9P4U9_POPTR B9P4U9 SubName: Full=Cc-nbs-lrr resistance protein; [Populus trichocarpa (Western balsam poplar) (Populus balsamifera]	2.10759e-42	gnl|BL_ORD_ID|100050 3694.eugene3.08360002 (Populus trichocarpa)	7.66961e-42	NA	NA
snap-gi|445225611|gb|AJJZ011111128.1|-processed-gene-0.0	gi|445225611|gb|AJJZ011111128.1|	maker	gene	230	493	0	+	0	gnl|BL_ORD_ID|196440 E4Z8N8_MALDO E4Z8N8 SubName: Full=Putative RNA-directed DNA polymerase (Reverse transcriptase); [Malus domestica (Apple) (Pyrus malus).]	5.18345e-37	gnl|BL_ORD_ID|1447308 39946.BGIOSIBSE038324 (Oryza indica)	1.08842e-33	NA	NA
snap-gi|445225700|gb|AJJZ011111039.1|-processed-gene-0.0	gi|445225700|gb|AJJZ011111039.1|	maker	gene	292	613	0	-	0	gnl|BL_ORD_ID|207893 Q2HVM1_MEDTR Q2HVM1 SubName: Full=RNA-directed DNA polymerase (Reverse transcriptase); [Medicago truncatula (Barrel medic) (Medicago tribuloides).]	8.97633e-29	gnl|BL_ORD_ID|1447308 39946.BGIOSIBSE038324 (Oryza indica)	6.82992e-17	NA	NA
snap-gi|445225816|gb|AJJZ011110923.1|-processed-gene-0.0	gi|445225816|gb|AJJZ011110923.1|	maker	gene	97	627	0	-	0	gnl|BL_ORD_ID|646775 O22329_SOLCO O22329 SubName: Full=Heat shock cognate protein; [Solanum commersonii (Commerson's wild potato) (Commerson's]	2.33441e-112	gnl|BL_ORD_ID|1475035 39947.LOC_Os05g38530.1 (Oryza sativa)	3.86589e-110	gnl|BL_ORD_ID|224450 sp|Q9LHA8|MD37C_ARATH Probable mediator of RNA polymerase II transcription subunit 37c OS=Arabidopsis thaliana GN=MED37C PE=1 SV=1	4.31098e-110
snap-gi|445225917|gb|AJJZ011110886.1|-processed-gene-0.0	gi|445225917|gb|AJJZ011110886.1|	maker	gene	31	798	0	-	0	gnl|BL_ORD_ID|578441 B9SBU1_RICCO B9SBU1 SubName: Full=Putative uncharacterized protein; [Ricinus communis (Castor bean).]	2.29127e-57	gnl|BL_ORD_ID|102635 3694.eugene3.47950001 (Populus trichocarpa)	1.84878e-56	gnl|BL_ORD_ID|464471 sp|Q40392|TMVRN_NICGU TMV resistance protein N OS=Nicotiana glutinosa GN=N PE=1 SV=1	1.90566e-48
snap-gi|445225961|gb|AJJZ011110842.1|-processed-gene-0.0	gi|445225961|gb|AJJZ011110842.1|	maker	gene	177	602	0	-	0	gnl|BL_ORD_ID|777739 Q850I3_VITVI Q850I3 SubName: Full=Gag-pol polyprotein; Flags: Fragment; [Vitis vinifera (Grape).]	1.02882e-44	gnl|BL_ORD_ID|137500 3702.AT2G13940.1-P (Arabidopsis thaliana)	5.29331e-29	gnl|BL_ORD_ID|71247 sp|P04146|COPIA_DROME Copia protein OS=Drosophila melanogaster GN=GIP PE=1 SV=3	1.15953e-18
snap-gi|445226280|gb|AJJZ011110655.1|-processed-gene-0.0	gi|445226280|gb|AJJZ011110655.1|	maker	gene	157	552	0	+	0	gnl|BL_ORD_ID|777739 Q850I3_VITVI Q850I3 SubName: Full=Gag-pol polyprotein; Flags: Fragment; [Vitis vinifera (Grape).]	3.20095e-46	gnl|BL_ORD_ID|1499876 39947.LOC_Os11g29950.1 (Oryza sativa)	1.55337e-30	gnl|BL_ORD_ID|220398 sp|P92519|M810_ARATH Uncharacterized mitochondrial protein AtMg00810 OS=Arabidopsis thaliana GN=AtMg00810 PE=4 SV=1	1.73283e-22
snap-gi|445226282|gb|AJJZ011110653.1|-processed-gene-0.0	gi|445226282|gb|AJJZ011110653.1|	maker	gene	457	882	0	+	0	NA	NA	NA	NA	NA	NA
snap-gi|445226555|gb|AJJZ011110523.1|-processed-gene-0.0	gi|445226555|gb|AJJZ011110523.1|	maker	gene	69	266	0	-	0	gnl|BL_ORD_ID|207707 Q2HUP4_MEDTR Q2HUP4 SubName: Full=Endonuclease/exonuclease/phosphatase; [Medicago truncatula (Barrel medic) (Medicago tribuloides).]	9.33583e-18	gnl|BL_ORD_ID|1447308 39946.BGIOSIBSE038324 (Oryza indica)	2.58613e-16	NA	NA
snap-gi|445226567|gb|AJJZ011110511.1|-processed-gene-0.0	gi|445226567|gb|AJJZ011110511.1|	maker	gene	44	373	0	+	0	gnl|BL_ORD_ID|61846 Q2MCK3_CITSI Q2MCK3 SubName: Full=Polyprotein; Flags: Fragment; [Citrus sinensis (Sweet orange) (Citrus aurantium var. sinensis).]	1.93698e-50	gnl|BL_ORD_ID|1475314 39947.LOC_Os05g41320.1 (Oryza sativa)	4.10697e-48	gnl|BL_ORD_ID|220402 sp|P92523|M860_ARATH Uncharacterized mitochondrial protein AtMg00860 OS=Arabidopsis thaliana GN=AtMg00860 PE=4 SV=1	9.18172e-30
snap-gi|445226583|gb|AJJZ011110495.1|-processed-gene-0.0	gi|445226583|gb|AJJZ011110495.1|	maker	gene	138	842	0	+	0	gnl|BL_ORD_ID|735666 A5BBA8_VITVI A5BBA8 SubName: Full=Putative uncharacterized protein; Flags: Fragment; [Vitis vinifera (Grape).]	3.97761e-36	gnl|BL_ORD_ID|1277872 29760.GSVIVG00029970001 (Vitis vinifera)	1.80114e-30	NA	NA
snap-gi|445226840|gb|AJJZ011110366.1|-processed-gene-0.0	gi|445226840|gb|AJJZ011110366.1|	maker	gene	71	336	0	+	0	gnl|BL_ORD_ID|726980 A5ALD8_VITVI A5ALD8 SubName: Full=Putative uncharacterized protein; [Vitis vinifera (Grape).]	6.25612e-27	gnl|BL_ORD_ID|157920 3702.AT5G53135.1-P (Arabidopsis thaliana)	1.25784e-15	gnl|BL_ORD_ID|71247 sp|P04146|COPIA_DROME Copia protein OS=Drosophila melanogaster GN=GIP PE=1 SV=3	1.20017e-12
snap-gi|445227089|gb|AJJZ011110214.1|-processed-gene-0.0	gi|445227089|gb|AJJZ011110214.1|	maker	gene	2	449	0	-	0	NA	NA	NA	NA	NA	NA
snap-gi|445227227|gb|AJJZ011110127.1|-processed-gene-0.0	gi|445227227|gb|AJJZ011110127.1|	maker	gene	82	1056	0	+	0	gnl|BL_ORD_ID|352390 Q2QZS5_ORYSJ Q2QZS5 SubName: Full=Retrotransposon protein, putative, unclassified; [Oryza sativa subsp. japonica (Rice).]	1.05198e-85	gnl|BL_ORD_ID|1501307 39947.LOC_Os11g45000.1 (Oryza sativa)	3.68087e-85	gnl|BL_ORD_ID|457200 sp|P0CT39|TF26_SCHPO Transposon Tf2-6 polyprotein OS=Schizosaccharomyces pombe (strain 972 / ATCC 24843) GN=Tf2-6 PE=3 SV=1	1.90554e-22
snap-gi|445227244|gb|AJJZ011110110.1|-processed-gene-0.0	gi|445227244|gb|AJJZ011110110.1|	maker	gene	91	565	0	-	0	gnl|BL_ORD_ID|207707 Q2HUP4_MEDTR Q2HUP4 SubName: Full=Endonuclease/exonuclease/phosphatase; [Medicago truncatula (Barrel medic) (Medicago tribuloides).]	5.76549e-09	gnl|BL_ORD_ID|1447308 39946.BGIOSIBSE038324 (Oryza indica)	1.27072e-42	NA	NA
snap-gi|445227354|gb|AJJZ011110049.1|-processed-gene-0.0	gi|445227354|gb|AJJZ011110049.1|	maker	gene	210	793	0	+	0	gnl|BL_ORD_ID|741319 A5BSK6_VITVI A5BSK6 SubName: Full=Putative uncharacterized protein; [Vitis vinifera (Grape).]	2.18789e-46	gnl|BL_ORD_ID|1275108 29760.GSVIVG00026737001 (Vitis vinifera)	1.33552e-19	NA	NA
snap-gi|445227478|gb|AJJZ011109978.1|-processed-gene-0.0	gi|445227478|gb|AJJZ011109978.1|	maker	gene	16	309	0	+	0	gnl|BL_ORD_ID|196440 E4Z8N8_MALDO E4Z8N8 SubName: Full=Putative RNA-directed DNA polymerase (Reverse transcriptase); [Malus domestica (Apple) (Pyrus malus).]	4.48554e-42	gnl|BL_ORD_ID|1447308 39946.BGIOSIBSE038324 (Oryza indica)	1.27987e-42	NA	NA
snap-gi|445227595|gb|AJJZ011109917.1|-processed-gene-0.0	gi|445227595|gb|AJJZ011109917.1|	maker	gene	106	664	0	+	0	gnl|BL_ORD_ID|196440 E4Z8N8_MALDO E4Z8N8 SubName: Full=Putative RNA-directed DNA polymerase (Reverse transcriptase); [Malus domestica (Apple) (Pyrus malus).]	2.55135e-71	gnl|BL_ORD_ID|1447308 39946.BGIOSIBSE038324 (Oryza indica)	7.59795e-59	gnl|BL_ORD_ID|301381 sp|Q03278|PO21_NASVI Retrovirus-related Pol polyprotein from type-1 retrotransposable element R2 (Fragment) OS=Nasonia vitripennis PE=4 SV=2	9.95584e-10
snap-gi|445227635|gb|AJJZ011109877.1|-processed-gene-0.0	gi|445227635|gb|AJJZ011109877.1|	maker	gene	65	424	0	-	0	gnl|BL_ORD_ID|533270 B9MWX4_POPTR B9MWX4 SubName: Full=Cc-nbs-lrr resistance protein; [Populus trichocarpa (Western balsam poplar) (Populus balsamifera]	1.14853e-23	gnl|BL_ORD_ID|97493 3694.eugene3.00440159 (Populus trichocarpa)	4.01869e-23	NA	NA
snap-gi|445227655|gb|AJJZ011109857.1|-processed-gene-0.0	gi|445227655|gb|AJJZ011109857.1|	maker	gene	379	639	0	-	0	NA	NA	NA	NA	NA	NA
snap-gi|445227786|gb|AJJZ011109771.1|-processed-gene-0.0	gi|445227786|gb|AJJZ011109771.1|	maker	gene	246	545	0	-	0	NA	NA	NA	NA	NA	NA
snap-gi|445228060|gb|AJJZ011109646.1|-processed-gene-0.0	gi|445228060|gb|AJJZ011109646.1|	maker	gene	108	347	0	+	0	gnl|BL_ORD_ID|733246 A5B4C0_VITVI A5B4C0 SubName: Full=Putative uncharacterized protein; [Vitis vinifera (Grape).]	8.9881e-17	NA	NA	NA	NA
snap-gi|445228073|gb|AJJZ011109633.1|-processed-gene-0.1	gi|445228073|gb|AJJZ011109633.1|	maker	gene	2765	4041	0	-	0	gnl|BL_ORD_ID|385688 Q75HA9_ORYSJ Q75HA9 SubName: Full=Integrase core domain containing protein; SubName: Full=Putative polyprotein; SubName: Full=Retrotransposon protein, putative, Ty1-copia subclass; [Oryza sativa subsp. japonica (Rice).]	6.87665e-122	gnl|BL_ORD_ID|1454610 39947.LOC_Os01g72400.1 (Oryza sativa)	2.29507e-121	gnl|BL_ORD_ID|302071 sp|P10978|POLX_TOBAC Retrovirus-related Pol polyprotein from transposon TNT 1-94 OS=Nicotiana tabacum PE=2 SV=1	1.20757e-91
snap-gi|445228191|gb|AJJZ011109565.1|-processed-gene-0.0	gi|445228191|gb|AJJZ011109565.1|	maker	gene	26	775	0	-	0	gnl|BL_ORD_ID|653648 Q0KIJ4_SOLTU Q0KIJ4 SubName: Full=Polyprotein, putative; Flags: Fragment; [Solanum tuberosum (Potato).]	1.79826e-72	gnl|BL_ORD_ID|1490438 39947.LOC_Os09g04410.1 (Oryza sativa)	3.3944e-66	gnl|BL_ORD_ID|457203 sp|P0CT40|TF29_SCHPO Transposon Tf2-9 polyprotein OS=Schizosaccharomyces pombe (strain 972 / ATCC 24843) GN=Tf2-9 PE=3 SV=1	3.04935e-16
snap-gi|445228416|gb|AJJZ011109421.1|-processed-gene-0.0	gi|445228416|gb|AJJZ011109421.1|	maker	gene	74	611	0	+	0	gnl|BL_ORD_ID|196521 G0XZC9_MALDO G0XZC9 SubName: Full=Putative reverse transcriptase family member; [Malus domestica (Apple) (Pyrus malus).]	1.05058e-29	gnl|BL_ORD_ID|1447308 39946.BGIOSIBSE038324 (Oryza indica)	5.95836e-24	NA	NA
snap-gi|445228602|gb|AJJZ011109320.1|-processed-gene-0.0	gi|445228602|gb|AJJZ011109320.1|	maker	gene	153	766	0	-	0	NA	NA	NA	NA	NA	NA
snap-gi|445228633|gb|AJJZ011109289.1|-processed-gene-0.0	gi|445228633|gb|AJJZ011109289.1|	maker	gene	108	668	0	-	0	NA	NA	NA	NA	NA	NA
snap-gi|445228743|gb|AJJZ011109222.1|-processed-gene-0.0	gi|445228743|gb|AJJZ011109222.1|	maker	gene	79	393	0	-	0	gnl|BL_ORD_ID|544051 B9PCX8_POPTR B9PCX8 SubName: Full=Predicted protein; [Populus trichocarpa (Western balsam poplar) (Populus balsamifera]	7.56648e-39	gnl|BL_ORD_ID|101133 3694.eugene3.165400001 (Populus trichocarpa)	2.6475e-38	gnl|BL_ORD_ID|518667 sp|O82500|Y4117_ARATH Putative disease resistance protein At4g11170 OS=Arabidopsis thaliana GN=At4g11170 PE=2 SV=1	2.7588e-27
snap-gi|445228769|gb|AJJZ011109196.1|-processed-gene-0.0	gi|445228769|gb|AJJZ011109196.1|	maker	gene	61	363	0	-	0	gnl|BL_ORD_ID|198376 Q84XG0_MANES Q84XG0 SubName: Full=NBS-LRR resistance protein RGH1; [Manihot esculenta (Cassava) (Jatropha manihot).]	7.09557e-33	gnl|BL_ORD_ID|92101 3694.eugene3.00062019 (Populus trichocarpa)	1.12462e-22	gnl|BL_ORD_ID|338521 sp|Q7XA39|RGA4_SOLBU Putative disease resistance protein RGA4 OS=Solanum bulbocastanum GN=RGA4 PE=2 SV=1	1.63241e-11
snap-gi|445228887|gb|AJJZ011109119.1|-processed-gene-0.0	gi|445228887|gb|AJJZ011109119.1|	maker	gene	37	601	0	+	0	gnl|BL_ORD_ID|735899 A5BBZ3_VITVI A5BBZ3 SubName: Full=Putative uncharacterized protein; [Vitis vinifera (Grape).]	5.16247e-20	gnl|BL_ORD_ID|1493652 39947.LOC_Os10g01450.1 (Oryza sativa)	1.18054e-09	NA	NA
snap-gi|445229000|gb|AJJZ011109053.1|-processed-gene-0.0	gi|445229000|gb|AJJZ011109053.1|	maker	gene	169	755	0	+	0	gnl|BL_ORD_ID|587250 B9T240_RICCO B9T240 SubName: Full=Putative uncharacterized protein; [Ricinus communis (Castor bean).]	8.62064e-36	gnl|BL_ORD_ID|128345 3694.gw1.XVIII.3459.1 (Populus trichocarpa)	1.13528e-30	NA	NA
snap-gi|445229010|gb|AJJZ011109043.1|-processed-gene-0.0	gi|445229010|gb|AJJZ011109043.1|	maker	gene	44	648	0	-	0	gnl|BL_ORD_ID|202216 A2Q3E4_MEDTR A2Q3E4 SubName: Full=RNA-directed DNA polymerase ; HMG-I and HMG-Y, DNA-binding, putative; [Medicago truncatula (Barrel medic) (Medicago tribuloides).]	3.75481e-26	gnl|BL_ORD_ID|1447308 39946.BGIOSIBSE038324 (Oryza indica)	1.16582e-19	NA	NA
snap-gi|445229161|gb|AJJZ011108933.1|-processed-gene-0.0	gi|445229161|gb|AJJZ011108933.1|	maker	gene	12	842	0	-	0	gnl|BL_ORD_ID|777733 Q850H7_VITVI Q850H7 SubName: Full=Gag-pol polyprotein; Flags: Fragment; [Vitis vinifera (Grape).]	1.09353e-49	gnl|BL_ORD_ID|1491823 39947.LOC_Os09g19810.1 (Oryza sativa)	5.75142e-29	gnl|BL_ORD_ID|71247 sp|P04146|COPIA_DROME Copia protein OS=Drosophila melanogaster GN=GIP PE=1 SV=3	5.5951e-14
snap-gi|445229467|gb|AJJZ011108763.1|-processed-gene-0.0	gi|445229467|gb|AJJZ011108763.1|	maker	gene	58	447	0	+	0	gnl|BL_ORD_ID|207893 Q2HVM1_MEDTR Q2HVM1 SubName: Full=RNA-directed DNA polymerase (Reverse transcriptase); [Medicago truncatula (Barrel medic) (Medicago tribuloides).]	7.70102e-30	gnl|BL_ORD_ID|1447308 39946.BGIOSIBSE038324 (Oryza indica)	1.89262e-20	NA	NA
snap-gi|445229491|gb|AJJZ011108739.1|-processed-gene-0.0	gi|445229491|gb|AJJZ011108739.1|	maker	gene	128	686	0	-	0	gnl|BL_ORD_ID|578390 B9SBP0_RICCO B9SBP0 SubName: Full=Cytochrome P450, putative; EC=1.14.13.76; [Ricinus communis (Castor bean).]	4.17674e-72	gnl|BL_ORD_ID|85776 3694.estExt_fgenesh4_pg.C_LG_I0025 (Populus trichocarpa)	8.96017e-60	gnl|BL_ORD_ID|47054 sp|I7C6E8|C7A52_PANGI Beta-amyrin 28-oxidase OS=Panax ginseng PE=2 SV=1	3.34824e-41
snap-gi|445229552|gb|AJJZ011108722.1|-processed-gene-0.0	gi|445229552|gb|AJJZ011108722.1|	maker	gene	110	493	0	+	0	gnl|BL_ORD_ID|61846 Q2MCK3_CITSI Q2MCK3 SubName: Full=Polyprotein; Flags: Fragment; [Citrus sinensis (Sweet orange) (Citrus aurantium var. sinensis).]	3.24716e-59	gnl|BL_ORD_ID|1483396 39947.LOC_Os07g25190.1 (Oryza sativa)	2.25639e-51	gnl|BL_ORD_ID|220402 sp|P92523|M860_ARATH Uncharacterized mitochondrial protein AtMg00860 OS=Arabidopsis thaliana GN=AtMg00860 PE=4 SV=1	1.29603e-34
snap-gi|445229816|gb|AJJZ011108555.1|-processed-gene-0.0	gi|445229816|gb|AJJZ011108555.1|	maker	gene	30	671	0	-	0	gnl|BL_ORD_ID|729009 A5AS72_VITVI A5AS72 SubName: Full=Putative uncharacterized protein; [Vitis vinifera (Grape).]	4.37418e-104	gnl|BL_ORD_ID|1484034 39947.LOC_Os07g31690.1 (Oryza sativa)	6.22342e-77	gnl|BL_ORD_ID|302071 sp|P10978|POLX_TOBAC Retrovirus-related Pol polyprotein from transposon TNT 1-94 OS=Nicotiana tabacum PE=2 SV=1	1.20004e-41
snap-gi|445230066|gb|AJJZ011108378.1|-processed-gene-0.0	gi|445230066|gb|AJJZ011108378.1|	maker	gene	236	589	0	+	0	NA	NA	NA	NA	NA	NA
snap-gi|445230069|gb|AJJZ011108375.1|-processed-gene-0.0	gi|445230069|gb|AJJZ011108375.1|	maker	gene	332	616	0	+	0	gnl|BL_ORD_ID|735576 A5BB18_VITVI A5BB18 SubName: Full=Putative uncharacterized protein; [Vitis vinifera (Grape).]	1.31441e-16	gnl|BL_ORD_ID|1261314 29760.GSVIVG00009412001 (Vitis vinifera)	5.89593e-15	NA	NA
snap-gi|445230244|gb|AJJZ011108276.1|-processed-gene-0.0	gi|445230244|gb|AJJZ011108276.1|	maker	gene	9	1151	0	-	0	gnl|BL_ORD_ID|729625 A5ATZ0_VITVI A5ATZ0 SubName: Full=Putative uncharacterized protein; [Vitis vinifera (Grape).]	7.16389e-79	gnl|BL_ORD_ID|1468424 39947.LOC_Os04g25780.1 (Oryza sativa)	1.48465e-68	gnl|BL_ORD_ID|534733 sp|Q7LHG5|YI31B_YEAST Transposon Ty3-I Gag-Pol polyprotein OS=Saccharomyces cerevisiae (strain ATCC 204508 / S288c) GN=TY3B-I PE=3 SV=2	7.5875e-22
snap-gi|445230310|gb|AJJZ011108210.1|-processed-gene-0.0	gi|445230310|gb|AJJZ011108210.1|	maker	gene	24	458	0	+	0	gnl|BL_ORD_ID|537067 B9N8A4_POPTR B9N8A4 SubName: Full=Predicted protein; [Populus trichocarpa (Western balsam poplar) (Populus balsamifera]	1.57951e-10	gnl|BL_ORD_ID|85429 3694.estExt_fgenesh4_pg.C_1630059 (Populus trichocarpa)	5.52668e-10	NA	NA
snap-gi|445230318|gb|AJJZ011108202.1|-processed-gene-0.0	gi|445230318|gb|AJJZ011108202.1|	maker	gene	343	972	0	+	0	gnl|BL_ORD_ID|538511 B9NCL4_POPTR B9NCL4 SubName: Full=Cc-nbs-lrr resistance protein; [Populus trichocarpa (Western balsam poplar) (Populus balsamifera]	2.25812e-36	gnl|BL_ORD_ID|110295 3694.fgenesh4_pg.C_scaffold_329000001 (Populus trichocarpa)	7.90111e-36	gnl|BL_ORD_ID|386666 sp|O64973|RPS5_ARATH Disease resistance protein RPS5 OS=Arabidopsis thaliana GN=RPS5 PE=1 SV=2	1.97174e-07
snap-gi|445230491|gb|AJJZ011108101.1|-processed-gene-0.0	gi|445230491|gb|AJJZ011108101.1|	maker	gene	620	893	0	+	0	gnl|BL_ORD_ID|207707 Q2HUP4_MEDTR Q2HUP4 SubName: Full=Endonuclease/exonuclease/phosphatase; [Medicago truncatula (Barrel medic) (Medicago tribuloides).]	2.61687e-08	gnl|BL_ORD_ID|1447308 39946.BGIOSIBSE038324 (Oryza indica)	1.14948e-32	NA	NA
snap-gi|445230867|gb|AJJZ011107870.1|-processed-gene-0.0	gi|445230867|gb|AJJZ011107870.1|	maker	gene	163	462	0	+	0	gnl|BL_ORD_ID|748001 A5CBU4_VITVI A5CBU4 SubName: Full=Putative uncharacterized protein; [Vitis vinifera (Grape).]	3.89415e-26	gnl|BL_ORD_ID|1471153 39947.LOC_Os04g55140.1 (Oryza sativa)	8.92382e-22	NA	NA
snap-gi|445231075|gb|AJJZ011107724.1|-processed-gene-0.0	gi|445231075|gb|AJJZ011107724.1|	maker	gene	425	650	0	+	0	NA	NA	NA	NA	NA	NA
snap-gi|445231175|gb|AJJZ011107651.1|-processed-gene-0.0	gi|445231175|gb|AJJZ011107651.1|	maker	gene	93	462	0	+	0	gnl|BL_ORD_ID|545190 Q0ZCC5_POPTR Q0ZCC5 SubName: Full=CCHC-type integrase; [Populus trichocarpa (Western balsam poplar) (Populus balsamifera]	9.49472e-50	gnl|BL_ORD_ID|1455887 39947.LOC_Os02g12320.1 (Oryza sativa)	2.67044e-46	gnl|BL_ORD_ID|301633 sp|P04323|POL3_DROME Retrovirus-related Pol polyprotein from transposon 17.6 OS=Drosophila melanogaster GN=pol PE=4 SV=1	1.34307e-15
snap-gi|445231219|gb|AJJZ011107639.1|-processed-gene-0.0	gi|445231219|gb|AJJZ011107639.1|	maker	gene	29	818	0	+	0	gnl|BL_ORD_ID|127734 Q7XYU4_GOSHE Q7XYU4 SubName: Full=Integrase; Flags: Fragment; [Gossypium herbaceum (Levant cotton) (Arabian cotton).]	6.18208e-68	gnl|BL_ORD_ID|1488041 39947.LOC_Os08g24320.1 (Oryza sativa)	9.77808e-57	gnl|BL_ORD_ID|302072 sp|P10401|POLY_DROME Retrovirus-related Pol polyprotein from transposon gypsy OS=Drosophila melanogaster GN=pol PE=4 SV=1	1.3196e-18
snap-gi|445231359|gb|AJJZ011107524.1|-processed-gene-0.0	gi|445231359|gb|AJJZ011107524.1|	maker	gene	40	507	0	-	0	gnl|BL_ORD_ID|747493 A5CAD1_VITVI A5CAD1 SubName: Full=Putative uncharacterized protein; [Vitis vinifera (Grape).]	7.98635e-57	gnl|BL_ORD_ID|1491322 39947.LOC_Os09g14290.1 (Oryza sativa)	9.16428e-47	gnl|BL_ORD_ID|457203 sp|P0CT40|TF29_SCHPO Transposon Tf2-9 polyprotein OS=Schizosaccharomyces pombe (strain 972 / ATCC 24843) GN=Tf2-9 PE=3 SV=1	8.57926e-07
snap-gi|445231438|gb|AJJZ011107445.1|-processed-gene-0.0	gi|445231438|gb|AJJZ011107445.1|	maker	gene	303	646	0	-	0	gnl|BL_ORD_ID|647399 Q6L4B3_SOLDE Q6L4B3 SubName: Full=Polyprotein, putative; [Solanum demissum (Wild potato).]	4.29378e-38	gnl|BL_ORD_ID|1447308 39946.BGIOSIBSE038324 (Oryza indica)	2.36637e-30	NA	NA
snap-gi|445231538|gb|AJJZ011107382.1|-processed-gene-0.0	gi|445231538|gb|AJJZ011107382.1|	maker	gene	69	801	0	-	0	NA	NA	NA	NA	NA	NA
snap-gi|445231551|gb|AJJZ011107369.1|-processed-gene-0.0	gi|445231551|gb|AJJZ011107369.1|	maker	gene	38	781	0	-	0	gnl|BL_ORD_ID|349500 Q2QQD0_ORYSJ Q2QQD0 SubName: Full=Retrotransposon protein, putative, unclassified; [Oryza sativa subsp. japonica (Rice).]	1.79142e-15	gnl|BL_ORD_ID|1459329 39947.LOC_Os02g48240.1 (Oryza sativa)	2.70772e-22	NA	NA
snap-gi|445231628|gb|AJJZ011107325.1|-processed-gene-0.0	gi|445231628|gb|AJJZ011107325.1|	maker	gene	153	668	0	+	0	NA	NA	NA	NA	NA	NA
snap-gi|445231649|gb|AJJZ011107304.1|-processed-gene-0.0	gi|445231649|gb|AJJZ011107304.1|	maker	gene	35	779	0	-	0	gnl|BL_ORD_ID|208030 Q2HW89_MEDTR Q2HW89 SubName: Full=Integrase, catalytic region; Ribonuclease H; [Medicago truncatula (Barrel medic) (Medicago tribuloides).]	1.44183e-116	gnl|BL_ORD_ID|1448668 39947.LOC_Os01g06700.1 (Oryza sativa)	2.62135e-48	gnl|BL_ORD_ID|457200 sp|P0CT39|TF26_SCHPO Transposon Tf2-6 polyprotein OS=Schizosaccharomyces pombe (strain 972 / ATCC 24843) GN=Tf2-6 PE=3 SV=1	6.59467e-11
snap-gi|445231720|gb|AJJZ011107267.1|-processed-gene-0.0	gi|445231720|gb|AJJZ011107267.1|	maker	gene	148	594	0	+	0	gnl|BL_ORD_ID|207893 Q2HVM1_MEDTR Q2HVM1 SubName: Full=RNA-directed DNA polymerase (Reverse transcriptase); [Medicago truncatula (Barrel medic) (Medicago tribuloides).]	2.62851e-17	gnl|BL_ORD_ID|1447308 39946.BGIOSIBSE038324 (Oryza indica)	2.64193e-31	NA	NA
snap-gi|445231770|gb|AJJZ011107217.1|-processed-gene-0.0	gi|445231770|gb|AJJZ011107217.1|	maker	gene	35	574	0	+	0	gnl|BL_ORD_ID|740494 A5BQ76_VITVI A5BQ76 SubName: Full=Putative uncharacterized protein; [Vitis vinifera (Grape).]	7.9826e-16	gnl|BL_ORD_ID|1503889 39947.LOC_Os12g25734.1 (Oryza sativa)	3.26387e-26	NA	NA
snap-gi|445231961|gb|AJJZ011107087.1|-processed-gene-0.0	gi|445231961|gb|AJJZ011107087.1|	maker	gene	7	593	0	-	0	gnl|BL_ORD_ID|777729 Q850H3_VITVI Q850H3 SubName: Full=Gag-pol polyprotein; Flags: Fragment; [Vitis vinifera (Grape).]	4.42774e-19	gnl|BL_ORD_ID|1271896 29760.GSVIVG00022895001 (Vitis vinifera)	1.82972e-18	NA	NA
snap-gi|445232104|gb|AJJZ011107046.1|-processed-gene-0.0	gi|445232104|gb|AJJZ011107046.1|	maker	gene	19	904	0	-	0	gnl|BL_ORD_ID|739810 A5BN86_VITVI A5BN86 SubName: Full=Putative uncharacterized protein; [Vitis vinifera (Grape).]	1.58476e-93	gnl|BL_ORD_ID|1475096 39947.LOC_Os05g39130.1 (Oryza sativa)	1.70102e-74	gnl|BL_ORD_ID|302071 sp|P10978|POLX_TOBAC Retrovirus-related Pol polyprotein from transposon TNT 1-94 OS=Nicotiana tabacum PE=2 SV=1	1.83912e-54
snap-gi|445232184|gb|AJJZ011106993.1|-processed-gene-0.0	gi|445232184|gb|AJJZ011106993.1|	maker	gene	37	616	0	-	0	gnl|BL_ORD_ID|777736 Q850I0_VITVI Q850I0 SubName: Full=Gag-pol polyprotein; Flags: Fragment; [Vitis vinifera (Grape).]	8.52155e-37	gnl|BL_ORD_ID|1283773 29760.GSVIVG00037037001 (Vitis vinifera)	6.32663e-24	gnl|BL_ORD_ID|302071 sp|P10978|POLX_TOBAC Retrovirus-related Pol polyprotein from transposon TNT 1-94 OS=Nicotiana tabacum PE=2 SV=1	1.47312e-10
snap-gi|445232190|gb|AJJZ011106987.1|-processed-gene-0.0	gi|445232190|gb|AJJZ011106987.1|	maker	gene	251	683	0	-	0	NA	NA	NA	NA	NA	NA
snap-gi|445232202|gb|AJJZ011106975.1|-processed-gene-0.0	gi|445232202|gb|AJJZ011106975.1|	maker	gene	311	547	0	+	0	gnl|BL_ORD_ID|777729 Q850H3_VITVI Q850H3 SubName: Full=Gag-pol polyprotein; Flags: Fragment; [Vitis vinifera (Grape).]	2.3589e-31	gnl|BL_ORD_ID|1266991 29760.GSVIVG00017091001 (Vitis vinifera)	5.49661e-31	NA	NA
snap-gi|445232209|gb|AJJZ011106968.1|-processed-gene-0.0	gi|445232209|gb|AJJZ011106968.1|	maker	gene	119	760	0	-	0	gnl|BL_ORD_ID|531886 B9IQT1_POPTR B9IQT1 SubName: Full=Predicted protein; [Populus trichocarpa (Western balsam poplar) (Populus balsamifera]	2.83405e-48	gnl|BL_ORD_ID|107567 3694.fgenesh4_pg.C_LG_XIX000864 (Populus trichocarpa)	9.91627e-48	gnl|BL_ORD_ID|519064 sp|C0LGR6|Y4291_ARATH Probable LRR receptor-like serine/threonine-protein kinase At4g29180 OS=Arabidopsis thaliana GN=At4g29180 PE=2 SV=2	5.06017e-30
snap-gi|445232288|gb|AJJZ011106910.1|-processed-gene-0.0	gi|445232288|gb|AJJZ011106910.1|	maker	gene	172	763	0	-	0	gnl|BL_ORD_ID|533902 B9MYT6_POPTR B9MYT6 SubName: Full=Cc-nbs-lrr resistance protein; [Populus trichocarpa (Western balsam poplar) (Populus balsamifera]	1.11984e-35	gnl|BL_ORD_ID|97710 3694.eugene3.00660134 (Populus trichocarpa)	4.07421e-35	gnl|BL_ORD_ID|338519 sp|Q7XA40|RGA3_SOLBU Putative disease resistance protein RGA3 OS=Solanum bulbocastanum GN=RGA3 PE=2 SV=2	2.83912e-17
snap-gi|445232376|gb|AJJZ011106849.1|-processed-gene-0.0	gi|445232376|gb|AJJZ011106849.1|	maker	gene	29	477	0	+	0	gnl|BL_ORD_ID|647392 Q6L4A6_SOLDE Q6L4A6 SubName: Full=Putative reverse transcriptase, identical; [Solanum demissum (Wild potato).]	3.60486e-21	gnl|BL_ORD_ID|1447308 39946.BGIOSIBSE038324 (Oryza indica)	1.90698e-16	NA	NA
snap-gi|445232408|gb|AJJZ011106817.1|-processed-gene-0.0	gi|445232408|gb|AJJZ011106817.1|	maker	gene	72	755	0	+	0	gnl|BL_ORD_ID|207707 Q2HUP4_MEDTR Q2HUP4 SubName: Full=Endonuclease/exonuclease/phosphatase; [Medicago truncatula (Barrel medic) (Medicago tribuloides).]	1.78093e-21	gnl|BL_ORD_ID|1447308 39946.BGIOSIBSE038324 (Oryza indica)	3.03001e-18	NA	NA
snap-gi|445232478|gb|AJJZ011106773.1|-processed-gene-0.0	gi|445232478|gb|AJJZ011106773.1|	maker	gene	121	409	0	+	0	gnl|BL_ORD_ID|167618 Q153Y8_HYDMC Q153Y8 SubName: Full=Polyprotein; Flags: Fragment; [Hydrangea macrophylla (Bigleaf hydrangea).]	1.23424e-34	gnl|BL_ORD_ID|1451191 39947.LOC_Os01g35890.1 (Oryza sativa)	2.19646e-23	gnl|BL_ORD_ID|220398 sp|P92519|M810_ARATH Uncharacterized mitochondrial protein AtMg00810 OS=Arabidopsis thaliana GN=AtMg00810 PE=4 SV=1	1.13659e-18
snap-gi|445232613|gb|AJJZ011106694.1|-processed-gene-0.0	gi|445232613|gb|AJJZ011106694.1|	maker	gene	153	494	0	+	0	gnl|BL_ORD_ID|207707 Q2HUP4_MEDTR Q2HUP4 SubName: Full=Endonuclease/exonuclease/phosphatase; [Medicago truncatula (Barrel medic) (Medicago tribuloides).]	6.66665e-10	gnl|BL_ORD_ID|1447308 39946.BGIOSIBSE038324 (Oryza indica)	5.71052e-44	gnl|BL_ORD_ID|57307 sp|Q588U8|CFDP2_TRAJA Craniofacial development protein 2 OS=Tragulus javanicus GN=CFDP2 PE=2 SV=1	3.12896e-11
snap-gi|445232707|gb|AJJZ011106628.1|-processed-gene-0.0	gi|445232707|gb|AJJZ011106628.1|	maker	gene	30	373	0	+	0	gnl|BL_ORD_ID|726980 A5ALD8_VITVI A5ALD8 SubName: Full=Putative uncharacterized protein; [Vitis vinifera (Grape).]	7.34824e-46	gnl|BL_ORD_ID|1487052 39947.LOC_Os08g13860.1 (Oryza sativa)	1.39911e-30	gnl|BL_ORD_ID|220398 sp|P92519|M810_ARATH Uncharacterized mitochondrial protein AtMg00810 OS=Arabidopsis thaliana GN=AtMg00810 PE=4 SV=1	1.8119e-24
snap-gi|445232828|gb|AJJZ011106543.1|-processed-gene-0.0	gi|445232828|gb|AJJZ011106543.1|	maker	gene	288	534	0	+	0	gnl|BL_ORD_ID|728700 A5ARB3_VITVI A5ARB3 SubName: Full=Putative uncharacterized protein; [Vitis vinifera (Grape).]	3.32787e-11	gnl|BL_ORD_ID|101025 3694.eugene3.15770003 (Populus trichocarpa)	1.33127e-09	NA	NA
snap-gi|445232850|gb|AJJZ011106521.1|-processed-gene-0.0	gi|445232850|gb|AJJZ011106521.1|	maker	gene	179	388	0	-	0	gnl|BL_ORD_ID|730119 A5AVD6_VITVI A5AVD6 SubName: Full=Putative uncharacterized protein; [Vitis vinifera (Grape).]	3.69581e-18	gnl|BL_ORD_ID|1280358 29760.GSVIVG00032950001 (Vitis vinifera)	3.53774e-09	NA	NA
snap-gi|445233014|gb|AJJZ011106432.1|-processed-gene-0.0	gi|445233014|gb|AJJZ011106432.1|	maker	gene	125	551	0	+	0	gnl|BL_ORD_ID|741319 A5BSK6_VITVI A5BSK6 SubName: Full=Putative uncharacterized protein; [Vitis vinifera (Grape).]	2.82811e-37	gnl|BL_ORD_ID|1496465 39947.LOC_Os10g34290.1 (Oryza sativa)	7.75658e-24	gnl|BL_ORD_ID|220398 sp|P92519|M810_ARATH Uncharacterized mitochondrial protein AtMg00810 OS=Arabidopsis thaliana GN=AtMg00810 PE=4 SV=1	2.34261e-08
snap-gi|445233168|gb|AJJZ011106380.1|-processed-gene-0.0	gi|445233168|gb|AJJZ011106380.1|	maker	gene	6	558	0	-	0	gnl|BL_ORD_ID|505317 B9GFW5_POPTR B9GFW5 SubName: Full=Predicted protein; [Populus trichocarpa (Western balsam poplar) (Populus balsamifera]	2.29192e-41	gnl|BL_ORD_ID|103612 3694.fgenesh4_pg.C_LG_I002461 (Populus trichocarpa)	8.01939e-41	NA	NA
snap-gi|445233252|gb|AJJZ011106323.1|-processed-gene-0.0	gi|445233252|gb|AJJZ011106323.1|	maker	gene	10	627	0	+	0	gnl|BL_ORD_ID|398129 Q8LMG6_ORYSJ Q8LMG6 SubName: Full=Putative retroelement; SubName: Full=Retrotransposon protein, putative, unclassified; [Oryza sativa subsp. japonica (Rice).]	7.49385e-23	gnl|BL_ORD_ID|1495093 39947.LOC_Os10g18970.1 (Oryza sativa)	2.62208e-22	NA	NA
snap-gi|445233260|gb|AJJZ011106315.1|-processed-gene-0.0	gi|445233260|gb|AJJZ011106315.1|	maker	gene	134	806	0	-	0	gnl|BL_ORD_ID|196440 E4Z8N8_MALDO E4Z8N8 SubName: Full=Putative RNA-directed DNA polymerase (Reverse transcriptase); [Malus domestica (Apple) (Pyrus malus).]	4.56276e-78	gnl|BL_ORD_ID|1447308 39946.BGIOSIBSE038324 (Oryza indica)	1.77902e-66	NA	NA
snap-gi|445233295|gb|AJJZ011106280.1|-processed-gene-0.0	gi|445233295|gb|AJJZ011106280.1|	maker	gene	184	674	0	+	0	gnl|BL_ORD_ID|536963 B9N7Z0_POPTR B9N7Z0 SubName: Full=Nbs-lrr resistance protein; Flags: Fragment; [Populus trichocarpa (Western balsam poplar) (Populus balsamifera]	1.40612e-52	gnl|BL_ORD_ID|116270 3694.grail3.0180001901 (Populus trichocarpa)	4.92e-52	gnl|BL_ORD_ID|338512 sp|Q7XA42|RGA1_SOLBU Putative disease resistance protein RGA1 OS=Solanum bulbocastanum GN=RGA1 PE=2 SV=2	3.63252e-35
snap-gi|445233308|gb|AJJZ011106267.1|-processed-gene-0.0	gi|445233308|gb|AJJZ011106267.1|	maker	gene	91	678	0	-	0	gnl|BL_ORD_ID|207893 Q2HVM1_MEDTR Q2HVM1 SubName: Full=RNA-directed DNA polymerase (Reverse transcriptase); [Medicago truncatula (Barrel medic) (Medicago tribuloides).]	2.37205e-14	gnl|BL_ORD_ID|1447308 39946.BGIOSIBSE038324 (Oryza indica)	9.39352e-48	NA	NA
snap-gi|445233484|gb|AJJZ011106145.1|-processed-gene-0.0	gi|445233484|gb|AJJZ011106145.1|	maker	gene	31	386	0	+	0	gnl|BL_ORD_ID|207893 Q2HVM1_MEDTR Q2HVM1 SubName: Full=RNA-directed DNA polymerase (Reverse transcriptase); [Medicago truncatula (Barrel medic) (Medicago tribuloides).]	1.93256e-13	NA	NA	NA	NA
snap-gi|445233728|gb|AJJZ011105952.1|-processed-gene-0.0	gi|445233728|gb|AJJZ011105952.1|	maker	gene	542	919	0	+	0	gnl|BL_ORD_ID|61846 Q2MCK3_CITSI Q2MCK3 SubName: Full=Polyprotein; Flags: Fragment; [Citrus sinensis (Sweet orange) (Citrus aurantium var. sinensis).]	2.95086e-55	gnl|BL_ORD_ID|1475314 39947.LOC_Os05g41320.1 (Oryza sativa)	5.58225e-54	gnl|BL_ORD_ID|301633 sp|P04323|POL3_DROME Retrovirus-related Pol polyprotein from transposon 17.6 OS=Drosophila melanogaster GN=pol PE=4 SV=1	2.09606e-25
snap-gi|445233778|gb|AJJZ011105928.1|-processed-gene-0.0	gi|445233778|gb|AJJZ011105928.1|	maker	gene	498	845	0	-	0	NA	NA	NA	NA	NA	NA
snap-gi|445233818|gb|AJJZ011105888.1|-processed-gene-0.0	gi|445233818|gb|AJJZ011105888.1|	maker	gene	90	278	0	+	0	NA	NA	NA	NA	NA	NA
snap-gi|445233818|gb|AJJZ011105888.1|-processed-gene-0.1	gi|445233818|gb|AJJZ011105888.1|	maker	gene	330	623	0	+	0	NA	NA	NA	NA	NA	NA
snap-gi|445233863|gb|AJJZ011105873.1|-processed-gene-0.0	gi|445233863|gb|AJJZ011105873.1|	maker	gene	201	785	0	+	0	gnl|BL_ORD_ID|198376 Q84XG0_MANES Q84XG0 SubName: Full=NBS-LRR resistance protein RGH1; [Manihot esculenta (Cassava) (Jatropha manihot).]	6.55079e-70	gnl|BL_ORD_ID|1256475 29760.GSVIVG00002054001 (Vitis vinifera)	1.75471e-46	gnl|BL_ORD_ID|338521 sp|Q7XA39|RGA4_SOLBU Putative disease resistance protein RGA4 OS=Solanum bulbocastanum GN=RGA4 PE=2 SV=1	7.66609e-34
snap-gi|445233881|gb|AJJZ011105855.1|-processed-gene-0.0	gi|445233881|gb|AJJZ011105855.1|	maker	gene	52	684	0	+	0	gnl|BL_ORD_ID|742686 A5BWI1_VITVI A5BWI1 SubName: Full=Putative uncharacterized protein; [Vitis vinifera (Grape).]	5.3307e-52	gnl|BL_ORD_ID|103612 3694.fgenesh4_pg.C_LG_I002461 (Populus trichocarpa)	5.80303e-48	NA	NA
snap-gi|445233986|gb|AJJZ011105768.1|-processed-gene-0.1	gi|445233986|gb|AJJZ011105768.1|	maker	gene	28	2405	0	-	0	gnl|BL_ORD_ID|577739 B9S9T7_RICCO B9S9T7 SubName: Full=Putative uncharacterized protein; [Ricinus communis (Castor bean).]	6.83988e-28	gnl|BL_ORD_ID|1280685 29760.GSVIVG00033362001 (Vitis vinifera)	6.33061e-26	NA	NA
snap-gi|445233987|gb|AJJZ011105767.1|-processed-gene-0.3	gi|445233987|gb|AJJZ011105767.1|	maker	gene	7283	9941	0	-	0	gnl|BL_ORD_ID|577736 B9S9T4_RICCO B9S9T4 SubName: Full=Transporter, putative; [Ricinus communis (Castor bean).]	1.40239e-19	gnl|BL_ORD_ID|1280688 29760.GSVIVG00033365001 (Vitis vinifera)	8.40233e-18	NA	NA
snap-gi|445233988|gb|AJJZ011105766.1|-processed-gene-0.0	gi|445233988|gb|AJJZ011105766.1|	maker	gene	3099	7006	0	+	0	gnl|BL_ORD_ID|577734 B9S9T2_RICCO B9S9T2 SubName: Full=RNA-binding protein, putative; [Ricinus communis (Castor bean).]	3.90502e-89	gnl|BL_ORD_ID|1609374 59689.fgenesh2_kg.8__1470__AT5G55670.1 (Arabidopsis lyrata)	1.14348e-47	NA	NA
snap-gi|445233990|gb|AJJZ011105764.1|-processed-gene-0.2	gi|445233990|gb|AJJZ011105764.1|	maker	gene	4260	13560	0	-	0	gnl|BL_ORD_ID|758388 D7UAH1_VITVI D7UAH1 SubName: Full=Putative uncharacterized protein; [Vitis vinifera (Grape).]	0	gnl|BL_ORD_ID|1280692 29760.GSVIVG00033371001 (Vitis vinifera)	0	gnl|BL_ORD_ID|39898 sp|Q9FM68|BAM4_ARATH Inactive beta-amylase 4, chloroplastic OS=Arabidopsis thaliana GN=BAM4 PE=2 SV=1	0
snap-gi|445233991|gb|AJJZ011105763.1|-processed-gene-0.2	gi|445233991|gb|AJJZ011105763.1|	maker	gene	3764	6402	0	-	0	gnl|BL_ORD_ID|577728 B9S9S6_RICCO B9S9S6 SubName: Full=Putative uncharacterized protein; [Ricinus communis (Castor bean).]	0	gnl|BL_ORD_ID|125787 3694.gw1.XI.2920.1 (Populus trichocarpa)	0	gnl|BL_ORD_ID|129462 sp|Q9FM65|FLA1_ARATH Fasciclin-like arabinogalactan protein 1 OS=Arabidopsis thaliana GN=FLA1 PE=1 SV=1	8.42211e-150
snap-gi|445233997|gb|AJJZ011105757.1|-processed-gene-0.0	gi|445233997|gb|AJJZ011105757.1|	maker	gene	2719	5981	0	+	0	gnl|BL_ORD_ID|577722 B9S9S0_RICCO B9S9S0 SubName: Full=Nicotinamide mononucleotide adenylyltransferase, putative; EC=2.7.7.1; [Ricinus communis (Castor bean).]	1.73699e-126	gnl|BL_ORD_ID|120017 3694.gw1.70.673.1 (Populus trichocarpa)	1.33709e-118	gnl|BL_ORD_ID|263050 sp|F4K687|NMNAT_ARATH Nicotinamide mononucleotide adenylyltransferase OS=Arabidopsis thaliana GN=NMNAT PE=2 SV=1	3.8332e-101
snap-gi|445233997|gb|AJJZ011105757.1|-processed-gene-0.2	gi|445233997|gb|AJJZ011105757.1|	maker	gene	9708	13376	0	-	0	gnl|BL_ORD_ID|577725 B9S9S3_RICCO B9S9S3 SubName: Full=Chromatin regulatory protein sir2, putative; [Ricinus communis (Castor bean).]	1.91993e-96	gnl|BL_ORD_ID|111591 3694.fgenesh4_pm.C_LG_I001163 (Populus trichocarpa)	1.08535e-86	gnl|BL_ORD_ID|425458 sp|Q9FE17|SIR1_ARATH NAD-dependent protein deacetylase SRT1 OS=Arabidopsis thaliana GN=SRT1 PE=2 SV=1	1.57585e-47
snap-gi|445233999|gb|AJJZ011105755.1|-processed-gene-0.1	gi|445233999|gb|AJJZ011105755.1|	maker	gene	3491	6749	0	+	0	gnl|BL_ORD_ID|577754 B9S9V2_RICCO B9S9V2 SubName: Full=Putative uncharacterized protein; [Ricinus communis (Castor bean).]	0	gnl|BL_ORD_ID|103692 3694.fgenesh4_pg.C_LG_I002888 (Populus trichocarpa)	0	gnl|BL_ORD_ID|285448 sp|Q9LG26|PARN_ARATH Poly(A)-specific ribonuclease PARN OS=Arabidopsis thaliana GN=PARN PE=1 SV=2	0
snap-gi|445234001|gb|AJJZ011105753.1|-processed-gene-0.1	gi|445234001|gb|AJJZ011105753.1|	maker	gene	852	5380	0	-	0	gnl|BL_ORD_ID|577756 B9S9V4_RICCO B9S9V4 SubName: Full=Pre-mRNA-splicing factor cwc23, putative; [Ricinus communis (Castor bean).]	1.77181e-165	gnl|BL_ORD_ID|1285076 29760.GSVIVG00038614001 (Vitis vinifera)	1.77484e-134	gnl|BL_ORD_ID|96837 sp|Q2KI83|DJC17_BOVIN DnaJ homolog subfamily C member 17 OS=Bos taurus GN=DNAJC17 PE=2 SV=1	1.57779e-22
snap-gi|445234002|gb|AJJZ011105752.1|-processed-gene-0.0	gi|445234002|gb|AJJZ011105752.1|	maker	gene	1788	15581	0	-	0	gnl|BL_ORD_ID|505331 B9GFY1_POPTR B9GFY1 SubName: Full=Predicted protein; [Populus trichocarpa (Western balsam poplar) (Populus balsamifera]	0	gnl|BL_ORD_ID|85951 3694.estExt_fgenesh4_pg.C_LG_I2870 (Populus trichocarpa)	0	gnl|BL_ORD_ID|484656 sp|Q8GY23|UPL1_ARATH E3 ubiquitin-protein ligase UPL1 OS=Arabidopsis thaliana GN=UPL1 PE=1 SV=3	0
snap-gi|445234002|gb|AJJZ011105752.1|-processed-gene-0.2	gi|445234002|gb|AJJZ011105752.1|	maker	gene	16853	16947	0	-	0	NA	NA	NA	NA	NA	NA
snap-gi|445234004|gb|AJJZ011105750.1|-processed-gene-0.0	gi|445234004|gb|AJJZ011105750.1|	maker	gene	241	771	0	-	0	gnl|BL_ORD_ID|834872 C4JB60_MAIZE C4JB60 SubName: Full=Putative uncharacterized protein; [Zea mays (Maize).]	1.70236e-59	gnl|BL_ORD_ID|1447308 39946.BGIOSIBSE038324 (Oryza indica)	8.48751e-56	NA	NA
snap-gi|445234438|gb|AJJZ011105479.1|-processed-gene-0.0	gi|445234438|gb|AJJZ011105479.1|	maker	gene	356	553	0	+	0	gnl|BL_ORD_ID|22387 Q8LKI9_CAPAN Q8LKI9 SubName: Full=NBS/LRR resistance protein-like protein; Flags: Fragment; [Capsicum annuum (Bell pepper).]	9.775e-21	NA	NA	NA	NA
snap-gi|445234625|gb|AJJZ011105343.1|-processed-gene-0.0	gi|445234625|gb|AJJZ011105343.1|	maker	gene	273	618	0	-	0	NA	NA	NA	NA	NA	NA
snap-gi|445234994|gb|AJJZ011105039.1|-processed-gene-0.0	gi|445234994|gb|AJJZ011105039.1|	maker	gene	51	902	0	-	0	gnl|BL_ORD_ID|741319 A5BSK6_VITVI A5BSK6 SubName: Full=Putative uncharacterized protein; [Vitis vinifera (Grape).]	5.22305e-84	gnl|BL_ORD_ID|1470483 39947.LOC_Os04g48150.1 (Oryza sativa)	2.79721e-67	gnl|BL_ORD_ID|302071 sp|P10978|POLX_TOBAC Retrovirus-related Pol polyprotein from transposon TNT 1-94 OS=Nicotiana tabacum PE=2 SV=1	5.65454e-46
snap-gi|445235033|gb|AJJZ011105018.1|-processed-gene-0.0	gi|445235033|gb|AJJZ011105018.1|	maker	gene	145	381	0	-	0	gnl|BL_ORD_ID|777729 Q850H3_VITVI Q850H3 SubName: Full=Gag-pol polyprotein; Flags: Fragment; [Vitis vinifera (Grape).]	2.60075e-35	gnl|BL_ORD_ID|1279522 29760.GSVIVG00031994001 (Vitis vinifera)	3.95035e-35	NA	NA
snap-gi|445235049|gb|AJJZ011105002.1|-processed-gene-0.0	gi|445235049|gb|AJJZ011105002.1|	maker	gene	30	501	0	+	0	gnl|BL_ORD_ID|203250 A4PU27_MEDTR A4PU27 SubName: Full=Putative uncharacterized protein; [Medicago truncatula (Barrel medic) (Medicago tribuloides).]	4.38199e-09	gnl|BL_ORD_ID|1447308 39946.BGIOSIBSE038324 (Oryza indica)	1.97451e-37	NA	NA
snap-gi|445235066|gb|AJJZ011104985.1|-processed-gene-0.0	gi|445235066|gb|AJJZ011104985.1|	maker	gene	452	757	0	-	0	NA	NA	NA	NA	NA	NA
snap-gi|445235207|gb|AJJZ011104844.1|-processed-gene-0.0	gi|445235207|gb|AJJZ011104844.1|	maker	gene	54	911	0	-	0	gnl|BL_ORD_ID|518795 B9HLE9_POPTR B9HLE9 SubName: Full=Predicted protein; [Populus trichocarpa (Western balsam poplar) (Populus balsamifera]	4.52986e-35	gnl|BL_ORD_ID|106339 3694.fgenesh4_pg.C_LG_VIII001643 (Populus trichocarpa)	1.58499e-34	NA	NA
snap-gi|445235259|gb|AJJZ011104792.1|-processed-gene-0.0	gi|445235259|gb|AJJZ011104792.1|	maker	gene	174	590	0	+	0	gnl|BL_ORD_ID|724411 A5AE14_VITVI A5AE14 SubName: Full=Putative uncharacterized protein; [Vitis vinifera (Grape).]	1.29844e-64	gnl|BL_ORD_ID|138548 3702.AT2G23330.1-P (Arabidopsis thaliana)	1.38789e-53	gnl|BL_ORD_ID|302071 sp|P10978|POLX_TOBAC Retrovirus-related Pol polyprotein from transposon TNT 1-94 OS=Nicotiana tabacum PE=2 SV=1	4.95059e-33
snap-gi|445235313|gb|AJJZ011104759.1|-processed-gene-0.0	gi|445235313|gb|AJJZ011104759.1|	maker	gene	230	851	0	-	0	gnl|BL_ORD_ID|647399 Q6L4B3_SOLDE Q6L4B3 SubName: Full=Polyprotein, putative; [Solanum demissum (Wild potato).]	3.13733e-30	gnl|BL_ORD_ID|1447308 39946.BGIOSIBSE038324 (Oryza indica)	1.36084e-23	NA	NA
snap-gi|445235335|gb|AJJZ011104737.1|-processed-gene-0.0	gi|445235335|gb|AJJZ011104737.1|	maker	gene	44	504	0	+	0	gnl|BL_ORD_ID|743660 A5BZB0_VITVI A5BZB0 SubName: Full=Putative uncharacterized protein; [Vitis vinifera (Grape).]	1.54183e-23	gnl|BL_ORD_ID|1255102 29760.GSVIVG00000279001 (Vitis vinifera)	1.22064e-12	NA	NA
snap-gi|445235401|gb|AJJZ011104671.1|-processed-gene-0.0	gi|445235401|gb|AJJZ011104671.1|	maker	gene	140	451	0	+	0	gnl|BL_ORD_ID|202216 A2Q3E4_MEDTR A2Q3E4 SubName: Full=RNA-directed DNA polymerase ; HMG-I and HMG-Y, DNA-binding, putative; [Medicago truncatula (Barrel medic) (Medicago tribuloides).]	6.98673e-34	gnl|BL_ORD_ID|1447308 39946.BGIOSIBSE038324 (Oryza indica)	1.10873e-30	NA	NA
snap-gi|445235453|gb|AJJZ011104619.1|-processed-gene-0.1	gi|445235453|gb|AJJZ011104619.1|	maker	gene	2927	6381	0	-	0	gnl|BL_ORD_ID|576729 B9S6X6_RICCO B9S6X6 SubName: Full=Putative uncharacterized protein; [Ricinus communis (Castor bean).]	6.7305e-40	gnl|BL_ORD_ID|126469 3694.gw1.XIII.3113.1 (Populus trichocarpa)	2.27421e-30	NA	NA
snap-gi|445235501|gb|AJJZ011104592.1|-processed-gene-0.0	gi|445235501|gb|AJJZ011104592.1|	maker	gene	1	552	0	+	0	gnl|BL_ORD_ID|196440 E4Z8N8_MALDO E4Z8N8 SubName: Full=Putative RNA-directed DNA polymerase (Reverse transcriptase); [Malus domestica (Apple) (Pyrus malus).]	8.12667e-60	gnl|BL_ORD_ID|1447308 39946.BGIOSIBSE038324 (Oryza indica)	4.60608e-56	gnl|BL_ORD_ID|301381 sp|Q03278|PO21_NASVI Retrovirus-related Pol polyprotein from type-1 retrotransposable element R2 (Fragment) OS=Nasonia vitripennis PE=4 SV=2	5.21159e-11
snap-gi|445235527|gb|AJJZ011104566.1|-processed-gene-0.0	gi|445235527|gb|AJJZ011104566.1|	maker	gene	33	1027	0	-	0	gnl|BL_ORD_ID|745860 A5C5N6_VITVI A5C5N6 SubName: Full=Putative uncharacterized protein; [Vitis vinifera (Grape).]	1.79868e-60	gnl|BL_ORD_ID|132796 3702.AT1G47650.1-P (Arabidopsis thaliana)	2.84784e-34	gnl|BL_ORD_ID|71247 sp|P04146|COPIA_DROME Copia protein OS=Drosophila melanogaster GN=GIP PE=1 SV=3	3.12715e-23
snap-gi|445235729|gb|AJJZ011104386.1|-processed-gene-0.0	gi|445235729|gb|AJJZ011104386.1|	maker	gene	164	676	0	+	0	gnl|BL_ORD_ID|647271 Q6L3Q0_SOLDE Q6L3Q0 SubName: Full=Polyprotein, putative; [Solanum demissum (Wild potato).]	2.74313e-73	gnl|BL_ORD_ID|1470483 39947.LOC_Os04g48150.1 (Oryza sativa)	5.83998e-55	gnl|BL_ORD_ID|302071 sp|P10978|POLX_TOBAC Retrovirus-related Pol polyprotein from transposon TNT 1-94 OS=Nicotiana tabacum PE=2 SV=1	1.82965e-35
snap-gi|445236055|gb|AJJZ011104184.1|-processed-gene-0.0	gi|445236055|gb|AJJZ011104184.1|	maker	gene	49	750	0	+	0	gnl|BL_ORD_ID|128974 Q7XYU3_GOSHI Q7XYU3 SubName: Full=Integrase; Flags: Fragment; [Gossypium hirsutum (Upland cotton) (Gossypium mexicanum).]	1.38169e-84	gnl|BL_ORD_ID|1256441 29760.GSVIVG00002013001 (Vitis vinifera)	3.03552e-79	gnl|BL_ORD_ID|301621 sp|P20825|POL2_DROME Retrovirus-related Pol polyprotein from transposon 297 OS=Drosophila melanogaster GN=pol PE=4 SV=1	6.70974e-28
snap-gi|445236061|gb|AJJZ011104178.1|-processed-gene-0.0	gi|445236061|gb|AJJZ011104178.1|	maker	gene	6	595	0	+	0	NA	NA	NA	NA	NA	NA
snap-gi|445236243|gb|AJJZ011104033.1|-processed-gene-0.0	gi|445236243|gb|AJJZ011104033.1|	maker	gene	144	483	0	+	0	NA	NA	NA	NA	NA	NA
snap-gi|445236274|gb|AJJZ011104002.1|-processed-gene-0.0	gi|445236274|gb|AJJZ011104002.1|	maker	gene	7	550	0	+	0	gnl|BL_ORD_ID|741319 A5BSK6_VITVI A5BSK6 SubName: Full=Putative uncharacterized protein; [Vitis vinifera (Grape).]	1.15535e-22	gnl|BL_ORD_ID|1275435 29760.GSVIVG00027110001 (Vitis vinifera)	5.76485e-20	NA	NA
snap-gi|445236383|gb|AJJZ011103911.1|-processed-gene-0.0	gi|445236383|gb|AJJZ011103911.1|	maker	gene	320	580	0	-	0	gnl|BL_ORD_ID|82009 Q948N8_DAUCA Q948N8 SubName: Full=TdcA1-ORF1-ORF2 protein; Flags: Fragment; [Daucus carota (Carrot).]	1.23789e-37	gnl|BL_ORD_ID|1488619 39947.LOC_Os08g30250.1 (Oryza sativa)	3.55139e-30	NA	NA
snap-gi|445236405|gb|AJJZ011103889.1|-processed-gene-0.0	gi|445236405|gb|AJJZ011103889.1|	maker	gene	104	375	0	-	0	gnl|BL_ORD_ID|747307 A5C9U3_VITVI A5C9U3 SubName: Full=Putative uncharacterized protein; [Vitis vinifera (Grape).]	2.2143e-15	gnl|BL_ORD_ID|106339 3694.fgenesh4_pg.C_LG_VIII001643 (Populus trichocarpa)	3.20968e-13	NA	NA
snap-gi|445236426|gb|AJJZ011103868.1|-processed-gene-0.0	gi|445236426|gb|AJJZ011103868.1|	maker	gene	37	333	0	+	0	gnl|BL_ORD_ID|740494 A5BQ76_VITVI A5BQ76 SubName: Full=Putative uncharacterized protein; [Vitis vinifera (Grape).]	2.54915e-15	gnl|BL_ORD_ID|1284760 29760.GSVIVG00038201001 (Vitis vinifera)	6.03744e-17	NA	NA
snap-gi|445236721|gb|AJJZ011103620.1|-processed-gene-0.0	gi|445236721|gb|AJJZ011103620.1|	maker	gene	51	564	0	-	0	gnl|BL_ORD_ID|777732 Q850H6_VITVI Q850H6 SubName: Full=Gag-pol polyprotein; Flags: Fragment; [Vitis vinifera (Grape).]	3.95512e-34	gnl|BL_ORD_ID|1257861 29760.GSVIVG00003791001 (Vitis vinifera)	1.5069e-34	NA	NA
snap-gi|445236891|gb|AJJZ011103468.1|-processed-gene-0.0	gi|445236891|gb|AJJZ011103468.1|	maker	gene	37	594	0	-	0	NA	NA	NA	NA	NA	NA
snap-gi|445237003|gb|AJJZ011103356.1|-processed-gene-0.0	gi|445237003|gb|AJJZ011103356.1|	maker	gene	115	699	0	+	0	gnl|BL_ORD_ID|647399 Q6L4B3_SOLDE Q6L4B3 SubName: Full=Polyprotein, putative; [Solanum demissum (Wild potato).]	8.18903e-57	gnl|BL_ORD_ID|1447308 39946.BGIOSIBSE038324 (Oryza indica)	3.39198e-44	NA	NA
snap-gi|445237106|gb|AJJZ011103254.1|-processed-gene-0.0	gi|445237106|gb|AJJZ011103254.1|	maker	gene	20	942	0	-	0	gnl|BL_ORD_ID|730461 A5AWD0_VITVI A5AWD0 SubName: Full=Putative uncharacterized protein; [Vitis vinifera (Grape).]	9.78207e-19	gnl|BL_ORD_ID|1257047 29760.GSVIVG00002780001 (Vitis vinifera)	8.3745e-17	NA	NA
snap-gi|445237156|gb|AJJZ011103204.1|-processed-gene-0.0	gi|445237156|gb|AJJZ011103204.1|	maker	gene	27	308	0	-	0	gnl|BL_ORD_ID|196440 E4Z8N8_MALDO E4Z8N8 SubName: Full=Putative RNA-directed DNA polymerase (Reverse transcriptase); [Malus domestica (Apple) (Pyrus malus).]	1.6936e-41	gnl|BL_ORD_ID|1447308 39946.BGIOSIBSE038324 (Oryza indica)	4.75784e-40	NA	NA
snap-gi|445237360|gb|AJJZ011103000.1|-processed-gene-0.0	gi|445237360|gb|AJJZ011103000.1|	maker	gene	117	371	0	+	0	NA	NA	NA	NA	NA	NA
snap-gi|445237368|gb|AJJZ011102992.1|-processed-gene-0.0	gi|445237368|gb|AJJZ011102992.1|	maker	gene	266	502	0	+	0	gnl|BL_ORD_ID|777729 Q850H3_VITVI Q850H3 SubName: Full=Gag-pol polyprotein; Flags: Fragment; [Vitis vinifera (Grape).]	9.86211e-34	gnl|BL_ORD_ID|1282662 29760.GSVIVG00035751001 (Vitis vinifera)	3.24395e-33	NA	NA
snap-gi|445237381|gb|AJJZ011102979.1|-processed-gene-0.0	gi|445237381|gb|AJJZ011102979.1|	maker	gene	2	355	0	-	0	gnl|BL_ORD_ID|581724 B9SL89_RICCO B9SL89 SubName: Full=Disease resistance protein RGA2, putative; EC=3.1.3.16; [Ricinus communis (Castor bean).]	6.48113e-34	gnl|BL_ORD_ID|117797 3694.gw1.147.53.1 (Populus trichocarpa)	5.5774e-14	gnl|BL_ORD_ID|327904 sp|Q9LRR4|R13L1_ARATH Putative disease resistance RPP13-like protein 1 OS=Arabidopsis thaliana GN=RPPL1 PE=3 SV=1	1.24066e-07
snap-gi|445237403|gb|AJJZ011102957.1|-processed-gene-0.0	gi|445237403|gb|AJJZ011102957.1|	maker	gene	103	390	0	+	0	gnl|BL_ORD_ID|22387 Q8LKI9_CAPAN Q8LKI9 SubName: Full=NBS/LRR resistance protein-like protein; Flags: Fragment; [Capsicum annuum (Bell pepper).]	1.79476e-29	gnl|BL_ORD_ID|1447308 39946.BGIOSIBSE038324 (Oryza indica)	2.54186e-16	NA	NA
snap-gi|445237455|gb|AJJZ011102905.1|-processed-gene-0.0	gi|445237455|gb|AJJZ011102905.1|	maker	gene	90	588	0	-	0	NA	NA	NA	NA	NA	NA
snap-gi|445237487|gb|AJJZ011102873.1|-processed-gene-0.0	gi|445237487|gb|AJJZ011102873.1|	maker	gene	111	588	0	-	0	gnl|BL_ORD_ID|777736 Q850I0_VITVI Q850I0 SubName: Full=Gag-pol polyprotein; Flags: Fragment; [Vitis vinifera (Grape).]	5.62012e-38	gnl|BL_ORD_ID|1266923 29760.GSVIVG00016976001 (Vitis vinifera)	3.50903e-22	gnl|BL_ORD_ID|302071 sp|P10978|POLX_TOBAC Retrovirus-related Pol polyprotein from transposon TNT 1-94 OS=Nicotiana tabacum PE=2 SV=1	8.07083e-11
snap-gi|445237496|gb|AJJZ011102864.1|-processed-gene-0.0	gi|445237496|gb|AJJZ011102864.1|	maker	gene	182	433	0	+	0	gnl|BL_ORD_ID|196440 E4Z8N8_MALDO E4Z8N8 SubName: Full=Putative RNA-directed DNA polymerase (Reverse transcriptase); [Malus domestica (Apple) (Pyrus malus).]	1.34776e-17	gnl|BL_ORD_ID|1447308 39946.BGIOSIBSE038324 (Oryza indica)	2.53898e-18	NA	NA
snap-gi|445237511|gb|AJJZ011102849.1|-processed-gene-0.0	gi|445237511|gb|AJJZ011102849.1|	maker	gene	57	428	0	-	0	gnl|BL_ORD_ID|738076 A5BI89_VITVI A5BI89 SubName: Full=Putative uncharacterized protein; [Vitis vinifera (Grape).]	4.77541e-53	gnl|BL_ORD_ID|1274271 29760.GSVIVG00025729001 (Vitis vinifera)	9.9749e-38	gnl|BL_ORD_ID|302071 sp|P10978|POLX_TOBAC Retrovirus-related Pol polyprotein from transposon TNT 1-94 OS=Nicotiana tabacum PE=2 SV=1	3.93626e-11
snap-gi|445237523|gb|AJJZ011102837.1|-processed-gene-0.0	gi|445237523|gb|AJJZ011102837.1|	maker	gene	30	376	0	-	0	gnl|BL_ORD_ID|726980 A5ALD8_VITVI A5ALD8 SubName: Full=Putative uncharacterized protein; [Vitis vinifera (Grape).]	5.73019e-46	gnl|BL_ORD_ID|1686801 67593.JGI126693 (Phytophthora sojae)	1.31529e-31	gnl|BL_ORD_ID|220398 sp|P92519|M810_ARATH Uncharacterized mitochondrial protein AtMg00810 OS=Arabidopsis thaliana GN=AtMg00810 PE=4 SV=1	1.20554e-26
snap-gi|445237606|gb|AJJZ011102754.1|-processed-gene-0.0	gi|445237606|gb|AJJZ011102754.1|	maker	gene	22	740	0	+	0	gnl|BL_ORD_ID|543540 B9PBF2_POPTR B9PBF2 SubName: Full=Predicted protein; [Populus trichocarpa (Western balsam poplar) (Populus balsamifera]	1.03682e-18	gnl|BL_ORD_ID|100733 3694.eugene3.136680001 (Populus trichocarpa)	3.6278e-18	NA	NA
snap-gi|445237635|gb|AJJZ011102725.1|-processed-gene-0.0	gi|445237635|gb|AJJZ011102725.1|	maker	gene	40	671	0	+	0	gnl|BL_ORD_ID|741319 A5BSK6_VITVI A5BSK6 SubName: Full=Putative uncharacterized protein; [Vitis vinifera (Grape).]	1.39751e-43	gnl|BL_ORD_ID|1502009 39947.LOC_Os12g05290.1 (Oryza sativa)	2.42686e-26	gnl|BL_ORD_ID|302071 sp|P10978|POLX_TOBAC Retrovirus-related Pol polyprotein from transposon TNT 1-94 OS=Nicotiana tabacum PE=2 SV=1	1.10107e-17
snap-gi|445237745|gb|AJJZ011102650.1|-processed-gene-0.0	gi|445237745|gb|AJJZ011102650.1|	maker	gene	192	532	0	+	0	gnl|BL_ORD_ID|741319 A5BSK6_VITVI A5BSK6 SubName: Full=Putative uncharacterized protein; [Vitis vinifera (Grape).]	4.35885e-13	gnl|BL_ORD_ID|1470940 39947.LOC_Os04g53040.1 (Oryza sativa)	1.88855e-10	NA	NA
snap-gi|445237924|gb|AJJZ011102507.1|-processed-gene-0.0	gi|445237924|gb|AJJZ011102507.1|	maker	gene	512	972	0	+	0	NA	NA	NA	NA	NA	NA
snap-gi|445238079|gb|AJJZ011102378.1|-processed-gene-0.0	gi|445238079|gb|AJJZ011102378.1|	maker	gene	330	520	0	+	0	gnl|BL_ORD_ID|392890 Q7XWT6_ORYSJ Q7XWT6 SubName: Full=OSJNBa0028M15.5 protein; SubName: Full=OSJNBa0065B15.15 protein; [Oryza sativa subsp. japonica (Rice).]	1.60993e-14	gnl|BL_ORD_ID|1467438 39947.LOC_Os04g16080.1 (Oryza sativa)	5.74175e-14	NA	NA
snap-gi|445238152|gb|AJJZ011102312.1|-processed-gene-0.0	gi|445238152|gb|AJJZ011102312.1|	maker	gene	38	629	0	+	0	gnl|BL_ORD_ID|726980 A5ALD8_VITVI A5ALD8 SubName: Full=Putative uncharacterized protein; [Vitis vinifera (Grape).]	2.55329e-77	gnl|BL_ORD_ID|1470825 39947.LOC_Os04g51870.1 (Oryza sativa)	5.18847e-52	gnl|BL_ORD_ID|302071 sp|P10978|POLX_TOBAC Retrovirus-related Pol polyprotein from transposon TNT 1-94 OS=Nicotiana tabacum PE=2 SV=1	7.66065e-33
snap-gi|445238539|gb|AJJZ011101973.1|-processed-gene-0.0	gi|445238539|gb|AJJZ011101973.1|	maker	gene	350	748	0	+	0	gnl|BL_ORD_ID|741263 A5BSE9_VITVI A5BSE9 SubName: Full=Putative uncharacterized protein; [Vitis vinifera (Grape).]	1.03893e-58	gnl|BL_ORD_ID|1490807 39947.LOC_Os09g09110.1 (Oryza sativa)	1.20675e-54	gnl|BL_ORD_ID|457193 sp|Q9UR07|TF211_SCHPO Transposon Tf2-11 polyprotein OS=Schizosaccharomyces pombe (strain 972 / ATCC 24843) GN=Tf2-11 PE=3 SV=1	1.18341e-08
snap-gi|445238617|gb|AJJZ011101904.1|-processed-gene-0.0	gi|445238617|gb|AJJZ011101904.1|	maker	gene	366	803	0	+	0	NA	NA	NA	NA	NA	NA
snap-gi|445238638|gb|AJJZ011101883.1|-processed-gene-0.0	gi|445238638|gb|AJJZ011101883.1|	maker	gene	8	661	0	+	0	gnl|BL_ORD_ID|582443 B9SNB3_RICCO B9SNB3 SubName: Full=Putative uncharacterized protein; [Ricinus communis (Castor bean).]	5.28333e-54	gnl|BL_ORD_ID|105809 3694.fgenesh4_pg.C_LG_VI001964 (Populus trichocarpa)	8.43208e-43	gnl|BL_ORD_ID|327904 sp|Q9LRR4|R13L1_ARATH Putative disease resistance RPP13-like protein 1 OS=Arabidopsis thaliana GN=RPPL1 PE=3 SV=1	9.55786e-21
snap-gi|445238688|gb|AJJZ011101833.1|-processed-gene-0.0	gi|445238688|gb|AJJZ011101833.1|	maker	gene	248	637	0	+	0	NA	NA	NA	NA	NA	NA
snap-gi|445238845|gb|AJJZ011101684.1|-processed-gene-0.0	gi|445238845|gb|AJJZ011101684.1|	maker	gene	28	472	0	+	0	NA	NA	NA	NA	NA	NA
[truncated: 64,422 more rows]
