# Supplementary material for: SNP Identification from RNA Sequencing and Linkage Map Construction of Rubber Tree for Anchoring the Draft Genome
Source: PLoS One. 2015 Apr 1;10(4):e0121961. doi: 10.1371/journal.pone.0121961 (PMC4382108; doi:10.1371/journal.pone.0121961)
Supplement: S3 Table — (XLS) [file pone.0121961.s009.xls]

## Sheet: Sheet1
S3 Table. RNA-seq samples and read information
Sample	F_Reads	R_Reads	Length	Gb
BPM 24	69044512	69044512	101	13.9
RRII 105	81604592	81604592	101	16.5
RRIT 110	68604981	68604981	101	13.9
PB 235	71114046	71114046	101	14.3
RRIT 251	62094381	62094381	101	12.5
RRIM 600	17472857	NA	75	1.3
