# Supplementary material for: SNP Identification from RNA Sequencing and Linkage Map Construction of Rubber Tree for Anchoring the Draft Genome
Source: PLoS One. 2015 Apr 1;10(4):e0121961. doi: 10.1371/journal.pone.0121961 (PMC4382108; doi:10.1371/journal.pone.0121961)
Supplement: S4 Table — (XLS) [file pone.0121961.s010.xls]

## Sheet: Sheet1
S4 Table. RNA-seq variant summary type table from SNPeff result
Change	Count
codon change plus codon deletion	64
codon change plus codon insertion	18
codon deletion	149
codon insertion	33
frame shift	5910
intron	33225
non synonymous coding	104378
non synonymous start	33
splice site acceptor	441
splice site donor	746
start gained	1264
start lost	152
stop gained	897
stop lost	171
synonymous coding	87191
synonymous stop	85
upstream	86201
UTR 3 prime	11101
UTR 5 prime deleted	2
UTR 5 prime	9138
