# Supplementary material for: SNP Identification from RNA Sequencing and Linkage Map Construction of Rubber Tree for Anchoring the Draft Genome
Source: PLoS One. 2015 Apr 1;10(4):e0121961. doi: 10.1371/journal.pone.0121961 (PMC4382108; doi:10.1371/journal.pone.0121961)
Supplement: S5 Table — (XLS) [file pone.0121961.s011.xls]

## Sheet: Sheet1
S5 Table. Ion torrent sample mapping metrics.
Sample	Reads	Mapped Reads	Percent Mapped Reads
105	13673590	13026819	95.2699
44-1483	8546434	8390973	98.181
44-1492	6660818	6522538	97.924
44-1493-32-7C	6655152	6528935	98.1035
44-1496	5457062	5358451	98.193
44-1500	5420791	5321663	98.1713
44-1507	6318925	6185670	97.8912
44-1523	7026585	6887321	98.018
44-C31-10	4529300	4178710	92.2595
44-C33-5	4105561	3867257	94.1956
45-1141	3963118	3891081	98.1823
45-1146	5936249	5558028	93.6286
45-1149	5404559	5242400	96.9996
45-1180	6657639	6524563	98.0012
45-1183-2-5E	5012974	4864596	97.0401
45-D16-7	3855334	3610118	93.6396
45-D16-8	4413538	4161316	94.2853
45-D17-2	5397516	5063051	93.8034
45-D17-8	3662492	3448181	94.1485
45-D18-3	6526445	6115870	93.7091
45-D18-9	1539316	1511767	98.2103
45-D19-5	6394598	6049336	94.6007
600	8086448	7477351	92.4677
C33-2-44	4840940	4543459	93.8549
GC10	11594063	11367973	98.05
GC12	6095654	5983140	98.1542
GC16	5509757	5402146	98.0469
GC17	3290199	3157682	95.9724
GC2	3268945	3208214	98.1422
GC3	6183806	6071221	98.1794
GC5	4026435	3944158	97.9566
GC6	4554668	4461372	97.9516
GC9	4090353	4023719	98.3709
GR103	4727130	4632962	98.0079
GR108	7510954	7047605	93.831
GR110	4550768	4469371	98.2114
GR113	5935658	5730540	96.5443
GR114	3902419	3739054	95.8138
GR115	3826308	3594396	93.939
GR116	4596854	4318205	93.9383
GR127	4547695	4284176	94.2054
GR131	3608041	3453758	95.7239
GR132	6100798	5860148	96.0554
GR136	7118952	6772789	95.1374
GR138	3873417	3701738	95.5678
GR14	17698078	16835950	95.1287
GR146	4269842	3948562	92.4756
GR147	7195093	6597981	91.7011
GR151	5901836	5678621	96.2179
GR158	3749633	3534984	94.2755
GR16	9967374	9465865	94.9685
GR160	13403450	12674908	94.5645
GR18	15836242	14711244	92.8961
GR29	5952013	5501111	92.4244
GR3	21451425	20442709	95.2977
GR31	6320520	5855817	92.6477
GR33	6668838	6289963	94.3187
GR37	4761491	4379990	91.9878
GR38	6050905	5572388	92.0918
GR39	5745572	5254090	91.4459
GR4	14119394	13486980	95.521
GR41	5869401	5533199	94.272
GR42	8366923	8187576	97.8565
GR48	5827127	5660900	97.1474
GR53	3571865	3436109	96.1993
GR56	3927498	3751503	95.5189
GR59	15258623	14611735	95.7605
GR62	4837628	4638345	95.8806
GR64	8119732	7787099	95.9034
GR70	10774807	9886182	91.7528
GR79	13765616	13371437	97.1365
GR8	12105824	11550511	95.4128
GR81	13643539	12995790	95.2523
GR9	10050943	9579830	95.3127
GR94	6357524	5971022	93.9206
GR98	5419061	5109477	94.2871
I10-1	7336989	7187814	97.9668
I10-2	6570728	5943456	90.4535
I10-4	4162196	4087186	98.1978
I10-8	7033164	6275442	89.2264
I11-2	3443667	3386003	98.3255
I11-3	4254044	4103586	96.4632
I11-5	7755225	7600884	98.0098
I11-9	3483911	3397379	97.5162
I12-1	8189723	7562328	92.3392
I12-9	3264078	3154668	96.6481
I13-1	4362820	4285666	98.2316
I13-7	4065726	3992329	98.1947
I13-8	8734653	7769712	88.9527
I14-2	3665911	3566297	97.2827
I14-5	4700972	4610664	98.079
I15-3	4137028	3998766	96.6579
I15-4	12937804	11244755	86.9139
I15-6	3496156	3286154	93.9933
I15-8	9164662	8460244	92.3138
I15-9	3644990	3519382	96.554
I16-10	4246613	4167585	98.139
I16-3	3212659	3099121	96.4659
I17-2	8403636	8232912	97.9685
I17-5	5667311	4865935	85.8597
I17-6	5673114	5569545	98.1744
I17-8	11968315	11701042	97.7668
I18-1	11027108	9838229	89.2186
I18-3	9841315	8846875	89.8953
I18-4	5640062	5429641	96.2692
I18-6	5130251	4410101	85.9627
I5-8	6936988	6405238	92.3346
I8-2	4691948	4606501	98.1789
J1-1	9601409	9188443	95.6989
J1-3	6933586	6810803	98.2292
J1-5	10683466	10098979	94.5291
J10-2	6896489	6303683	91.4042
J10-4	15164944	14783948	97.4877
J10-7	5600167	5480706	97.8668
J11-3	5925852	5816050	98.1471
J11-8	12581242	11650121	92.5991
J12-1	4889817	4772553	97.6019
J12-3	28598119	27763579	97.0818
J12-5	6663455	6488459	97.3738
J12-6	8782284	8452674	96.2469
J12-7	3335498	3215617	96.4059
J13-2	11748421	10402214	88.5414
J13-4	4083359	3854662	94.3993
J14-3	5033577	4664944	92.6765
J14-4	6927744	6791821	98.038
J14-7	13608706	12778241	93.8975
J15-2	10143190	9941470	98.0113
J16-5	6430501	6266563	97.4506
J17-1	6189451	5576537	90.0974
J17-5	3180720	3079965	96.8323
J2-3	6527939	6395186	97.9664
J2-4	2136893	2093903	97.9882
J2-7	6722336	6586575	97.9804
J3-2	3692501	3446244	93.3309
J3-3	3662673	3545103	96.79
J3-6	10832673	10123223	93.4508
J3-7	5490960	5223715	95.133
J3-8	5274221	4996616	94.7366
J4-6	4947160	4751956	96.0542
J4-7	6237352	5840861	93.6433
J4-8	4708096	4625263	98.2406
J5-2	10020310	9410624	93.9155
J5-6	3780084	3708755	98.113
J6-2	10464400	9446458	90.2723
J6-6	5363107	5263723	98.1469
J7-1	9560178	8802098	92.0704
J7-6	6203367	5716602	92.1532
J8-2	6812085	6554383	96.217
J8-4	4844691	4729236	97.6169
J9-2	4415223	4169204	94.4279
J9-7	4252558	4111870	96.6917
