# Supplementary material for: SNP Identification from RNA Sequencing and Linkage Map Construction of Rubber Tree for Anchoring the Draft Genome
Source: PLoS One. 2015 Apr 1;10(4):e0121961. doi: 10.1371/journal.pone.0121961 (PMC4382108; doi:10.1371/journal.pone.0121961)
Supplement: S6 Table — (XLS) [file pone.0121961.s012.xls]

## Sheet: SNPsGenotypes
S6 Table. Final filtered SNP set and parental genotypes.
Contig	Position on Contig (bp)	Reference Allele	Alternate Allele	RRII105	RRIM600
gi|448814085|gb|AJJZ010000676.1|	2906	G	A	GA	GG
gi|448814085|gb|AJJZ010000676.1|	3447	C	T	CT	CC
gi|448814085|gb|AJJZ010000676.1|	3491	G	A	GA	GG
gi|448814085|gb|AJJZ010000676.1|	3510	A	T	AT	AA
gi|448814085|gb|AJJZ010000676.1|	3566	C	G	CG	CC
gi|448814085|gb|AJJZ010000676.1|	3654	G	A	GA	GG
gi|448814085|gb|AJJZ010000676.1|	3746	G	A	GA	GG
gi|448814085|gb|AJJZ010000676.1|	4225	T	C	TC	TT
gi|448814085|gb|AJJZ010000676.1|	4297	C	G	CG	CC
gi|448814085|gb|AJJZ010000676.1|	4317	T	A	TA	TT
gi|448814085|gb|AJJZ010000676.1|	4425	A	G	AG	AA
gi|448814085|gb|AJJZ010000676.1|	4431	T	G	TG	TT
gi|448814085|gb|AJJZ010000676.1|	4482	G	A	GA	GG
gi|448814085|gb|AJJZ010000676.1|	4687	T	G	TG	TT
gi|448813816|gb|AJJZ010000945.1|	1711	A	G	AA	AG
gi|448813804|gb|AJJZ010000957.1|	152	T	C	TC	TT
gi|448813804|gb|AJJZ010000957.1|	2078	T	A	TA	TT
gi|448813804|gb|AJJZ010000957.1|	3764	A	G	AG	AA
gi|448813804|gb|AJJZ010000957.1|	13985	C	T	CT	CC
gi|448813803|gb|AJJZ010000958.1|	1850	A	C	AC	AA
gi|448813800|gb|AJJZ010000961.1|	405	A	T	AT	AT
gi|448813800|gb|AJJZ010000961.1|	662	T	C	TT	TC
gi|448813800|gb|AJJZ010000961.1|	6519	G	A	GA	GA
gi|448813800|gb|AJJZ010000961.1|	6657	G	A	AA	GA
gi|448813800|gb|AJJZ010000961.1|	7332	G	A	GA	GA
gi|448813800|gb|AJJZ010000961.1|	7388	G	A	GA	GA
gi|448813800|gb|AJJZ010000961.1|	7527	C	T	CT	CT
gi|448813800|gb|AJJZ010000961.1|	7707	G	T	GT	GT
gi|448813800|gb|AJJZ010000961.1|	7719	G	A	GA	GA
gi|448813799|gb|AJJZ010000962.1|	1374	T	C	TT	TC
gi|448813799|gb|AJJZ010000962.1|	1550	C	T	CC	CT
gi|448813799|gb|AJJZ010000962.1|	1695	T	G	TT	TG
gi|448813799|gb|AJJZ010000962.1|	1750	T	C	TT	TC
gi|448813799|gb|AJJZ010000962.1|	1851	G	A	GG	GA
gi|448813799|gb|AJJZ010000962.1|	2074	G	A	GG	GA
gi|448813799|gb|AJJZ010000962.1|	2503	C	A	CC	CA
gi|448813799|gb|AJJZ010000962.1|	2532	A	T	TT	AT
gi|448813700|gb|AJJZ010001061.1|	254	G	A	GA	GG
gi|448813700|gb|AJJZ010001061.1|	455	T	G	TG	TT
gi|448813700|gb|AJJZ010001061.1|	988	C	T	CT	CC
gi|448813700|gb|AJJZ010001061.1|	1043	C	G	CG	CC
gi|448813699|gb|AJJZ010001062.1|	842	T	C	TC	TT
gi|448813699|gb|AJJZ010001062.1|	1051	A	G	AG	AA
gi|448813699|gb|AJJZ010001062.1|	1060	G	A	GA	GG
gi|448813698|gb|AJJZ010001063.1|	1949	T	C	TC	TT
gi|448813698|gb|AJJZ010001063.1|	2147	A	G	AG	AA
gi|448813698|gb|AJJZ010001063.1|	2234	C	T	CT	CC
gi|448813201|gb|AJJZ010001560.1|	1266	A	T	AT	AA
gi|448813119|gb|AJJZ010001642.1|	687	C	T	CC	CT
gi|448813119|gb|AJJZ010001642.1|	760	C	T	CT	CC
gi|448813119|gb|AJJZ010001642.1|	1000	A	T	AA	AT
gi|448812306|gb|AJJZ010002455.1|	1363	G	A	AA	GA
gi|448811635|gb|AJJZ010003126.1|	1570	G	C	GC	GG
gi|448811635|gb|AJJZ010003126.1|	1622	C	T	CC	CT
gi|448811016|gb|AJJZ010003745.1|	723	G	T	GG	GT
gi|448809302|gb|AJJZ010005459.1|	450	A	C	AC	AA
gi|448808746|gb|AJJZ010006015.1|	2357	C	T	CT	CT
gi|448808746|gb|AJJZ010006015.1|	2370	A	G	AG	AG
gi|448808341|gb|AJJZ010006420.1|	308	A	G	AA	AG
gi|448808341|gb|AJJZ010006420.1|	334	C	T	CC	CT
gi|448808341|gb|AJJZ010006420.1|	369	T	C	TT	TC
gi|448808236|gb|AJJZ010006525.1|	940	T	C	TT	TC
gi|448807112|gb|AJJZ010007649.1|	1976	C	T	CT	CC
gi|448807110|gb|AJJZ010007651.1|	1320	A	G	AG	AA
gi|448807110|gb|AJJZ010007651.1|	1468	G	C	GC	GG
gi|448807110|gb|AJJZ010007651.1|	1528	C	T	CT	CC
gi|448807110|gb|AJJZ010007651.1|	1533	C	A	CA	CC
gi|448807110|gb|AJJZ010007651.1|	1534	C	A	CA	CC
gi|448806868|gb|AJJZ010007893.1|	2185	G	A	GA	GG
gi|448806658|gb|AJJZ010008103.1|	472	T	C	TC	TT
gi|448806658|gb|AJJZ010008103.1|	622	C	A	CA	CC
gi|448806171|gb|AJJZ010008590.1|	3311	C	A	CA	CA
gi|448806171|gb|AJJZ010008590.1|	3453	T	C	TC	TT
gi|448804902|gb|AJJZ010009859.1|	3739	T	C	TC	TT
gi|448804902|gb|AJJZ010009859.1|	3743	C	T	CT	CC
gi|448804902|gb|AJJZ010009859.1|	3924	T	C	TC	TT
gi|448804902|gb|AJJZ010009859.1|	3935	A	T	AT	AA
gi|448804902|gb|AJJZ010009859.1|	3961	A	G	AG	AA
gi|448804785|gb|AJJZ010009976.1|	3514	T	C	TC	TT
gi|448804785|gb|AJJZ010009976.1|	4081	T	A	TA	TT
gi|448804779|gb|AJJZ010009982.1|	1505	T	C	TC	TT
gi|448804728|gb|AJJZ010010033.1|	2520	G	A	GA	GA
gi|448804728|gb|AJJZ010010033.1|	2624	A	T	AT	AT
gi|448803768|gb|AJJZ010010993.1|	1521	A	G	AG	AG
gi|448803768|gb|AJJZ010010993.1|	1683	T	G	TG	TT
gi|448803768|gb|AJJZ010010993.1|	2739	C	T	CT	CC
gi|448803407|gb|AJJZ010011354.1|	1275	G	T	GT	GG
gi|448803161|gb|AJJZ010011600.1|	3651	C	A	CA	CC
gi|448803160|gb|AJJZ010011601.1|	3430	G	A	GA	GG
gi|448803160|gb|AJJZ010011601.1|	3585	T	C	TC	TT
gi|448803160|gb|AJJZ010011601.1|	3854	T	C	TC	TT
gi|448803160|gb|AJJZ010011601.1|	3909	T	C	TC	TT
gi|448803160|gb|AJJZ010011601.1|	3937	G	A	GA	GG
gi|448803160|gb|AJJZ010011601.1|	3980	T	A	TA	TT
gi|448803159|gb|AJJZ010011602.1|	2395	C	G	CG	CC
gi|448803159|gb|AJJZ010011602.1|	3942	A	T	AT	AA
gi|448803159|gb|AJJZ010011602.1|	4079	A	G	AG	AA
gi|448801425|gb|AJJZ010013336.1|	6806	A	C	AC	AC
gi|448801425|gb|AJJZ010013336.1|	6947	C	T	CT	CC
gi|448801249|gb|AJJZ010013512.1|	1478	C	G	CG	CC
gi|448801249|gb|AJJZ010013512.1|	1618	G	A	GA	GG
gi|448801249|gb|AJJZ010013512.1|	1673	C	T	CT	CC
gi|448801247|gb|AJJZ010013514.1|	940	T	G	TT	TG
gi|448801247|gb|AJJZ010013514.1|	1009	G	A	GA	GG
gi|448801247|gb|AJJZ010013514.1|	1549	A	G	AG	AG
gi|448801242|gb|AJJZ010013519.1|	7447	C	T	CT	CT
gi|448801242|gb|AJJZ010013519.1|	7450	C	T	CT	CT
gi|448801242|gb|AJJZ010013519.1|	7531	G	A	GA	GA
gi|448801242|gb|AJJZ010013519.1|	7703	A	G	AG	AG
gi|448801242|gb|AJJZ010013519.1|	7708	A	T	AT	AT
gi|448801240|gb|AJJZ010013521.1|	578	C	G	CG	CG
gi|448801240|gb|AJJZ010013521.1|	1048	A	C	CC	AC
gi|448801240|gb|AJJZ010013521.1|	1226	G	A	GA	GA
gi|448801240|gb|AJJZ010013521.1|	1482	A	T	AT	AT
gi|448801240|gb|AJJZ010013521.1|	3607	T	C	TC	TT
gi|448801222|gb|AJJZ010013539.1|	1745	A	C	AA	AC
gi|448801222|gb|AJJZ010013539.1|	3160	G	A	AA	GA
gi|448801221|gb|AJJZ010013540.1|	1092	A	T	TT	AT
gi|448801221|gb|AJJZ010013540.1|	1240	T	G	GG	TG
gi|448801134|gb|AJJZ010013627.1|	895	C	A	CA	CC
gi|448801134|gb|AJJZ010013627.1|	1237	C	G	CG	CC
gi|448801134|gb|AJJZ010013627.1|	1845	A	G	AG	AA
gi|448801134|gb|AJJZ010013627.1|	1884	G	C	GC	GG
gi|448801134|gb|AJJZ010013627.1|	1936	T	C	TC	TT
gi|448801134|gb|AJJZ010013627.1|	1978	C	T	CT	CC
gi|448801134|gb|AJJZ010013627.1|	2029	C	A	CA	CC
gi|448801134|gb|AJJZ010013627.1|	3498	T	C	TC	TT
gi|448800058|gb|AJJZ010014703.1|	7211	C	T	CT	CC
gi|448799755|gb|AJJZ010015006.1|	1506	T	C	TC	TT
gi|448798632|gb|AJJZ010016129.1|	568	C	G	CG	CG
gi|448798632|gb|AJJZ010016129.1|	593	G	A	GG	GA
gi|448798632|gb|AJJZ010016129.1|	674	C	T	CT	CC
gi|448798632|gb|AJJZ010016129.1|	685	C	G	CC	CG
gi|448798632|gb|AJJZ010016129.1|	859	G	A	GA	GG
gi|448798632|gb|AJJZ010016129.1|	860	T	C	TT	TC
gi|448798632|gb|AJJZ010016129.1|	886	C	T	CT	CC
gi|448798632|gb|AJJZ010016129.1|	906	A	C	AA	AC
gi|448798630|gb|AJJZ010016131.1|	965	A	G	AG	AG
gi|448798629|gb|AJJZ010016132.1|	1749	G	T	GT	GT
gi|448798629|gb|AJJZ010016132.1|	1766	G	C	GC	GC
gi|448798629|gb|AJJZ010016132.1|	1799	C	T	CT	CT
gi|448798629|gb|AJJZ010016132.1|	1928	T	C	TC	TC
gi|448798487|gb|AJJZ010016274.1|	2648	A	G	AG	AA
gi|448798487|gb|AJJZ010016274.1|	2735	T	A	TA	TT
gi|448797505|gb|AJJZ010017256.1|	5091	T	C	TC	TT
gi|448797391|gb|AJJZ010017370.1|	1475	C	T	CT	CC
gi|448797390|gb|AJJZ010017371.1|	211	G	A	GA	GG
gi|448797390|gb|AJJZ010017371.1|	463	T	C	CC	TC
gi|448797382|gb|AJJZ010017379.1|	5367	G	A	AA	GA
gi|448797382|gb|AJJZ010017379.1|	5508	C	A	AA	CA
gi|448797251|gb|AJJZ010017510.1|	2317	A	G	AA	AG
gi|448797247|gb|AJJZ010017514.1|	1672	G	A	GA	GA
gi|448797247|gb|AJJZ010017514.1|	1966	G	C	GC	GC
gi|448797247|gb|AJJZ010017514.1|	2011	C	G	CG	CG
gi|448797247|gb|AJJZ010017514.1|	2076	A	G	AG	AG
gi|448797247|gb|AJJZ010017514.1|	2136	T	A	TA	TA
gi|448796953|gb|AJJZ010017808.1|	452	C	G	CG	CC
gi|448796953|gb|AJJZ010017808.1|	520	A	T	AT	AA
gi|448795650|gb|AJJZ010019111.1|	4896	G	A	GA	GG
gi|448794428|gb|AJJZ010020333.1|	891	T	A	AA	TA
gi|448794006|gb|AJJZ010020755.1|	1921	G	A	GA	GA
gi|448794006|gb|AJJZ010020755.1|	1959	C	G	CG	CC
gi|448793424|gb|AJJZ010021337.1|	5447	T	C	TC	TT
gi|448793021|gb|AJJZ010021740.1|	665	A	T	AT	AA
gi|448793021|gb|AJJZ010021740.1|	694	G	T	GT	GG
gi|448793021|gb|AJJZ010021740.1|	724	A	G	AG	AA
gi|448793019|gb|AJJZ010021742.1|	4258	A	G	AG	AA
gi|448793018|gb|AJJZ010021743.1|	2542	C	T	CT	CC
gi|448793018|gb|AJJZ010021743.1|	2794	A	T	AT	AA
gi|448793018|gb|AJJZ010021743.1|	3495	A	G	AG	AA
gi|448793018|gb|AJJZ010021743.1|	3552	G	T	GT	GG
gi|448793018|gb|AJJZ010021743.1|	4031	A	T	AT	AA
gi|448793018|gb|AJJZ010021743.1|	4137	T	A	TA	TT
gi|448793018|gb|AJJZ010021743.1|	4182	A	G	AG	AA
gi|448793018|gb|AJJZ010021743.1|	4224	T	C	TC	TT
gi|448793018|gb|AJJZ010021743.1|	4263	T	A	TA	TT
gi|448793018|gb|AJJZ010021743.1|	4289	G	A	GA	GG
gi|448790576|gb|AJJZ010024185.1|	409	T	A	TA	TT
gi|448790576|gb|AJJZ010024185.1|	654	C	T	CT	CC
gi|448790576|gb|AJJZ010024185.1|	661	C	T	CT	CC
gi|448789816|gb|AJJZ010024945.1|	821	C	T	CT	CT
gi|448789816|gb|AJJZ010024945.1|	847	G	C	GC	GG
gi|448789816|gb|AJJZ010024945.1|	947	T	G	TG	TT
gi|448788299|gb|AJJZ010026462.1|	2112	G	C	GC	GG
gi|448788299|gb|AJJZ010026462.1|	2155	A	C	AC	AA
gi|448788299|gb|AJJZ010026462.1|	2158	G	A	GA	GG
gi|448788299|gb|AJJZ010026462.1|	2188	G	A	GA	GG
gi|448788299|gb|AJJZ010026462.1|	2276	C	T	CT	CC
gi|448787518|gb|AJJZ010027243.1|	1819	C	T	CT	CT
gi|448787222|gb|AJJZ010027539.1|	1578	C	G	CC	CG
gi|448787222|gb|AJJZ010027539.1|	1729	C	G	CC	CG
gi|448786805|gb|AJJZ010027956.1|	7737	A	T	AT	AT
gi|448782142|gb|AJJZ010032619.1|	697	G	T	GG	GT
gi|448782142|gb|AJJZ010032619.1|	908	A	G	GG	AG
gi|448782142|gb|AJJZ010032619.1|	1310	A	C	AA	AC
gi|448781736|gb|AJJZ010033025.1|	9025	A	C	AC	AA
gi|448781729|gb|AJJZ010033032.1|	11157	G	A	GA	GG
gi|448781729|gb|AJJZ010033032.1|	11158	C	T	CT	CC
gi|448781729|gb|AJJZ010033032.1|	11178	C	T	CT	CC
gi|448781729|gb|AJJZ010033032.1|	11221	G	T	GT	GG
gi|448781729|gb|AJJZ010033032.1|	11409	C	G	CG	CC
gi|448781729|gb|AJJZ010033032.1|	13892	G	A	GA	GG
gi|448781729|gb|AJJZ010033032.1|	13960	G	A	GA	GG
gi|448781729|gb|AJJZ010033032.1|	14127	C	A	CA	CC
gi|448781728|gb|AJJZ010033033.1|	4695	T	C	TC	TT
gi|448781728|gb|AJJZ010033033.1|	4754	C	T	CT	CC
gi|448781727|gb|AJJZ010033034.1|	1040	A	G	AG	AA
gi|448781221|gb|AJJZ010033540.1|	11100	T	C	CC	TC
gi|448781219|gb|AJJZ010033542.1|	1056	C	G	CG	CG
gi|448781219|gb|AJJZ010033542.1|	1151	C	T	CT	CT
gi|448781219|gb|AJJZ010033542.1|	1801	C	G	CG	CG
gi|448781219|gb|AJJZ010033542.1|	1813	T	C	TC	TC
gi|448781219|gb|AJJZ010033542.1|	1830	G	A	GA	GA
gi|448781219|gb|AJJZ010033542.1|	1999	C	T	CT	CT
gi|448781219|gb|AJJZ010033542.1|	2186	C	T	CT	CC
gi|448781219|gb|AJJZ010033542.1|	2311	T	G	TG	TG
gi|448781219|gb|AJJZ010033542.1|	2454	G	A	GA	GA
gi|448781219|gb|AJJZ010033542.1|	2481	A	G	AG	AG
gi|448781106|gb|AJJZ010033655.1|	7632	A	G	AG	AA
gi|448781106|gb|AJJZ010033655.1|	7785	T	C	TC	TT
gi|448781106|gb|AJJZ010033655.1|	7998	C	T	CT	CC
gi|448781106|gb|AJJZ010033655.1|	8099	T	A	TA	TT
gi|448779170|gb|AJJZ010035591.1|	2051	A	G	AA	AG
gi|448778614|gb|AJJZ010036147.1|	3299	T	C	TC	TT
gi|448778057|gb|AJJZ010036704.1|	3377	T	C	TC	TT
gi|448778057|gb|AJJZ010036704.1|	4512	G	A	GA	GG
gi|448777989|gb|AJJZ010036772.1|	4213	A	G	AG	AG
gi|448777810|gb|AJJZ010036951.1|	624	T	C	TC	TC
gi|448774993|gb|AJJZ010039768.1|	1102	C	A	CA	CA
gi|448774993|gb|AJJZ010039768.1|	1108	G	T	GT	GT
gi|448774993|gb|AJJZ010039768.1|	1250	G	C	GC	GC
gi|448774283|gb|AJJZ010040478.1|	782	C	T	CT	CC
gi|448773707|gb|AJJZ010041054.1|	1303	C	T	CT	CT
gi|448773707|gb|AJJZ010041054.1|	1395	C	T	CT	CT
gi|448773707|gb|AJJZ010041054.1|	1588	A	T	AA	AT
gi|448772061|gb|AJJZ010042700.1|	2823	C	T	CT	CC
gi|448772061|gb|AJJZ010042700.1|	2883	A	C	AC	AA
gi|448772061|gb|AJJZ010042700.1|	4898	C	G	CG	CC
gi|448772061|gb|AJJZ010042700.1|	4991	A	T	AT	AA
gi|448771085|gb|AJJZ010043676.1|	978	A	C	AC	AC
gi|448771085|gb|AJJZ010043676.1|	981	T	C	TC	TC
gi|448771085|gb|AJJZ010043676.1|	1007	C	G	CG	CG
gi|448771085|gb|AJJZ010043676.1|	1150	A	T	AT	AT
gi|448769600|gb|AJJZ010045161.1|	2408	G	A	AA	GA
gi|448769600|gb|AJJZ010045161.1|	2454	G	C	GC	GC
gi|448769600|gb|AJJZ010045161.1|	3890	T	C	CC	TC
gi|448767586|gb|AJJZ010047175.1|	3381	G	A	GA	GA
gi|448767586|gb|AJJZ010047175.1|	3492	G	A	GA	GG
gi|448767488|gb|AJJZ010047273.1|	639	A	T	AT	AT
gi|448767488|gb|AJJZ010047273.1|	716	C	G	CG	CC
gi|448767488|gb|AJJZ010047273.1|	719	C	A	CC	CA
gi|448767147|gb|AJJZ010047612.1|	498	T	C	CC	TC
gi|448767147|gb|AJJZ010047612.1|	528	G	A	AA	GA
gi|448767147|gb|AJJZ010047612.1|	715	A	G	AG	AG
gi|448767147|gb|AJJZ010047612.1|	734	C	T	TT	CT
gi|448765381|gb|AJJZ010049378.1|	712	C	G	CG	CC
gi|448764976|gb|AJJZ010049783.1|	2673	T	G	TT	TG
gi|448764452|gb|AJJZ010050307.1|	2624	G	T	GT	GG
gi|448764452|gb|AJJZ010050307.1|	2805	C	T	CC	CT
gi|448764451|gb|AJJZ010050308.1|	1740	G	A	AA	GA
gi|448762588|gb|AJJZ010052171.1|	2495	T	C	TC	TT
gi|448761182|gb|AJJZ010053577.1|	475	A	T	TT	AT
gi|448761182|gb|AJJZ010053577.1|	485	A	G	AG	AA
gi|448761182|gb|AJJZ010053577.1|	492	C	A	CC	CA
gi|448761182|gb|AJJZ010053577.1|	497	T	G	TG	TT
gi|448761182|gb|AJJZ010053577.1|	527	C	T	CT	CT
gi|448759123|gb|AJJZ010055636.1|	1883	T	C	TC	TT
gi|448759123|gb|AJJZ010055636.1|	2001	A	G	GG	AG
gi|448759122|gb|AJJZ010055637.1|	3212	A	G	GG	AG
gi|448759122|gb|AJJZ010055637.1|	4097	C	T	TT	CT
gi|448759118|gb|AJJZ010055641.1|	2289	T	C	TC	TC
gi|448759118|gb|AJJZ010055641.1|	2617	A	G	AG	AA
gi|448759118|gb|AJJZ010055641.1|	2732	G	A	GA	GG
gi|448757346|gb|AJJZ010057413.1|	6410	C	T	CC	CT
gi|448757346|gb|AJJZ010057413.1|	6469	A	T	AT	AA
gi|448757346|gb|AJJZ010057413.1|	6660	C	T	TT	CT
gi|448757346|gb|AJJZ010057413.1|	11411	T	C	TC	TT
gi|448757346|gb|AJJZ010057413.1|	11481	G	C	GC	GG
gi|448757346|gb|AJJZ010057413.1|	13183	A	G	AG	AA
gi|448757345|gb|AJJZ010057414.1|	521	T	C	TC	TT
gi|448757345|gb|AJJZ010057414.1|	1037	C	G	CG	CC
gi|448757121|gb|AJJZ010057638.1|	1117	A	G	AA	AG
gi|448757121|gb|AJJZ010057638.1|	1159	A	G	AA	AG
gi|448754230|gb|AJJZ010060529.1|	1176	G	A	GA	GG
gi|448753421|gb|AJJZ010061338.1|	1781	A	T	AT	AA
gi|448753421|gb|AJJZ010061338.1|	1794	G	A	GA	GG
gi|448753421|gb|AJJZ010061338.1|	1943	A	G	AG	AA
gi|448753420|gb|AJJZ010061339.1|	5431	C	T	CT	CC
gi|448752805|gb|AJJZ010061954.1|	8440	C	T	CT	CC
gi|448752382|gb|AJJZ010062377.1|	2514	A	G	AA	AG
gi|448752382|gb|AJJZ010062377.1|	2854	A	G	AG	AG
gi|448752382|gb|AJJZ010062377.1|	2944	T	A	TA	TA
gi|448751085|gb|AJJZ010063674.1|	6839	C	T	CT	CT
gi|448751085|gb|AJJZ010063674.1|	7046	C	G	CG	CG
gi|448750383|gb|AJJZ010064376.1|	1755	C	G	CG	CG
gi|448750383|gb|AJJZ010064376.1|	1879	C	A	CA	CC
gi|448750383|gb|AJJZ010064376.1|	1886	A	G	AG	AA
gi|448750383|gb|AJJZ010064376.1|	1989	G	A	GA	GA
gi|448750383|gb|AJJZ010064376.1|	2059	T	G	TG	TT
gi|448749701|gb|AJJZ010065058.1|	1212	T	C	CC	TC
gi|448749701|gb|AJJZ010065058.1|	1230	T	C	TC	TC
gi|448749701|gb|AJJZ010065058.1|	1477	C	T	CC	CT
gi|448749701|gb|AJJZ010065058.1|	1528	G	T	GG	GT
gi|448749701|gb|AJJZ010065058.1|	1560	C	T	CC	CT
gi|448749701|gb|AJJZ010065058.1|	1566	T	G	TT	TG
gi|448749242|gb|AJJZ010065517.1|	13392	G	A	GA	GG
gi|448749240|gb|AJJZ010065519.1|	1935	C	G	CG	CG
gi|448749238|gb|AJJZ010065521.1|	1402	G	A	GG	GA
gi|448749153|gb|AJJZ010065606.1|	1949	A	C	CC	AC
gi|448749153|gb|AJJZ010065606.1|	2277	G	T	TT	GT
gi|448749153|gb|AJJZ010065606.1|	2830	A	T	AA	AT
gi|448749153|gb|AJJZ010065606.1|	2877	C	T	TT	CT
gi|448749153|gb|AJJZ010065606.1|	4243	G	A	AA	GA
gi|448749153|gb|AJJZ010065606.1|	4299	C	T	CC	CT
gi|448749153|gb|AJJZ010065606.1|	4384	C	G	CG	CC
gi|448749152|gb|AJJZ010065607.1|	2642	T	A	AA	TA
gi|448749150|gb|AJJZ010065609.1|	992	T	C	CC	TC
gi|448749149|gb|AJJZ010065610.1|	1383	A	G	AG	AG
gi|448749149|gb|AJJZ010065610.1|	1529	T	C	TC	TT
gi|448749149|gb|AJJZ010065610.1|	1701	C	A	CA	CC
gi|448749149|gb|AJJZ010065610.1|	1710	C	T	CT	CC
gi|448748936|gb|AJJZ010065823.1|	1065	C	A	CA	CA
gi|448748936|gb|AJJZ010065823.1|	1107	A	T	AT	AT
gi|448236156|gb|AJJZ010065886.1|	611	G	A	GA	GA
gi|448236156|gb|AJJZ010065886.1|	829	C	T	CT	CT
gi|448236156|gb|AJJZ010065886.1|	1097	C	T	CT	CT
gi|448236156|gb|AJJZ010065886.1|	1116	T	C	TC	TC
gi|448235364|gb|AJJZ010066652.1|	2457	T	C	TC	TT
gi|448235120|gb|AJJZ010066896.1|	3490	A	G	AG	AA
gi|448235120|gb|AJJZ010066896.1|	4386	A	G	AG	AA
gi|448235119|gb|AJJZ010066897.1|	3467	T	A	TA	TT
gi|448234562|gb|AJJZ010067454.1|	628	T	C	CC	TC
gi|448232991|gb|AJJZ010069025.1|	92	A	G	AA	AG
gi|448232991|gb|AJJZ010069025.1|	96	A	G	AG	AA
gi|448232991|gb|AJJZ010069025.1|	117	A	T	AA	AT
gi|448232991|gb|AJJZ010069025.1|	277	C	A	CA	CC
gi|448232991|gb|AJJZ010069025.1|	284	T	A	TA	TA
gi|448232991|gb|AJJZ010069025.1|	1315	A	G	AG	AA
gi|448232991|gb|AJJZ010069025.1|	1435	T	A	TA	TA
gi|448232991|gb|AJJZ010069025.1|	1466	G	T	GT	GT
gi|448232991|gb|AJJZ010069025.1|	1505	G	T	GT	GT
gi|448231481|gb|AJJZ010070535.1|	5242	A	G	AG	AG
gi|448230737|gb|AJJZ010071279.1|	3607	C	T	CT	CT
gi|448226770|gb|AJJZ010075245.1|	268	G	A	GA	GG
gi|448224360|gb|AJJZ010077655.1|	5899	C	A	CA	CC
gi|448224360|gb|AJJZ010077655.1|	5996	C	T	CT	CC
gi|448224360|gb|AJJZ010077655.1|	6016	A	C	AC	AA
gi|448224360|gb|AJJZ010077655.1|	6030	T	C	TC	TT
gi|448224360|gb|AJJZ010077655.1|	6043	C	A	CA	CC
gi|448224360|gb|AJJZ010077655.1|	7432	G	A	GA	GG
gi|448224360|gb|AJJZ010077655.1|	7512	T	C	TC	TT
gi|448224219|gb|AJJZ010077796.1|	2217	T	C	TC	TC
gi|448224219|gb|AJJZ010077796.1|	2226	G	T	GT	GT
gi|448222213|gb|AJJZ010079802.1|	4129	A	T	AT	AA
gi|448221985|gb|AJJZ010080030.1|	1817	C	A	CA	CC
gi|448221985|gb|AJJZ010080030.1|	1818	C	G	CG	CC
gi|448221985|gb|AJJZ010080030.1|	1948	G	T	GT	GG
gi|448221985|gb|AJJZ010080030.1|	1976	G	A	GA	GG
gi|448221972|gb|AJJZ010080043.1|	3666	C	T	CT	CT
gi|448221972|gb|AJJZ010080043.1|	3702	G	T	GT	GT
gi|448221972|gb|AJJZ010080043.1|	4126	A	C	AC	AC
gi|448221972|gb|AJJZ010080043.1|	4326	A	C	AC	AC
gi|448221972|gb|AJJZ010080043.1|	5009	C	T	CT	CT
gi|448221186|gb|AJJZ010080829.1|	1164	T	C	TC	TT
gi|448221186|gb|AJJZ010080829.1|	1342	T	A	TA	TT
gi|448221186|gb|AJJZ010080829.1|	1458	C	G	CG	CC
gi|448221184|gb|AJJZ010080831.1|	717	C	T	CT	CC
gi|448221184|gb|AJJZ010080831.1|	718	T	C	TC	TT
gi|448221184|gb|AJJZ010080831.1|	1033	A	T	AT	AA
gi|448221184|gb|AJJZ010080831.1|	6081	G	C	GC	GG
gi|448220120|gb|AJJZ010081895.1|	1749	T	G	TG	TT
gi|448219408|gb|AJJZ010082607.1|	1500	T	C	TC	TC
gi|448219408|gb|AJJZ010082607.1|	1541	A	G	AG	AG
gi|448219408|gb|AJJZ010082607.1|	1647	T	C	TC	TC
gi|448219408|gb|AJJZ010082607.1|	1678	A	C	AC	AC
gi|448219408|gb|AJJZ010082607.1|	1731	A	G	AG	AG
gi|448219146|gb|AJJZ010082869.1|	1092	A	G	AG	AA
gi|448219146|gb|AJJZ010082869.1|	1144	T	G	TG	TT
gi|448219146|gb|AJJZ010082869.1|	7607	A	G	AG	AA
gi|448219146|gb|AJJZ010082869.1|	7699	C	T	CT	CC
gi|448219146|gb|AJJZ010082869.1|	7704	A	G	AG	AA
gi|448219146|gb|AJJZ010082869.1|	7779	G	T	GT	GG
gi|448219146|gb|AJJZ010082869.1|	7798	A	G	AG	AA
gi|448219146|gb|AJJZ010082869.1|	7893	T	G	TG	TT
gi|448219146|gb|AJJZ010082869.1|	8142	A	G	AG	AA
gi|448219144|gb|AJJZ010082871.1|	2501	G	A	GA	GG
gi|448219133|gb|AJJZ010082882.1|	152	T	G	TG	TT
gi|448219133|gb|AJJZ010082882.1|	5319	G	A	GA	GG
gi|448218365|gb|AJJZ010083650.1|	1814	A	G	AA	AG
gi|448218365|gb|AJJZ010083650.1|	1880	G	C	GG	GC
gi|448218365|gb|AJJZ010083650.1|	1931	C	A	CC	CA
gi|448217581|gb|AJJZ010084434.1|	262	T	C	TT	TC
gi|448217561|gb|AJJZ010084454.1|	6068	G	T	GT	GG
gi|448217561|gb|AJJZ010084454.1|	9829	A	G	AG	AA
gi|448217561|gb|AJJZ010084454.1|	10038	C	A	CA	CC
gi|448217445|gb|AJJZ010084570.1|	1745	G	A	GA	GG
gi|448217445|gb|AJJZ010084570.1|	6725	C	G	CG	CC
gi|448217445|gb|AJJZ010084570.1|	6890	T	C	TC	TT
gi|448217445|gb|AJJZ010084570.1|	6914	T	C	TC	TT
gi|448217445|gb|AJJZ010084570.1|	11910	T	A	TA	TT
gi|448217445|gb|AJJZ010084570.1|	12111	A	G	AG	AA
gi|448215795|gb|AJJZ010086220.1|	3099	C	T	CC	CT
gi|448215795|gb|AJJZ010086220.1|	3115	C	T	CT	CT
gi|448215541|gb|AJJZ010086474.1|	585	A	T	AT	AT
gi|448215541|gb|AJJZ010086474.1|	716	A	G	AG	AG
gi|448214076|gb|AJJZ010087939.1|	1305	T	C	TC	TC
gi|448213469|gb|AJJZ010088546.1|	911	C	T	CT	CT
gi|448213469|gb|AJJZ010088546.1|	974	G	A	GA	GA
gi|448213466|gb|AJJZ010088549.1|	4704	C	T	CT	CT
gi|448213466|gb|AJJZ010088549.1|	4879	C	T	CT	CT
gi|448213466|gb|AJJZ010088549.1|	5361	G	A	GA	GA
gi|448213466|gb|AJJZ010088549.1|	5451	C	T	CT	CT
gi|448213466|gb|AJJZ010088549.1|	5586	C	T	CT	CT
gi|448213466|gb|AJJZ010088549.1|	5939	G	A	GA	GA
gi|448213466|gb|AJJZ010088549.1|	6184	C	T	CT	CT
gi|448213466|gb|AJJZ010088549.1|	6839	G	C	GC	GC
gi|448213466|gb|AJJZ010088549.1|	7445	A	G	AG	AG
gi|448213466|gb|AJJZ010088549.1|	7509	G	A	GA	GA
gi|448213466|gb|AJJZ010088549.1|	7984	T	C	TC	TC
gi|448213466|gb|AJJZ010088549.1|	8165	T	C	TC	TC
gi|448213464|gb|AJJZ010088551.1|	732	T	C	TC	TC
gi|448213464|gb|AJJZ010088551.1|	1073	G	A	GA	GA
gi|448213464|gb|AJJZ010088551.1|	1083	T	C	TC	TC
gi|448213464|gb|AJJZ010088551.1|	1096	T	C	TC	TC
gi|448213463|gb|AJJZ010088552.1|	2563	T	A	TA	TA
gi|448213463|gb|AJJZ010088552.1|	2582	A	C	AC	AC
gi|448213463|gb|AJJZ010088552.1|	2700	G	T	GT	GT
gi|448213463|gb|AJJZ010088552.1|	2756	A	G	AG	AG
gi|448213463|gb|AJJZ010088552.1|	2833	T	G	TG	TG
gi|448213463|gb|AJJZ010088552.1|	2843	T	C	TC	TC
gi|448213463|gb|AJJZ010088552.1|	3020	T	C	TC	TC
gi|448213463|gb|AJJZ010088552.1|	3021	G	A	GA	GA
gi|448213463|gb|AJJZ010088552.1|	4169	A	G	AG	AG
gi|448213463|gb|AJJZ010088552.1|	4185	A	T	AT	AT
gi|448213463|gb|AJJZ010088552.1|	7367	A	T	AT	AT
gi|448213462|gb|AJJZ010088553.1|	790	C	G	CG	CG
gi|448213462|gb|AJJZ010088553.1|	881	A	C	AC	AC
gi|448213462|gb|AJJZ010088553.1|	1139	G	A	GA	GA
gi|448213462|gb|AJJZ010088553.1|	1263	T	C	TC	TC
gi|448213462|gb|AJJZ010088553.1|	1390	A	G	AG	AG
gi|448213462|gb|AJJZ010088553.1|	1480	A	G	AG	AG
gi|448213462|gb|AJJZ010088553.1|	1667	C	T	CT	CT
gi|448213462|gb|AJJZ010088553.1|	5265	G	C	GC	GC
gi|448213462|gb|AJJZ010088553.1|	5395	A	G	AG	AG
gi|448213462|gb|AJJZ010088553.1|	5592	A	C	AC	AC
gi|448211683|gb|AJJZ010090332.1|	3004	A	C	AC	AA
gi|448211683|gb|AJJZ010090332.1|	6165	C	A	CA	CA
gi|448211683|gb|AJJZ010090332.1|	8403	A	G	AG	AA
gi|448211683|gb|AJJZ010090332.1|	8449	T	C	TC	TC
gi|448211683|gb|AJJZ010090332.1|	8563	G	A	GA	GA
gi|448211683|gb|AJJZ010090332.1|	8645	C	A	CA	CC
gi|448211683|gb|AJJZ010090332.1|	8801	G	A	GA	GA
gi|448211676|gb|AJJZ010090339.1|	267	A	G	AG	AG
gi|448211676|gb|AJJZ010090339.1|	268	T	C	TC	TC
gi|448211676|gb|AJJZ010090339.1|	287	T	C	TC	TC
gi|448211676|gb|AJJZ010090339.1|	403	T	A	TA	TT
gi|448211676|gb|AJJZ010090339.1|	478	G	A	GA	GG
gi|448211676|gb|AJJZ010090339.1|	598	G	A	GG	GA
gi|448211676|gb|AJJZ010090339.1|	3334	G	A	GA	GA
gi|448211676|gb|AJJZ010090339.1|	3540	G	C	GC	GG
gi|448211673|gb|AJJZ010090342.1|	6242	T	A	TA	TT
gi|448211673|gb|AJJZ010090342.1|	6314	T	C	CC	TC
gi|448211673|gb|AJJZ010090342.1|	6788	T	A	AA	TA
gi|448211673|gb|AJJZ010090342.1|	7025	G	A	GA	GA
gi|448211673|gb|AJJZ010090342.1|	7044	T	G	GG	TG
gi|448211671|gb|AJJZ010090344.1|	3956	T	G	TG	TT
gi|448211671|gb|AJJZ010090344.1|	3970	A	T	AT	AA
gi|448211671|gb|AJJZ010090344.1|	4197	A	G	GG	AG
gi|448211671|gb|AJJZ010090344.1|	4288	C	T	CT	CC
gi|448211671|gb|AJJZ010090344.1|	4604	A	T	AT	AA
gi|448211668|gb|AJJZ010090347.1|	3404	T	C	TT	TC
gi|448211668|gb|AJJZ010090347.1|	3511	T	C	TT	TC
gi|448210523|gb|AJJZ010091492.1|	465	A	G	AA	AG
gi|448210224|gb|AJJZ010091791.1|	756	A	C	AC	AA
gi|448210224|gb|AJJZ010091791.1|	762	A	T	AT	AA
gi|448210224|gb|AJJZ010091791.1|	801	C	G	CG	CC
gi|448210224|gb|AJJZ010091791.1|	803	C	T	CT	CT
gi|448210224|gb|AJJZ010091791.1|	922	T	C	TC	TT
gi|448210224|gb|AJJZ010091791.1|	942	T	A	TA	TA
gi|448210224|gb|AJJZ010091791.1|	944	C	T	CT	CC
gi|448210224|gb|AJJZ010091791.1|	1027	C	A	CA	CC
gi|448210224|gb|AJJZ010091791.1|	1103	A	G	AG	AG
gi|448210224|gb|AJJZ010091791.1|	1136	T	C	TC	TC
gi|448209955|gb|AJJZ010092060.1|	1111	T	A	TA	TT
gi|448209955|gb|AJJZ010092060.1|	1162	T	C	TC	TT
gi|448209949|gb|AJJZ010092066.1|	1950	C	G	CG	CC
gi|448209946|gb|AJJZ010092069.1|	1140	C	G	CG	CC
gi|448209946|gb|AJJZ010092069.1|	1416	C	T	CT	CC
gi|448209946|gb|AJJZ010092069.1|	1449	A	G	AG	AA
gi|448209946|gb|AJJZ010092069.1|	1599	C	T	CT	CC
gi|448209946|gb|AJJZ010092069.1|	1621	C	T	CT	CC
gi|448209946|gb|AJJZ010092069.1|	1728	A	G	AG	AA
gi|448209946|gb|AJJZ010092069.1|	2259	C	T	CT	CC
gi|448209946|gb|AJJZ010092069.1|	2365	A	G	AG	AA
gi|448209946|gb|AJJZ010092069.1|	2374	T	C	TC	TT
gi|448209944|gb|AJJZ010092071.1|	7091	G	A	GA	GG
gi|448208904|gb|AJJZ010093111.1|	7013	A	G	AG	AG
gi|448208901|gb|AJJZ010093114.1|	3243	C	A	CA	CA
gi|448208901|gb|AJJZ010093114.1|	3325	C	T	CT	CT
gi|448208901|gb|AJJZ010093114.1|	3527	G	A	GA	GA
gi|448208867|gb|AJJZ010093148.1|	1509	G	T	GT	GG
gi|448208867|gb|AJJZ010093148.1|	2138	A	T	AT	AA
gi|448208867|gb|AJJZ010093148.1|	2336	T	A	TA	TT
gi|448208867|gb|AJJZ010093148.1|	3478	T	C	TC	TT
gi|448208859|gb|AJJZ010093156.1|	1250	G	A	GA	GA
gi|448208859|gb|AJJZ010093156.1|	2082	C	G	CG	CG
gi|448208625|gb|AJJZ010093390.1|	219	G	A	GA	GG
gi|448208519|gb|AJJZ010093496.1|	3513	G	A	AA	GA
gi|448208047|gb|AJJZ010093968.1|	2147	T	C	TC	TC
gi|448208047|gb|AJJZ010093968.1|	2988	T	A	TA	TA
gi|448205278|gb|AJJZ010096737.1|	6740	A	G	AG	AA
gi|448205278|gb|AJJZ010096737.1|	6940	G	C	GC	GC
gi|448205278|gb|AJJZ010096737.1|	7191	G	A	GA	GG
gi|448205278|gb|AJJZ010096737.1|	8142	A	G	GG	AG
gi|448205278|gb|AJJZ010096737.1|	8263	C	G	CG	CC
gi|448204981|gb|AJJZ010097034.1|	408	T	C	CC	TC
gi|448204918|gb|AJJZ010097097.1|	1178	T	A	AA	TA
gi|448204918|gb|AJJZ010097097.1|	1313	A	C	AC	AA
gi|448204918|gb|AJJZ010097097.1|	1363	A	G	GG	AG
gi|448204918|gb|AJJZ010097097.1|	1385	A	T	AT	AA
gi|448204918|gb|AJJZ010097097.1|	1405	G	A	GA	GG
gi|448204918|gb|AJJZ010097097.1|	1808	T	C	TC	TT
gi|448204144|gb|AJJZ010097871.1|	1796	C	T	TT	CT
gi|448203957|gb|AJJZ010098058.1|	721	C	T	CT	CT
gi|448203814|gb|AJJZ010098201.1|	1114	T	C	TT	TC
gi|448203605|gb|AJJZ010098410.1|	523	T	A	TA	TA
gi|448203605|gb|AJJZ010098410.1|	1490	G	A	GA	GA
gi|448202704|gb|AJJZ010099311.1|	831	T	G	TG	TT
gi|448202704|gb|AJJZ010099311.1|	1077	G	A	GA	GG
gi|448202704|gb|AJJZ010099311.1|	1470	G	A	GA	GG
gi|448202704|gb|AJJZ010099311.1|	1643	T	A	TA	TT
gi|448202704|gb|AJJZ010099311.1|	1698	C	G	CG	CC
gi|448200702|gb|AJJZ010101313.1|	1134	C	T	CT	CC
gi|448200702|gb|AJJZ010101313.1|	1201	G	A	GA	GG
gi|448200702|gb|AJJZ010101313.1|	1560	A	G	AG	AA
gi|448200702|gb|AJJZ010101313.1|	1578	C	A	CA	CC
gi|448200702|gb|AJJZ010101313.1|	1729	C	T	CT	CC
gi|448200702|gb|AJJZ010101313.1|	1989	A	G	AG	AA
gi|448200702|gb|AJJZ010101313.1|	2112	A	C	AC	AA
gi|448200702|gb|AJJZ010101313.1|	2357	T	A	TA	TT
gi|448200702|gb|AJJZ010101313.1|	2490	T	C	TC	TT
gi|448200702|gb|AJJZ010101313.1|	2491	C	T	CT	CC
gi|448200702|gb|AJJZ010101313.1|	2778	G	C	GC	GG
gi|448200702|gb|AJJZ010101313.1|	2838	G	A	GA	GG
gi|448200701|gb|AJJZ010101314.1|	6243	C	A	CA	CC
gi|448200701|gb|AJJZ010101314.1|	6314	T	C	TC	TT
gi|448200701|gb|AJJZ010101314.1|	6444	G	C	GC	GG
gi|448200701|gb|AJJZ010101314.1|	6531	A	G	AG	AA
gi|448200701|gb|AJJZ010101314.1|	6549	A	G	AG	AA
gi|448200701|gb|AJJZ010101314.1|	6555	C	T	CT	CC
gi|448200701|gb|AJJZ010101314.1|	6677	A	T	AT	AA
gi|448200701|gb|AJJZ010101314.1|	6722	T	A	TA	TT
gi|448200700|gb|AJJZ010101315.1|	9028	A	G	AG	AA
gi|448200700|gb|AJJZ010101315.1|	9033	C	A	CA	CC
gi|448200700|gb|AJJZ010101315.1|	9060	C	G	CG	CC
gi|448200700|gb|AJJZ010101315.1|	9292	T	A	TA	TT
gi|448200700|gb|AJJZ010101315.1|	9304	T	C	TC	TT
gi|448200700|gb|AJJZ010101315.1|	9310	T	G	TG	TT
gi|448200699|gb|AJJZ010101316.1|	10994	C	T	CC	CT
gi|448200698|gb|AJJZ010101317.1|	1429	T	A	TT	TA
gi|448200698|gb|AJJZ010101317.1|	2381	A	T	TT	AT
gi|448199628|gb|AJJZ010102387.1|	8611	A	G	AG	AA
gi|448199628|gb|AJJZ010102387.1|	8632	C	T	CT	CC
gi|448199628|gb|AJJZ010102387.1|	8797	A	G	AG	AA
gi|448199628|gb|AJJZ010102387.1|	8824	T	C	TC	TT
gi|448199619|gb|AJJZ010102396.1|	3547	A	T	AT	AT
gi|448199616|gb|AJJZ010102399.1|	989	G	A	GA	GG
gi|448199616|gb|AJJZ010102399.1|	994	T	C	TC	TT
gi|448199616|gb|AJJZ010102399.1|	1006	A	G	AG	AA
gi|448199615|gb|AJJZ010102400.1|	1597	C	T	CC	CT
gi|448199615|gb|AJJZ010102400.1|	1607	A	T	AA	AT
gi|448199105|gb|AJJZ010102910.1|	5035	A	T	AT	AA
gi|448199105|gb|AJJZ010102910.1|	5202	T	C	TC	TT
gi|448199104|gb|AJJZ010102911.1|	781	C	G	CG	CG
gi|448199104|gb|AJJZ010102911.1|	845	T	G	TG	TG
gi|448198456|gb|AJJZ010103559.1|	688	C	A	CA	CA
gi|448198456|gb|AJJZ010103559.1|	874	T	G	TG	TG
gi|448198456|gb|AJJZ010103559.1|	952	A	C	AC	AC
gi|448196415|gb|AJJZ010105600.1|	315	G	T	GG	GT
gi|448196415|gb|AJJZ010105600.1|	467	C	T	CC	CT
gi|448196415|gb|AJJZ010105600.1|	729	G	A	GG	GA
gi|448196412|gb|AJJZ010105603.1|	2207	C	A	CC	CA
gi|448196405|gb|AJJZ010105610.1|	2790	A	G	AA	AG
gi|448196401|gb|AJJZ010105614.1|	2915	C	G	CG	CG
gi|448196400|gb|AJJZ010105615.1|	6100	A	G	AG	AG
gi|448196400|gb|AJJZ010105615.1|	6774	G	A	GA	GA
gi|448196400|gb|AJJZ010105615.1|	8626	C	T	CT	CT
gi|448196400|gb|AJJZ010105615.1|	8678	G	T	GT	GT
gi|448196400|gb|AJJZ010105615.1|	8814	C	T	CT	CT
gi|448196400|gb|AJJZ010105615.1|	8961	T	C	TC	TC
gi|448196399|gb|AJJZ010105616.1|	951	T	A	TA	TA
gi|448196399|gb|AJJZ010105616.1|	1013	T	C	TC	TC
gi|448196399|gb|AJJZ010105616.1|	1028	A	G	AG	AG
gi|448196399|gb|AJJZ010105616.1|	1111	A	G	AG	AG
gi|448196398|gb|AJJZ010105617.1|	2803	T	C	TC	TC
gi|448196398|gb|AJJZ010105617.1|	2817	C	T	CT	CC
gi|448196398|gb|AJJZ010105617.1|	3341	T	C	TC	TC
gi|448196398|gb|AJJZ010105617.1|	3358	A	G	AA	AG
gi|448196398|gb|AJJZ010105617.1|	3427	C	T	TT	CT
gi|448196398|gb|AJJZ010105617.1|	4304	T	C	TC	TC
gi|448196398|gb|AJJZ010105617.1|	4393	T	C	TC	TT
gi|448196396|gb|AJJZ010105619.1|	1522	T	G	TG	TG
gi|448196396|gb|AJJZ010105619.1|	1675	G	A	GG	GA
gi|448196396|gb|AJJZ010105619.1|	3324	T	C	CC	TC
gi|448196396|gb|AJJZ010105619.1|	3807	C	T	CT	CT
gi|448196396|gb|AJJZ010105619.1|	3998	G	C	GC	GG
gi|448196396|gb|AJJZ010105619.1|	4057	C	T	CT	CC
gi|448196396|gb|AJJZ010105619.1|	4059	G	A	GA	GG
gi|448196394|gb|AJJZ010105621.1|	3818	A	G	AA	AG
gi|448196394|gb|AJJZ010105621.1|	4009	C	A	CC	CA
gi|448196389|gb|AJJZ010105626.1|	1774	A	T	AA	AT
gi|448196389|gb|AJJZ010105626.1|	3167	G	A	AA	GA
gi|448196186|gb|AJJZ010105829.1|	7115	G	A	GA	GG
gi|448196186|gb|AJJZ010105829.1|	8180	G	T	GT	GG
gi|448196186|gb|AJJZ010105829.1|	8184	T	A	TA	TT
gi|448195335|gb|AJJZ010106680.1|	5753	A	T	AA	AT
gi|448194342|gb|AJJZ010107673.1|	5377	A	G	AG	AG
gi|448194337|gb|AJJZ010107678.1|	3930	G	A	GA	GG
gi|448194337|gb|AJJZ010107678.1|	4030	G	C	CC	GC
gi|448194337|gb|AJJZ010107678.1|	4262	A	G	AG	AG
gi|448194337|gb|AJJZ010107678.1|	4734	C	T	CT	CT
gi|448194333|gb|AJJZ010107682.1|	2085	A	G	GG	AG
gi|448194333|gb|AJJZ010107682.1|	2394	G	A	AA	GA
gi|448194333|gb|AJJZ010107682.1|	2459	A	T	AA	AT
gi|448194331|gb|AJJZ010107684.1|	1791	G	A	GA	GG
gi|448194331|gb|AJJZ010107684.1|	1832	T	G	TG	TT
gi|448194331|gb|AJJZ010107684.1|	1851	A	G	AG	AA
gi|448193789|gb|AJJZ010108226.1|	1562	C	T	CT	CC
gi|448192843|gb|AJJZ010109172.1|	2958	T	A	TA	TA
gi|448192843|gb|AJJZ010109172.1|	2993	A	G	GG	AG
gi|448192843|gb|AJJZ010109172.1|	5522	A	G	AG	AA
gi|448192438|gb|AJJZ010109577.1|	2229	C	T	CT	CC
gi|448191959|gb|AJJZ010110056.1|	1992	A	T	AT	AT
gi|448191959|gb|AJJZ010110056.1|	2027	T	C	CC	TC
gi|448191958|gb|AJJZ010110057.1|	10022	C	A	CA	CC
gi|448191958|gb|AJJZ010110057.1|	10070	G	A	GA	GG
gi|448191958|gb|AJJZ010110057.1|	10830	A	C	AC	AA
gi|448191958|gb|AJJZ010110057.1|	11022	T	C	TC	TT
gi|448191958|gb|AJJZ010110057.1|	11039	C	A	CA	CC
gi|448191958|gb|AJJZ010110057.1|	11132	C	A	CA	CC
gi|448191958|gb|AJJZ010110057.1|	11168	T	C	TC	TT
gi|448191958|gb|AJJZ010110057.1|	11917	T	G	TG	TT
gi|448191958|gb|AJJZ010110057.1|	11978	G	A	GA	GG
gi|448191958|gb|AJJZ010110057.1|	12840	A	G	AG	AA
gi|448191958|gb|AJJZ010110057.1|	13016	G	A	GA	GG
gi|448191958|gb|AJJZ010110057.1|	13171	G	A	GA	GG
gi|448191958|gb|AJJZ010110057.1|	13320	T	G	TG	TT
gi|448191957|gb|AJJZ010110058.1|	3401	A	G	AG	AG
gi|448191954|gb|AJJZ010110061.1|	3110	A	C	AC	AA
gi|448191954|gb|AJJZ010110061.1|	3219	G	C	GC	GG
gi|448191954|gb|AJJZ010110061.1|	3290	C	A	CA	CC
gi|448191954|gb|AJJZ010110061.1|	3536	A	G	AG	AA
gi|448191954|gb|AJJZ010110061.1|	3693	A	C	AC	AA
gi|448191954|gb|AJJZ010110061.1|	3726	C	A	CA	CC
gi|448191880|gb|AJJZ010110135.1|	8190	A	G	AA	AG
gi|448191880|gb|AJJZ010110135.1|	8335	G	A	GG	GA
gi|448191880|gb|AJJZ010110135.1|	8919	T	C	TT	TC
gi|448191880|gb|AJJZ010110135.1|	8991	A	T	AA	AT
gi|448191880|gb|AJJZ010110135.1|	9629	G	C	GG	GC
gi|448191880|gb|AJJZ010110135.1|	9661	T	C	TT	TC
gi|448191880|gb|AJJZ010110135.1|	9711	C	T	CC	CT
gi|448191148|gb|AJJZ010110867.1|	1299	C	G	CG	CG
gi|448191148|gb|AJJZ010110867.1|	1355	A	C	AC	AC
gi|448191148|gb|AJJZ010110867.1|	1362	A	G	AG	AG
gi|448191148|gb|AJJZ010110867.1|	1561	T	C	TC	TC
gi|448190691|gb|AJJZ010111324.1|	3223	T	C	TC	TC
gi|448190690|gb|AJJZ010111325.1|	3518	A	C	AA	AC
gi|448190690|gb|AJJZ010111325.1|	3578	A	G	AG	AA
gi|448190690|gb|AJJZ010111325.1|	3691	A	C	AC	AC
gi|448190690|gb|AJJZ010111325.1|	3693	G	C	CC	GC
gi|448190677|gb|AJJZ010111338.1|	3699	G	T	GT	GG
gi|448190677|gb|AJJZ010111338.1|	3711	A	G	AG	AA
gi|448190668|gb|AJJZ010111347.1|	3214	A	C	AC	AA
gi|448190668|gb|AJJZ010111347.1|	3220	T	G	TG	TT
gi|448190668|gb|AJJZ010111347.1|	3286	C	T	CT	CC
gi|448190668|gb|AJJZ010111347.1|	3300	G	A	GA	GA
gi|448190668|gb|AJJZ010111347.1|	3333	C	T	CT	CC
gi|448190668|gb|AJJZ010111347.1|	3340	C	T	CT	CC
gi|448190668|gb|AJJZ010111347.1|	3393	G	A	AA	GA
gi|448189029|gb|AJJZ010112986.1|	1598	C	T	TT	CT
gi|448189029|gb|AJJZ010112986.1|	1860	T	A	AA	TA
gi|448188511|gb|AJJZ010113504.1|	4568	A	T	AT	AT
gi|448188511|gb|AJJZ010113504.1|	4690	A	G	AG	AG
gi|448188057|gb|AJJZ010113958.1|	3241	C	G	CG	CC
gi|448188054|gb|AJJZ010113961.1|	8873	C	T	TT	CT
gi|448188054|gb|AJJZ010113961.1|	8976	G	A	AA	GA
gi|448188054|gb|AJJZ010113961.1|	9069	G	A	AA	GA
gi|448186920|gb|AJJZ010115095.1|	1545	G	A	GA	GG
gi|448186920|gb|AJJZ010115095.1|	1555	C	T	CT	CC
gi|448186920|gb|AJJZ010115095.1|	1732	A	T	AT	AA
gi|448186920|gb|AJJZ010115095.1|	1739	G	C	GC	GG
gi|448186920|gb|AJJZ010115095.1|	1834	T	G	TG	TT
gi|448185725|gb|AJJZ010116290.1|	8602	G	A	GA	GG
gi|448185725|gb|AJJZ010116290.1|	8628	A	G	AG	AA
gi|448185725|gb|AJJZ010116290.1|	8767	G	A	GA	GG
gi|448185725|gb|AJJZ010116290.1|	9056	C	T	CT	CC
gi|448185725|gb|AJJZ010116290.1|	9071	T	C	TC	TT
gi|448185725|gb|AJJZ010116290.1|	9210	C	T	CT	CC
gi|448185725|gb|AJJZ010116290.1|	9398	A	G	AG	AA
gi|448185725|gb|AJJZ010116290.1|	10569	C	T	CT	CC
gi|448185725|gb|AJJZ010116290.1|	10752	C	A	CA	CC
gi|448185725|gb|AJJZ010116290.1|	10846	A	G	AG	AA
gi|448185725|gb|AJJZ010116290.1|	10929	G	A	GA	GG
gi|448185725|gb|AJJZ010116290.1|	10992	C	A	CA	CC
gi|448185725|gb|AJJZ010116290.1|	11063	C	A	CA	CC
gi|448185725|gb|AJJZ010116290.1|	11418	T	A	TA	TT
gi|448185725|gb|AJJZ010116290.1|	11598	T	C	TC	TT
gi|448185724|gb|AJJZ010116291.1|	5601	G	C	GC	GC
gi|448185724|gb|AJJZ010116291.1|	5611	C	A	CA	CA
gi|448185724|gb|AJJZ010116291.1|	8238	C	T	CT	CT
gi|448185724|gb|AJJZ010116291.1|	8355	C	T	CT	CT
gi|448185724|gb|AJJZ010116291.1|	8540	G	A	GA	GA
gi|448185724|gb|AJJZ010116291.1|	8619	G	A	GA	GA
gi|448185723|gb|AJJZ010116292.1|	2632	A	G	AG	AG
gi|448185722|gb|AJJZ010116293.1|	580	C	A	CA	CA
gi|448185722|gb|AJJZ010116293.1|	3909	C	T	CT	CT
gi|448185722|gb|AJJZ010116293.1|	4086	G	A	GA	GA
gi|448185722|gb|AJJZ010116293.1|	4302	A	G	AG	AG
gi|448185722|gb|AJJZ010116293.1|	4990	A	G	AG	AG
gi|448185075|gb|AJJZ010116940.1|	3185	T	C	TC	TC
gi|448184964|gb|AJJZ010117051.1|	4935	A	G	AG	AA
gi|448184963|gb|AJJZ010117052.1|	760	G	C	GC	GG
gi|448184963|gb|AJJZ010117052.1|	876	A	G	AG	AA
gi|448184421|gb|AJJZ010117594.1|	1926	T	C	CC	TC
gi|448184421|gb|AJJZ010117594.1|	2354	T	C	TT	TC
gi|448184310|gb|AJJZ010117705.1|	689	G	A	GA	GA
gi|448184310|gb|AJJZ010117705.1|	751	T	C	TC	TC
gi|448183030|gb|AJJZ010118985.1|	2712	T	C	TC	TT
gi|448183030|gb|AJJZ010118985.1|	2719	G	T	GT	GG
gi|448182709|gb|AJJZ010119306.1|	3218	G	A	GA	GG
gi|448182709|gb|AJJZ010119306.1|	4354	C	A	CA	CC
gi|448182709|gb|AJJZ010119306.1|	4381	A	C	AC	AA
gi|448182709|gb|AJJZ010119306.1|	4426	A	G	AG	AA
gi|448182709|gb|AJJZ010119306.1|	4490	G	A	GA	GG
gi|448182709|gb|AJJZ010119306.1|	4653	G	T	GT	GG
gi|448182709|gb|AJJZ010119306.1|	4684	A	C	AC	AA
gi|448182709|gb|AJJZ010119306.1|	4774	T	C	TC	TT
gi|448182709|gb|AJJZ010119306.1|	4808	G	A	GA	GG
gi|448181880|gb|AJJZ010120135.1|	1647	A	T	AA	AT
gi|448181880|gb|AJJZ010120135.1|	1691	G	T	GG	GT
gi|448181878|gb|AJJZ010120137.1|	985	T	C	TT	TC
gi|448181878|gb|AJJZ010120137.1|	993	T	A	TT	TA
gi|448181878|gb|AJJZ010120137.1|	2866	G	C	CC	GC
gi|448181878|gb|AJJZ010120137.1|	2927	T	C	TC	TT
gi|448181878|gb|AJJZ010120137.1|	3013	A	G	GG	AG
gi|448181488|gb|AJJZ010120527.1|	318	C	T	CT	CT
gi|448181488|gb|AJJZ010120527.1|	321	G	A	GA	GA
gi|448181488|gb|AJJZ010120527.1|	379	A	C	CC	AC
gi|448181488|gb|AJJZ010120527.1|	742	C	G	CC	CG
gi|448179786|gb|AJJZ010122229.1|	2031	G	A	GA	GA
gi|448179783|gb|AJJZ010122232.1|	452	G	A	GA	GG
gi|448179645|gb|AJJZ010122370.1|	1153	G	A	GA	GA
gi|448179205|gb|AJJZ010122810.1|	2381	T	C	TC	TT
gi|448179200|gb|AJJZ010122815.1|	3573	C	T	CT	CC
gi|448179199|gb|AJJZ010122816.1|	1644	C	T	CT	CC
gi|448179199|gb|AJJZ010122816.1|	1811	T	C	TC	TT
gi|448179199|gb|AJJZ010122816.1|	1926	T	C	TC	TT
gi|448179112|gb|AJJZ010122903.1|	1966	T	C	TC	TT
gi|448179112|gb|AJJZ010122903.1|	2042	G	A	GA	GG
gi|448179112|gb|AJJZ010122903.1|	2123	C	T	CT	CC
gi|448179112|gb|AJJZ010122903.1|	2215	T	C	TC	TT
gi|448179112|gb|AJJZ010122903.1|	2254	C	A	CA	CC
gi|448179112|gb|AJJZ010122903.1|	6010	T	G	TG	TT
gi|448179112|gb|AJJZ010122903.1|	6017	T	C	TC	TT
gi|448179112|gb|AJJZ010122903.1|	6055	T	C	TC	TT
gi|448179112|gb|AJJZ010122903.1|	6113	A	T	AT	AA
gi|448179112|gb|AJJZ010122903.1|	6266	T	A	TA	TT
gi|448179112|gb|AJJZ010122903.1|	6289	T	G	TG	TT
gi|448179112|gb|AJJZ010122903.1|	6412	A	G	AG	AA
gi|448179112|gb|AJJZ010122903.1|	6488	T	C	TC	TT
gi|448179112|gb|AJJZ010122903.1|	6489	G	A	GA	GG
gi|448177326|gb|AJJZ010124689.1|	1464	T	C	TC	TT
gi|448177326|gb|AJJZ010124689.1|	1465	G	A	GA	GG
gi|448177326|gb|AJJZ010124689.1|	1491	A	T	AT	AA
gi|448177326|gb|AJJZ010124689.1|	1560	T	A	TA	TT
gi|448177326|gb|AJJZ010124689.1|	1581	G	T	GT	GG
gi|448177326|gb|AJJZ010124689.1|	1805	T	C	TC	TT
gi|448175737|gb|AJJZ010126278.1|	5691	G	A	GA	GG
gi|448175737|gb|AJJZ010126278.1|	5714	A	G	AG	AA
gi|448175737|gb|AJJZ010126278.1|	5720	A	G	AA	AG
gi|448175737|gb|AJJZ010126278.1|	5729	A	T	AT	AA
gi|448175737|gb|AJJZ010126278.1|	5886	A	G	AG	AG
gi|448175737|gb|AJJZ010126278.1|	5936	A	G	AG	AG
gi|448175737|gb|AJJZ010126278.1|	6019	G	C	GC	GC
gi|448175737|gb|AJJZ010126278.1|	6023	T	C	TC	TC
gi|448175737|gb|AJJZ010126278.1|	6052	A	G	AG	AG
gi|448175737|gb|AJJZ010126278.1|	6128	A	G	AG	AG
gi|448175737|gb|AJJZ010126278.1|	6226	G	C	GC	GC
gi|448174234|gb|AJJZ010127781.1|	696	G	T	GT	GG
gi|448173702|gb|AJJZ010128313.1|	6687	C	T	CT	CT
gi|448173702|gb|AJJZ010128313.1|	7713	A	G	AG	AG
gi|448173702|gb|AJJZ010128313.1|	7964	C	T	CT	CT
gi|448173702|gb|AJJZ010128313.1|	8001	T	C	TC	TC
gi|448173687|gb|AJJZ010128328.1|	7843	G	C	GC	GC
gi|448173687|gb|AJJZ010128328.1|	7955	A	G	AA	AG
gi|448173685|gb|AJJZ010128330.1|	3694	A	G	AA	AG
gi|448173685|gb|AJJZ010128330.1|	3722	C	A	CC	CA
gi|448173683|gb|AJJZ010128332.1|	2253	T	C	TT	TC
gi|448172867|gb|AJJZ010129148.1|	3548	C	T	CT	CC
gi|448172843|gb|AJJZ010129172.1|	3348	A	G	AA	AG
gi|448172449|gb|AJJZ010129566.1|	2518	T	C	TT	TC
gi|448172449|gb|AJJZ010129566.1|	2529	G	A	GG	GA
gi|448172449|gb|AJJZ010129566.1|	2532	C	G	CC	CG
gi|448172449|gb|AJJZ010129566.1|	2536	A	C	AA	AC
gi|448172446|gb|AJJZ010129569.1|	2755	C	T	CT	CT
gi|448172446|gb|AJJZ010129569.1|	4474	A	G	GG	AG
gi|448172446|gb|AJJZ010129569.1|	4556	T	C	TT	TC
gi|448172445|gb|AJJZ010129570.1|	9423	C	T	CT	CT
gi|448172445|gb|AJJZ010129570.1|	9589	T	A	TA	TA
gi|448172445|gb|AJJZ010129570.1|	9650	G	A	GG	GA
gi|448172445|gb|AJJZ010129570.1|	9760	A	T	AT	AT
gi|448172445|gb|AJJZ010129570.1|	11344	T	C	TC	TC
gi|448170402|gb|AJJZ010131613.1|	488	C	T	CT	CT
gi|448170402|gb|AJJZ010131613.1|	649	A	G	AG	AG
gi|448170402|gb|AJJZ010131613.1|	880	C	G	CG	CG
gi|448170401|gb|AJJZ010131614.1|	818	A	G	AG	AG
gi|448170401|gb|AJJZ010131614.1|	978	C	A	CA	CA
gi|448170398|gb|AJJZ010131617.1|	901	G	T	GG	GT
gi|448170398|gb|AJJZ010131617.1|	1104	G	A	GG	GA
gi|448170397|gb|AJJZ010131618.1|	3217	T	C	TT	TC
gi|448170397|gb|AJJZ010131618.1|	3357	T	A	TT	TA
gi|448170396|gb|AJJZ010131619.1|	674	A	T	AA	AT
gi|448170393|gb|AJJZ010131622.1|	521	C	T	CT	CC
gi|448170393|gb|AJJZ010131622.1|	522	T	C	TC	TT
gi|448170393|gb|AJJZ010131622.1|	584	G	A	GA	GA
gi|448170393|gb|AJJZ010131622.1|	649	C	A	CA	CC
gi|448170393|gb|AJJZ010131622.1|	764	A	G	AG	AA
gi|448170393|gb|AJJZ010131622.1|	785	A	G	AG	AA
gi|448170393|gb|AJJZ010131622.1|	1181	T	C	TC	TT
gi|448170393|gb|AJJZ010131622.1|	12372	C	A	CA	CA
gi|448170393|gb|AJJZ010131622.1|	12499	G	A	GA	GA
gi|448170393|gb|AJJZ010131622.1|	12554	T	G	TT	TG
gi|448170393|gb|AJJZ010131622.1|	12625	A	G	AG	AG
gi|448170391|gb|AJJZ010131624.1|	2523	T	C	TT	TC
gi|448170391|gb|AJJZ010131624.1|	2525	C	T	CT	CC
gi|448170391|gb|AJJZ010131624.1|	2788	A	G	AG	AA
gi|448170391|gb|AJJZ010131624.1|	2800	T	G	TG	TG
gi|448170391|gb|AJJZ010131624.1|	2824	C	T	CT	CC
gi|448170391|gb|AJJZ010131624.1|	2888	G	T	GT	GT
gi|448170391|gb|AJJZ010131624.1|	2906	G	A	GA	GA
gi|448170390|gb|AJJZ010131625.1|	2774	T	C	TC	TC
gi|448170388|gb|AJJZ010131627.1|	2091	T	C	TC	TT
gi|448170388|gb|AJJZ010131627.1|	2600	A	G	AG	AG
gi|448170388|gb|AJJZ010131627.1|	3241	G	A	GA	GG
gi|448170388|gb|AJJZ010131627.1|	3289	A	G	AG	AG
gi|448170388|gb|AJJZ010131627.1|	3517	A	G	AG	AA
gi|448170386|gb|AJJZ010131629.1|	2536	A	G	AA	AG
gi|448170386|gb|AJJZ010131629.1|	2606	G	A	GA	GG
gi|448170386|gb|AJJZ010131629.1|	4074	T	C	TC	TC
gi|448170382|gb|AJJZ010131633.1|	7332	A	T	AA	AT
gi|448170372|gb|AJJZ010131643.1|	485	C	T	CC	CT
gi|448170372|gb|AJJZ010131643.1|	591	G	A	GG	GA
gi|448170372|gb|AJJZ010131643.1|	3772	A	G	AA	AG
gi|448170372|gb|AJJZ010131643.1|	3881	C	T	CT	CT
gi|448170372|gb|AJJZ010131643.1|	4239	C	G	CC	CG
gi|448170372|gb|AJJZ010131643.1|	4244	A	C	AC	AC
gi|448170372|gb|AJJZ010131643.1|	4279	G	A	GA	GA
gi|448170372|gb|AJJZ010131643.1|	4294	T	G	TT	TG
gi|448170371|gb|AJJZ010131644.1|	1842	A	C	AA	AC
gi|448170371|gb|AJJZ010131644.1|	1962	T	C	CC	TC
gi|448170370|gb|AJJZ010131645.1|	1874	T	C	TT	TC
gi|448170370|gb|AJJZ010131645.1|	1896	G	C	GG	GC
gi|448170370|gb|AJJZ010131645.1|	1933	G	T	GG	GT
gi|448170370|gb|AJJZ010131645.1|	2042	C	T	CT	CT
gi|448170369|gb|AJJZ010131646.1|	803	T	A	TT	TA
gi|448170369|gb|AJJZ010131646.1|	855	G	C	GG	GC
gi|448170369|gb|AJJZ010131646.1|	904	T	C	TT	TC
gi|448170368|gb|AJJZ010131647.1|	4178	T	G	TG	TG
gi|448170327|gb|AJJZ010131688.1|	1098	A	G	AG	AG
gi|448170327|gb|AJJZ010131688.1|	1253	T	C	TC	TT
gi|448170327|gb|AJJZ010131688.1|	1458	C	G	CG	CG
gi|448170327|gb|AJJZ010131688.1|	1650	T	G	TG	TG
gi|448167264|gb|AJJZ010134751.1|	892	A	T	AT	AA
gi|448167264|gb|AJJZ010134751.1|	992	T	C	TC	TC
gi|448167120|gb|AJJZ010134895.1|	452	C	T	CC	CT
gi|448167030|gb|AJJZ010134985.1|	1439	C	T	CT	CT
gi|448166562|gb|AJJZ010135453.1|	767	G	A	GA	GG
gi|448166170|gb|AJJZ010135845.1|	246	G	A	GA	GG
gi|448166170|gb|AJJZ010135845.1|	3951	C	T	CT	CC
gi|448166170|gb|AJJZ010135845.1|	4038	T	A	TA	TT
gi|448166170|gb|AJJZ010135845.1|	5355	T	A	TA	TT
gi|448166170|gb|AJJZ010135845.1|	5438	C	T	CT	CC
gi|448165635|gb|AJJZ010136380.1|	2115	G	T	GT	GG
gi|448164970|gb|AJJZ010137045.1|	7263	C	G	CG	CG
gi|448164970|gb|AJJZ010137045.1|	7389	T	C	TC	TC
gi|448164911|gb|AJJZ010137104.1|	1160	T	C	TC	TT
gi|448164911|gb|AJJZ010137104.1|	3259	A	G	AG	AA
gi|448163709|gb|AJJZ010138306.1|	2383	C	T	CT	CT
gi|448163709|gb|AJJZ010138306.1|	2567	G	A	GA	GA
gi|448163456|gb|AJJZ010138559.1|	1428	G	T	TT	GT
gi|448163456|gb|AJJZ010138559.1|	2485	C	T	CT	CC
gi|448163456|gb|AJJZ010138559.1|	2573	G	A	GG	GA
gi|448163456|gb|AJJZ010138559.1|	2739	A	G	GG	AG
gi|448163454|gb|AJJZ010138561.1|	2810	C	T	TT	CT
gi|448163454|gb|AJJZ010138561.1|	3004	A	C	AA	AC
gi|448162827|gb|AJJZ010139188.1|	597	G	C	GC	GG
gi|448162020|gb|AJJZ010139995.1|	373	C	T	CC	CT
gi|448162020|gb|AJJZ010139995.1|	507	T	A	AA	TA
gi|448161825|gb|AJJZ010140190.1|	1677	T	G	TG	TG
gi|448159869|gb|AJJZ010142146.1|	592	T	A	TT	TA
gi|448159130|gb|AJJZ010142885.1|	2595	T	C	TT	TC
gi|448159112|gb|AJJZ010142903.1|	417	C	T	CT	CT
gi|448159112|gb|AJJZ010142903.1|	510	C	T	CT	CT
gi|448159112|gb|AJJZ010142903.1|	555	T	C	TC	TC
gi|448159111|gb|AJJZ010142904.1|	741	C	T	CT	CC
gi|448159111|gb|AJJZ010142904.1|	747	G	A	GA	GG
gi|448159111|gb|AJJZ010142904.1|	755	A	C	AC	AC
gi|448158469|gb|AJJZ010143546.1|	3016	C	T	CT	CT
gi|448158469|gb|AJJZ010143546.1|	3029	T	C	TC	TC
gi|448158469|gb|AJJZ010143546.1|	3042	C	A	CA	CA
gi|448158469|gb|AJJZ010143546.1|	3261	A	T	AT	AA
gi|448158469|gb|AJJZ010143546.1|	3337	A	G	AG	AA
gi|448158469|gb|AJJZ010143546.1|	3538	T	C	TC	TT
gi|448158230|gb|AJJZ010143785.1|	2247	G	A	GA	GA
gi|448158230|gb|AJJZ010143785.1|	2248	T	A	TA	TA
gi|448157110|gb|AJJZ010144905.1|	779	T	A	TA	TT
gi|448157110|gb|AJJZ010144905.1|	2416	G	A	GA	GG
gi|448156602|gb|AJJZ010145413.1|	464	C	T	CT	CC
gi|448156210|gb|AJJZ010145805.1|	633	A	G	AA	AG
gi|448156210|gb|AJJZ010145805.1|	908	T	C	TT	TC
gi|448156210|gb|AJJZ010145805.1|	3284	G	A	AA	GA
gi|448156210|gb|AJJZ010145805.1|	3304	T	C	CC	TC
gi|448156209|gb|AJJZ010145806.1|	868	G	A	GA	GA
gi|448156206|gb|AJJZ010145809.1|	2204	G	A	AA	GA
gi|448156206|gb|AJJZ010145809.1|	2447	A	C	AA	AC
gi|448155797|gb|AJJZ010146218.1|	5694	C	T	CT	CT
gi|448155631|gb|AJJZ010146384.1|	5586	C	G	CG	CC
gi|448155629|gb|AJJZ010146386.1|	2786	C	T	CT	CC
gi|448155629|gb|AJJZ010146386.1|	2996	A	G	AG	AA
gi|448155629|gb|AJJZ010146386.1|	3149	T	A	TA	TT
gi|448155629|gb|AJJZ010146386.1|	3206	A	T	AT	AA
gi|448155629|gb|AJJZ010146386.1|	3229	C	T	CT	CC
gi|448155629|gb|AJJZ010146386.1|	3241	T	C	TC	TT
gi|448155629|gb|AJJZ010146386.1|	3288	G	T	GT	GG
gi|448155629|gb|AJJZ010146386.1|	9866	T	C	TC	TT
gi|448155511|gb|AJJZ010146504.1|	5946	A	G	AG	AG
gi|448155511|gb|AJJZ010146504.1|	6067	A	T	AT	AT
gi|448155511|gb|AJJZ010146504.1|	6200	A	C	AC	AC
gi|448155511|gb|AJJZ010146504.1|	6758	C	G	CG	CG
gi|448155511|gb|AJJZ010146504.1|	6780	A	G	AG	AG
gi|448155511|gb|AJJZ010146504.1|	6908	T	G	TG	TG
gi|448155511|gb|AJJZ010146504.1|	6980	T	C	TC	TC
gi|448155511|gb|AJJZ010146504.1|	7046	A	C	AC	AC
gi|448155511|gb|AJJZ010146504.1|	7062	G	T	GT	GT
gi|448155451|gb|AJJZ010146564.1|	272	G	A	GG	GA
gi|448155451|gb|AJJZ010146564.1|	413	T	C	TC	TC
gi|448155451|gb|AJJZ010146564.1|	432	G	C	GC	GC
gi|448154748|gb|AJJZ010147267.1|	3196	A	C	CC	AC
gi|448154748|gb|AJJZ010147267.1|	3223	T	A	AA	TA
gi|448154748|gb|AJJZ010147267.1|	3243	G	A	GG	GA
gi|448154748|gb|AJJZ010147267.1|	3346	T	A	TA	TT
gi|448154595|gb|AJJZ010147420.1|	3414	T	G	TT	TG
gi|448154592|gb|AJJZ010147423.1|	3989	C	T	CT	CC
gi|448154592|gb|AJJZ010147423.1|	4039	C	T	CT	CC
gi|448154592|gb|AJJZ010147423.1|	4136	T	A	TA	TA
gi|448154592|gb|AJJZ010147423.1|	4166	T	G	TG	TT
gi|448154592|gb|AJJZ010147423.1|	15547	A	C	AC	AA
gi|448154592|gb|AJJZ010147423.1|	15557	A	T	AT	AA
gi|448154592|gb|AJJZ010147423.1|	15617	T	C	TC	TT
gi|448154592|gb|AJJZ010147423.1|	15777	C	G	CG	CC
gi|448154587|gb|AJJZ010147428.1|	1521	G	T	GT	GT
gi|448154587|gb|AJJZ010147428.1|	1522	C	T	CT	CT
gi|448154587|gb|AJJZ010147428.1|	1754	A	G	AG	AG
gi|448154587|gb|AJJZ010147428.1|	1872	G	A	GA	GA
gi|448154587|gb|AJJZ010147428.1|	2121	A	T	AT	AT
gi|448154587|gb|AJJZ010147428.1|	2407	T	C	TC	TC
gi|448154587|gb|AJJZ010147428.1|	3435	T	C	TC	TT
gi|448154586|gb|AJJZ010147429.1|	3906	C	G	CG	CG
gi|448154586|gb|AJJZ010147429.1|	3916	C	A	CA	CA
gi|448154586|gb|AJJZ010147429.1|	4177	A	T	AT	AT
gi|448154586|gb|AJJZ010147429.1|	4535	T	C	TC	TC
gi|448153396|gb|AJJZ010148619.1|	5093	C	T	CT	CC
gi|448153396|gb|AJJZ010148619.1|	5094	C	G	CG	CC
gi|448152781|gb|AJJZ010149234.1|	1925	G	A	GG	GA
gi|448152296|gb|AJJZ010149719.1|	6876	A	G	AG	AA
gi|448152296|gb|AJJZ010149719.1|	9165	T	C	CC	TC
gi|448152296|gb|AJJZ010149719.1|	9400	T	A	TA	TA
gi|448152296|gb|AJJZ010149719.1|	9510	T	A	TA	TA
gi|448152279|gb|AJJZ010149736.1|	7005	A	G	AG	AG
gi|448152279|gb|AJJZ010149736.1|	7101	A	G	AG	AG
gi|448152279|gb|AJJZ010149736.1|	7117	G	A	GA	GA
gi|448152279|gb|AJJZ010149736.1|	7304	T	C	TC	TC
gi|448152279|gb|AJJZ010149736.1|	7324	C	G	CG	CG
gi|448152279|gb|AJJZ010149736.1|	7359	C	T	CT	CT
gi|448152073|gb|AJJZ010149942.1|	1288	A	G	AG	AG
gi|448152073|gb|AJJZ010149942.1|	1397	A	G	AA	AG
gi|448152073|gb|AJJZ010149942.1|	1500	G	A	GA	GA
gi|448151387|gb|AJJZ010150628.1|	986	T	G	TG	TT
gi|448151112|gb|AJJZ010150903.1|	3070	A	G	AA	AG
gi|448151112|gb|AJJZ010150903.1|	3074	A	T	AT	AA
gi|448151112|gb|AJJZ010150903.1|	3097	G	A	GA	GG
gi|448151112|gb|AJJZ010150903.1|	3304	C	T	CT	CC
gi|448151111|gb|AJJZ010150904.1|	1611	T	C	CC	TC
gi|448151111|gb|AJJZ010150904.1|	1677	C	A	CA	CA
gi|448151111|gb|AJJZ010150904.1|	1679	A	T	AT	AA
gi|448151111|gb|AJJZ010150904.1|	1680	C	T	CT	CC
gi|448151111|gb|AJJZ010150904.1|	2106	G	A	GA	GG
gi|448151111|gb|AJJZ010150904.1|	2185	T	C	TT	TC
gi|448150459|gb|AJJZ010151556.1|	433	C	G	GG	CG
gi|448150459|gb|AJJZ010151556.1|	505	G	A	GG	GA
gi|448149998|gb|AJJZ010152017.1|	4846	A	G	AG	AG
gi|448147547|gb|AJJZ010154468.1|	300	C	G	CG	CC
gi|448147547|gb|AJJZ010154468.1|	556	A	C	AC	AA
gi|448147277|gb|AJJZ010154738.1|	1572	G	A	GA	GA
gi|448147276|gb|AJJZ010154739.1|	1050	G	C	GC	GC
gi|448147276|gb|AJJZ010154739.1|	1080	C	T	CT	CT
gi|448147276|gb|AJJZ010154739.1|	1116	T	G	TG	TG
gi|448147276|gb|AJJZ010154739.1|	1278	A	G	AG	AG
gi|448147270|gb|AJJZ010154745.1|	1717	T	C	TC	TC
gi|448147270|gb|AJJZ010154745.1|	1799	G	A	GA	GA
gi|448147270|gb|AJJZ010154745.1|	1943	C	T	CT	CT
gi|448147269|gb|AJJZ010154746.1|	3609	G	C	GC	GC
gi|448147269|gb|AJJZ010154746.1|	3811	G	T	GT	GT
gi|448147269|gb|AJJZ010154746.1|	3838	T	C	TC	TC
gi|448147157|gb|AJJZ010154858.1|	509	T	C	TC	TT
gi|448146248|gb|AJJZ010155767.1|	3443	T	C	TC	TT
gi|448146248|gb|AJJZ010155767.1|	3470	T	C	TC	TT
gi|448146248|gb|AJJZ010155767.1|	3479	A	G	AG	AA
gi|448146242|gb|AJJZ010155773.1|	4306	C	T	CT	CC
gi|448144675|gb|AJJZ010157340.1|	711	C	A	CA	CA
gi|448143939|gb|AJJZ010158076.1|	2893	T	A	TA	TT
gi|448143381|gb|AJJZ010158634.1|	1044	A	G	AG	AG
gi|448143381|gb|AJJZ010158634.1|	1056	T	C	TC	TC
gi|448143381|gb|AJJZ010158634.1|	1190	G	A	AA	GA
gi|448143381|gb|AJJZ010158634.1|	1200	G	C	GC	GG
gi|448143381|gb|AJJZ010158634.1|	1226	G	C	GC	GG
gi|448143258|gb|AJJZ010158757.1|	802	G	A	GA	GA
gi|448143258|gb|AJJZ010158757.1|	882	A	T	AT	AT
gi|448143258|gb|AJJZ010158757.1|	955	A	C	AC	AC
gi|448143255|gb|AJJZ010158760.1|	1478	C	T	CT	CC
gi|448143248|gb|AJJZ010158767.1|	5350	G	T	GT	GT
gi|448143248|gb|AJJZ010158767.1|	5379	G	T	GT	GT
gi|448143248|gb|AJJZ010158767.1|	5405	G	C	GC	GC
gi|448143248|gb|AJJZ010158767.1|	5422	A	C	AC	AC
gi|448143246|gb|AJJZ010158769.1|	3146	G	T	GT	GT
gi|448143246|gb|AJJZ010158769.1|	3233	A	C	AC	AC
gi|448143246|gb|AJJZ010158769.1|	3882	G	A	GA	GA
gi|448143103|gb|AJJZ010158912.1|	408	G	A	GA	GG
gi|448143103|gb|AJJZ010158912.1|	420	A	C	AC	AA
gi|448143103|gb|AJJZ010158912.1|	422	C	T	CT	CC
gi|448143103|gb|AJJZ010158912.1|	424	C	T	CT	CC
gi|448143103|gb|AJJZ010158912.1|	510	A	G	AG	AA
gi|448143103|gb|AJJZ010158912.1|	591	C	G	CG	CC
gi|448143103|gb|AJJZ010158912.1|	733	G	T	GT	GG
gi|448143103|gb|AJJZ010158912.1|	785	C	G	CG	CC
gi|448143103|gb|AJJZ010158912.1|	825	T	C	TC	TT
gi|448143033|gb|AJJZ010158982.1|	232	T	C	TT	TC
gi|448142965|gb|AJJZ010159050.1|	717	T	G	TG	TT
gi|448142824|gb|AJJZ010159191.1|	2854	T	C	TC	TC
gi|448142685|gb|AJJZ010159330.1|	3903	T	G	TT	TG
gi|448142685|gb|AJJZ010159330.1|	3931	A	G	AG	AA
gi|448142685|gb|AJJZ010159330.1|	4033	A	T	AA	AT
gi|448142685|gb|AJJZ010159330.1|	4066	C	G	CC	CG
gi|448142685|gb|AJJZ010159330.1|	4142	T	C	CC	TC
gi|448142685|gb|AJJZ010159330.1|	4582	T	A	AA	TA
gi|448142685|gb|AJJZ010159330.1|	4609	C	T	CC	CT
gi|448142421|gb|AJJZ010159594.1|	2876	C	G	CG	CC
gi|448141143|gb|AJJZ010160872.1|	5224	C	G	CG	CC
gi|448140882|gb|AJJZ010161133.1|	1060	G	A	AA	GA
gi|448140882|gb|AJJZ010161133.1|	1457	G	A	GG	GA
gi|448140878|gb|AJJZ010161137.1|	196	C	T	CT	CC
gi|448140878|gb|AJJZ010161137.1|	245	C	T	CC	CT
gi|448140818|gb|AJJZ010161197.1|	4588	G	T	TT	GT
gi|448140543|gb|AJJZ010161472.1|	904	C	G	CG	CC
gi|448140543|gb|AJJZ010161472.1|	931	T	C	TC	TT
gi|448140543|gb|AJJZ010161472.1|	1059	C	T	CT	CC
gi|448140543|gb|AJJZ010161472.1|	1118	T	C	TC	TT
gi|448140543|gb|AJJZ010161472.1|	1153	C	T	CT	CC
gi|448140543|gb|AJJZ010161472.1|	1260	A	G	AG	AA
gi|448140543|gb|AJJZ010161472.1|	1314	A	T	AT	AA
gi|448140295|gb|AJJZ010161720.1|	4284	T	A	TA	TA
gi|448140295|gb|AJJZ010161720.1|	4520	T	C	TC	TC
gi|448140160|gb|AJJZ010161855.1|	1332	T	C	TC	TT
gi|448140041|gb|AJJZ010161974.1|	1274	T	A	TA	TT
gi|448139804|gb|AJJZ010162211.1|	1295	C	G	CG	CC
gi|448139804|gb|AJJZ010162211.1|	1470	A	G	AG	AA
gi|448139652|gb|AJJZ010162363.1|	1391	C	T	CT	CC
gi|448139652|gb|AJJZ010162363.1|	1402	T	C	TC	TT
gi|448139652|gb|AJJZ010162363.1|	1421	T	G	TG	TT
gi|448139582|gb|AJJZ010162433.1|	603	A	T	TT	AT
gi|448139582|gb|AJJZ010162433.1|	630	A	G	GG	AG
gi|448139476|gb|AJJZ010162539.1|	2416	A	G	AA	AG
gi|448139476|gb|AJJZ010162539.1|	2565	T	A	TT	TA
gi|448139476|gb|AJJZ010162539.1|	2779	G	A	AA	GA
gi|448139476|gb|AJJZ010162539.1|	2796	G	A	GG	GA
gi|448138912|gb|AJJZ010163103.1|	4181	G	C	GC	GC
gi|448138912|gb|AJJZ010163103.1|	4182	A	C	AC	AC
gi|448138912|gb|AJJZ010163103.1|	4183	C	T	CT	CT
gi|448138868|gb|AJJZ010163147.1|	2228	C	G	CC	CG
gi|448138867|gb|AJJZ010163148.1|	509	G	T	GT	GT
gi|448138860|gb|AJJZ010163155.1|	4894	A	C	AC	AC
gi|448138859|gb|AJJZ010163156.1|	1664	C	A	CA	CA
gi|448138859|gb|AJJZ010163156.1|	1666	A	G	AG	AG
gi|448138859|gb|AJJZ010163156.1|	3112	G	C	GC	GC
gi|448138246|gb|AJJZ010163769.1|	1697	C	A	CC	CA
gi|448138158|gb|AJJZ010163857.1|	2021	G	A	AA	GA
gi|448136573|gb|AJJZ010165442.1|	1135	G	A	AA	GA
gi|448136408|gb|AJJZ010165607.1|	728	T	A	TA	TT
gi|448135169|gb|AJJZ010166846.1|	288	A	C	AA	AC
gi|448135147|gb|AJJZ010166868.1|	1082	T	C	TC	TT
gi|448135147|gb|AJJZ010166868.1|	1692	A	G	AG	AA
gi|448135010|gb|AJJZ010167005.1|	857	C	G	CG	CC
gi|448135010|gb|AJJZ010167005.1|	936	T	C	TC	TT
gi|448135010|gb|AJJZ010167005.1|	1018	C	G	CG	CC
gi|448134165|gb|AJJZ010167850.1|	501	T	G	GG	TG
gi|448134165|gb|AJJZ010167850.1|	649	T	C	TC	TC
gi|448133272|gb|AJJZ010168743.1|	2139	A	G	AG	AG
gi|448133272|gb|AJJZ010168743.1|	2513	A	G	AG	AG
gi|448133272|gb|AJJZ010168743.1|	2701	A	G	AG	AG
gi|448133272|gb|AJJZ010168743.1|	2907	C	T	CT	CT
gi|448132557|gb|AJJZ010169458.1|	4084	C	A	CA	CA
gi|448132557|gb|AJJZ010169458.1|	4235	G	A	AA	GA
gi|448132508|gb|AJJZ010169507.1|	405	A	T	AT	AA
gi|448131678|gb|AJJZ010170337.1|	4622	T	C	TT	TC
gi|448131678|gb|AJJZ010170337.1|	10255	C	A	AA	CA
gi|448131549|gb|AJJZ010170466.1|	3943	G	T	GG	GT
gi|448131549|gb|AJJZ010170466.1|	4076	G	A	GA	GA
gi|448130607|gb|AJJZ010171408.1|	213	A	T	AT	AA
gi|448130607|gb|AJJZ010171408.1|	215	G	A	GA	GA
gi|448130603|gb|AJJZ010171412.1|	1910	T	C	TC	TT
gi|448130282|gb|AJJZ010171733.1|	2102	G	A	GA	GA
gi|448130282|gb|AJJZ010171733.1|	2117	C	G	CC	CG
gi|448130282|gb|AJJZ010171733.1|	2275	G	T	GT	GG
gi|448130282|gb|AJJZ010171733.1|	2446	T	G	TG	TG
gi|448130282|gb|AJJZ010171733.1|	2586	T	C	CC	TC
gi|448129883|gb|AJJZ010172132.1|	6716	A	G	AG	AG
gi|448129883|gb|AJJZ010172132.1|	6822	A	T	AA	AT
gi|448129802|gb|AJJZ010172213.1|	504	A	G	AG	AA
gi|448129799|gb|AJJZ010172216.1|	851	A	G	AA	AG
gi|448129674|gb|AJJZ010172341.1|	7618	A	T	AA	AT
gi|448129672|gb|AJJZ010172343.1|	1934	T	C	CC	TC
gi|448129672|gb|AJJZ010172343.1|	2156	A	G	GG	AG
gi|448129671|gb|AJJZ010172344.1|	3775	A	G	AG	AA
gi|448129671|gb|AJJZ010172344.1|	3906	A	T	AT	AA
gi|448129671|gb|AJJZ010172344.1|	3908	C	T	CC	CT
gi|448129671|gb|AJJZ010172344.1|	6549	G	A	GA	GA
gi|448129671|gb|AJJZ010172344.1|	6594	T	C	TC	TC
gi|448129671|gb|AJJZ010172344.1|	6644	A	G	AG	AA
gi|448129671|gb|AJJZ010172344.1|	6784	C	T	CT	CC
gi|448129671|gb|AJJZ010172344.1|	6863	A	G	AA	AG
gi|448129452|gb|AJJZ010172563.1|	2195	A	T	AT	AA
gi|448129390|gb|AJJZ010172625.1|	760	T	C	TC	TC
gi|448129390|gb|AJJZ010172625.1|	769	A	G	AA	AG
gi|448129390|gb|AJJZ010172625.1|	909	C	T	CT	CT
gi|448129390|gb|AJJZ010172625.1|	1070	A	T	AA	AT
gi|448129390|gb|AJJZ010172625.1|	1077	T	C	TT	TC
gi|448129390|gb|AJJZ010172625.1|	1084	C	T	CC	CT
gi|448129390|gb|AJJZ010172625.1|	1311	T	C	TT	TC
gi|448129390|gb|AJJZ010172625.1|	1466	G	A	AA	GA
gi|448129390|gb|AJJZ010172625.1|	2210	T	C	TT	TC
gi|448129390|gb|AJJZ010172625.1|	2212	T	G	TT	TG
gi|448129390|gb|AJJZ010172625.1|	2220	G	A	GG	GA
gi|448129384|gb|AJJZ010172631.1|	3826	G	A	GA	GG
gi|448129383|gb|AJJZ010172632.1|	1860	G	A	GA	GG
gi|448128949|gb|AJJZ010173066.1|	477	A	C	AC	AC
gi|448128949|gb|AJJZ010173066.1|	2075	G	T	GT	GG
gi|448128949|gb|AJJZ010173066.1|	2449	T	C	TC	TC
gi|448128949|gb|AJJZ010173066.1|	2488	C	T	CT	CT
gi|448128705|gb|AJJZ010173310.1|	3665	T	C	TT	TC
gi|448128705|gb|AJJZ010173310.1|	3679	C	A	AA	CA
gi|448127731|gb|AJJZ010174284.1|	1043	T	G	TG	TG
gi|448127727|gb|AJJZ010174288.1|	2122	A	G	AG	AG
gi|448127727|gb|AJJZ010174288.1|	2309	C	T	CT	CT
gi|448127640|gb|AJJZ010174375.1|	7340	A	G	AG	AG
gi|448127338|gb|AJJZ010174677.1|	2545	G	A	GG	GA
gi|448127266|gb|AJJZ010174749.1|	654	G	C	GC	GG
gi|448127266|gb|AJJZ010174749.1|	789	T	C	TC	TT
gi|448127266|gb|AJJZ010174749.1|	837	A	G	AG	AA
gi|448127266|gb|AJJZ010174749.1|	842	T	A	TA	TT
gi|448127266|gb|AJJZ010174749.1|	872	T	A	TA	TT
gi|448127199|gb|AJJZ010174816.1|	1043	A	G	GG	AG
gi|448127199|gb|AJJZ010174816.1|	1084	C	T	TT	CT
gi|448127199|gb|AJJZ010174816.1|	1192	C	T	CC	CT
gi|448127192|gb|AJJZ010174823.1|	4822	G	A	AA	GA
gi|448127191|gb|AJJZ010174824.1|	1315	A	G	AA	AG
gi|448127187|gb|AJJZ010174828.1|	5121	T	A	TT	TA
gi|448127187|gb|AJJZ010174828.1|	5183	G	C	GG	GC
gi|448127185|gb|AJJZ010174830.1|	718	G	A	GG	GA
gi|448127185|gb|AJJZ010174830.1|	792	T	G	TT	TG
gi|448127185|gb|AJJZ010174830.1|	928	A	C	CC	AC
gi|448127185|gb|AJJZ010174830.1|	3746	G	A	AA	GA
gi|448127150|gb|AJJZ010174865.1|	874	C	T	CT	CT
gi|448127150|gb|AJJZ010174865.1|	972	A	G	AG	AG
gi|448127150|gb|AJJZ010174865.1|	1047	C	A	CA	CA
gi|448126401|gb|AJJZ010175614.1|	1948	G	A	GA	GA
gi|448126400|gb|AJJZ010175615.1|	9492	T	C	TC	TC
gi|448123014|gb|AJJZ010177587.1|	4210	C	T	CT	CC
gi|448122733|gb|AJJZ010177722.1|	5139	T	A	TA	TA
gi|448122114|gb|AJJZ010178049.1|	1249	G	A	GA	GA
gi|448122114|gb|AJJZ010178049.1|	1333	G	A	GA	GA
gi|448121088|gb|AJJZ010178616.1|	2133	G	A	GA	GG
gi|448121088|gb|AJJZ010178616.1|	2187	G	A	GA	GG
gi|448120644|gb|AJJZ010178832.1|	1046	A	T	AT	AA
gi|448120627|gb|AJJZ010178841.1|	5674	T	G	TG	TG
gi|448120615|gb|AJJZ010178847.1|	4948	T	C	TC	TT
gi|448120615|gb|AJJZ010178847.1|	5097	G	C	GC	GG
gi|448120615|gb|AJJZ010178847.1|	5198	T	A	TA	TT
gi|448120615|gb|AJJZ010178847.1|	6266	A	G	AG	AA
gi|448120615|gb|AJJZ010178847.1|	6303	G	T	GT	GG
gi|448120615|gb|AJJZ010178847.1|	6313	C	A	CA	CC
gi|448120615|gb|AJJZ010178847.1|	6322	C	A	CA	CC
gi|448120615|gb|AJJZ010178847.1|	7027	C	T	CT	CC
gi|448120615|gb|AJJZ010178847.1|	7053	G	C	GC	GG
gi|448120615|gb|AJJZ010178847.1|	7125	C	T	CT	CC
gi|448120615|gb|AJJZ010178847.1|	9799	A	G	AG	AG
gi|448120615|gb|AJJZ010178847.1|	9856	A	G	AG	AG
gi|448120478|gb|AJJZ010178918.1|	877	A	G	GG	AG
gi|448120272|gb|AJJZ010179024.1|	2602	C	T	CT	CC
gi|448120272|gb|AJJZ010179024.1|	2660	G	C	GC	GG
gi|448120272|gb|AJJZ010179024.1|	2754	T	A	TA	TT
gi|448119741|gb|AJJZ010179291.1|	2487	G	T	GT	GG
gi|448119136|gb|AJJZ010179598.1|	133	C	G	CC	CG
gi|448118546|gb|AJJZ010179925.1|	2326	G	C	CC	GC
gi|448118394|gb|AJJZ010179997.1|	4344	G	A	GA	GG
gi|448118394|gb|AJJZ010179997.1|	4347	T	A	TA	TT
gi|448118394|gb|AJJZ010179997.1|	4491	C	T	CT	CC
gi|448118392|gb|AJJZ010179999.1|	3052	A	G	GG	AG
gi|448118376|gb|AJJZ010180003.1|	1129	G	C	GC	GC
gi|448118376|gb|AJJZ010180003.1|	1310	G	A	GA	GA
gi|448118376|gb|AJJZ010180003.1|	1630	G	A	GA	GA
gi|448118376|gb|AJJZ010180003.1|	1642	C	T	CT	CT
gi|448118376|gb|AJJZ010180003.1|	1648	A	T	AT	AT
gi|448118376|gb|AJJZ010180003.1|	2082	T	C	TC	TC
gi|448118376|gb|AJJZ010180003.1|	2172	T	C	TC	TC
gi|448118376|gb|AJJZ010180003.1|	2371	A	G	AG	AG
gi|448118376|gb|AJJZ010180003.1|	2448	T	A	TA	TA
gi|448117566|gb|AJJZ010180425.1|	2126	T	C	TC	TC
gi|448117566|gb|AJJZ010180425.1|	2247	T	C	TT	TC
gi|448117566|gb|AJJZ010180425.1|	2254	G	C	GG	GC
gi|448117566|gb|AJJZ010180425.1|	3851	T	G	TT	TG
gi|448117566|gb|AJJZ010180425.1|	4039	C	A	CA	CA
gi|448117562|gb|AJJZ010180427.1|	160	C	T	CT	CT
gi|448117562|gb|AJJZ010180427.1|	202	C	T	CT	CT
gi|448117562|gb|AJJZ010180427.1|	243	C	T	CC	CT
gi|448117562|gb|AJJZ010180427.1|	257	A	C	AC	AC
gi|448117562|gb|AJJZ010180427.1|	378	C	T	CC	CT
gi|448117562|gb|AJJZ010180427.1|	4271	G	T	GT	GT
gi|448117562|gb|AJJZ010180427.1|	4274	C	A	CA	CC
gi|448117562|gb|AJJZ010180427.1|	4297	A	G	AG	AA
gi|448117562|gb|AJJZ010180427.1|	4301	T	C	TC	TC
gi|448117562|gb|AJJZ010180427.1|	5825	G	A	GA	GA
gi|448117562|gb|AJJZ010180427.1|	5991	T	C	TC	TC
gi|448117559|gb|AJJZ010180428.1|	349	C	T	CT	CT
gi|448117184|gb|AJJZ010180623.1|	677	A	C	AC	AC
gi|448116379|gb|AJJZ010181086.1|	2033	G	C	GC	GC
gi|448116370|gb|AJJZ010181091.1|	3033	C	T	TT	CT
gi|448116370|gb|AJJZ010181091.1|	3098	T	G	GG	TG
gi|448116370|gb|AJJZ010181091.1|	3170	C	T	CT	CC
gi|448116370|gb|AJJZ010181091.1|	3227	G	A	GA	GA
gi|448116370|gb|AJJZ010181091.1|	3278	A	G	GG	AG
gi|448116100|gb|AJJZ010181264.1|	267	T	C	TC	TT
gi|448116100|gb|AJJZ010181264.1|	293	G	T	GT	GG
gi|448116100|gb|AJJZ010181264.1|	353	G	T	GT	GG
gi|448116100|gb|AJJZ010181264.1|	414	C	T	CT	CC
gi|448116100|gb|AJJZ010181264.1|	1492	A	T	AT	AA
gi|448116100|gb|AJJZ010181264.1|	1504	T	C	TC	TT
gi|448115483|gb|AJJZ010181591.1|	1695	C	A	CC	CA
gi|448115483|gb|AJJZ010181591.1|	1707	G	T	GT	GG
gi|448115483|gb|AJJZ010181591.1|	1739	A	C	AA	AC
gi|448115483|gb|AJJZ010181591.1|	1880	C	T	CT	CC
gi|448115483|gb|AJJZ010181591.1|	1977	G	A	AA	GA
gi|448115451|gb|AJJZ010181607.1|	1838	T	G	TG	TT
gi|448115451|gb|AJJZ010181607.1|	1858	G	A	GA	GG
gi|448115451|gb|AJJZ010181607.1|	1876	C	G	CG	CC
gi|448115451|gb|AJJZ010181607.1|	1965	T	G	TG	TT
gi|448115451|gb|AJJZ010181607.1|	2004	T	C	TC	TT
gi|448115451|gb|AJJZ010181607.1|	2125	G	A	GA	GG
gi|448115451|gb|AJJZ010181607.1|	2173	C	T	CT	CC
gi|448115220|gb|AJJZ010181742.1|	2008	A	T	AT	AT
gi|448115220|gb|AJJZ010181742.1|	2072	T	C	TC	TC
gi|448115220|gb|AJJZ010181742.1|	2094	G	T	GT	GT
gi|448114543|gb|AJJZ010182079.1|	2994	G	T	GT	GG
gi|448113598|gb|AJJZ010182584.1|	2907	A	G	AG	AG
gi|448113595|gb|AJJZ010182586.1|	5022	A	C	AC	AA
gi|448113595|gb|AJJZ010182586.1|	5027	A	G	AG	AA
gi|448113595|gb|AJJZ010182586.1|	5060	T	C	TC	TT
gi|448113595|gb|AJJZ010182586.1|	5229	A	G	AG	AA
gi|448113595|gb|AJJZ010182586.1|	5268	A	G	AG	AA
gi|448113593|gb|AJJZ010182588.1|	1026	A	G	AG	AA
gi|448113593|gb|AJJZ010182588.1|	1032	A	G	AG	AA
gi|448113593|gb|AJJZ010182588.1|	1049	A	T	AT	AA
gi|448113593|gb|AJJZ010182588.1|	2624	A	G	AG	AA
gi|448113593|gb|AJJZ010182588.1|	2696	C	T	CT	CC
gi|448113593|gb|AJJZ010182588.1|	2783	A	G	AG	AA
gi|448113593|gb|AJJZ010182588.1|	2790	T	C	TC	TT
gi|448113593|gb|AJJZ010182588.1|	2793	T	G	TG	TT
gi|448113593|gb|AJJZ010182588.1|	2825	T	A	TA	TT
gi|448113593|gb|AJJZ010182588.1|	2918	C	T	CT	CC
gi|448113590|gb|AJJZ010182591.1|	7659	T	A	TA	TT
gi|448113144|gb|AJJZ010182829.1|	1672	C	A	CA	CC
gi|448113144|gb|AJJZ010182829.1|	1730	G	A	GA	GG
gi|448113144|gb|AJJZ010182829.1|	1741	T	A	TT	TA
gi|448113144|gb|AJJZ010182829.1|	1901	C	T	TT	CT
gi|448113144|gb|AJJZ010182829.1|	2122	T	C	CC	TC
gi|448112934|gb|AJJZ010182931.1|	425	T	C	TT	TC
gi|448112315|gb|AJJZ010183234.1|	2445	C	T	TT	CT
gi|448112079|gb|AJJZ010183346.1|	1478	C	A	CA	CA
gi|448112079|gb|AJJZ010183346.1|	1594	G	C	GC	GC
gi|448112079|gb|AJJZ010183346.1|	1848	G	C	GC	GC
gi|448112079|gb|AJJZ010183346.1|	1860	T	A	TA	TA
gi|448112079|gb|AJJZ010183346.1|	1876	A	T	AT	AT
gi|448112079|gb|AJJZ010183346.1|	1930	G	T	GG	GT
gi|448112079|gb|AJJZ010183346.1|	2074	C	G	CG	CG
gi|448112079|gb|AJJZ010183346.1|	2091	A	C	AC	AC
gi|448112079|gb|AJJZ010183346.1|	2224	A	G	AG	AG
gi|448111995|gb|AJJZ010183388.1|	492	A	G	AG	AG
gi|448111880|gb|AJJZ010183443.1|	1839	G	A	GA	GG
gi|448111851|gb|AJJZ010183458.1|	1481	C	A	CC	CA
gi|448111821|gb|AJJZ010183472.1|	1014	G	A	GA	GG
gi|448111682|gb|AJJZ010183535.1|	3259	T	A	TA	TA
gi|448110028|gb|AJJZ010184426.1|	1271	A	C	AC	AC
gi|448110028|gb|AJJZ010184426.1|	1360	T	A	TA	TT
gi|448109963|gb|AJJZ010184453.1|	10789	C	G	CG	CC
gi|448109963|gb|AJJZ010184453.1|	11254	A	G	AG	AA
gi|448109963|gb|AJJZ010184453.1|	11337	T	A	TA	TT
gi|448109963|gb|AJJZ010184453.1|	11571	G	T	GT	GG
gi|448109963|gb|AJJZ010184453.1|	14286	T	C	TC	TT
gi|448109899|gb|AJJZ010184477.1|	9141	T	A	TA	TA
gi|448109899|gb|AJJZ010184477.1|	9183	A	T	AT	AT
gi|448109899|gb|AJJZ010184477.1|	11396	A	T	AT	AT
gi|448109899|gb|AJJZ010184477.1|	11418	T	C	TC	TC
gi|448109856|gb|AJJZ010184492.1|	1534	T	C	TC	TC
gi|448109852|gb|AJJZ010184494.1|	6683	T	A	TA	TA
gi|448109824|gb|AJJZ010184506.1|	636	G	A	GG	GA
gi|448109824|gb|AJJZ010184506.1|	724	G	C	GG	GC
gi|448109824|gb|AJJZ010184506.1|	855	A	T	AA	AT
gi|448109824|gb|AJJZ010184506.1|	861	A	G	AA	AG
gi|448109824|gb|AJJZ010184506.1|	867	C	T	CC	CT
gi|448109824|gb|AJJZ010184506.1|	868	G	A	GG	GA
gi|448109824|gb|AJJZ010184506.1|	1007	C	T	CC	CT
gi|448109824|gb|AJJZ010184506.1|	1021	G	A	GG	GA
gi|448109824|gb|AJJZ010184506.1|	2155	A	T	AA	AT
gi|448109822|gb|AJJZ010184508.1|	452	T	C	CC	TC
gi|448109822|gb|AJJZ010184508.1|	453	G	A	AA	GA
gi|448109822|gb|AJJZ010184508.1|	459	C	A	AA	CA
gi|448109822|gb|AJJZ010184508.1|	701	C	T	TT	CT
gi|448109516|gb|AJJZ010184634.1|	408	G	C	GC	GG
gi|448109159|gb|AJJZ010184813.1|	1085	C	A	AA	CA
gi|448107222|gb|AJJZ010185803.1|	529	T	G	TT	TG
gi|448107222|gb|AJJZ010185803.1|	717	T	C	CC	TC
gi|448107222|gb|AJJZ010185803.1|	1025	A	G	GG	AG
gi|448106893|gb|AJJZ010185968.1|	1091	T	G	GG	TG
gi|448106893|gb|AJJZ010185968.1|	1094	T	C	TC	TC
gi|448106893|gb|AJJZ010185968.1|	1335	C	T	CT	CT
gi|448106893|gb|AJJZ010185968.1|	1355	G	C	CC	GC
gi|448106893|gb|AJJZ010185968.1|	1359	C	T	CC	CT
gi|448106893|gb|AJJZ010185968.1|	1537	C	T	CT	CT
gi|448106893|gb|AJJZ010185968.1|	1593	T	C	TC	TC
gi|448106893|gb|AJJZ010185968.1|	1762	T	A	TA	TT
gi|448106893|gb|AJJZ010185968.1|	1940	G	C	GG	GC
gi|448106893|gb|AJJZ010185968.1|	1948	G	T	GG	GT
gi|448106893|gb|AJJZ010185968.1|	2413	T	C	TC	TC
gi|448106893|gb|AJJZ010185968.1|	2429	G	A	AA	GA
gi|448106893|gb|AJJZ010185968.1|	2783	A	G	AG	AG
gi|448106893|gb|AJJZ010185968.1|	2785	T	C	TT	TC
gi|448106893|gb|AJJZ010185968.1|	2842	C	T	CT	CT
gi|448106893|gb|AJJZ010185968.1|	2954	C	T	CT	CT
gi|448106893|gb|AJJZ010185968.1|	2962	T	C	TT	TC
gi|448106877|gb|AJJZ010185974.1|	290	C	T	TT	CT
gi|448106877|gb|AJJZ010185974.1|	291	G	T	GT	GG
gi|448106877|gb|AJJZ010185974.1|	348	G	C	GC	GC
gi|448106877|gb|AJJZ010185974.1|	351	A	G	AG	AA
gi|448106877|gb|AJJZ010185974.1|	395	T	A	TA	TT
gi|448106877|gb|AJJZ010185974.1|	495	C	A	CC	CA
gi|448106877|gb|AJJZ010185974.1|	712	A	G	AG	AA
gi|448106876|gb|AJJZ010185975.1|	1462	C	A	CA	CC
gi|448106876|gb|AJJZ010185975.1|	1507	T	A	TT	TA
gi|448106876|gb|AJJZ010185975.1|	1689	C	T	CT	CT
gi|448106876|gb|AJJZ010185975.1|	1710	G	C	GG	GC
gi|448106876|gb|AJJZ010185975.1|	1711	G	T	GG	GT
gi|448106876|gb|AJJZ010185975.1|	2588	C	T	TT	CT
gi|448106876|gb|AJJZ010185975.1|	2624	A	G	AG	AA
gi|448106876|gb|AJJZ010185975.1|	4377	A	C	CC	AC
gi|448106876|gb|AJJZ010185975.1|	4462	A	G	AG	AA
gi|448106876|gb|AJJZ010185975.1|	4463	T	C	TT	TC
gi|448106868|gb|AJJZ010185979.1|	128	A	G	AA	AG
gi|448106868|gb|AJJZ010185979.1|	257	A	T	AA	AT
gi|448106863|gb|AJJZ010185982.1|	1970	A	G	AG	AG
gi|448106863|gb|AJJZ010185982.1|	2219	C	T	CT	CT
gi|448106863|gb|AJJZ010185982.1|	2312	C	T	CT	CT
gi|448106859|gb|AJJZ010185984.1|	173	C	G	GG	CG
gi|448106859|gb|AJJZ010185984.1|	259	A	C	CC	AC
gi|448106859|gb|AJJZ010185984.1|	336	T	C	TC	TT
gi|448106859|gb|AJJZ010185984.1|	349	A	T	AT	AT
gi|448106859|gb|AJJZ010185984.1|	359	G	C	GG	GC
gi|448105715|gb|AJJZ010186558.1|	4988	T	C	TC	TC
gi|448105715|gb|AJJZ010186558.1|	6470	A	G	AG	AG
gi|448105715|gb|AJJZ010186558.1|	6638	G	C	GC	GC
gi|448105646|gb|AJJZ010186593.1|	1763	C	T	CT	CT
gi|448105646|gb|AJJZ010186593.1|	1809	C	T	CT	CT
gi|448105646|gb|AJJZ010186593.1|	1929	G	A	GA	GA
gi|448105432|gb|AJJZ010186701.1|	3130	T	C	TC	TT
gi|448105432|gb|AJJZ010186701.1|	3183	C	T	CT	CT
gi|448105432|gb|AJJZ010186701.1|	3286	T	C	TC	TC
gi|448105432|gb|AJJZ010186701.1|	3309	C	T	CT	CC
gi|448105425|gb|AJJZ010186704.1|	2950	G	T	GT	GT
gi|448105425|gb|AJJZ010186704.1|	2976	T	C	TC	TC
gi|448105425|gb|AJJZ010186704.1|	3008	G	A	GA	GG
gi|448105425|gb|AJJZ010186704.1|	3161	G	C	GC	GG
gi|448104908|gb|AJJZ010186975.1|	4173	T	A	TA	TT
gi|448104908|gb|AJJZ010186975.1|	4250	A	C	AC	AA
gi|448104908|gb|AJJZ010186975.1|	4309	G	T	GT	GG
gi|448104904|gb|AJJZ010186977.1|	2945	A	C	AC	AA
gi|448104897|gb|AJJZ010186980.1|	3020	G	C	GC	GG
gi|448104817|gb|AJJZ010187020.1|	972	T	C	CC	TC
gi|448104054|gb|AJJZ010187472.1|	4713	C	A	CC	CA
gi|448104054|gb|AJJZ010187472.1|	4758	G	A	GG	GA
gi|448104034|gb|AJJZ010187482.1|	9642	A	T	AA	AT
gi|448104034|gb|AJJZ010187482.1|	9789	C	T	TT	CT
gi|448103971|gb|AJJZ010187517.1|	1877	G	A	GA	GA
gi|448103971|gb|AJJZ010187517.1|	2042	G	A	GA	GA
gi|448103730|gb|AJJZ010187636.1|	2442	T	G	TG	TT
gi|448103730|gb|AJJZ010187636.1|	2477	G	A	GA	GG
gi|448103730|gb|AJJZ010187636.1|	2521	C	G	CG	CC
gi|448103730|gb|AJJZ010187636.1|	2671	T	C	TC	TT
gi|448103730|gb|AJJZ010187636.1|	2725	A	G	AG	AA
gi|448103729|gb|AJJZ010187637.1|	7752	C	T	CT	CC
gi|448103729|gb|AJJZ010187637.1|	7964	T	C	TC	TT
gi|448103729|gb|AJJZ010187637.1|	7999	G	A	GA	GG
gi|448103728|gb|AJJZ010187638.1|	2328	A	C	AC	AA
gi|448103728|gb|AJJZ010187638.1|	2421	C	T	CT	CC
gi|448103728|gb|AJJZ010187638.1|	2448	T	C	TC	TT
gi|448102775|gb|AJJZ010188143.1|	1123	C	T	CT	CT
gi|448102766|gb|AJJZ010188148.1|	10584	T	G	TG	TT
gi|448102766|gb|AJJZ010188148.1|	12101	G	A	GA	GA
gi|448102766|gb|AJJZ010188148.1|	12241	T	C	TC	TT
gi|448102766|gb|AJJZ010188148.1|	12337	A	G	AG	AG
gi|448102667|gb|AJJZ010188201.1|	497	G	A	GA	GA
gi|448102436|gb|AJJZ010188314.1|	2779	A	C	AC	AA
gi|448102436|gb|AJJZ010188314.1|	2851	A	G	AG	AA
gi|448102436|gb|AJJZ010188314.1|	3207	A	G	AG	AA
gi|448100873|gb|AJJZ010189155.1|	1879	G	T	GT	GG
gi|448100873|gb|AJJZ010189155.1|	1910	T	C	TT	TC
gi|448100387|gb|AJJZ010189434.1|	1476	A	T	AA	AT
gi|448100387|gb|AJJZ010189434.1|	1562	A	C	AC	AA
gi|448100387|gb|AJJZ010189434.1|	1664	T	A	TT	TA
gi|448100387|gb|AJJZ010189434.1|	1847	G	T	GG	GT
gi|448100387|gb|AJJZ010189434.1|	2069	C	T	CC	CT
gi|448100387|gb|AJJZ010189434.1|	2465	T	G	GG	TG
gi|448100208|gb|AJJZ010189535.1|	3769	G	A	GG	GA
gi|448100205|gb|AJJZ010189536.1|	3782	T	C	TT	TC
gi|448100196|gb|AJJZ010189541.1|	6922	C	A	CA	CC
gi|448100196|gb|AJJZ010189541.1|	7007	T	G	TG	TT
gi|448100196|gb|AJJZ010189541.1|	7150	C	G	CG	CC
gi|448100196|gb|AJJZ010189541.1|	7473	T	C	TC	TT
gi|448100196|gb|AJJZ010189541.1|	7483	C	T	CT	CC
gi|448100196|gb|AJJZ010189541.1|	7522	C	T	CT	CC
gi|448100196|gb|AJJZ010189541.1|	7530	C	T	CT	CC
gi|448100196|gb|AJJZ010189541.1|	7532	G	A	GA	GG
gi|448100196|gb|AJJZ010189541.1|	8853	C	T	CT	CC
gi|448100196|gb|AJJZ010189541.1|	8961	A	T	AT	AA
gi|448100196|gb|AJJZ010189541.1|	9059	A	T	AT	AA
gi|448100196|gb|AJJZ010189541.1|	9708	C	T	CT	CC
gi|448100196|gb|AJJZ010189541.1|	9770	T	C	TC	TT
gi|448100192|gb|AJJZ010189543.1|	5927	C	G	CG	CC
gi|448100192|gb|AJJZ010189543.1|	6604	G	T	GT	GG
gi|448100189|gb|AJJZ010189544.1|	1812	T	C	TC	TT
gi|448100177|gb|AJJZ010189550.1|	1528	G	A	GA	GA
gi|448099993|gb|AJJZ010189652.1|	895	A	G	AG	AA
gi|448099993|gb|AJJZ010189652.1|	1895	T	C	TC	TT
gi|448099993|gb|AJJZ010189652.1|	2083	T	A	TA	TT
gi|448099993|gb|AJJZ010189652.1|	2097	A	G	AG	AA
gi|448099835|gb|AJJZ010189770.1|	2357	T	C	CC	TC
gi|448098095|gb|AJJZ010190730.1|	2356	G	C	GG	GC
gi|448098095|gb|AJJZ010190730.1|	2483	C	T	CC	CT
gi|448095811|gb|AJJZ010191967.1|	5539	T	C	TC	TT
gi|448095809|gb|AJJZ010191969.1|	2853	G	A	GA	GG
gi|448095753|gb|AJJZ010192025.1|	3945	A	G	GG	AG
gi|448095753|gb|AJJZ010192025.1|	3985	G	A	AA	GA
gi|448094900|gb|AJJZ010192474.1|	1291	C	A	CA	CA
gi|448094900|gb|AJJZ010192474.1|	2121	G	C	GC	GC
gi|448094900|gb|AJJZ010192474.1|	2235	C	T	CT	CT
gi|448094900|gb|AJJZ010192474.1|	3160	T	C	TC	TC
gi|448094897|gb|AJJZ010192477.1|	1625	T	G	TG	TG
gi|448094346|gb|AJJZ010192762.1|	3835	A	T	AT	AT
gi|448093953|gb|AJJZ010192977.1|	44	T	C	TC	TT
gi|448093953|gb|AJJZ010192977.1|	252	C	T	CT	CC
gi|448093953|gb|AJJZ010192977.1|	331	T	A	TA	TT
gi|448093953|gb|AJJZ010192977.1|	370	T	C	TC	TT
gi|448093953|gb|AJJZ010192977.1|	406	A	T	AT	AA
gi|448093953|gb|AJJZ010192977.1|	448	G	A	GA	GG
gi|448093953|gb|AJJZ010192977.1|	801	C	T	CT	CC
gi|448093953|gb|AJJZ010192977.1|	850	A	T	AT	AA
gi|448093953|gb|AJJZ010192977.1|	2371	T	C	TC	TT
gi|448093953|gb|AJJZ010192977.1|	3055	C	T	CT	CC
gi|448093953|gb|AJJZ010192977.1|	3159	A	G	AG	AA
gi|448093952|gb|AJJZ010192978.1|	2404	T	C	TC	TT
gi|448093949|gb|AJJZ010192979.1|	913	T	C	TC	TT
gi|448093949|gb|AJJZ010192979.1|	1946	C	T	CT	CC
gi|448093948|gb|AJJZ010192980.1|	1597	G	T	GT	GG
gi|448093944|gb|AJJZ010192982.1|	797	G	A	GA	GG
gi|448093786|gb|AJJZ010193068.1|	3248	A	T	AT	AA
gi|448093786|gb|AJJZ010193068.1|	3266	C	G	CG	CC
gi|448093786|gb|AJJZ010193068.1|	3479	C	T	CT	CC
gi|448093786|gb|AJJZ010193068.1|	3504	G	A	GA	GG
gi|448093786|gb|AJJZ010193068.1|	4213	A	G	AG	AA
gi|448093096|gb|AJJZ010193448.1|	920	G	A	GA	GA
gi|448093096|gb|AJJZ010193448.1|	997	A	T	AT	AT
gi|448093096|gb|AJJZ010193448.1|	1031	T	C	TT	TC
gi|448092126|gb|AJJZ010193986.1|	8214	T	C	TC	TT
gi|448092126|gb|AJJZ010193986.1|	8499	A	G	AG	AA
gi|448092122|gb|AJJZ010193989.1|	8562	A	G	AG	AA
gi|448092122|gb|AJJZ010193989.1|	8595	C	T	CT	CC
gi|448092108|gb|AJJZ010194003.1|	6829	C	A	CA	CC
gi|448092094|gb|AJJZ010194017.1|	787	C	T	CT	CC
gi|448092080|gb|AJJZ010194031.1|	1623	A	G	AG	AA
gi|448092080|gb|AJJZ010194031.1|	1754	G	C	GC	GG
gi|448092010|gb|AJJZ010194071.1|	7916	C	A	CA	CA
gi|448091842|gb|AJJZ010194157.1|	2652	C	T	CT	CC
gi|448091842|gb|AJJZ010194157.1|	2825	T	C	TC	TT
gi|448091842|gb|AJJZ010194157.1|	2999	G	A	GA	GG
gi|448091822|gb|AJJZ010194167.1|	2923	C	G	CG	CC
gi|448091464|gb|AJJZ010194353.1|	322	A	C	AC	AA
gi|448091464|gb|AJJZ010194353.1|	483	G	A	GG	GA
gi|448090852|gb|AJJZ010194643.1|	64	A	T	AT	AA
gi|448090852|gb|AJJZ010194643.1|	93	A	G	GG	AG
gi|448090852|gb|AJJZ010194643.1|	110	C	A	CA	CA
gi|448090819|gb|AJJZ010194660.1|	2822	C	T	CT	CC
gi|448090819|gb|AJJZ010194660.1|	2969	T	C	TC	TC
gi|448090785|gb|AJJZ010194674.1|	4885	G	A	GA	GA
gi|448090785|gb|AJJZ010194674.1|	4988	C	T	CT	CT
gi|448090785|gb|AJJZ010194674.1|	5041	A	T	AT	AT
gi|448090785|gb|AJJZ010194674.1|	5246	T	A	TA	TA
gi|448090785|gb|AJJZ010194674.1|	5766	T	C	TC	TC
gi|448090785|gb|AJJZ010194674.1|	5777	G	A	GA	GA
gi|448090785|gb|AJJZ010194674.1|	5811	A	G	AG	AG
gi|448090785|gb|AJJZ010194674.1|	5984	G	T	GT	GT
gi|448090460|gb|AJJZ010194835.1|	2428	C	G	CC	CG
gi|448090257|gb|AJJZ010194932.1|	2986	A	G	AG	AG
gi|448090154|gb|AJJZ010194987.1|	440	G	A	GG	GA
gi|448089060|gb|AJJZ010195495.1|	1492	T	G	TG	TG
gi|448089060|gb|AJJZ010195495.1|	1503	T	C	TC	TC
gi|448088820|gb|AJJZ010195607.1|	342	A	C	AC	AA
gi|448088820|gb|AJJZ010195607.1|	552	A	C	AC	AA
gi|448088715|gb|AJJZ010195654.1|	5690	C	T	TT	CT
gi|448088442|gb|AJJZ010195791.1|	220	C	T	CT	CC
gi|448088442|gb|AJJZ010195791.1|	298	G	T	GT	GG
gi|448088423|gb|AJJZ010195800.1|	971	T	A	TT	TA
gi|448088020|gb|AJJZ010196029.1|	186	A	G	AG	AA
gi|448087472|gb|AJJZ010196342.1|	751	C	T	CT	CC
gi|448087472|gb|AJJZ010196342.1|	987	A	G	AG	AA
gi|448087472|gb|AJJZ010196342.1|	1035	G	A	GA	GG
gi|448087472|gb|AJJZ010196342.1|	1037	A	G	AG	AA
gi|448087472|gb|AJJZ010196342.1|	1038	G	A	GA	GG
gi|448087472|gb|AJJZ010196342.1|	1151	A	T	AT	AA
gi|448087472|gb|AJJZ010196342.1|	1167	T	G	TG	TT
gi|448087472|gb|AJJZ010196342.1|	1181	T	G	TG	TT
gi|448087472|gb|AJJZ010196342.1|	1195	A	G	AG	AA
gi|448087472|gb|AJJZ010196342.1|	1197	A	G	AG	AA
gi|448086166|gb|AJJZ010197046.1|	518	A	G	AG	AA
gi|448086166|gb|AJJZ010197046.1|	529	T	C	TC	TT
gi|448086166|gb|AJJZ010197046.1|	534	A	G	AA	AG
gi|448086166|gb|AJJZ010197046.1|	692	T	C	TC	TC
gi|448086166|gb|AJJZ010197046.1|	738	C	T	TT	CT
gi|448086166|gb|AJJZ010197046.1|	781	T	C	CC	TC
gi|448086166|gb|AJJZ010197046.1|	842	G	C	CC	GC
gi|448086166|gb|AJJZ010197046.1|	913	G	A	AA	GA
gi|448086166|gb|AJJZ010197046.1|	1061	C	G	CG	CG
gi|448086166|gb|AJJZ010197046.1|	1078	A	T	TT	AT
gi|448086166|gb|AJJZ010197046.1|	1084	G	A	AA	GA
gi|448086166|gb|AJJZ010197046.1|	1251	T	C	TC	TC
gi|448086166|gb|AJJZ010197046.1|	1271	A	G	AG	AA
gi|448086166|gb|AJJZ010197046.1|	1355	C	A	CC	CA
gi|448086166|gb|AJJZ010197046.1|	1407	T	C	TT	TC
gi|448086166|gb|AJJZ010197046.1|	1602	T	C	CC	TC
gi|448084726|gb|AJJZ010197768.1|	1554	A	G	AG	AG
gi|448084607|gb|AJJZ010197829.1|	593	A	G	AG	AG
gi|448084607|gb|AJJZ010197829.1|	641	A	T	AT	AT
gi|448084607|gb|AJJZ010197829.1|	655	G	C	GC	GC
gi|448084579|gb|AJJZ010197843.1|	2307	T	C	TC	TT
gi|448083933|gb|AJJZ010198163.1|	3406	C	A	CA	CC
gi|448083933|gb|AJJZ010198163.1|	3599	T	A	TA	TT
gi|448083933|gb|AJJZ010198163.1|	3700	T	C	TC	TT
gi|448083933|gb|AJJZ010198163.1|	3747	G	T	GT	GG
gi|448083933|gb|AJJZ010198163.1|	3770	G	T	GT	GG
gi|448083933|gb|AJJZ010198163.1|	5199	G	A	GA	GG
gi|448083933|gb|AJJZ010198163.1|	5265	A	G	AG	AA
gi|448083933|gb|AJJZ010198163.1|	5489	C	T	CT	CC
gi|448083933|gb|AJJZ010198163.1|	5773	A	G	AG	AA
gi|448083933|gb|AJJZ010198163.1|	5808	T	A	TA	TT
gi|448083933|gb|AJJZ010198163.1|	5874	G	T	GT	GG
gi|448083933|gb|AJJZ010198163.1|	5898	G	A	GA	GG
gi|448083933|gb|AJJZ010198163.1|	6068	G	A	GA	GG
gi|448083933|gb|AJJZ010198163.1|	6082	G	A	GA	GG
gi|448083933|gb|AJJZ010198163.1|	6280	A	G	AG	AA
gi|448083933|gb|AJJZ010198163.1|	6350	G	T	GT	GG
gi|448083933|gb|AJJZ010198163.1|	6408	T	C	TC	TT
gi|448083933|gb|AJJZ010198163.1|	6500	G	T	GT	GG
gi|448083933|gb|AJJZ010198163.1|	6575	T	G	TG	TT
gi|448083873|gb|AJJZ010198193.1|	344	A	G	AG	AG
gi|448083873|gb|AJJZ010198193.1|	381	T	A	TT	TA
gi|448083873|gb|AJJZ010198193.1|	435	A	G	AG	AA
gi|448083873|gb|AJJZ010198193.1|	634	T	C	TC	TT
gi|448083873|gb|AJJZ010198193.1|	660	A	T	TT	AT
gi|448083873|gb|AJJZ010198193.1|	691	A	C	AC	AA
gi|448083861|gb|AJJZ010198199.1|	774	A	G	GG	AG
gi|448083861|gb|AJJZ010198199.1|	2019	C	T	CC	CT
gi|448083859|gb|AJJZ010198201.1|	3176	T	C	CC	TC
gi|448083853|gb|AJJZ010198203.1|	939	G	C	GG	GC
gi|448083442|gb|AJJZ010198420.1|	253	T	C	TC	TC
gi|448083442|gb|AJJZ010198420.1|	257	C	T	CT	CT
gi|448083442|gb|AJJZ010198420.1|	317	T	A	TA	TA
gi|448083255|gb|AJJZ010198578.1|	2134	G	T	GT	GG
gi|448083255|gb|AJJZ010198578.1|	2155	G	A	GA	GG
gi|448083255|gb|AJJZ010198578.1|	2165	C	T	CT	CC
gi|448083255|gb|AJJZ010198578.1|	2194	A	T	AT	AA
gi|448083255|gb|AJJZ010198578.1|	2229	C	A	CA	CC
gi|448083255|gb|AJJZ010198578.1|	2392	T	C	TC	TT
gi|448083255|gb|AJJZ010198578.1|	2442	G	A	GA	GG
gi|448083255|gb|AJJZ010198578.1|	3468	G	C	GC	GG
gi|448083255|gb|AJJZ010198578.1|	3491	T	A	TA	TT
gi|448083255|gb|AJJZ010198578.1|	3605	A	T	AT	AA
gi|448083255|gb|AJJZ010198578.1|	3727	G	A	GA	GG
gi|448083255|gb|AJJZ010198578.1|	3829	T	G	TG	TT
gi|448083250|gb|AJJZ010198581.1|	968	T	C	CC	TC
gi|448083225|gb|AJJZ010198590.1|	1034	T	A	TA	TT
gi|448083225|gb|AJJZ010198590.1|	1120	T	C	TC	TT
gi|448083225|gb|AJJZ010198590.1|	1157	T	C	TC	TT
gi|448081037|gb|AJJZ010199682.1|	6144	A	G	AG	AA
gi|448081037|gb|AJJZ010199682.1|	6323	A	G	AG	AA
gi|448081037|gb|AJJZ010199682.1|	6852	A	T	AT	AA
gi|448081037|gb|AJJZ010199682.1|	6875	A	G	AG	AA
gi|448081037|gb|AJJZ010199682.1|	6967	G	A	GA	GG
gi|448081037|gb|AJJZ010199682.1|	6970	G	C	GC	GG
gi|448081037|gb|AJJZ010199682.1|	7005	A	G	AG	AA
gi|448081033|gb|AJJZ010199684.1|	8537	G	T	GT	GG
gi|448081033|gb|AJJZ010199684.1|	8541	G	T	GT	GG
gi|448081033|gb|AJJZ010199684.1|	8573	C	T	CT	CC
gi|448081033|gb|AJJZ010199684.1|	8612	C	T	CT	CC
gi|448081033|gb|AJJZ010199684.1|	8653	T	C	TC	TT
gi|448081033|gb|AJJZ010199684.1|	8721	A	C	AC	AA
gi|448081033|gb|AJJZ010199684.1|	8894	G	C	GC	GG
gi|448081033|gb|AJJZ010199684.1|	8929	G	C	GC	GG
gi|448081033|gb|AJJZ010199684.1|	8949	T	C	TC	TT
gi|448081033|gb|AJJZ010199684.1|	9168	G	A	GA	GG
gi|448081033|gb|AJJZ010199684.1|	9599	T	C	TC	TT
gi|448081033|gb|AJJZ010199684.1|	9720	A	G	AG	AA
gi|448081033|gb|AJJZ010199684.1|	9863	A	G	AG	AA
gi|448081033|gb|AJJZ010199684.1|	9866	C	G	CG	CC
gi|448081030|gb|AJJZ010199685.1|	329	G	A	GA	GG
gi|448081030|gb|AJJZ010199685.1|	397	A	G	AG	AA
gi|448081030|gb|AJJZ010199685.1|	557	T	G	TG	TT
gi|448081030|gb|AJJZ010199685.1|	764	T	C	TC	TT
gi|448081030|gb|AJJZ010199685.1|	1322	T	A	TA	TT
gi|448080205|gb|AJJZ010200070.1|	3556	G	A	GA	GG
gi|448079437|gb|AJJZ010200470.1|	2584	T	A	TA	TA
gi|448079025|gb|AJJZ010200708.1|	74	A	G	AG	AA
gi|448079008|gb|AJJZ010200721.1|	1399	A	T	AT	AA
gi|448079008|gb|AJJZ010200721.1|	1401	G	A	AA	GA
gi|448079006|gb|AJJZ010200723.1|	1458	C	T	CC	CT
gi|448079006|gb|AJJZ010200723.1|	1461	G	A	GA	GG
gi|448079006|gb|AJJZ010200723.1|	1465	T	C	TC	TT
gi|448079006|gb|AJJZ010200723.1|	1477	G	A	GA	GG
gi|448079006|gb|AJJZ010200723.1|	1498	G	A	GA	GG
gi|448079003|gb|AJJZ010200724.1|	512	G	A	GA	GG
gi|448079003|gb|AJJZ010200724.1|	576	A	G	AG	AA
gi|448079003|gb|AJJZ010200724.1|	4733	A	G	AG	AG
gi|448079003|gb|AJJZ010200724.1|	4741	T	C	TC	TC
gi|448079003|gb|AJJZ010200724.1|	6817	A	C	AC	AC
gi|448079003|gb|AJJZ010200724.1|	6832	A	T	AT	AT
gi|448079003|gb|AJJZ010200724.1|	7233	G	A	GA	GA
gi|448079000|gb|AJJZ010200727.1|	5655	A	G	AA	AG
gi|448079000|gb|AJJZ010200727.1|	5793	G	T	GG	GT
gi|448079000|gb|AJJZ010200727.1|	8088	C	T	TT	CT
gi|448078993|gb|AJJZ010200734.1|	3372	G	T	GT	GG
gi|448078993|gb|AJJZ010200734.1|	3443	C	G	CC	CG
gi|448078993|gb|AJJZ010200734.1|	3498	G	T	GT	GT
gi|448078965|gb|AJJZ010200736.1|	235	C	A	CA	CA
gi|448078965|gb|AJJZ010200736.1|	321	T	G	TG	TG
gi|448078965|gb|AJJZ010200736.1|	366	T	C	TT	TC
gi|448078962|gb|AJJZ010200737.1|	6235	G	A	GA	GG
gi|448078962|gb|AJJZ010200737.1|	6299	A	G	AG	AA
gi|448078957|gb|AJJZ010200740.1|	3634	G	A	GG	GA
gi|448078951|gb|AJJZ010200744.1|	688	G	T	GG	GT
gi|448078923|gb|AJJZ010200758.1|	650	A	G	AG	AA
gi|448078800|gb|AJJZ010200849.1|	802	C	T	CT	CT
gi|448078478|gb|AJJZ010201171.1|	1926	A	T	AT	AA
gi|448078478|gb|AJJZ010201171.1|	2024	T	C	TC	TT
gi|448078478|gb|AJJZ010201171.1|	2512	T	C	TC	TC
gi|448078462|gb|AJJZ010201187.1|	3218	A	G	GG	AG
gi|448078462|gb|AJJZ010201187.1|	3359	C	T	CT	CT
gi|448078462|gb|AJJZ010201187.1|	3366	T	A	AA	TA
gi|448078461|gb|AJJZ010201188.1|	2513	T	A	TA	TA
gi|448078461|gb|AJJZ010201188.1|	2523	A	T	AA	AT
gi|448078461|gb|AJJZ010201188.1|	2599	G	A	GA	GA
gi|448078461|gb|AJJZ010201188.1|	2665	C	T	CT	CT
gi|448078458|gb|AJJZ010201191.1|	2948	G	A	GA	GG
gi|448078458|gb|AJJZ010201191.1|	2951	C	T	CT	CC
gi|448078458|gb|AJJZ010201191.1|	3000	A	G	AG	AA
gi|448078458|gb|AJJZ010201191.1|	3071	C	T	CT	CC
gi|448078458|gb|AJJZ010201191.1|	3072	G	A	GA	GG
gi|448078343|gb|AJJZ010201306.1|	612	A	C	AC	AC
gi|448078322|gb|AJJZ010201327.1|	1144	A	C	AC	AC
gi|448078322|gb|AJJZ010201327.1|	1774	T	A	TA	TA
gi|448078322|gb|AJJZ010201327.1|	1798	C	T	CT	CT
gi|448078322|gb|AJJZ010201327.1|	1862	C	G	CG	CG
gi|448078322|gb|AJJZ010201327.1|	5231	T	G	TG	TG
gi|448078322|gb|AJJZ010201327.1|	5292	G	T	GT	GT
gi|448078321|gb|AJJZ010201328.1|	1749	G	C	GC	GC
gi|448078319|gb|AJJZ010201330.1|	2841	T	C	CC	TC
gi|448078317|gb|AJJZ010201332.1|	2737	C	T	CT	CC
gi|448078317|gb|AJJZ010201332.1|	2750	A	C	AC	AC
gi|448078317|gb|AJJZ010201332.1|	2838	T	A	TA	TA
gi|448078241|gb|AJJZ010201408.1|	419	T	C	CC	TC
gi|448078241|gb|AJJZ010201408.1|	855	A	G	GG	AG
gi|448078241|gb|AJJZ010201408.1|	904	G	C	CC	GC
gi|448078241|gb|AJJZ010201408.1|	995	A	G	AA	AG
gi|448078241|gb|AJJZ010201408.1|	1065	C	T	CC	CT
gi|448077999|gb|AJJZ010201650.1|	726	G	C	GG	GC
gi|448077946|gb|AJJZ010201703.1|	605	A	G	AG	AA
gi|448077946|gb|AJJZ010201703.1|	606	T	C	TC	TT
gi|448077783|gb|AJJZ010201866.1|	593	G	T	GT	GT
gi|448077596|gb|AJJZ010202053.1|	1512	C	A	CA	CC
gi|448077156|gb|AJJZ010202493.1|	804	T	C	TC	TC
gi|448077156|gb|AJJZ010202493.1|	1560	A	G	AG	AG
gi|448077156|gb|AJJZ010202493.1|	1894	A	G	AG	AG
gi|448077108|gb|AJJZ010202541.1|	375	T	C	TC	TC
gi|448077108|gb|AJJZ010202541.1|	429	C	T	CC	CT
gi|448077108|gb|AJJZ010202541.1|	615	C	T	CC	CT
gi|448077040|gb|AJJZ010202609.1|	971	G	C	GC	GC
gi|448077008|gb|AJJZ010202641.1|	6976	G	A	GA	GG
gi|448077007|gb|AJJZ010202642.1|	2089	A	G	AG	AA
gi|448076985|gb|AJJZ010202664.1|	896	T	C	TC	TC
gi|448076665|gb|AJJZ010202984.1|	1240	T	C	TC	TT
gi|448076665|gb|AJJZ010202984.1|	1243	A	G	AG	AA
gi|448076665|gb|AJJZ010202984.1|	1320	C	T	CT	CC
gi|448076665|gb|AJJZ010202984.1|	2397	C	G	CG	CC
gi|448076665|gb|AJJZ010202984.1|	3244	A	G	AG	AA
gi|448076665|gb|AJJZ010202984.1|	3309	C	A	CA	CC
gi|448076665|gb|AJJZ010202984.1|	4211	G	T	GT	GG
gi|448076665|gb|AJJZ010202984.1|	4255	A	C	AC	AA
gi|448076648|gb|AJJZ010203001.1|	1582	G	A	GA	GA
gi|448076496|gb|AJJZ010203153.1|	614	C	G	GG	CG
gi|448076496|gb|AJJZ010203153.1|	805	A	G	AG	AG
gi|448076409|gb|AJJZ010203240.1|	1966	G	T	GT	GT
gi|448076409|gb|AJJZ010203240.1|	3158	G	A	GA	GA
gi|448076409|gb|AJJZ010203240.1|	3178	A	C	AC	AC
gi|448076409|gb|AJJZ010203240.1|	4514	T	A	TA	TA
gi|448076403|gb|AJJZ010203246.1|	2912	G	A	GG	GA
gi|448076403|gb|AJJZ010203246.1|	2941	C	G	CC	CG
gi|448076403|gb|AJJZ010203246.1|	3165	A	T	AA	AT
gi|448076403|gb|AJJZ010203246.1|	4813	A	C	AA	AC
gi|448076388|gb|AJJZ010203261.1|	1174	A	T	AA	AT
gi|448076386|gb|AJJZ010203263.1|	5058	C	T	CC	CT
gi|448076024|gb|AJJZ010203625.1|	1344	A	G	AG	AA
gi|448076024|gb|AJJZ010203625.1|	1527	G	A	GA	GG
gi|448076024|gb|AJJZ010203625.1|	1542	T	C	TC	TT
gi|448075640|gb|AJJZ010204009.1|	3012	T	C	TC	TC
gi|448075640|gb|AJJZ010204009.1|	3017	C	T	CT	CT
gi|448075633|gb|AJJZ010204016.1|	1200	G	T	GT	GT
gi|448075633|gb|AJJZ010204016.1|	1565	G	A	GA	GA
gi|448075625|gb|AJJZ010204024.1|	2437	T	C	TC	TC
gi|448075624|gb|AJJZ010204025.1|	3842	T	C	TC	TC
gi|448075623|gb|AJJZ010204026.1|	461	T	A	TA	TT
gi|448075623|gb|AJJZ010204026.1|	482	T	G	TG	TT
gi|448075623|gb|AJJZ010204026.1|	510	G	A	GA	GG
gi|448075623|gb|AJJZ010204026.1|	527	G	T	GT	GG
gi|448075623|gb|AJJZ010204026.1|	687	A	T	AT	AA
gi|448075623|gb|AJJZ010204026.1|	734	C	T	CT	CC
gi|448075623|gb|AJJZ010204026.1|	805	G	C	GC	GG
gi|448075622|gb|AJJZ010204027.1|	3493	T	G	TG	TT
gi|448075622|gb|AJJZ010204027.1|	5348	A	T	AT	AA
gi|448075622|gb|AJJZ010204027.1|	5455	A	C	AC	AA
gi|448075622|gb|AJJZ010204027.1|	5838	G	A	GG	GA
gi|448075622|gb|AJJZ010204027.1|	5868	G	A	GA	GA
gi|448075622|gb|AJJZ010204027.1|	7868	C	T	TT	CT
gi|448075622|gb|AJJZ010204027.1|	7872	C	G	CG	CG
gi|448075619|gb|AJJZ010204030.1|	1136	T	G	TG	TG
gi|448075619|gb|AJJZ010204030.1|	1223	A	G	AG	AA
gi|448075301|gb|AJJZ010204348.1|	3090	A	G	AG	AG
gi|448074974|gb|AJJZ010204675.1|	1367	C	T	CT	CC
gi|448074974|gb|AJJZ010204675.1|	1624	C	G	CG	CC
gi|448074968|gb|AJJZ010204681.1|	4846	T	C	CC	TC
gi|448074967|gb|AJJZ010204682.1|	6334	A	G	GG	AG
gi|448074952|gb|AJJZ010204697.1|	2198	C	G	CG	CG
gi|448074952|gb|AJJZ010204697.1|	2235	G	C	GC	GC
gi|448074952|gb|AJJZ010204697.1|	2337	G	C	GC	GG
gi|448074806|gb|AJJZ010204843.1|	648	G	T	GT	GG
gi|448074806|gb|AJJZ010204843.1|	3114	G	A	GA	GG
gi|448074806|gb|AJJZ010204843.1|	3168	A	T	AT	AA
gi|448074806|gb|AJJZ010204843.1|	5671	T	C	TC	TT
gi|448074806|gb|AJJZ010204843.1|	5755	G	A	GA	GG
gi|448074800|gb|AJJZ010204849.1|	5406	G	T	GT	GG
gi|448074719|gb|AJJZ010204930.1|	781	C	A	CA	CA
gi|448074719|gb|AJJZ010204930.1|	990	G	T	GT	GT
gi|448074719|gb|AJJZ010204930.1|	1024	A	G	AG	AG
gi|448074719|gb|AJJZ010204930.1|	1084	C	T	CT	CT
gi|448074719|gb|AJJZ010204930.1|	1191	T	C	TC	TC
gi|448074719|gb|AJJZ010204930.1|	1193	G	A	GA	GA
gi|448074719|gb|AJJZ010204930.1|	1194	A	G	AG	AG
gi|448074647|gb|AJJZ010205002.1|	407	T	C	TT	TC
gi|448074506|gb|AJJZ010205143.1|	3201	A	G	AG	AA
gi|448074383|gb|AJJZ010205266.1|	1607	A	C	AC	AA
gi|448074060|gb|AJJZ010205589.1|	1695	T	G	GG	TG
gi|448074060|gb|AJJZ010205589.1|	1874	A	C	AC	AA
gi|448074060|gb|AJJZ010205589.1|	1946	C	A	AA	CA
gi|448074060|gb|AJJZ010205589.1|	1993	C	T	CT	CC
gi|448074060|gb|AJJZ010205589.1|	2461	T	A	TA	TA
gi|448074060|gb|AJJZ010205589.1|	2576	G	T	GT	GG
gi|448074060|gb|AJJZ010205589.1|	2606	C	T	TT	CT
gi|448074060|gb|AJJZ010205589.1|	2607	A	C	CC	AC
gi|448074057|gb|AJJZ010205592.1|	1146	T	C	TC	TC
gi|448074057|gb|AJJZ010205592.1|	1221	T	C	TC	TT
gi|448074057|gb|AJJZ010205592.1|	1678	C	T	CC	CT
gi|448074057|gb|AJJZ010205592.1|	1808	G	T	GG	GT
gi|448074057|gb|AJJZ010205592.1|	1895	A	T	AT	AT
gi|448074057|gb|AJJZ010205592.1|	2006	C	G	CC	CG
gi|448074057|gb|AJJZ010205592.1|	2019	A	T	AA	AT
gi|448074057|gb|AJJZ010205592.1|	2035	G	A	GA	GA
gi|448073887|gb|AJJZ010205762.1|	1896	G	T	TT	GT
gi|448073887|gb|AJJZ010205762.1|	2285	G	T	GG	GT
gi|448073887|gb|AJJZ010205762.1|	4018	G	A	GG	GA
gi|448073887|gb|AJJZ010205762.1|	4186	T	A	TT	TA
gi|448073678|gb|AJJZ010205971.1|	1204	T	C	TC	TT
gi|448073678|gb|AJJZ010205971.1|	1216	C	A	CA	CC
gi|448073464|gb|AJJZ010206185.1|	9014	T	C	TC	TT
gi|448073461|gb|AJJZ010206188.1|	1089	A	T	AT	AA
gi|448073460|gb|AJJZ010206189.1|	1051	T	C	TC	TT
gi|448073460|gb|AJJZ010206189.1|	1209	C	A	CA	CC
gi|448073453|gb|AJJZ010206196.1|	472	T	A	AA	TA
gi|448073450|gb|AJJZ010206199.1|	4729	A	G	AG	AA
gi|448073398|gb|AJJZ010206251.1|	1013	T	A	TT	TA
gi|448073301|gb|AJJZ010206348.1|	348	G	A	GG	GA
gi|448073301|gb|AJJZ010206348.1|	380	G	A	GG	GA
gi|448073301|gb|AJJZ010206348.1|	561	T	C	TT	TC
gi|448073301|gb|AJJZ010206348.1|	562	T	G	TT	TG
gi|448073301|gb|AJJZ010206348.1|	613	G	T	TT	GT
gi|448073161|gb|AJJZ010206488.1|	2450	C	T	CC	CT
gi|448073158|gb|AJJZ010206491.1|	1183	C	T	CT	CT
gi|448073090|gb|AJJZ010206559.1|	3446	G	A	AA	GA
gi|448073039|gb|AJJZ010206610.1|	350	C	A	CA	CC
gi|448073039|gb|AJJZ010206610.1|	1011	T	C	TC	TC
gi|448073039|gb|AJJZ010206610.1|	1083	G	T	GT	GG
gi|448072967|gb|AJJZ010206682.1|	1637	C	T	CT	CC
gi|448072967|gb|AJJZ010206682.1|	1998	G	A	GA	GG
gi|448072967|gb|AJJZ010206682.1|	2031	T	C	TC	TT
gi|448072671|gb|AJJZ010206978.1|	393	A	C	AC	AC
gi|448072646|gb|AJJZ010207003.1|	883	C	G	CG	CC
gi|448072646|gb|AJJZ010207003.1|	1880	C	T	CT	CC
gi|448072645|gb|AJJZ010207004.1|	2336	A	G	AA	AG
gi|448072637|gb|AJJZ010207012.1|	11685	A	G	AA	AG
gi|448072631|gb|AJJZ010207018.1|	7908	C	T	CT	CC
gi|448072631|gb|AJJZ010207018.1|	8001	C	T	CT	CC
gi|448072631|gb|AJJZ010207018.1|	8119	T	C	TC	TT
gi|448072591|gb|AJJZ010207058.1|	6329	C	A	CA	CA
gi|448072591|gb|AJJZ010207058.1|	6584	T	C	TC	TC
gi|448072587|gb|AJJZ010207062.1|	7785	G	C	GC	GC
gi|448072587|gb|AJJZ010207062.1|	7900	G	C	GC	GC
gi|448072524|gb|AJJZ010207125.1|	2785	G	T	GT	GT
gi|448072222|gb|AJJZ010207427.1|	142	C	G	CG	CG
gi|448072222|gb|AJJZ010207427.1|	207	T	A	TA	TA
gi|448072080|gb|AJJZ010207569.1|	1529	A	G	AG	AG
gi|448072080|gb|AJJZ010207569.1|	1573	A	G	AG	AG
gi|448072080|gb|AJJZ010207569.1|	1574	C	T	CT	CT
gi|448071782|gb|AJJZ010207867.1|	1297	A	G	AG	AA
gi|448071782|gb|AJJZ010207867.1|	1312	A	G	AG	AA
gi|448071782|gb|AJJZ010207867.1|	1426	T	C	TC	TT
gi|448071731|gb|AJJZ010207918.1|	158	T	G	TG	TG
gi|448071731|gb|AJJZ010207918.1|	226	G	T	GT	GG
gi|448071731|gb|AJJZ010207918.1|	328	A	G	AG	AA
gi|448071731|gb|AJJZ010207918.1|	370	C	T	CT	CT
gi|448071731|gb|AJJZ010207918.1|	378	A	T	AT	AT
gi|448071731|gb|AJJZ010207918.1|	562	A	G	AG	AG
gi|448071731|gb|AJJZ010207918.1|	1014	A	G	AG	AA
gi|448071731|gb|AJJZ010207918.1|	1123	A	G	AA	AG
gi|448071731|gb|AJJZ010207918.1|	1188	C	T	TT	CT
gi|448071731|gb|AJJZ010207918.1|	1280	A	T	TT	AT
gi|448071731|gb|AJJZ010207918.1|	1309	G	A	GA	GG
gi|448071640|gb|AJJZ010208009.1|	352	T	C	TC	TT
gi|448071237|gb|AJJZ010208412.1|	4225	A	G	GG	AG
gi|448071098|gb|AJJZ010208551.1|	2788	C	T	CT	CT
gi|448071098|gb|AJJZ010208551.1|	3034	A	T	AT	AT
gi|448071098|gb|AJJZ010208551.1|	3066	C	G	CG	CG
gi|448071098|gb|AJJZ010208551.1|	3389	G	A	GA	GA
gi|448071089|gb|AJJZ010208560.1|	8231	A	T	AT	AA
gi|448071089|gb|AJJZ010208560.1|	8619	T	C	TC	TT
gi|448071088|gb|AJJZ010208561.1|	884	A	G	AG	AA
gi|448071088|gb|AJJZ010208561.1|	955	G	T	GT	GG
gi|448070810|gb|AJJZ010208839.1|	5181	C	A	CA	CC
gi|448070810|gb|AJJZ010208839.1|	5253	C	T	CT	CC
gi|448070809|gb|AJJZ010208840.1|	908	T	C	TC	TT
gi|448070406|gb|AJJZ010209243.1|	1455	C	T	CT	CC
gi|448070303|gb|AJJZ010209346.1|	1208	T	G	TT	TG
gi|448070303|gb|AJJZ010209346.1|	1440	C	A	AA	CA
gi|448070303|gb|AJJZ010209346.1|	1588	T	C	TT	TC
gi|448070303|gb|AJJZ010209346.1|	1595	T	C	TT	TC
gi|448070303|gb|AJJZ010209346.1|	1641	C	T	CC	CT
gi|448070303|gb|AJJZ010209346.1|	1705	T	C	TT	TC
gi|448070303|gb|AJJZ010209346.1|	1801	C	T	TT	CT
gi|448070303|gb|AJJZ010209346.1|	1808	C	T	TT	CT
gi|448070297|gb|AJJZ010209352.1|	2173	T	C	TT	TC
gi|448070093|gb|AJJZ010209556.1|	2141	C	A	CC	CA
gi|448070044|gb|AJJZ010209605.1|	825	C	T	CT	CC
gi|448070044|gb|AJJZ010209605.1|	894	C	A	CA	CC
gi|448070044|gb|AJJZ010209605.1|	928	A	G	AG	AA
gi|448070044|gb|AJJZ010209605.1|	949	T	C	TC	TT
gi|448070044|gb|AJJZ010209605.1|	964	T	C	TC	TT
gi|448070044|gb|AJJZ010209605.1|	967	C	T	CT	CC
gi|448069902|gb|AJJZ010209747.1|	348	C	T	CT	CT
gi|448069902|gb|AJJZ010209747.1|	387	G	C	GG	GC
gi|448069902|gb|AJJZ010209747.1|	475	C	A	CA	CC
gi|448069902|gb|AJJZ010209747.1|	501	A	G	AG	AG
gi|448069902|gb|AJJZ010209747.1|	634	T	C	TC	TT
gi|448069902|gb|AJJZ010209747.1|	656	C	A	CA	CC
gi|448069814|gb|AJJZ010209835.1|	843	T	C	TT	TC
gi|448069691|gb|AJJZ010209958.1|	851	A	G	AA	AG
gi|448069492|gb|AJJZ010210157.1|	1155	C	G	CG	CC
gi|448069176|gb|AJJZ010210473.1|	1762	A	G	AG	AA
gi|448069176|gb|AJJZ010210473.1|	1988	G	A	GA	GG
gi|448069100|gb|AJJZ010210549.1|	3596	C	A	CA	CC
gi|448069100|gb|AJJZ010210549.1|	3708	G	A	GA	GG
gi|448068912|gb|AJJZ010210737.1|	2233	T	C	TC	TC
gi|448068912|gb|AJJZ010210737.1|	2266	A	G	AG	AG
gi|448068912|gb|AJJZ010210737.1|	2278	G	A	GA	GA
gi|448068773|gb|AJJZ010210876.1|	2743	C	T	TT	CT
gi|448068682|gb|AJJZ010210967.1|	259	G	A	GA	GG
gi|448067961|gb|AJJZ010211688.1|	3483	G	T	GT	GG
gi|448067960|gb|AJJZ010211689.1|	617	G	A	GA	GG
gi|448067960|gb|AJJZ010211689.1|	10777	T	G	TG	TT
gi|448067857|gb|AJJZ010211792.1|	8159	C	T	TT	CT
gi|448067852|gb|AJJZ010211797.1|	582	A	G	AG	AA
gi|448067852|gb|AJJZ010211797.1|	618	C	T	CT	CC
gi|448067852|gb|AJJZ010211797.1|	625	T	C	TC	TC
gi|448067852|gb|AJJZ010211797.1|	626	G	T	GT	GT
gi|448067852|gb|AJJZ010211797.1|	716	A	G	AG	AG
gi|448067852|gb|AJJZ010211797.1|	750	T	A	TA	TT
gi|448067852|gb|AJJZ010211797.1|	861	G	A	GA	GA
gi|448067852|gb|AJJZ010211797.1|	862	G	A	GG	GA
gi|448067852|gb|AJJZ010211797.1|	894	A	G	AA	AG
gi|448067852|gb|AJJZ010211797.1|	896	G	A	GA	GG
gi|448067852|gb|AJJZ010211797.1|	943	T	G	TG	TT
gi|448067852|gb|AJJZ010211797.1|	1042	A	G	AG	AA
gi|448067852|gb|AJJZ010211797.1|	1065	T	C	TC	TC
gi|448067827|gb|AJJZ010211822.1|	6725	T	C	TC	TT
gi|448067783|gb|AJJZ010211866.1|	6476	A	G	AG	AG
gi|448067783|gb|AJJZ010211866.1|	6479	T	C	TC	TC
gi|448067783|gb|AJJZ010211866.1|	6488	A	G	AG	AG
gi|448067783|gb|AJJZ010211866.1|	6555	T	G	TG	TG
gi|448067780|gb|AJJZ010211869.1|	9592	T	A	TA	TA
gi|448067770|gb|AJJZ010211879.1|	5907	A	G	AG	AG
gi|448067707|gb|AJJZ010211942.1|	3479	G	A	GG	GA
gi|448067707|gb|AJJZ010211942.1|	3494	T	C	TC	TT
gi|448067707|gb|AJJZ010211942.1|	3754	G	A	GA	GG
gi|448067675|gb|AJJZ010211974.1|	2050	A	G	AG	AG
gi|448067675|gb|AJJZ010211974.1|	2173	A	G	AG	AG
gi|448067675|gb|AJJZ010211974.1|	2452	T	C	TC	TC
gi|448067670|gb|AJJZ010211979.1|	3572	A	C	CC	AC
gi|448067670|gb|AJJZ010211979.1|	3615	G	A	GA	GG
gi|448067663|gb|AJJZ010211986.1|	2929	T	C	TC	TT
gi|448067663|gb|AJJZ010211986.1|	2956	A	G	AG	AA
gi|448067663|gb|AJJZ010211986.1|	3013	A	T	AT	AA
gi|448067663|gb|AJJZ010211986.1|	3019	A	G	AG	AA
gi|448067663|gb|AJJZ010211986.1|	3163	G	T	GT	GG
gi|448067663|gb|AJJZ010211986.1|	3171	T	C	TC	TT
gi|448067407|gb|AJJZ010212242.1|	956	G	A	GA	GG
gi|448067407|gb|AJJZ010212242.1|	1034	G	T	GT	GG
gi|448067407|gb|AJJZ010212242.1|	1066	C	T	CT	CC
gi|448067287|gb|AJJZ010212362.1|	1977	A	C	AC	AA
gi|448067246|gb|AJJZ010212403.1|	2413	A	C	AC	AC
gi|448067245|gb|AJJZ010212404.1|	2359	T	G	TG	TG
gi|448067245|gb|AJJZ010212404.1|	2474	T	A	TA	TA
gi|448067245|gb|AJJZ010212404.1|	2553	A	G	AG	AG
gi|448067245|gb|AJJZ010212404.1|	2743	A	T	AT	AT
gi|448067245|gb|AJJZ010212404.1|	3572	A	G	AG	AG
gi|448067245|gb|AJJZ010212404.1|	3638	G	C	GC	GC
gi|448067231|gb|AJJZ010212418.1|	859	T	C	TC	TC
gi|448067170|gb|AJJZ010212479.1|	5829	C	T	CT	CT
gi|448067097|gb|AJJZ010212552.1|	5455	G	T	GT	GG
gi|448066946|gb|AJJZ010212703.1|	2572	T	A	TA	TT
gi|448066946|gb|AJJZ010212703.1|	2739	C	A	CA	CC
gi|448066946|gb|AJJZ010212703.1|	2792	A	G	AG	AA
gi|448066738|gb|AJJZ010212911.1|	11015	C	T	CT	CC
gi|448066738|gb|AJJZ010212911.1|	11064	C	T	CT	CC
gi|448066709|gb|AJJZ010212940.1|	101	T	C	TC	TT
gi|448066709|gb|AJJZ010212940.1|	522	G	A	GA	GG
gi|448066709|gb|AJJZ010212940.1|	700	A	C	AA	AC
gi|448066247|gb|AJJZ010213402.1|	2732	G	A	GA	GG
gi|448066247|gb|AJJZ010213402.1|	2745	A	G	AG	AA
gi|448066233|gb|AJJZ010213416.1|	590	A	T	AT	AA
gi|448066233|gb|AJJZ010213416.1|	842	T	G	TT	TG
gi|448066233|gb|AJJZ010213416.1|	887	A	G	AA	AG
gi|448066109|gb|AJJZ010213540.1|	5384	T	C	TC	TC
gi|448066109|gb|AJJZ010213540.1|	5386	A	G	AG	AG
gi|448066108|gb|AJJZ010213541.1|	808	G	T	GT	GT
gi|448066108|gb|AJJZ010213541.1|	915	A	T	AT	AT
gi|448066108|gb|AJJZ010213541.1|	6027	A	G	AG	AG
gi|448066108|gb|AJJZ010213541.1|	6033	A	G	AG	AG
gi|448066006|gb|AJJZ010213643.1|	195	A	G	AG	AA
gi|448066006|gb|AJJZ010213643.1|	257	T	C	CC	TC
gi|448066006|gb|AJJZ010213643.1|	464	G	T	GT	GT
gi|448065984|gb|AJJZ010213665.1|	581	A	G	AG	AG
gi|448065984|gb|AJJZ010213665.1|	591	G	A	GG	GA
gi|448065984|gb|AJJZ010213665.1|	796	T	A	AA	TA
gi|448065984|gb|AJJZ010213665.1|	1312	G	T	GG	GT
gi|448065655|gb|AJJZ010213994.1|	1646	A	G	AG	AG
gi|448065464|gb|AJJZ010214185.1|	1659	G	A	GA	GA
gi|448065464|gb|AJJZ010214185.1|	1715	A	G	AG	AG
gi|448065464|gb|AJJZ010214185.1|	1810	C	G	CG	CG
[truncated: 16,097 more rows]
