# Supplementary material for: SNP Identification from RNA Sequencing and Linkage Map Construction of Rubber Tree for Anchoring the Draft Genome
Source: PLoS One. 2015 Apr 1;10(4):e0121961. doi: 10.1371/journal.pone.0121961 (PMC4382108; doi:10.1371/journal.pone.0121961)
Supplement: S7 Table — (XLS) [file pone.0121961.s013.xls]

## Sheet: LOD18_LG_renamed_plus_PubLG
S7 Table. Linkage map markers indicating contig overlap with published map
Contig	Position on Contig (bp)	Map Position (cM)	Linkage Group	Published Linkage Group	Scaffold
gi|447654948|gb|AJJZ010591597.1|	1476	0	1	NA	scaffold298021
gi|447654948|gb|AJJZ010591597.1|	2472	0	1	NA	scaffold298021
gi|447654939|gb|AJJZ010591600.1|	211	0	1	NA	scaffold298021
gi|447654936|gb|AJJZ010591601.1|	1918	0	1	NA	scaffold298021
gi|448749240|gb|AJJZ010065519.1|	1935	1.74	1	NA	scaffold35712
gi|448019322|gb|AJJZ010260324.1|	1802	1.74	1	NA	scaffold142926
gi|448044660|gb|AJJZ010234987.1|	586	2.65	1	NA	scaffold129534
gi|447983862|gb|AJJZ010295784.1|	3043	3.55	1	NA	scaffold162834
gi|447983862|gb|AJJZ010295784.1|	3274	3.55	1	NA	scaffold162834
gi|447983862|gb|AJJZ010295784.1|	3459	3.55	1	NA	scaffold162834
gi|447983862|gb|AJJZ010295784.1|	6203	3.55	1	NA	scaffold162834
gi|447983862|gb|AJJZ010295784.1|	6515	3.55	1	NA	scaffold162834
gi|448222213|gb|AJJZ010079802.1|	4129	11.14	1	NA	scaffold43868
gi|448749242|gb|AJJZ010065517.1|	13392	11.95	1	NA	scaffold35712
gi|448172867|gb|AJJZ010129148.1|	3548	11.95	1	NA	scaffold72322
gi|448044658|gb|AJJZ010234989.1|	8501	11.95	1	NA	scaffold129534
gi|448044658|gb|AJJZ010234989.1|	8752	11.95	1	NA	scaffold129534
gi|448044662|gb|AJJZ010234985.1|	1404	12.65	1	NA	scaffold129534
gi|448044662|gb|AJJZ010234985.1|	1521	12.65	1	NA	scaffold129534
gi|448044662|gb|AJJZ010234985.1|	1563	12.65	1	NA	scaffold129534
gi|448044662|gb|AJJZ010234985.1|	1605	12.65	1	NA	scaffold129534
gi|448044661|gb|AJJZ010234986.1|	2696	12.65	1	NA	scaffold129534
gi|448044661|gb|AJJZ010234986.1|	2727	12.65	1	NA	scaffold129534
gi|448044660|gb|AJJZ010234987.1|	789	12.65	1	NA	scaffold129534
gi|448044662|gb|AJJZ010234985.1|	1449	13.36	1	NA	scaffold129534
gi|448044662|gb|AJJZ010234985.1|	2100	13.36	1	NA	scaffold129534
gi|448044662|gb|AJJZ010234985.1|	2130	13.36	1	NA	scaffold129534
gi|448044662|gb|AJJZ010234985.1|	2172	13.36	1	NA	scaffold129534
gi|448044662|gb|AJJZ010234985.1|	2183	13.36	1	NA	scaffold129534
gi|447712977|gb|AJJZ010559207.1|	145	13.36	1	NA	scaffold285080
gi|447847608|gb|AJJZ010424600.1|	3583	17.92	1	NA	scaffold240344
gi|447847608|gb|AJJZ010424600.1|	3739	17.92	1	NA	scaffold240344
gi|447847608|gb|AJJZ010424600.1|	3743	17.92	1	NA	scaffold240344
gi|447954061|gb|AJJZ010325585.1|	6725	19.61	1	LG1	scaffold180784
gi|447954061|gb|AJJZ010325585.1|	757	19.61	1	LG1	scaffold180784
gi|447723724|gb|AJJZ010548460.1|	574	19.61	1	NA	scaffold281462
gi|447954061|gb|AJJZ010325585.1|	5985	21.54	1	LG1	scaffold180784
gi|445283672|gb|AJJZ011060916.1|	5112	22.33	1	NA	scaffold516850
gi|445283672|gb|AJJZ011060916.1|	5280	22.33	1	NA	scaffold516850
gi|445283665|gb|AJJZ011060919.1|	1357	22.33	1	NA	scaffold516850
gi|448030725|gb|AJJZ010248922.1|	3003	23.77	1	NA	scaffold136706
gi|448030725|gb|AJJZ010248922.1|	3841	23.77	1	NA	scaffold136706
gi|445447245|gb|AJJZ010931641.1|	8659	23.77	1	NA	scaffold410216
gi|445447245|gb|AJJZ010931641.1|	8746	23.77	1	NA	scaffold410216
gi|448142965|gb|AJJZ010159050.1|	717	24.51	1	NA	scaffold89385
gi|447747883|gb|AJJZ010524301.1|	1809	24.51	1	NA	scaffold276242
gi|447747883|gb|AJJZ010524301.1|	2007	24.51	1	NA	scaffold276242
gi|448014524|gb|AJJZ010265122.1|	1060	27.47	1	NA	scaffold145536
gi|448014524|gb|AJJZ010265122.1|	1356	27.47	1	NA	scaffold145536
gi|448019409|gb|AJJZ010260237.1|	5040	31.52	1	NA	scaffold142877
gi|448019409|gb|AJJZ010260237.1|	5096	31.52	1	NA	scaffold142877
gi|447880863|gb|AJJZ010391345.1|	3655	31.52	1	NA	scaffold221456
gi|447880860|gb|AJJZ010391348.1|	386	31.52	1	NA	scaffold221456
gi|447880860|gb|AJJZ010391348.1|	565	31.52	1	NA	scaffold221456
gi|447880857|gb|AJJZ010391351.1|	2862	31.52	1	NA	scaffold221456
gi|448019409|gb|AJJZ010260237.1|	4365	32.25	1	NA	scaffold142877
gi|448019409|gb|AJJZ010260237.1|	4414	32.25	1	NA	scaffold142877
gi|448019409|gb|AJJZ010260237.1|	4767	32.25	1	NA	scaffold142877
gi|448019409|gb|AJJZ010260237.1|	4945	32.25	1	NA	scaffold142877
gi|447880863|gb|AJJZ010391345.1|	8380	32.25	1	NA	scaffold221456
gi|447880860|gb|AJJZ010391348.1|	109	32.25	1	NA	scaffold221456
gi|447880860|gb|AJJZ010391348.1|	545	32.25	1	NA	scaffold221456
gi|445425589|gb|AJJZ010946734.1|	6391	34.18	1	NA	scaffold416315
gi|448073158|gb|AJJZ010206491.1|	1183	40.16	1	NA	scaffold115463
gi|447999410|gb|AJJZ010280236.1|	1661	41.01	1	NA	scaffold153816
gi|447675919|gb|AJJZ010584303.1|	4185	42.71	1	NA	scaffold295000
gi|448074974|gb|AJJZ010204675.1|	1367	45.02	1	NA	scaffold114506
gi|447976956|gb|AJJZ010302690.1|	6991	45.02	1	NA	scaffold166769
gi|447976956|gb|AJJZ010302690.1|	7376	45.02	1	NA	scaffold166769
gi|447976956|gb|AJJZ010302690.1|	7457	45.77	1	NA	scaffold166769
gi|448074974|gb|AJJZ010204675.1|	1624	46.52	1	NA	scaffold114506
gi|447976956|gb|AJJZ010302690.1|	7484	46.52	1	NA	scaffold166769
gi|445447050|gb|AJJZ010931747.1|	4000	46.52	1	NA	scaffold410251
gi|448797505|gb|AJJZ010017256.1|	5091	47.96	1	LG1	scaffold08981
gi|447876468|gb|AJJZ010395740.1|	681	47.96	1	NA	scaffold224050
gi|447931212|gb|AJJZ010348434.1|	2517	48.68	1	NA	scaffold195024
gi|447876478|gb|AJJZ010395730.1|	7811	48.68	1	NA	scaffold224050
gi|447876478|gb|AJJZ010395730.1|	7860	48.68	1	NA	scaffold224050
gi|447876478|gb|AJJZ010395730.1|	7880	48.68	1	NA	scaffold224050
gi|447876478|gb|AJJZ010395730.1|	7911	48.68	1	NA	scaffold224050
gi|447876477|gb|AJJZ010395731.1|	3755	48.68	1	NA	scaffold224050
gi|447876463|gb|AJJZ010395745.1|	13679	48.68	1	NA	scaffold224050
gi|447876449|gb|AJJZ010395759.1|	3330	48.68	1	NA	scaffold224050
gi|447876445|gb|AJJZ010395763.1|	17089	48.68	1	NA	scaffold224050
gi|448129390|gb|AJJZ010172625.1|	760	50.12	1	NA	scaffold97036
gi|448129390|gb|AJJZ010172625.1|	909	50.12	1	NA	scaffold97036
gi|445401168|gb|AJJZ010963994.1|	1082	50.12	1	NA	scaffold427630
gi|445401168|gb|AJJZ010963994.1|	1089	50.12	1	NA	scaffold427630
gi|445401168|gb|AJJZ010963994.1|	1126	50.12	1	NA	scaffold427630
gi|445401168|gb|AJJZ010963994.1|	1129	50.12	1	NA	scaffold427630
gi|445401168|gb|AJJZ010963994.1|	1146	50.12	1	NA	scaffold427630
gi|445401168|gb|AJJZ010963994.1|	1162	50.12	1	NA	scaffold427630
gi|445401168|gb|AJJZ010963994.1|	1235	50.12	1	NA	scaffold427630
gi|445401168|gb|AJJZ010963994.1|	1241	50.12	1	NA	scaffold427630
gi|448129383|gb|AJJZ010172632.1|	1860	51.56	1	NA	scaffold97036
gi|448129384|gb|AJJZ010172631.1|	3826	52.28	1	NA	scaffold97036
gi|445430447|gb|AJJZ010943067.1|	1335	52.28	1	NA	scaffold414529
gi|445430447|gb|AJJZ010943067.1|	1491	52.28	1	NA	scaffold414529
gi|445430447|gb|AJJZ010943067.1|	2143	52.28	1	NA	scaffold414529
gi|447962715|gb|AJJZ010316931.1|	1531	52.99	1	NA	scaffold175528
gi|447962715|gb|AJJZ010316931.1|	1723	52.99	1	NA	scaffold175528
gi|447962715|gb|AJJZ010316931.1|	1917	52.99	1	NA	scaffold175528
gi|447618004|gb|AJJZ010624275.1|	8864	52.99	1	NA	scaffold311546
gi|447618003|gb|AJJZ010624276.1|	5637	52.99	1	NA	scaffold311546
gi|447618003|gb|AJJZ010624276.1|	5784	52.99	1	NA	scaffold311546
gi|447618002|gb|AJJZ010624277.1|	4175	52.99	1	NA	scaffold311546
gi|447618002|gb|AJJZ010624277.1|	4733	52.99	1	NA	scaffold311546
gi|447618002|gb|AJJZ010624277.1|	4771	52.99	1	NA	scaffold311546
gi|447618002|gb|AJJZ010624277.1|	4931	52.99	1	NA	scaffold311546
gi|447618002|gb|AJJZ010624277.1|	4971	52.99	1	NA	scaffold311546
gi|447618002|gb|AJJZ010624277.1|	4981	52.99	1	NA	scaffold311546
gi|447618002|gb|AJJZ010624277.1|	4994	52.99	1	NA	scaffold311546
gi|447618002|gb|AJJZ010624277.1|	5342	52.99	1	NA	scaffold311546
gi|447618001|gb|AJJZ010624278.1|	2730	52.99	1	NA	scaffold311546
gi|447618004|gb|AJJZ010624275.1|	630	53.74	1	NA	scaffold311546
gi|447618004|gb|AJJZ010624275.1|	650	53.74	1	NA	scaffold311546
gi|447618004|gb|AJJZ010624275.1|	724	53.74	1	NA	scaffold311546
gi|448235364|gb|AJJZ010066652.1|	2457	59.2	1	NA	scaffold36352
gi|448062275|gb|AJJZ010217374.1|	2318	59.2	1	NA	scaffold121147
gi|448062275|gb|AJJZ010217374.1|	3418	59.2	1	NA	scaffold121147
gi|448048751|gb|AJJZ010230898.1|	10638	59.2	1	NA	scaffold127501
gi|448048751|gb|AJJZ010230898.1|	4392	59.94	1	NA	scaffold127501
gi|448048751|gb|AJJZ010230898.1|	5009	59.94	1	NA	scaffold127501
gi|445423258|gb|AJJZ010948287.1|	5425	59.94	1	NA	scaffold417190
gi|448062300|gb|AJJZ010217349.1|	5188	60.69	1	NA	scaffold121147
gi|448062277|gb|AJJZ010217372.1|	5122	60.69	1	NA	scaffold121147
gi|448062276|gb|AJJZ010217373.1|	3756	60.69	1	NA	scaffold121147
gi|448048751|gb|AJJZ010230898.1|	10767	60.69	1	NA	scaffold127501
gi|448048751|gb|AJJZ010230898.1|	3228	60.69	1	NA	scaffold127501
gi|447965499|gb|AJJZ010314147.1|	14102	60.69	1	NA	scaffold173873
gi|445423258|gb|AJJZ010948287.1|	1149	60.69	1	NA	scaffold417190
gi|445423258|gb|AJJZ010948287.1|	5416	60.69	1	NA	scaffold417190
gi|445423258|gb|AJJZ010948287.1|	5551	60.69	1	NA	scaffold417190
gi|448062300|gb|AJJZ010217349.1|	5165	62.05	1	NA	scaffold121147
gi|448062300|gb|AJJZ010217349.1|	6080	62.05	1	NA	scaffold121147
gi|448062300|gb|AJJZ010217349.1|	6125	62.05	1	NA	scaffold121147
gi|448062306|gb|AJJZ010217343.1|	3186	63.42	1	NA	scaffold121147
gi|448062306|gb|AJJZ010217343.1|	3305	63.42	1	NA	scaffold121147
gi|448049242|gb|AJJZ010230407.1|	2850	63.42	1	NA	scaffold127287
gi|445423258|gb|AJJZ010948287.1|	670	63.42	1	NA	scaffold417190
gi|445388939|gb|AJJZ010973825.1|	5763	63.42	1	NA	scaffold435374
gi|445388939|gb|AJJZ010973825.1|	5764	63.42	1	NA	scaffold435374
gi|445368643|gb|AJJZ010991612.1|	1637	63.42	1	NA	scaffold450581
gi|448062306|gb|AJJZ010217343.1|	3347	64.09	1	NA	scaffold121147
gi|445388939|gb|AJJZ010973825.1|	5806	64.09	1	NA	scaffold435374
gi|445388939|gb|AJJZ010973825.1|	5812	64.09	1	NA	scaffold435374
gi|445388939|gb|AJJZ010973825.1|	5856	64.09	1	NA	scaffold435374
gi|445388939|gb|AJJZ010973825.1|	5869	64.09	1	NA	scaffold435374
gi|445388939|gb|AJJZ010973825.1|	5870	64.09	1	NA	scaffold435374
gi|445388939|gb|AJJZ010973825.1|	5928	64.09	1	NA	scaffold435374
gi|448049249|gb|AJJZ010230400.1|	5657	64.77	1	NA	scaffold127287
gi|447982480|gb|AJJZ010297166.1|	1630	64.77	1	NA	scaffold163592
gi|445443359|gb|AJJZ010934405.1|	1629	64.77	1	NA	scaffold410925
gi|445443359|gb|AJJZ010934405.1|	1651	64.77	1	NA	scaffold410925
gi|445443359|gb|AJJZ010934405.1|	1687	64.77	1	NA	scaffold410925
gi|445443359|gb|AJJZ010934405.1|	2481	64.77	1	NA	scaffold410925
gi|445443359|gb|AJJZ010934405.1|	2656	64.77	1	NA	scaffold410925
gi|445443359|gb|AJJZ010934405.1|	2686	64.77	1	NA	scaffold410925
gi|445443359|gb|AJJZ010934405.1|	2775	64.77	1	NA	scaffold410925
gi|445443359|gb|AJJZ010934405.1|	3034	64.77	1	NA	scaffold410925
gi|445388939|gb|AJJZ010973825.1|	5926	64.77	1	NA	scaffold435374
gi|445388939|gb|AJJZ010973825.1|	5985	64.77	1	NA	scaffold435374
gi|445388939|gb|AJJZ010973825.1|	5992	64.77	1	NA	scaffold435374
gi|448049249|gb|AJJZ010230400.1|	4281	65.44	1	NA	scaffold127287
gi|448049249|gb|AJJZ010230400.1|	4360	65.44	1	NA	scaffold127287
gi|448049249|gb|AJJZ010230400.1|	4407	65.44	1	NA	scaffold127287
gi|448049249|gb|AJJZ010230400.1|	5650	65.44	1	NA	scaffold127287
gi|448049249|gb|AJJZ010230400.1|	5815	65.44	1	NA	scaffold127287
gi|448049248|gb|AJJZ010230401.1|	4383	65.44	1	NA	scaffold127287
gi|447982481|gb|AJJZ010297165.1|	1508	65.44	1	NA	scaffold163592
gi|447903368|gb|AJJZ010368840.1|	410	65.44	1	NA	scaffold207653
gi|447903368|gb|AJJZ010368840.1|	536	65.44	1	NA	scaffold207653
gi|447876959|gb|AJJZ010395249.1|	1139	65.44	1	NA	scaffold223765
gi|447446912|gb|AJJZ010794458.1|	958	65.44	1	NA	scaffold369905
gi|445443359|gb|AJJZ010934405.1|	1916	65.44	1	NA	scaffold410925
gi|445443359|gb|AJJZ010934405.1|	1998	65.44	1	NA	scaffold410925
gi|445443359|gb|AJJZ010934405.1|	2597	65.44	1	NA	scaffold410925
gi|445443359|gb|AJJZ010934405.1|	2921	65.44	1	NA	scaffold410925
gi|445388939|gb|AJJZ010973825.1|	5957	65.44	1	NA	scaffold435374
gi|448013334|gb|AJJZ010266312.1|	3569	66.12	1	NA	scaffold146156
gi|448013332|gb|AJJZ010266314.1|	3581	66.12	1	NA	scaffold146156
gi|447982481|gb|AJJZ010297165.1|	1355	66.12	1	NA	scaffold163592
gi|448049248|gb|AJJZ010230401.1|	4401	69.59	1	NA	scaffold127287
gi|447999889|gb|AJJZ010279757.1|	5191	69.59	1	NA	scaffold153566
gi|447999889|gb|AJJZ010279757.1|	6832	69.59	1	NA	scaffold153566
gi|447982481|gb|AJJZ010297165.1|	1281	69.59	1	NA	scaffold163592
gi|447982481|gb|AJJZ010297165.1|	1282	69.59	1	NA	scaffold163592
gi|447982481|gb|AJJZ010297165.1|	1421	69.59	1	NA	scaffold163592
gi|447903368|gb|AJJZ010368840.1|	376	69.59	1	NA	scaffold207653
gi|445443370|gb|AJJZ010934394.1|	2903	69.59	1	NA	scaffold410925
gi|445371842|gb|AJJZ010988643.1|	6329	69.59	1	NA	scaffold448015
gi|445371841|gb|AJJZ010988644.1|	1165	69.59	1	NA	scaffold448015
gi|448049248|gb|AJJZ010230401.1|	4327	70.96	1	NA	scaffold127287
gi|448002892|gb|AJJZ010276754.1|	3877	70.96	1	NA	scaffold151934
gi|448002892|gb|AJJZ010276754.1|	3960	70.96	1	NA	scaffold151934
gi|448002892|gb|AJJZ010276754.1|	4021	70.96	1	NA	scaffold151934
gi|448002892|gb|AJJZ010276754.1|	4084	70.96	1	NA	scaffold151934
gi|448002892|gb|AJJZ010276754.1|	4153	70.96	1	NA	scaffold151934
gi|447982481|gb|AJJZ010297165.1|	1480	70.96	1	NA	scaffold163592
gi|447982480|gb|AJJZ010297166.1|	1641	70.96	1	NA	scaffold163592
gi|447982480|gb|AJJZ010297166.1|	4960	70.96	1	NA	scaffold163592
gi|447956174|gb|AJJZ010323472.1|	2907	70.96	1	NA	scaffold179486
gi|447956174|gb|AJJZ010323472.1|	2926	70.96	1	NA	scaffold179486
gi|447956174|gb|AJJZ010323472.1|	2955	70.96	1	NA	scaffold179486
gi|447942307|gb|AJJZ010337339.1|	980	70.96	1	NA	scaffold188026
gi|447903368|gb|AJJZ010368840.1|	364	70.96	1	NA	scaffold207653
gi|445443370|gb|AJJZ010934394.1|	2717	70.96	1	NA	scaffold410925
gi|445443361|gb|AJJZ010934403.1|	2127	70.96	1	NA	scaffold410925
gi|445443361|gb|AJJZ010934403.1|	2177	70.96	1	NA	scaffold410925
gi|445443361|gb|AJJZ010934403.1|	2344	70.96	1	NA	scaffold410925
gi|445443361|gb|AJJZ010934403.1|	4481	70.96	1	NA	scaffold410925
gi|445443361|gb|AJJZ010934403.1|	5944	70.96	1	NA	scaffold410925
gi|445443361|gb|AJJZ010934403.1|	5956	70.96	1	NA	scaffold410925
gi|445443361|gb|AJJZ010934403.1|	6237	70.96	1	NA	scaffold410925
gi|445443361|gb|AJJZ010934403.1|	6310	70.96	1	NA	scaffold410925
gi|445443361|gb|AJJZ010934403.1|	6387	70.96	1	NA	scaffold410925
gi|447865247|gb|AJJZ010406961.1|	5655	71.63	1	NA	scaffold230514
gi|447865235|gb|AJJZ010406973.1|	6975	72.31	1	NA	scaffold230514
gi|448066247|gb|AJJZ010213402.1|	2732	75.79	1	NA	scaffold119093
gi|448066247|gb|AJJZ010213402.1|	2745	75.79	1	NA	scaffold119093
gi|448019305|gb|AJJZ010260341.1|	3761	75.79	1	NA	scaffold142937
gi|448019304|gb|AJJZ010260342.1|	2813	75.79	1	NA	scaffold142937
gi|448019296|gb|AJJZ010260350.1|	3793	75.79	1	NA	scaffold142937
gi|448019293|gb|AJJZ010260353.1|	5109	75.79	1	NA	scaffold142937
gi|448002904|gb|AJJZ010276742.1|	2759	75.79	1	NA	scaffold151934
gi|448002904|gb|AJJZ010276742.1|	2876	75.79	1	NA	scaffold151934
gi|448002904|gb|AJJZ010276742.1|	2970	75.79	1	NA	scaffold151934
gi|448002897|gb|AJJZ010276749.1|	13557	75.79	1	NA	scaffold151934
gi|448002897|gb|AJJZ010276749.1|	13739	75.79	1	NA	scaffold151934
gi|447990895|gb|AJJZ010288751.1|	1534	75.79	1	NA	scaffold158650
gi|447990895|gb|AJJZ010288751.1|	1573	75.79	1	NA	scaffold158650
gi|445450200|gb|AJJZ010929517.1|	3101	75.79	1	NA	scaffold409815
gi|445450200|gb|AJJZ010929517.1|	3136	75.79	1	NA	scaffold409815
gi|447865247|gb|AJJZ010406961.1|	2651	76.48	1	NA	scaffold230514
gi|447865235|gb|AJJZ010406973.1|	6974	76.48	1	NA	scaffold230514
gi|448060327|gb|AJJZ010219322.1|	3918	79.1	1	NA	scaffold122086
gi|448013315|gb|AJJZ010266331.1|	548	79.1	1	NA	scaffold146166
gi|448013315|gb|AJJZ010266331.1|	593	79.1	1	NA	scaffold146166
gi|447492364|gb|AJJZ010749006.1|	2658	79.1	1	NA	scaffold354868
gi|447492358|gb|AJJZ010749012.1|	4891	79.1	1	NA	scaffold354868
gi|447492358|gb|AJJZ010749012.1|	4919	79.1	1	NA	scaffold354868
gi|447492358|gb|AJJZ010749012.1|	4947	79.1	1	NA	scaffold354868
gi|447492358|gb|AJJZ010749012.1|	5019	79.1	1	NA	scaffold354868
gi|447492358|gb|AJJZ010749012.1|	5074	79.1	1	NA	scaffold354868
gi|447416013|gb|AJJZ010825357.1|	1194	79.1	1	NA	scaffold381475
gi|447416013|gb|AJJZ010825357.1|	1205	79.1	1	NA	scaffold381475
gi|447416013|gb|AJJZ010825357.1|	1261	79.1	1	NA	scaffold381475
gi|447416013|gb|AJJZ010825357.1|	1320	79.1	1	NA	scaffold381475
gi|447416013|gb|AJJZ010825357.1|	1366	79.1	1	NA	scaffold381475
gi|445404897|gb|AJJZ010960980.1|	2967	79.1	1	NA	scaffold425397
gi|445404897|gb|AJJZ010960980.1|	3763	79.1	1	NA	scaffold425397
gi|447492364|gb|AJJZ010749006.1|	3255	81.19	1	NA	scaffold354868
gi|447416013|gb|AJJZ010825357.1|	1369	81.19	1	NA	scaffold381475
gi|447993513|gb|AJJZ010286133.1|	6542	84.36	1	NA	scaffold157208
gi|447993513|gb|AJJZ010286133.1|	7572	84.36	1	NA	scaffold157208
gi|447993513|gb|AJJZ010286133.1|	7909	84.36	1	NA	scaffold157208
gi|447993513|gb|AJJZ010286133.1|	7929	84.36	1	NA	scaffold157208
gi|447993513|gb|AJJZ010286133.1|	8085	84.36	1	NA	scaffold157208
gi|448067827|gb|AJJZ010211822.1|	6725	85.05	1	NA	scaffold118279
gi|445440747|gb|AJJZ010936228.1|	1340	85.05	1	NA	scaffold411521
gi|445440747|gb|AJJZ010936228.1|	1469	85.74	1	NA	scaffold411521
gi|445440747|gb|AJJZ010936228.1|	1537	85.74	1	NA	scaffold411521
gi|447993513|gb|AJJZ010286133.1|	6800	86.8	1	NA	scaffold157208
gi|448016626|gb|AJJZ010263020.1|	1625	90.05	1	NA	scaffold144335
gi|448016626|gb|AJJZ010263020.1|	1648	90.05	1	NA	scaffold144335
gi|448016626|gb|AJJZ010263020.1|	1649	90.05	1	NA	scaffold144335
gi|447957363|gb|AJJZ010322283.1|	1020	90.05	1	NA	scaffold178752
gi|447957363|gb|AJJZ010322283.1|	993	90.05	1	NA	scaffold178752
gi|447957363|gb|AJJZ010322283.1|	998	90.05	1	NA	scaffold178752
gi|445376808|gb|AJJZ010984330.1|	6058	90.75	1	NA	scaffold444204
gi|445376808|gb|AJJZ010984330.1|	6097	90.75	1	NA	scaffold444204
gi|445376808|gb|AJJZ010984330.1|	6247	90.75	1	NA	scaffold444204
gi|445376808|gb|AJJZ010984330.1|	6636	90.75	1	NA	scaffold444204
gi|445376800|gb|AJJZ010984338.1|	1013	90.75	1	NA	scaffold444204
gi|445376799|gb|AJJZ010984339.1|	2346	90.75	1	NA	scaffold444204
gi|445376799|gb|AJJZ010984339.1|	2348	90.75	1	NA	scaffold444204
gi|445376808|gb|AJJZ010984330.1|	5962	92.14	1	NA	scaffold444204
gi|445376808|gb|AJJZ010984330.1|	6870	92.14	1	NA	scaffold444204
gi|447953939|gb|AJJZ010325707.1|	6813	93.54	1	NA	scaffold180846
gi|447953939|gb|AJJZ010325707.1|	6821	93.54	1	NA	scaffold180846
gi|447953939|gb|AJJZ010325707.1|	6825	93.54	1	NA	scaffold180846
gi|447953939|gb|AJJZ010325707.1|	6934	93.54	1	NA	scaffold180846
gi|447953939|gb|AJJZ010325707.1|	7411	93.54	1	NA	scaffold180846
gi|447953939|gb|AJJZ010325707.1|	7442	93.54	1	NA	scaffold180846
gi|447953939|gb|AJJZ010325707.1|	7448	93.54	1	NA	scaffold180846
gi|447953939|gb|AJJZ010325707.1|	7543	93.54	1	NA	scaffold180846
gi|447953014|gb|AJJZ010326632.1|	4023	93.54	1	NA	scaffold181422
gi|447953014|gb|AJJZ010326632.1|	4077	93.54	1	NA	scaffold181422
gi|447953014|gb|AJJZ010326632.1|	4086	93.54	1	NA	scaffold181422
gi|447953014|gb|AJJZ010326632.1|	4129	93.54	1	NA	scaffold181422
gi|447953010|gb|AJJZ010326636.1|	2803	93.54	1	NA	scaffold181422
gi|447953010|gb|AJJZ010326636.1|	2807	93.54	1	NA	scaffold181422
gi|447953010|gb|AJJZ010326636.1|	2826	93.54	1	NA	scaffold181422
gi|447953010|gb|AJJZ010326636.1|	6265	93.54	1	NA	scaffold181422
gi|447953016|gb|AJJZ010326630.1|	2066	95.65	1	NA	scaffold181422
gi|445299593|gb|AJJZ011045669.1|	810	96.34	1	NA	scaffold501858
gi|448114543|gb|AJJZ010182079.1|	2994	98.49	1	NA	scaffold102269
gi|448211676|gb|AJJZ010090339.1|	3334	99.91	1	NA	scaffold49906
gi|448042631|gb|AJJZ010237016.1|	4101	99.91	1	NA	scaffold130568
gi|448042631|gb|AJJZ010237016.1|	5622	99.91	1	NA	scaffold130568
gi|448042631|gb|AJJZ010237016.1|	5770	99.91	1	NA	scaffold130568
gi|448042631|gb|AJJZ010237016.1|	5949	99.91	1	NA	scaffold130568
gi|448042631|gb|AJJZ010237016.1|	6049	99.91	1	NA	scaffold130568
gi|448042619|gb|AJJZ010237028.1|	2248	99.91	1	NA	scaffold130568
gi|447935787|gb|AJJZ010343859.1|	1393	99.91	1	NA	scaffold192146
gi|447935787|gb|AJJZ010343859.1|	694	99.91	1	NA	scaffold192146
gi|445437806|gb|AJJZ010938529.1|	1456	99.91	1	NA	scaffold412424
gi|447935792|gb|AJJZ010343854.1|	697	101.3	1	NA	scaffold192146
gi|447935790|gb|AJJZ010343856.1|	4531	101.3	1	NA	scaffold192146
gi|447935787|gb|AJJZ010343859.1|	1049	101.3	1	NA	scaffold192146
gi|447935787|gb|AJJZ010343859.1|	1240	101.3	1	NA	scaffold192146
gi|447935787|gb|AJJZ010343859.1|	2688	101.3	1	NA	scaffold192146
gi|447935787|gb|AJJZ010343859.1|	3076	101.3	1	NA	scaffold192146
gi|447935787|gb|AJJZ010343859.1|	715	101.3	1	NA	scaffold192146
gi|447935786|gb|AJJZ010343860.1|	3713	101.3	1	NA	scaffold192146
gi|447935786|gb|AJJZ010343860.1|	3882	101.3	1	NA	scaffold192146
gi|447935786|gb|AJJZ010343860.1|	3940	101.3	1	NA	scaffold192146
gi|447935786|gb|AJJZ010343860.1|	406	101.3	1	NA	scaffold192146
gi|447935786|gb|AJJZ010343860.1|	520	101.3	1	NA	scaffold192146
gi|447935786|gb|AJJZ010343860.1|	733	101.3	1	NA	scaffold192146
gi|447629285|gb|AJJZ010612994.1|	1235	101.3	1	NA	scaffold307116
gi|448211676|gb|AJJZ010090339.1|	268	102.7	1	NA	scaffold49906
gi|448211676|gb|AJJZ010090339.1|	287	102.7	1	NA	scaffold49906
gi|448211673|gb|AJJZ010090342.1|	7025	102.7	1	NA	scaffold49906
gi|448006982|gb|AJJZ010272664.1|	1690	102.7	1	NA	scaffold149632
gi|448006981|gb|AJJZ010272665.1|	6011	102.7	1	NA	scaffold149632
gi|448006980|gb|AJJZ010272666.1|	2683	102.7	1	NA	scaffold149632
gi|448006969|gb|AJJZ010272677.1|	4244	103.39	1	NA	scaffold149632
gi|448006969|gb|AJJZ010272677.1|	4287	103.39	1	NA	scaffold149632
gi|448006969|gb|AJJZ010272677.1|	4790	103.39	1	NA	scaffold149632
gi|448211683|gb|AJJZ010090332.1|	6165	104.08	1	NA	scaffold49906
gi|448211683|gb|AJJZ010090332.1|	8449	104.08	1	NA	scaffold49906
gi|448211683|gb|AJJZ010090332.1|	8563	104.08	1	NA	scaffold49906
gi|448211683|gb|AJJZ010090332.1|	8801	104.08	1	NA	scaffold49906
gi|448006980|gb|AJJZ010272666.1|	2752	104.08	1	NA	scaffold149632
gi|448006969|gb|AJJZ010272677.1|	5459	104.08	1	NA	scaffold149632
gi|448006969|gb|AJJZ010272677.1|	5460	104.08	1	NA	scaffold149632
gi|445543057|gb|AJJZ010859311.1|	1035	104.08	1	NA	scaffold393136
gi|448211683|gb|AJJZ010090332.1|	3004	104.76	1	NA	scaffold49906
gi|448211683|gb|AJJZ010090332.1|	8403	104.76	1	NA	scaffold49906
gi|448211683|gb|AJJZ010090332.1|	8645	104.76	1	NA	scaffold49906
gi|448211676|gb|AJJZ010090339.1|	267	104.76	1	NA	scaffold49906
gi|448211676|gb|AJJZ010090339.1|	403	104.76	1	NA	scaffold49906
gi|448211676|gb|AJJZ010090339.1|	478	104.76	1	NA	scaffold49906
gi|448211673|gb|AJJZ010090342.1|	6242	104.76	1	NA	scaffold49906
gi|448211676|gb|AJJZ010090339.1|	3540	105.44	1	NA	scaffold49906
gi|448211671|gb|AJJZ010090344.1|	3970	105.44	1	NA	scaffold49906
gi|448211671|gb|AJJZ010090344.1|	4288	105.44	1	NA	scaffold49906
gi|448211671|gb|AJJZ010090344.1|	4604	105.44	1	NA	scaffold49906
gi|445543057|gb|AJJZ010859311.1|	763	106.12	1	NA	scaffold393136
gi|448211671|gb|AJJZ010090344.1|	3956	106.79	1	NA	scaffold49906
gi|447997335|gb|AJJZ010282311.1|	1316	108.85	1	NA	scaffold155001
gi|447997335|gb|AJJZ010282311.1|	5311	108.85	1	NA	scaffold155001
gi|447969518|gb|AJJZ010310128.1|	2360	108.85	1	NA	scaffold171378
gi|445350482|gb|AJJZ011003964.1|	760	108.85	1	NA	scaffold461891
gi|445283493|gb|AJJZ011061087.1|	1271	108.85	1	NA	scaffold517008
gi|445283493|gb|AJJZ011061087.1|	1401	108.85	1	NA	scaffold517008
gi|445283493|gb|AJJZ011061087.1|	2119	108.85	1	NA	scaffold517008
gi|445283493|gb|AJJZ011061087.1|	2131	108.85	1	NA	scaffold517008
gi|445283491|gb|AJJZ011061089.1|	393	108.85	1	NA	scaffold517008
gi|445283490|gb|AJJZ011061090.1|	1621	108.85	1	NA	scaffold517008
gi|445283490|gb|AJJZ011061090.1|	1746	108.85	1	NA	scaffold517008
gi|445283490|gb|AJJZ011061090.1|	2322	108.85	1	NA	scaffold517008
gi|445283490|gb|AJJZ011061090.1|	2330	108.85	1	NA	scaffold517008
gi|445283490|gb|AJJZ011061090.1|	5727	108.85	1	NA	scaffold517008
gi|445283490|gb|AJJZ011061090.1|	5738	108.85	1	NA	scaffold517008
gi|445283490|gb|AJJZ011061090.1|	5809	108.85	1	NA	scaffold517008
gi|445283484|gb|AJJZ011061096.1|	1217	108.85	1	NA	scaffold517008
gi|445283484|gb|AJJZ011061096.1|	1376	108.85	1	NA	scaffold517008
gi|445283484|gb|AJJZ011061096.1|	1394	108.85	1	NA	scaffold517008
gi|448109516|gb|AJJZ010184634.1|	408	109.53	1	NA	scaffold103713
gi|447997335|gb|AJJZ010282311.1|	1442	109.53	1	NA	scaffold155001
gi|447997335|gb|AJJZ010282311.1|	829	109.53	1	NA	scaffold155001
gi|447997335|gb|AJJZ010282311.1|	908	109.53	1	NA	scaffold155001
gi|445447090|gb|AJJZ010931707.1|	1255	109.53	1	NA	scaffold410237
gi|445283495|gb|AJJZ011061085.1|	1324	109.53	1	NA	scaffold517008
gi|445283495|gb|AJJZ011061085.1|	3868	109.53	1	NA	scaffold517008
gi|445283495|gb|AJJZ011061085.1|	3912	109.53	1	NA	scaffold517008
gi|445283495|gb|AJJZ011061085.1|	3994	109.53	1	NA	scaffold517008
gi|445283495|gb|AJJZ011061085.1|	4121	109.53	1	NA	scaffold517008
gi|445283495|gb|AJJZ011061085.1|	4326	109.53	1	NA	scaffold517008
gi|445283495|gb|AJJZ011061085.1|	4804	109.53	1	NA	scaffold517008
gi|445283495|gb|AJJZ011061085.1|	4932	109.53	1	NA	scaffold517008
gi|448011139|gb|AJJZ010268507.1|	134	110.21	1	NA	scaffold147365
gi|448011139|gb|AJJZ010268507.1|	6072	110.21	1	NA	scaffold147365
gi|448011139|gb|AJJZ010268507.1|	9111	110.21	1	NA	scaffold147365
gi|448011139|gb|AJJZ010268507.1|	9874	110.21	1	NA	scaffold147365
gi|448011139|gb|AJJZ010268507.1|	9950	110.21	1	NA	scaffold147365
gi|448011138|gb|AJJZ010268508.1|	1564	110.21	1	NA	scaffold147365
gi|448011138|gb|AJJZ010268508.1|	2278	110.21	1	NA	scaffold147365
gi|448011138|gb|AJJZ010268508.1|	6321	110.21	1	NA	scaffold147365
gi|447969518|gb|AJJZ010310128.1|	2424	110.21	1	NA	scaffold171378
gi|447911342|gb|AJJZ010360866.1|	4186	110.21	1	NA	scaffold202735
gi|448011139|gb|AJJZ010268507.1|	13916	110.88	1	NA	scaffold147365
gi|448011139|gb|AJJZ010268507.1|	14007	110.88	1	NA	scaffold147365
gi|448011139|gb|AJJZ010268507.1|	14079	110.88	1	NA	scaffold147365
gi|448011139|gb|AJJZ010268507.1|	14099	110.88	1	NA	scaffold147365
gi|448011139|gb|AJJZ010268507.1|	14123	110.88	1	NA	scaffold147365
gi|448011139|gb|AJJZ010268507.1|	14175	110.88	1	NA	scaffold147365
gi|448011139|gb|AJJZ010268507.1|	14224	110.88	1	NA	scaffold147365
gi|448011139|gb|AJJZ010268507.1|	14513	110.88	1	NA	scaffold147365
gi|448011139|gb|AJJZ010268507.1|	320	110.88	1	NA	scaffold147365
gi|448011139|gb|AJJZ010268507.1|	520	110.88	1	NA	scaffold147365
gi|448011139|gb|AJJZ010268507.1|	6066	110.88	1	NA	scaffold147365
gi|448011139|gb|AJJZ010268507.1|	6204	110.88	1	NA	scaffold147365
gi|448011139|gb|AJJZ010268507.1|	6311	110.88	1	NA	scaffold147365
gi|448011139|gb|AJJZ010268507.1|	837	110.88	1	NA	scaffold147365
gi|448011139|gb|AJJZ010268507.1|	9126	110.88	1	NA	scaffold147365
gi|448011139|gb|AJJZ010268507.1|	9790	110.88	1	NA	scaffold147365
gi|448011138|gb|AJJZ010268508.1|	1620	110.88	1	NA	scaffold147365
gi|448011138|gb|AJJZ010268508.1|	2279	110.88	1	NA	scaffold147365
gi|448011138|gb|AJJZ010268508.1|	5300	110.88	1	NA	scaffold147365
gi|448011138|gb|AJJZ010268508.1|	5463	110.88	1	NA	scaffold147365
gi|448011138|gb|AJJZ010268508.1|	6037	110.88	1	NA	scaffold147365
gi|448011138|gb|AJJZ010268508.1|	6081	110.88	1	NA	scaffold147365
gi|448011138|gb|AJJZ010268508.1|	6092	110.88	1	NA	scaffold147365
gi|448011138|gb|AJJZ010268508.1|	6239	110.88	1	NA	scaffold147365
gi|448011138|gb|AJJZ010268508.1|	6253	110.88	1	NA	scaffold147365
gi|448011137|gb|AJJZ010268509.1|	798	110.88	1	NA	scaffold147365
gi|448011137|gb|AJJZ010268509.1|	921	110.88	1	NA	scaffold147365
gi|447974926|gb|AJJZ010304720.1|	428	110.88	1	NA	scaffold168042
gi|447911347|gb|AJJZ010360861.1|	8308	110.88	1	NA	scaffold202735
gi|447911347|gb|AJJZ010360861.1|	8458	110.88	1	NA	scaffold202735
gi|447911346|gb|AJJZ010360862.1|	2164	110.88	1	NA	scaffold202735
gi|445283490|gb|AJJZ011061090.1|	1754	110.88	1	NA	scaffold517008
gi|447911347|gb|AJJZ010360861.1|	8335	111.56	1	NA	scaffold202735
gi|447911347|gb|AJJZ010360861.1|	8427	111.56	1	NA	scaffold202735
gi|448084726|gb|AJJZ010197768.1|	1554	112.24	1	NA	scaffold110861
gi|447988421|gb|AJJZ010291225.1|	3945	112.92	1	NA	scaffold160130
gi|447988421|gb|AJJZ010291225.1|	4361	112.92	1	NA	scaffold160130
gi|447988421|gb|AJJZ010291225.1|	4381	112.92	1	NA	scaffold160130
gi|447988421|gb|AJJZ010291225.1|	4382	112.92	1	NA	scaffold160130
gi|448181878|gb|AJJZ010120137.1|	2927	113.59	1	NA	scaffold67123
gi|448224219|gb|AJJZ010077796.1|	2217	114.27	1	NA	scaffold42697
gi|448224219|gb|AJJZ010077796.1|	2226	114.27	1	NA	scaffold42697
gi|447733226|gb|AJJZ010538958.1|	4075	114.27	1	NA	scaffold279175
gi|447733226|gb|AJJZ010538958.1|	4197	114.27	1	NA	scaffold279175
gi|447733226|gb|AJJZ010538958.1|	4229	114.27	1	NA	scaffold279175
gi|447733226|gb|AJJZ010538958.1|	4622	114.27	1	NA	scaffold279175
gi|447733226|gb|AJJZ010538958.1|	4632	114.27	1	NA	scaffold279175
gi|448043848|gb|AJJZ010235799.1|	919	114.95	1	NA	scaffold129909
gi|445433595|gb|AJJZ010941276.1|	2794	117.72	1	NA	scaffold413626
gi|445433595|gb|AJJZ010941276.1|	2878	117.72	1	NA	scaffold413626
gi|445433595|gb|AJJZ010941276.1|	2964	117.72	1	NA	scaffold413626
gi|445433595|gb|AJJZ010941276.1|	2971	117.72	1	NA	scaffold413626
gi|445433595|gb|AJJZ010941276.1|	3016	117.72	1	NA	scaffold413626
gi|445433593|gb|AJJZ010941278.1|	5995	117.72	1	NA	scaffold413626
gi|445433598|gb|AJJZ010941273.1|	2820	120.03	1	NA	scaffold413626
gi|445433598|gb|AJJZ010941273.1|	2972	120.03	1	NA	scaffold413626
gi|447934603|gb|AJJZ010345043.1|	1517	123.97	1	NA	scaffold192905
gi|447934603|gb|AJJZ010345043.1|	1523	123.97	1	NA	scaffold192905
gi|447934603|gb|AJJZ010345043.1|	1527	123.97	1	NA	scaffold192905
gi|447934603|gb|AJJZ010345043.1|	1706	123.97	1	NA	scaffold192905
gi|447934603|gb|AJJZ010345043.1|	1735	123.97	1	NA	scaffold192905
gi|447934603|gb|AJJZ010345043.1|	1736	123.97	1	NA	scaffold192905
gi|447934603|gb|AJJZ010345043.1|	1754	123.97	1	NA	scaffold192905
gi|447934603|gb|AJJZ010345043.1|	1844	123.97	1	NA	scaffold192905
gi|447934603|gb|AJJZ010345043.1|	1878	123.97	1	NA	scaffold192905
gi|447934603|gb|AJJZ010345043.1|	1893	123.97	1	NA	scaffold192905
gi|445385650|gb|AJJZ010976581.1|	552	123.97	1	NA	scaffold437615
gi|445404647|gb|AJJZ010961220.1|	1928	124.65	1	NA	scaffold425580
gi|448140878|gb|AJJZ010161137.1|	196	125.33	1	NA	scaffold90510
gi|448044374|gb|AJJZ010235273.1|	1439	125.33	1	NA	scaffold129644
gi|448044374|gb|AJJZ010235273.1|	1545	125.33	1	NA	scaffold129644
gi|448044374|gb|AJJZ010235273.1|	1572	125.33	1	NA	scaffold129644
gi|448044374|gb|AJJZ010235273.1|	1597	125.33	1	NA	scaffold129644
gi|448044374|gb|AJJZ010235273.1|	1765	125.33	1	NA	scaffold129644
gi|448044374|gb|AJJZ010235273.1|	1767	125.33	1	NA	scaffold129644
gi|448044374|gb|AJJZ010235273.1|	1966	125.33	1	NA	scaffold129644
gi|448044374|gb|AJJZ010235273.1|	2022	125.33	1	NA	scaffold129644
gi|448044374|gb|AJJZ010235273.1|	2026	125.33	1	NA	scaffold129644
gi|448044374|gb|AJJZ010235273.1|	2296	125.33	1	NA	scaffold129644
gi|448044374|gb|AJJZ010235273.1|	2419	125.33	1	NA	scaffold129644
gi|448044374|gb|AJJZ010235273.1|	2426	125.33	1	NA	scaffold129644
gi|448044374|gb|AJJZ010235273.1|	2526	125.33	1	NA	scaffold129644
gi|448044374|gb|AJJZ010235273.1|	2604	125.33	1	NA	scaffold129644
gi|448044374|gb|AJJZ010235273.1|	3314	125.33	1	NA	scaffold129644
gi|448044374|gb|AJJZ010235273.1|	3419	125.33	1	NA	scaffold129644
gi|448044374|gb|AJJZ010235273.1|	4238	125.33	1	NA	scaffold129644
gi|448044374|gb|AJJZ010235273.1|	4497	125.33	1	NA	scaffold129644
gi|447618610|gb|AJJZ010623669.1|	2458	127.39	1	NA	scaffold311305
gi|447618610|gb|AJJZ010623669.1|	2537	127.39	1	NA	scaffold311305
gi|447618610|gb|AJJZ010623669.1|	2620	127.39	1	NA	scaffold311305
gi|447618610|gb|AJJZ010623669.1|	2829	127.39	1	NA	scaffold311305
gi|447618610|gb|AJJZ010623669.1|	2860	127.39	1	NA	scaffold311305
gi|447618610|gb|AJJZ010623669.1|	2994	127.39	1	NA	scaffold311305
gi|447618608|gb|AJJZ010623671.1|	8431	127.39	1	NA	scaffold311305
gi|447618608|gb|AJJZ010623671.1|	8470	127.39	1	NA	scaffold311305
gi|445440743|gb|AJJZ010936232.1|	2135	127.39	1	NA	scaffold411523
gi|445440743|gb|AJJZ010936232.1|	2268	127.39	1	NA	scaffold411523
gi|445440743|gb|AJJZ010936232.1|	542	127.39	1	NA	scaffold411523
gi|445440743|gb|AJJZ010936232.1|	916	127.39	1	NA	scaffold411523
gi|447853236|gb|AJJZ010418972.1|	168	128.07	1	NA	scaffold237297
gi|445440743|gb|AJJZ010936232.1|	966	128.07	1	NA	scaffold411523
gi|448797391|gb|AJJZ010017370.1|	1475	129.43	1	NA	scaffold09035
gi|448797390|gb|AJJZ010017371.1|	211	129.43	1	NA	scaffold09035
gi|448019423|gb|AJJZ010260223.1|	995	129.43	1	NA	scaffold142872
gi|447998845|gb|AJJZ010280801.1|	448	129.43	1	NA	scaffold154153
gi|447998845|gb|AJJZ010280801.1|	482	129.43	1	NA	scaffold154153
gi|447998845|gb|AJJZ010280801.1|	521	129.43	1	NA	scaffold154153
gi|447998845|gb|AJJZ010280801.1|	945	129.43	1	NA	scaffold154153
gi|447985030|gb|AJJZ010294616.1|	4628	129.43	1	NA	scaffold162136
gi|447985030|gb|AJJZ010294616.1|	5117	129.43	1	NA	scaffold162136
gi|447975640|gb|AJJZ010304006.1|	1321	129.43	1	NA	scaffold167597
gi|447975640|gb|AJJZ010304006.1|	1858	129.43	1	NA	scaffold167597
gi|447975640|gb|AJJZ010304006.1|	1872	129.43	1	NA	scaffold167597
gi|447975640|gb|AJJZ010304006.1|	2309	129.43	1	NA	scaffold167597
gi|447973910|gb|AJJZ010305736.1|	214	129.43	1	NA	scaffold168706
gi|447891716|gb|AJJZ010380492.1|	4649	129.43	1	NA	scaffold214832
gi|447720025|gb|AJJZ010552159.1|	477	129.43	1	NA	scaffold282597
gi|447720025|gb|AJJZ010552159.1|	581	129.43	1	NA	scaffold282597
gi|447720025|gb|AJJZ010552159.1|	648	129.43	1	NA	scaffold282597
gi|447605392|gb|AJJZ010636887.1|	2455	129.43	1	NA	scaffold315842
gi|447605392|gb|AJJZ010636887.1|	2483	129.43	1	NA	scaffold315842
gi|447605392|gb|AJJZ010636887.1|	2677	129.43	1	NA	scaffold315842
gi|447605392|gb|AJJZ010636887.1|	3365	129.43	1	NA	scaffold315842
gi|447605392|gb|AJJZ010636887.1|	3478	129.43	1	NA	scaffold315842
gi|447605392|gb|AJJZ010636887.1|	676	129.43	1	NA	scaffold315842
gi|447605390|gb|AJJZ010636889.1|	413	129.43	1	NA	scaffold315842
gi|445373653|gb|AJJZ010987127.1|	414	129.43	1	NA	scaffold446659
gi|445306089|gb|AJJZ011039511.1|	2927	129.43	1	NA	scaffold495889
gi|445306089|gb|AJJZ011039511.1|	3024	129.43	1	NA	scaffold495889
gi|445306089|gb|AJJZ011039511.1|	3041	129.43	1	NA	scaffold495889
gi|445306089|gb|AJJZ011039511.1|	4113	129.43	1	NA	scaffold495889
gi|445306089|gb|AJJZ011039511.1|	4159	129.43	1	NA	scaffold495889
gi|445306089|gb|AJJZ011039511.1|	4527	129.43	1	NA	scaffold495889
gi|445306089|gb|AJJZ011039511.1|	4582	129.43	1	NA	scaffold495889
gi|445306089|gb|AJJZ011039511.1|	4595	129.43	1	NA	scaffold495889
gi|445306086|gb|AJJZ011039514.1|	1320	129.43	1	NA	scaffold495889
gi|445261176|gb|AJJZ011082150.1|	1531	129.43	1	NA	scaffold537649
gi|448023247|gb|AJJZ010256399.1|	11840	130.11	1	NA	scaffold140730
gi|448019423|gb|AJJZ010260223.1|	807	130.11	1	NA	scaffold142872
gi|448019423|gb|AJJZ010260223.1|	823	130.11	1	NA	scaffold142872
gi|447975640|gb|AJJZ010304006.1|	1347	130.11	1	NA	scaffold167597
gi|447720025|gb|AJJZ010552159.1|	530	130.11	1	NA	scaffold282597
gi|447432934|gb|AJJZ010808436.1|	987	130.11	1	NA	scaffold374535
gi|445436374|gb|AJJZ010939278.1|	2096	130.11	1	NA	scaffold412725
gi|445419819|gb|AJJZ010950533.1|	1085	130.11	1	NA	scaffold418517
gi|445419819|gb|AJJZ010950533.1|	1801	130.11	1	NA	scaffold418517
gi|445419819|gb|AJJZ010950533.1|	1804	130.11	1	NA	scaffold418517
gi|445419819|gb|AJJZ010950533.1|	3205	130.11	1	NA	scaffold418517
gi|445419819|gb|AJJZ010950533.1|	6993	130.11	1	NA	scaffold418517
gi|445419819|gb|AJJZ010950533.1|	7427	130.11	1	NA	scaffold418517
gi|445373653|gb|AJJZ010987127.1|	753	130.11	1	NA	scaffold446659
gi|445373653|gb|AJJZ010987127.1|	943	130.11	1	NA	scaffold446659
gi|445306089|gb|AJJZ011039511.1|	4499	130.11	1	NA	scaffold495889
gi|445306086|gb|AJJZ011039514.1|	1382	130.11	1	NA	scaffold495889
gi|445261176|gb|AJJZ011082150.1|	1467	130.11	1	NA	scaffold537649
gi|447432933|gb|AJJZ010808437.1|	1507	131.47	1	NA	scaffold374535
gi|447432933|gb|AJJZ010808437.1|	1747	131.47	1	NA	scaffold374535
gi|448111682|gb|AJJZ010183535.1|	3259	133.64	1	NA	scaffold103102
gi|448023247|gb|AJJZ010256399.1|	11835	133.64	1	NA	scaffold140730
gi|448023247|gb|AJJZ010256399.1|	11860	133.64	1	NA	scaffold140730
gi|448023247|gb|AJJZ010256399.1|	11874	133.64	1	NA	scaffold140730
gi|447891716|gb|AJJZ010380492.1|	4658	133.64	1	NA	scaffold214832
gi|447432933|gb|AJJZ010808437.1|	1569	133.64	1	NA	scaffold374535
gi|447432933|gb|AJJZ010808437.1|	1804	133.64	1	NA	scaffold374535
gi|447432931|gb|AJJZ010808439.1|	422	133.64	1	NA	scaffold374535
gi|445436374|gb|AJJZ010939278.1|	1509	133.64	1	NA	scaffold412725
gi|445435563|gb|AJJZ010939870.1|	2851	133.64	1	NA	scaffold412977
gi|445413968|gb|AJJZ010954692.1|	2487	133.64	1	NA	scaffold421029
gi|445373653|gb|AJJZ010987127.1|	544	133.64	1	NA	scaffold446659
gi|445306089|gb|AJJZ011039511.1|	3016	133.64	1	NA	scaffold495889
gi|445306089|gb|AJJZ011039511.1|	3124	133.64	1	NA	scaffold495889
gi|445306089|gb|AJJZ011039511.1|	3140	133.64	1	NA	scaffold495889
gi|445261176|gb|AJJZ011082150.1|	1343	133.64	1	NA	scaffold537649
gi|445261176|gb|AJJZ011082150.1|	1475	133.64	1	NA	scaffold537649
gi|447998845|gb|AJJZ010280801.1|	559	134.71	1	NA	scaffold154153
gi|447960853|gb|AJJZ010318793.1|	625	136.33	1	NA	scaffold176679
gi|447960853|gb|AJJZ010318793.1|	701	136.33	1	NA	scaffold176679
gi|447960853|gb|AJJZ010318793.1|	744	136.33	1	NA	scaffold176679
gi|445292322|gb|AJJZ011052619.1|	3981	137.02	1	NA	scaffold508703
gi|445292322|gb|AJJZ011052619.1|	3988	137.02	1	NA	scaffold508703
gi|445292322|gb|AJJZ011052619.1|	3990	137.02	1	NA	scaffold508703
gi|447882670|gb|AJJZ010389538.1|	1663	137.71	1	NA	scaffold220352
gi|445483798|gb|AJJZ010908273.1|	2026	137.71	1	NA	scaffold404895
gi|447882670|gb|AJJZ010389538.1|	1461	139.09	1	NA	scaffold220352
gi|448208859|gb|AJJZ010093156.1|	1250	139.78	1	NA	scaffold51509
gi|448208859|gb|AJJZ010093156.1|	2082	139.78	1	NA	scaffold51509
gi|447882671|gb|AJJZ010389537.1|	579	139.78	1	NA	scaffold220352
gi|447646442|gb|AJJZ010595837.1|	1787	139.78	1	NA	scaffold299841
gi|447646442|gb|AJJZ010595837.1|	5626	139.78	1	NA	scaffold299841
gi|447646442|gb|AJJZ010595837.1|	709	139.78	1	NA	scaffold299841
gi|445483798|gb|AJJZ010908273.1|	2785	139.78	1	NA	scaffold404895
gi|445483798|gb|AJJZ010908273.1|	2812	139.78	1	NA	scaffold404895
gi|445325200|gb|AJJZ011021451.1|	2864	139.78	1	NA	scaffold478436
gi|448011000|gb|AJJZ010268646.1|	2387	140.47	1	NA	scaffold147435
gi|448011000|gb|AJJZ010268646.1|	2409	140.47	1	NA	scaffold147435
gi|448011000|gb|AJJZ010268646.1|	2774	140.47	1	NA	scaffold147435
gi|448010999|gb|AJJZ010268647.1|	2320	140.47	1	NA	scaffold147435
gi|448010999|gb|AJJZ010268647.1|	2552	140.47	1	NA	scaffold147435
gi|448010999|gb|AJJZ010268647.1|	2675	140.47	1	NA	scaffold147435
gi|448010999|gb|AJJZ010268647.1|	2692	140.47	1	NA	scaffold147435
gi|448010999|gb|AJJZ010268647.1|	2950	140.47	1	NA	scaffold147435
gi|448010999|gb|AJJZ010268647.1|	3334	140.47	1	NA	scaffold147435
gi|445433962|gb|AJJZ010940960.1|	1682	140.47	1	NA	scaffold413483
gi|448074506|gb|AJJZ010205143.1|	3201	141.84	1	NA	scaffold114743
gi|445433962|gb|AJJZ010940960.1|	1463	141.84	1	NA	scaffold413483
gi|445409723|gb|AJJZ010957913.1|	4171	141.84	1	NA	scaffold423271
gi|445409723|gb|AJJZ010957913.1|	4206	141.84	1	NA	scaffold423271
gi|445409723|gb|AJJZ010957913.1|	4228	141.84	1	NA	scaffold423271
gi|448076496|gb|AJJZ010203153.1|	805	144.62	1	NA	scaffold113727
gi|448061166|gb|AJJZ010218483.1|	8291	144.62	1	NA	scaffold121688
gi|448006289|gb|AJJZ010273357.1|	1233	144.62	1	NA	scaffold150041
gi|447952483|gb|AJJZ010327163.1|	2098	144.62	1	NA	scaffold181743
gi|447952483|gb|AJJZ010327163.1|	2593	144.62	1	NA	scaffold181743
gi|447952483|gb|AJJZ010327163.1|	2627	144.62	1	NA	scaffold181743
gi|447952483|gb|AJJZ010327163.1|	841	144.62	1	NA	scaffold181743
gi|447952483|gb|AJJZ010327163.1|	858	144.62	1	NA	scaffold181743
gi|447952483|gb|AJJZ010327163.1|	860	144.62	1	NA	scaffold181743
gi|447904568|gb|AJJZ010367640.1|	463	144.62	1	NA	scaffold206919
gi|447786381|gb|AJJZ010485803.1|	1034	144.62	1	NA	scaffold266945
gi|447786381|gb|AJJZ010485803.1|	1058	144.62	1	NA	scaffold266945
gi|447786381|gb|AJJZ010485803.1|	1186	144.62	1	NA	scaffold266945
gi|447786381|gb|AJJZ010485803.1|	1202	144.62	1	NA	scaffold266945
gi|447786381|gb|AJJZ010485803.1|	1323	144.62	1	NA	scaffold266945
gi|447786381|gb|AJJZ010485803.1|	986	144.62	1	NA	scaffold266945
gi|445401252|gb|AJJZ010963914.1|	962	144.62	1	NA	scaffold427556
gi|445401252|gb|AJJZ010963914.1|	988	144.62	1	NA	scaffold427556
gi|447952483|gb|AJJZ010327163.1|	619	145.99	1	NA	scaffold181743
gi|447952483|gb|AJJZ010327163.1|	911	145.99	1	NA	scaffold181743
gi|447929605|gb|AJJZ010350041.1|	288	145.99	1	NA	scaffold196012
gi|447786381|gb|AJJZ010485803.1|	1050	145.99	1	NA	scaffold266945
gi|447786381|gb|AJJZ010485803.1|	1384	145.99	1	NA	scaffold266945
gi|447848923|gb|AJJZ010423285.1|	1143	146.67	1	NA	scaffold239632
gi|447848923|gb|AJJZ010423285.1|	1247	146.67	1	NA	scaffold239632
gi|447848923|gb|AJJZ010423285.1|	1500	146.67	1	NA	scaffold239632
gi|448024332|gb|AJJZ010255314.1|	2765	147.35	1	NA	scaffold140150
gi|448024332|gb|AJJZ010255314.1|	5504	147.35	1	NA	scaffold140150
gi|448024332|gb|AJJZ010255314.1|	5631	147.35	1	NA	scaffold140150
gi|448024330|gb|AJJZ010255316.1|	1213	147.35	1	NA	scaffold140150
gi|448024327|gb|AJJZ010255319.1|	1195	147.35	1	NA	scaffold140150
gi|447904568|gb|AJJZ010367640.1|	516	147.35	1	NA	scaffold206919
gi|447382636|gb|AJJZ010854484.1|	381	149.11	1	NA	scaffold391651
gi|448117184|gb|AJJZ010180623.1|	677	151.04	1	NA	scaffold101461
gi|445412829|gb|AJJZ010955407.1|	133	151.04	1	NA	scaffold421497
gi|445412829|gb|AJJZ010955407.1|	217	151.04	1	NA	scaffold421497
gi|445412829|gb|AJJZ010955407.1|	300	151.04	1	NA	scaffold421497
gi|447927443|gb|AJJZ010352203.1|	1548	152.28	1	NA	scaffold197365
gi|447927443|gb|AJJZ010352203.1|	1579	152.28	1	NA	scaffold197365
gi|447927443|gb|AJJZ010352203.1|	1716	152.28	1	NA	scaffold197365
gi|447927443|gb|AJJZ010352203.1|	1739	152.28	1	NA	scaffold197365
gi|447927442|gb|AJJZ010352204.1|	1069	152.28	1	NA	scaffold197365
gi|447927442|gb|AJJZ010352204.1|	1288	152.28	1	NA	scaffold197365
gi|447927442|gb|AJJZ010352204.1|	1400	152.28	1	NA	scaffold197365
gi|447927442|gb|AJJZ010352204.1|	1416	152.28	1	NA	scaffold197365
gi|447927442|gb|AJJZ010352204.1|	973	152.28	1	NA	scaffold197365
gi|447927442|gb|AJJZ010352204.1|	987	152.28	1	NA	scaffold197365
gi|447741107|gb|AJJZ010531077.1|	1256	152.28	1	NA	scaffold277539
gi|447741107|gb|AJJZ010531077.1|	1388	152.28	1	NA	scaffold277539
gi|447741107|gb|AJJZ010531077.1|	515	152.28	1	NA	scaffold277539
gi|447741107|gb|AJJZ010531077.1|	526	152.28	1	NA	scaffold277539
gi|447741107|gb|AJJZ010531077.1|	616	152.28	1	NA	scaffold277539
gi|447741107|gb|AJJZ010531077.1|	704	152.28	1	NA	scaffold277539
gi|447741107|gb|AJJZ010531077.1|	760	152.28	1	NA	scaffold277539
gi|447741107|gb|AJJZ010531077.1|	797	152.28	1	NA	scaffold277539
gi|447741107|gb|AJJZ010531077.1|	903	152.28	1	NA	scaffold277539
gi|447741107|gb|AJJZ010531077.1|	979	152.28	1	NA	scaffold277539
gi|447511264|gb|AJJZ010730106.1|	1583	152.28	1	NA	scaffold347091
gi|448036060|gb|AJJZ010243587.1|	878	153.66	1	NA	scaffold133922
gi|448769600|gb|AJJZ010045161.1|	2454	155.03	1	NA	scaffold24260
gi|448017811|gb|AJJZ010261835.1|	1844	155.03	1	NA	scaffold143693
gi|445374932|gb|AJJZ010986017.1|	1243	155.03	1	NA	scaffold445700
gi|445374932|gb|AJJZ010986017.1|	508	155.03	1	NA	scaffold445700
gi|445301418|gb|AJJZ011043969.1|	393	155.03	1	NA	scaffold500241
gi|445301418|gb|AJJZ011043969.1|	400	155.03	1	NA	scaffold500241
gi|448182709|gb|AJJZ010119306.1|	3218	155.71	1	NA	scaffold66627
gi|448182709|gb|AJJZ010119306.1|	4354	155.71	1	NA	scaffold66627
gi|448182709|gb|AJJZ010119306.1|	4381	155.71	1	NA	scaffold66627
gi|448182709|gb|AJJZ010119306.1|	4426	155.71	1	NA	scaffold66627
gi|448182709|gb|AJJZ010119306.1|	4490	155.71	1	NA	scaffold66627
gi|448182709|gb|AJJZ010119306.1|	4653	155.71	1	NA	scaffold66627
gi|448182709|gb|AJJZ010119306.1|	4684	155.71	1	NA	scaffold66627
gi|448182709|gb|AJJZ010119306.1|	4774	155.71	1	NA	scaffold66627
gi|448182709|gb|AJJZ010119306.1|	4808	155.71	1	NA	scaffold66627
gi|447975530|gb|AJJZ010304116.1|	1165	155.71	1	NA	scaffold167669
gi|447975530|gb|AJJZ010304116.1|	1195	155.71	1	NA	scaffold167669
gi|447875138|gb|AJJZ010397070.1|	1256	155.71	1	NA	scaffold224811
gi|447875138|gb|AJJZ010397070.1|	1318	155.71	1	NA	scaffold224811
gi|447501744|gb|AJJZ010739626.1|	966	155.71	1	NA	scaffold350759
gi|447501743|gb|AJJZ010739627.1|	1485	155.71	1	NA	scaffold350759
gi|447501743|gb|AJJZ010739627.1|	2314	155.71	1	NA	scaffold350759
gi|445446393|gb|AJJZ010932083.1|	5805	155.71	1	NA	scaffold410340
gi|445446393|gb|AJJZ010932083.1|	5864	155.71	1	NA	scaffold410340
gi|445446393|gb|AJJZ010932083.1|	5921	155.71	1	NA	scaffold410340
gi|445301418|gb|AJJZ011043969.1|	606	155.71	1	NA	scaffold500241
gi|445301418|gb|AJJZ011043969.1|	625	155.71	1	NA	scaffold500241
gi|445301418|gb|AJJZ011043969.1|	756	155.71	1	NA	scaffold500241
gi|445221554|gb|AJJZ011114715.1|	2486	155.71	1	NA	scaffold567239
gi|445427984|gb|AJJZ010944916.1|	3701	157.08	1	NA	scaffold415418
gi|445427984|gb|AJJZ010944916.1|	410	157.08	1	NA	scaffold415418
gi|445427983|gb|AJJZ010944917.1|	1570	157.08	1	NA	scaffold415418
gi|445427983|gb|AJJZ010944917.1|	931	157.08	1	NA	scaffold415418
gi|445424171|gb|AJJZ010947676.1|	6747	157.08	1	NA	scaffold416858
gi|445424171|gb|AJJZ010947676.1|	6846	157.08	1	NA	scaffold416858
gi|445424171|gb|AJJZ010947676.1|	6913	157.08	1	NA	scaffold416858
gi|445424171|gb|AJJZ010947676.1|	6938	157.08	1	NA	scaffold416858
gi|445424171|gb|AJJZ010947676.1|	6948	157.08	1	NA	scaffold416858
gi|445424171|gb|AJJZ010947676.1|	6961	157.08	1	NA	scaffold416858
gi|445424170|gb|AJJZ010947677.1|	1674	157.08	1	NA	scaffold416858
gi|445424170|gb|AJJZ010947677.1|	1696	157.08	1	NA	scaffold416858
gi|445424170|gb|AJJZ010947677.1|	1725	157.08	1	NA	scaffold416858
gi|445424170|gb|AJJZ010947677.1|	1728	157.08	1	NA	scaffold416858
gi|447559411|gb|AJJZ010681959.1|	1477	158.48	1	NA	scaffold330521
gi|445427983|gb|AJJZ010944917.1|	1446	158.48	1	NA	scaffold415418
gi|445383723|gb|AJJZ010978332.1|	2088	158.48	1	NA	scaffold439105
gi|445383723|gb|AJJZ010978332.1|	2125	158.48	1	NA	scaffold439105
gi|448007904|gb|AJJZ010271742.1|	108	159.17	1	NA	scaffold149107
gi|448007904|gb|AJJZ010271742.1|	1139	160.57	1	NA	scaffold149107
gi|448007904|gb|AJJZ010271742.1|	299	160.57	1	NA	scaffold149107
gi|447974076|gb|AJJZ010305570.1|	421	160.57	1	NA	scaffold168592
gi|447843466|gb|AJJZ010428742.1|	1040	160.57	1	NA	scaffold242582
gi|448053539|gb|AJJZ010226110.1|	1429	161.26	1	NA	scaffold125346
gi|448053539|gb|AJJZ010226110.1|	1574	161.26	1	NA	scaffold125346
gi|445544000|gb|AJJZ010858368.1|	424	161.26	1	NA	scaffold392794
gi|445544000|gb|AJJZ010858368.1|	429	161.26	1	NA	scaffold392794
gi|445544000|gb|AJJZ010858368.1|	727	161.26	1	NA	scaffold392794
gi|445398753|gb|AJJZ010965643.1|	1149	161.26	1	NA	scaffold428927
gi|445398753|gb|AJJZ010965643.1|	1251	161.26	1	NA	scaffold428927
gi|445415752|gb|AJJZ010953418.1|	2370	162.64	1	NA	scaffold420194
gi|445415752|gb|AJJZ010953418.1|	2729	162.64	1	NA	scaffold420194
gi|445415752|gb|AJJZ010953418.1|	3486	162.64	1	NA	scaffold420194
gi|448077156|gb|AJJZ010202493.1|	1560	166.76	1	NA	scaffold113361
gi|448077156|gb|AJJZ010202493.1|	1894	166.76	1	NA	scaffold113361
gi|447968963|gb|AJJZ010310683.1|	632	166.76	1	NA	scaffold171723
gi|447955267|gb|AJJZ010324379.1|	543	166.76	1	NA	scaffold180090
gi|445434287|gb|AJJZ010940749.1|	1872	166.76	1	NA	scaffold413372
gi|445434287|gb|AJJZ010940749.1|	3596	166.76	1	NA	scaffold413372
gi|445273094|gb|AJJZ011071004.1|	1682	166.76	1	NA	scaffold526734
gi|445273094|gb|AJJZ011071004.1|	2412	167.76	1	NA	scaffold526734
gi|445273094|gb|AJJZ011071004.1|	2956	167.76	1	NA	scaffold526734
gi|447859860|gb|AJJZ010412348.1|	8397	168.79	1	NA	scaffold233631
gi|447859860|gb|AJJZ010412348.1|	9670	168.79	1	NA	scaffold233631
gi|447507199|gb|AJJZ010734171.1|	2435	0	2	NA	scaffold348612
gi|447507199|gb|AJJZ010734171.1|	426	0	2	NA	scaffold348612
gi|447507199|gb|AJJZ010734171.1|	5534	0	2	NA	scaffold348612
gi|448175737|gb|AJJZ010126278.1|	5886	1.09	2	NA	scaffold70686
gi|448175737|gb|AJJZ010126278.1|	5936	1.09	2	NA	scaffold70686
gi|448175737|gb|AJJZ010126278.1|	6019	1.09	2	NA	scaffold70686
gi|448175737|gb|AJJZ010126278.1|	6023	1.09	2	NA	scaffold70686
gi|448175737|gb|AJJZ010126278.1|	6052	1.09	2	NA	scaffold70686
gi|448175737|gb|AJJZ010126278.1|	6128	1.09	2	NA	scaffold70686
gi|448175737|gb|AJJZ010126278.1|	6226	1.09	2	NA	scaffold70686
gi|448032525|gb|AJJZ010247122.1|	2170	1.09	2	NA	scaffold135764
gi|448032525|gb|AJJZ010247122.1|	2201	1.09	2	NA	scaffold135764
gi|448032525|gb|AJJZ010247122.1|	2330	1.09	2	NA	scaffold135764
gi|448032523|gb|AJJZ010247124.1|	2992	1.09	2	NA	scaffold135764
gi|447963031|gb|AJJZ010316615.1|	1032	1.09	2	NA	scaffold175357
gi|447963031|gb|AJJZ010316615.1|	1444	1.09	2	NA	scaffold175357
gi|447963031|gb|AJJZ010316615.1|	777	1.09	2	NA	scaffold175357
gi|447482352|gb|AJJZ010759018.1|	2031	1.09	2	NA	scaffold358428
gi|445541944|gb|AJJZ010860424.1|	2162	1.09	2	NA	scaffold393529
gi|445322903|gb|AJJZ011023445.1|	2461	1.09	2	NA	scaffold480307
gi|447413928|gb|AJJZ010827442.1|	3233	2.62	2	NA	scaffold382348
gi|445366796|gb|AJJZ010993111.1|	4778	2.62	2	NA	scaffold451908
gi|445443959|gb|AJJZ010933991.1|	1452	4.36	2	NA	scaffold410810
gi|445443959|gb|AJJZ010933991.1|	1480	4.36	2	NA	scaffold410810
gi|445443959|gb|AJJZ010933991.1|	1620	4.36	2	NA	scaffold410810
gi|445443959|gb|AJJZ010933991.1|	1673	4.36	2	NA	scaffold410810
gi|445366368|gb|AJJZ010993364.1|	527	4.36	2	NA	scaffold452147
gi|445366368|gb|AJJZ010993364.1|	581	4.36	2	NA	scaffold452147
gi|447983745|gb|AJJZ010295901.1|	1627	4.94	2	NA	scaffold162886
gi|447983745|gb|AJJZ010295901.1|	1598	5.49	2	NA	scaffold162886
gi|448032527|gb|AJJZ010247120.1|	1076	14.61	2	NA	scaffold135764
gi|448032519|gb|AJJZ010247128.1|	7189	14.61	2	NA	scaffold135764
gi|448032519|gb|AJJZ010247128.1|	7211	14.61	2	NA	scaffold135764
gi|448007924|gb|AJJZ010271722.1|	8776	14.61	2	NA	scaffold149096
gi|448032519|gb|AJJZ010247128.1|	6922	15.33	2	NA	scaffold135764
gi|448175737|gb|AJJZ010126278.1|	5714	16.05	2	NA	scaffold70686
gi|448058904|gb|AJJZ010220745.1|	232	16.05	2	NA	scaffold122802
gi|448058904|gb|AJJZ010220745.1|	302	16.05	2	NA	scaffold122802
gi|448175737|gb|AJJZ010126278.1|	5729	16.77	2	NA	scaffold70686
gi|448175737|gb|AJJZ010126278.1|	5691	18.2	2	NA	scaffold70686
gi|448003470|gb|AJJZ010276176.1|	1276	18.2	2	NA	scaffold151619
gi|447693336|gb|AJJZ010577780.1|	1331	18.2	2	NA	scaffold292548
gi|445449307|gb|AJJZ010930160.1|	218	18.2	2	NA	scaffold409921
gi|445449305|gb|AJJZ010930162.1|	6250	18.2	2	NA	scaffold409921
gi|445449304|gb|AJJZ010930163.1|	7647	18.2	2	NA	scaffold409921
gi|448032527|gb|AJJZ010247120.1|	690	20.29	2	NA	scaffold135764
gi|447852595|gb|AJJZ010419613.1|	866	20.29	2	NA	scaffold237616
gi|447413931|gb|AJJZ010827439.1|	8566	23.29	2	NA	scaffold382348
gi|447413931|gb|AJJZ010827439.1|	8750	23.29	2	NA	scaffold382348
gi|447413931|gb|AJJZ010827439.1|	8751	23.29	2	NA	scaffold382348
gi|447413931|gb|AJJZ010827439.1|	8922	23.29	2	NA	scaffold382348
gi|447413931|gb|AJJZ010827439.1|	8741	23.99	2	NA	scaffold382348
gi|447413931|gb|AJJZ010827439.1|	8801	23.99	2	NA	scaffold382348
gi|445443959|gb|AJJZ010933991.1|	1324	23.99	2	NA	scaffold410810
gi|445443957|gb|AJJZ010933993.1|	2554	24.68	2	NA	scaffold410810
gi|445443959|gb|AJJZ010933991.1|	1376	25.37	2	NA	scaffold410810
gi|445366368|gb|AJJZ010993364.1|	332	25.37	2	NA	scaffold452147
gi|445366368|gb|AJJZ010993364.1|	391	25.37	2	NA	scaffold452147
gi|445366368|gb|AJJZ010993364.1|	433	25.37	2	NA	scaffold452147
gi|447977426|gb|AJJZ010302220.1|	1015	26.06	2	NA	scaffold166514
gi|447977426|gb|AJJZ010302220.1|	886	26.06	2	NA	scaffold166514
gi|448023851|gb|AJJZ010255795.1|	2443	29.4	2	NA	scaffold140387
gi|447835580|gb|AJJZ010436625.1|	1763	31.89	2	NA	scaffold246705
gi|448001495|gb|AJJZ010278151.1|	1291	32.58	2	NA	scaffold152709
gi|445301478|gb|AJJZ011043909.1|	273	32.58	2	NA	scaffold500181
gi|445416843|gb|AJJZ010952616.1|	1123	33.98	2	NA	scaffold419715
gi|445416843|gb|AJJZ010952616.1|	1157	33.98	2	NA	scaffold419715
gi|445416843|gb|AJJZ010952616.1|	1213	33.98	2	NA	scaffold419715
gi|445416843|gb|AJJZ010952616.1|	1477	33.98	2	NA	scaffold419715
gi|447945206|gb|AJJZ010334440.1|	750	35.45	2	NA	scaffold186216
gi|447945206|gb|AJJZ010334440.1|	977	35.45	2	NA	scaffold186216
gi|448027914|gb|AJJZ010251733.1|	10050	39.07	2	NA	scaffold138229
gi|448006430|gb|AJJZ010273216.1|	7539	39.07	2	NA	scaffold149948
gi|445444573|gb|AJJZ010933621.1|	875	40.1	2	NA	scaffold410691
gi|445434311|gb|AJJZ010940725.1|	3751	47.46	2	NA	scaffold413359
gi|447581942|gb|AJJZ010659997.1|	3088	48.97	2	NA	scaffold322856
gi|445380409|gb|AJJZ010981175.1|	2923	48.97	2	NA	scaffold441509
gi|445380409|gb|AJJZ010981175.1|	3001	48.97	2	NA	scaffold441509
gi|445380409|gb|AJJZ010981175.1|	4961	48.97	2	NA	scaffold441509
gi|445380409|gb|AJJZ010981175.1|	5051	48.97	2	NA	scaffold441509
gi|445380409|gb|AJJZ010981175.1|	5062	48.97	2	NA	scaffold441509
gi|445380409|gb|AJJZ010981175.1|	5331	48.97	2	NA	scaffold441509
gi|445380409|gb|AJJZ010981175.1|	5528	48.97	2	NA	scaffold441509
gi|448053062|gb|AJJZ010226587.1|	1222	53.37	2	NA	scaffold125545
gi|448053062|gb|AJJZ010226587.1|	1224	53.37	2	NA	scaffold125545
gi|448053062|gb|AJJZ010226587.1|	2808	53.37	2	NA	scaffold125545
gi|448053062|gb|AJJZ010226587.1|	2954	53.37	2	NA	scaffold125545
gi|448053062|gb|AJJZ010226587.1|	2957	53.37	2	NA	scaffold125545
gi|448053062|gb|AJJZ010226587.1|	3081	53.37	2	NA	scaffold125545
gi|448053062|gb|AJJZ010226587.1|	3104	53.37	2	NA	scaffold125545
gi|447816529|gb|AJJZ010455655.1|	11568	53.37	2	NA	scaffold255706
gi|445431370|gb|AJJZ010942515.1|	3158	53.37	2	NA	scaffold414234
gi|447869212|gb|AJJZ010402996.1|	4320	57.04	2	NA	scaffold228248
gi|447869212|gb|AJJZ010402996.1|	4780	57.04	2	NA	scaffold228248
gi|447895370|gb|AJJZ010376838.1|	1097	57.95	2	NA	scaffold212608
gi|447895370|gb|AJJZ010376838.1|	1221	57.95	2	NA	scaffold212608
gi|447895370|gb|AJJZ010376838.1|	1895	57.95	2	NA	scaffold212608
gi|447868575|gb|AJJZ010403633.1|	3001	57.95	2	NA	scaffold228599
gi|447868575|gb|AJJZ010403633.1|	3033	57.95	2	NA	scaffold228599
gi|447868575|gb|AJJZ010403633.1|	3039	57.95	2	NA	scaffold228599
gi|447868575|gb|AJJZ010403633.1|	3071	57.95	2	NA	scaffold228599
gi|447868575|gb|AJJZ010403633.1|	3145	57.95	2	NA	scaffold228599
gi|447868575|gb|AJJZ010403633.1|	3163	57.95	2	NA	scaffold228599
gi|447868575|gb|AJJZ010403633.1|	3176	57.95	2	NA	scaffold228599
gi|447868575|gb|AJJZ010403633.1|	3250	57.95	2	NA	scaffold228599
gi|447868575|gb|AJJZ010403633.1|	3272	57.95	2	NA	scaffold228599
gi|447868575|gb|AJJZ010403633.1|	3381	57.95	2	NA	scaffold228599
gi|447868575|gb|AJJZ010403633.1|	3383	57.95	2	NA	scaffold228599
gi|447868575|gb|AJJZ010403633.1|	3453	57.95	2	NA	scaffold228599
gi|447868575|gb|AJJZ010403633.1|	3488	57.95	2	NA	scaffold228599
gi|445381921|gb|AJJZ010979812.1|	1340	59.66	2	NA	scaffold440375
gi|445381921|gb|AJJZ010979812.1|	1625	59.66	2	NA	scaffold440375
gi|445381921|gb|AJJZ010979812.1|	1847	59.66	2	NA	scaffold440375
gi|445381920|gb|AJJZ010979813.1|	1775	59.66	2	NA	scaffold440375
gi|445381920|gb|AJJZ010979813.1|	2903	59.66	2	NA	scaffold440375
gi|445381916|gb|AJJZ010979817.1|	1832	59.66	2	NA	scaffold440375
gi|445381916|gb|AJJZ010979817.1|	2149	59.66	2	NA	scaffold440375
gi|445306299|gb|AJJZ011039311.1|	834	59.66	2	NA	scaffold495694
gi|445306299|gb|AJJZ011039311.1|	875	59.66	2	NA	scaffold495694
gi|448067231|gb|AJJZ010212418.1|	859	60.51	2	NA	scaffold118544
gi|447926997|gb|AJJZ010352649.1|	2950	60.51	2	NA	scaffold197634
gi|447926996|gb|AJJZ010352650.1|	2226	60.51	2	NA	scaffold197634
gi|447926995|gb|AJJZ010352651.1|	4036	60.51	2	NA	scaffold197634
gi|447926995|gb|AJJZ010352651.1|	4856	60.51	2	NA	scaffold197634
gi|447926995|gb|AJJZ010352651.1|	5188	60.51	2	NA	scaffold197634
gi|447868575|gb|AJJZ010403633.1|	3376	60.51	2	NA	scaffold228599
gi|445279472|gb|AJJZ011064969.1|	699	60.51	2	NA	scaffold520801
gi|447926997|gb|AJJZ010352649.1|	2845	61.33	2	NA	scaffold197634
gi|447926997|gb|AJJZ010352649.1|	3000	61.33	2	NA	scaffold197634
gi|447926996|gb|AJJZ010352650.1|	2112	61.33	2	NA	scaffold197634
gi|447926996|gb|AJJZ010352650.1|	2166	61.33	2	NA	scaffold197634
gi|447926995|gb|AJJZ010352651.1|	5175	61.33	2	NA	scaffold197634
gi|445439014|gb|AJJZ010937615.1|	2661	65.41	2	NA	scaffold412046
gi|445439014|gb|AJJZ010937615.1|	4165	65.41	2	NA	scaffold412046
gi|445439014|gb|AJJZ010937615.1|	5495	65.41	2	NA	scaffold412046
gi|445439014|gb|AJJZ010937615.1|	7012	65.41	2	NA	scaffold412046
gi|445439014|gb|AJJZ010937615.1|	7193	65.41	2	NA	scaffold412046
gi|445439014|gb|AJJZ010937615.1|	7287	65.41	2	NA	scaffold412046
gi|447599286|gb|AJJZ010642653.1|	417	67.69	2	NA	scaffold318076
gi|447599286|gb|AJJZ010642653.1|	453	67.69	2	NA	scaffold318076
gi|447599286|gb|AJJZ010642653.1|	478	67.69	2	NA	scaffold318076
gi|447599286|gb|AJJZ010642653.1|	528	67.69	2	NA	scaffold318076
gi|447599286|gb|AJJZ010642653.1|	544	67.69	2	NA	scaffold318076
gi|447599286|gb|AJJZ010642653.1|	550	67.69	2	NA	scaffold318076
gi|447599286|gb|AJJZ010642653.1|	619	67.69	2	NA	scaffold318076
gi|447599286|gb|AJJZ010642653.1|	684	67.69	2	NA	scaffold318076
gi|447599286|gb|AJJZ010642653.1|	691	67.69	2	NA	scaffold318076
gi|445316825|gb|AJJZ011029242.1|	438	67.69	2	NA	scaffold485932
gi|447599286|gb|AJJZ010642653.1|	287	68.81	2	NA	scaffold318076
gi|447599286|gb|AJJZ010642653.1|	353	68.81	2	NA	scaffold318076
gi|447779511|gb|AJJZ010492673.1|	692	71.08	2	NA	scaffold268930
gi|447779511|gb|AJJZ010492673.1|	708	71.08	2	NA	scaffold268930
gi|447622149|gb|AJJZ010620130.1|	1089	71.08	2	NA	scaffold309983
gi|447622149|gb|AJJZ010620130.1|	196	71.08	2	NA	scaffold309983
gi|447495115|gb|AJJZ010746255.1|	443	71.08	2	NA	scaffold353749
gi|445438165|gb|AJJZ010938241.1|	525	71.93	2	NA	scaffold412290
gi|448077007|gb|AJJZ010202642.1|	2089	73.64	2	NA	scaffold113448
gi|448077008|gb|AJJZ010202641.1|	6976	74.49	2	NA	scaffold113448
gi|448039055|gb|AJJZ010240592.1|	3814	74.49	2	NA	scaffold132438
gi|448039055|gb|AJJZ010240592.1|	4080	74.49	2	NA	scaffold132438
gi|447766723|gb|AJJZ010505461.1|	493	75.17	2	NA	scaffold272240
gi|447766722|gb|AJJZ010505462.1|	1081	75.17	2	NA	scaffold272240
gi|447766724|gb|AJJZ010505460.1|	7144	76.24	2	NA	scaffold272240
gi|447766724|gb|AJJZ010505460.1|	7207	76.24	2	NA	scaffold272240
gi|447766724|gb|AJJZ010505460.1|	7194	77.31	2	NA	scaffold272240
gi|447794110|gb|AJJZ010478074.1|	3667	78.41	2	NA	scaffold264482
gi|445440528|gb|AJJZ010936421.1|	1835	85.28	2	NA	scaffold411593
gi|445440528|gb|AJJZ010936421.1|	2347	85.28	2	NA	scaffold411593
gi|445440528|gb|AJJZ010936421.1|	2794	85.28	2	NA	scaffold411593
gi|447976553|gb|AJJZ010303093.1|	2479	88.85	2	NA	scaffold167023
gi|447976553|gb|AJJZ010303093.1|	2510	88.85	2	NA	scaffold167023
gi|447976553|gb|AJJZ010303093.1|	2626	88.85	2	NA	scaffold167023
gi|447976553|gb|AJJZ010303093.1|	2760	88.85	2	NA	scaffold167023
gi|447976553|gb|AJJZ010303093.1|	2839	88.85	2	NA	scaffold167023
gi|447976553|gb|AJJZ010303093.1|	2956	88.85	2	NA	scaffold167023
gi|448020273|gb|AJJZ010259373.1|	1767	90.26	2	NA	scaffold142399
gi|445297306|gb|AJJZ011047854.1|	508	90.26	2	NA	scaffold504012
gi|445297306|gb|AJJZ011047854.1|	838	90.26	2	NA	scaffold504012
gi|445297306|gb|AJJZ011047854.1|	874	90.26	2	NA	scaffold504012
gi|445248703|gb|AJJZ011093265.1|	697	90.26	2	NA	scaffold548220
gi|445440528|gb|AJJZ010936421.1|	2275	90.96	2	NA	scaffold411593
gi|445440528|gb|AJJZ010936421.1|	2809	90.96	2	NA	scaffold411593
gi|445435380|gb|AJJZ010940000.1|	4831	90.96	2	NA	scaffold413034
gi|445297306|gb|AJJZ011047854.1|	839	90.96	2	NA	scaffold504012
gi|447852714|gb|AJJZ010419494.1|	239	91.65	2	NA	scaffold237558
gi|447852714|gb|AJJZ010419494.1|	443	91.65	2	NA	scaffold237558
gi|448022309|gb|AJJZ010257337.1|	4961	92.35	2	NA	scaffold141282
gi|447852714|gb|AJJZ010419494.1|	237	92.35	2	NA	scaffold237558
gi|447852714|gb|AJJZ010419494.1|	358	92.35	2	NA	scaffold237558
gi|447852714|gb|AJJZ010419494.1|	379	92.35	2	NA	scaffold237558
gi|447852714|gb|AJJZ010419494.1|	533	92.35	2	NA	scaffold237558
gi|447888579|gb|AJJZ010383629.1|	1783	95.95	2	NA	scaffold216751
gi|447888579|gb|AJJZ010383629.1|	1897	95.95	2	NA	scaffold216751
gi|448034966|gb|AJJZ010244681.1|	684	97.52	2	NA	scaffold134447
gi|447888579|gb|AJJZ010383629.1|	1717	97.52	2	NA	scaffold216751
gi|447888579|gb|AJJZ010383629.1|	1747	99.64	2	NA	scaffold216751
gi|445448689|gb|AJJZ010930525.1|	3111	102.57	2	NA	scaffold409983
gi|445448689|gb|AJJZ010930525.1|	3196	102.57	2	NA	scaffold409983
gi|445448689|gb|AJJZ010930525.1|	3298	102.57	2	NA	scaffold409983
gi|445428704|gb|AJJZ010944489.1|	7279	102.57	2	NA	scaffold415230
gi|445428704|gb|AJJZ010944489.1|	7282	102.57	2	NA	scaffold415230
gi|445428704|gb|AJJZ010944489.1|	7699	102.57	2	NA	scaffold415230
gi|447485858|gb|AJJZ010755512.1|	1929	103.68	2	NA	scaffold357360
gi|448048426|gb|AJJZ010231223.1|	2483	105.92	2	NA	scaffold127647
gi|445445680|gb|AJJZ010932679.1|	1113	105.92	2	NA	scaffold410464
gi|445445680|gb|AJJZ010932679.1|	1507	105.92	2	NA	scaffold410464
gi|445445679|gb|AJJZ010932680.1|	926	105.92	2	NA	scaffold410464
gi|445423721|gb|AJJZ010947970.1|	1880	105.92	2	NA	scaffold416993
gi|445415392|gb|AJJZ010953623.1|	1113	105.92	2	NA	scaffold420338
gi|445415392|gb|AJJZ010953623.1|	1118	105.92	2	NA	scaffold420338
gi|445415392|gb|AJJZ010953623.1|	1351	105.92	2	NA	scaffold420338
gi|445415392|gb|AJJZ010953623.1|	1501	105.92	2	NA	scaffold420338
gi|445415392|gb|AJJZ010953623.1|	1676	105.92	2	NA	scaffold420338
gi|445415392|gb|AJJZ010953623.1|	1785	105.92	2	NA	scaffold420338
gi|445415392|gb|AJJZ010953623.1|	1789	105.92	2	NA	scaffold420338
gi|445415392|gb|AJJZ010953623.1|	1815	105.92	2	NA	scaffold420338
gi|445415392|gb|AJJZ010953623.1|	1859	105.92	2	NA	scaffold420338
gi|445415392|gb|AJJZ010953623.1|	937	105.92	2	NA	scaffold420338
gi|448803160|gb|AJJZ010011601.1|	3430	107.5	2	NA	scaffold06079
gi|448803160|gb|AJJZ010011601.1|	3854	107.5	2	NA	scaffold06079
gi|448803160|gb|AJJZ010011601.1|	3909	107.5	2	NA	scaffold06079
gi|448803160|gb|AJJZ010011601.1|	3980	107.5	2	NA	scaffold06079
gi|448803159|gb|AJJZ010011602.1|	2395	107.5	2	NA	scaffold06079
gi|448803159|gb|AJJZ010011602.1|	4079	107.5	2	NA	scaffold06079
gi|445542355|gb|AJJZ010860013.1|	1049	107.5	2	NA	scaffold393404
gi|445542355|gb|AJJZ010860013.1|	891	107.5	2	NA	scaffold393404
gi|448803161|gb|AJJZ010011600.1|	3651	108.2	2	NA	scaffold06079
gi|448803160|gb|AJJZ010011601.1|	3585	108.2	2	NA	scaffold06079
gi|448803160|gb|AJJZ010011601.1|	3937	108.2	2	NA	scaffold06079
gi|448803159|gb|AJJZ010011602.1|	3942	108.2	2	NA	scaffold06079
gi|448066709|gb|AJJZ010212940.1|	101	108.2	2	NA	scaffold118832
gi|448066709|gb|AJJZ010212940.1|	522	108.2	2	NA	scaffold118832
gi|445445679|gb|AJJZ010932680.1|	1136	108.2	2	NA	scaffold410464
gi|445445679|gb|AJJZ010932680.1|	1904	108.2	2	NA	scaffold410464
gi|448048426|gb|AJJZ010231223.1|	2608	109.04	2	NA	scaffold127647
gi|448188057|gb|AJJZ010113958.1|	3241	110.16	2	NA	scaffold63482
gi|445430624|gb|AJJZ010942895.1|	1072	110.16	2	NA	scaffold414431
gi|445430624|gb|AJJZ010942895.1|	1987	110.16	2	NA	scaffold414431
gi|447464339|gb|AJJZ010777031.1|	10124	112.43	2	NA	scaffold364453
gi|447415707|gb|AJJZ010825663.1|	497	112.43	2	NA	scaffold381609
gi|447415707|gb|AJJZ010825663.1|	503	112.43	2	NA	scaffold381609
gi|447415707|gb|AJJZ010825663.1|	714	112.43	2	NA	scaffold381609
gi|447464339|gb|AJJZ010777031.1|	10182	113.28	2	NA	scaffold364453
gi|448070406|gb|AJJZ010209243.1|	1455	115.87	2	NA	scaffold116955
gi|448050955|gb|AJJZ010228694.1|	4902	115.87	2	NA	scaffold126518
gi|448050955|gb|AJJZ010228694.1|	4660	116.55	2	NA	scaffold126518
gi|448050955|gb|AJJZ010228694.1|	4854	116.55	2	NA	scaffold126518
gi|448142421|gb|AJJZ010159594.1|	2876	117.23	2	NA	scaffold89665
gi|445412337|gb|AJJZ010955711.1|	4264	117.23	2	LG2	scaffold421682
gi|445412335|gb|AJJZ010955713.1|	1038	117.23	2	LG2	scaffold421682
gi|445416801|gb|AJJZ010952656.1|	577	117.91	2	NA	scaffold419741
gi|445416801|gb|AJJZ010952656.1|	653	117.91	2	NA	scaffold419741
gi|445412338|gb|AJJZ010955710.1|	3224	119.27	2	LG2	scaffold421682
gi|445412337|gb|AJJZ010955711.1|	4088	119.27	2	LG2	scaffold421682
gi|448143381|gb|AJJZ010158634.1|	1200	124.22	2	NA	scaffold89164
gi|448143381|gb|AJJZ010158634.1|	1226	124.22	2	NA	scaffold89164
gi|447584988|gb|AJJZ010656951.1|	3017	124.22	2	NA	scaffold321924
gi|447584987|gb|AJJZ010656952.1|	2905	124.22	2	NA	scaffold321924
gi|448008787|gb|AJJZ010270859.1|	1407	126.27	2	NA	scaffold148631
gi|448008787|gb|AJJZ010270859.1|	1482	126.27	2	NA	scaffold148631
gi|448008787|gb|AJJZ010270859.1|	2101	126.27	2	NA	scaffold148631
gi|448008787|gb|AJJZ010270859.1|	2234	126.27	2	NA	scaffold148631
gi|447971061|gb|AJJZ010308585.1|	1252	126.27	2	NA	scaffold170438
gi|447971061|gb|AJJZ010308585.1|	1413	126.27	2	NA	scaffold170438
gi|447971061|gb|AJJZ010308585.1|	1435	126.27	2	NA	scaffold170438
gi|447971061|gb|AJJZ010308585.1|	936	126.27	2	NA	scaffold170438
gi|445374165|gb|AJJZ010986664.1|	7210	126.27	2	NA	scaffold446247
gi|445374165|gb|AJJZ010986664.1|	7313	126.27	2	NA	scaffold446247
gi|445374165|gb|AJJZ010986664.1|	7730	126.27	2	NA	scaffold446247
gi|445374165|gb|AJJZ010986664.1|	7976	126.27	2	NA	scaffold446247
gi|445374165|gb|AJJZ010986664.1|	8222	126.27	2	NA	scaffold446247
gi|445374165|gb|AJJZ010986664.1|	8276	126.27	2	NA	scaffold446247
gi|445374165|gb|AJJZ010986664.1|	8513	126.27	2	NA	scaffold446247
gi|445374165|gb|AJJZ010986664.1|	8690	126.27	2	NA	scaffold446247
gi|448060484|gb|AJJZ010219165.1|	6390	126.95	2	NA	scaffold122012
gi|448060483|gb|AJJZ010219166.1|	3677	126.95	2	NA	scaffold122012
gi|448008787|gb|AJJZ010270859.1|	1143	126.95	2	NA	scaffold148631
gi|448008787|gb|AJJZ010270859.1|	1306	126.95	2	NA	scaffold148631
gi|448008787|gb|AJJZ010270859.1|	1523	126.95	2	NA	scaffold148631
gi|448008787|gb|AJJZ010270859.1|	1546	126.95	2	NA	scaffold148631
gi|448008787|gb|AJJZ010270859.1|	2313	126.95	2	NA	scaffold148631
gi|448008787|gb|AJJZ010270859.1|	2455	126.95	2	NA	scaffold148631
gi|448008787|gb|AJJZ010270859.1|	3045	126.95	2	NA	scaffold148631
gi|448008787|gb|AJJZ010270859.1|	3222	126.95	2	NA	scaffold148631
gi|448008787|gb|AJJZ010270859.1|	3411	126.95	2	NA	scaffold148631
gi|448008787|gb|AJJZ010270859.1|	3435	126.95	2	NA	scaffold148631
gi|448008785|gb|AJJZ010270861.1|	1908	126.95	2	NA	scaffold148631
gi|447959124|gb|AJJZ010320522.1|	942	126.95	2	NA	scaffold177720
gi|447545699|gb|AJJZ010695671.1|	2894	126.95	2	NA	scaffold335144
gi|445432955|gb|AJJZ010941666.1|	5792	126.95	2	NA	scaffold413802
gi|445432955|gb|AJJZ010941666.1|	5826	126.95	2	NA	scaffold413802
gi|445371962|gb|AJJZ010988565.1|	230	126.95	2	NA	scaffold447940
gi|448143381|gb|AJJZ010158634.1|	1056	127.63	2	NA	scaffold89164
gi|448049876|gb|AJJZ010229773.1|	2899	127.63	2	NA	scaffold126995
gi|448049876|gb|AJJZ010229773.1|	3268	127.63	2	NA	scaffold126995
gi|448049876|gb|AJJZ010229773.1|	5041	127.63	2	NA	scaffold126995
gi|448049876|gb|AJJZ010229773.1|	5191	127.63	2	NA	scaffold126995
gi|448049875|gb|AJJZ010229774.1|	778	127.63	2	NA	scaffold126995
gi|448049875|gb|AJJZ010229774.1|	918	127.63	2	NA	scaffold126995
gi|447959124|gb|AJJZ010320522.1|	1393	127.63	2	NA	scaffold177720
gi|447959124|gb|AJJZ010320522.1|	493	127.63	2	NA	scaffold177720
gi|447959124|gb|AJJZ010320522.1|	524	127.63	2	NA	scaffold177720
gi|447959124|gb|AJJZ010320522.1|	528	127.63	2	NA	scaffold177720
gi|447959124|gb|AJJZ010320522.1|	565	127.63	2	NA	scaffold177720
gi|447628782|gb|AJJZ010613497.1|	1060	127.63	2	NA	scaffold307378
gi|447628782|gb|AJJZ010613497.1|	2352	127.63	2	NA	scaffold307378
gi|447628782|gb|AJJZ010613497.1|	848	127.63	2	NA	scaffold307378
gi|447628782|gb|AJJZ010613497.1|	86	127.63	2	NA	scaffold307378
gi|447628782|gb|AJJZ010613497.1|	917	127.63	2	NA	scaffold307378
gi|447628782|gb|AJJZ010613497.1|	944	127.63	2	NA	scaffold307378
gi|447584993|gb|AJJZ010656946.1|	5346	127.63	2	NA	scaffold321924
gi|447584988|gb|AJJZ010656951.1|	2178	127.63	2	NA	scaffold321924
gi|447584988|gb|AJJZ010656951.1|	2873	127.63	2	NA	scaffold321924
gi|447584988|gb|AJJZ010656951.1|	2882	127.63	2	NA	scaffold321924
gi|447584988|gb|AJJZ010656951.1|	3205	127.63	2	NA	scaffold321924
gi|447584988|gb|AJJZ010656951.1|	352	127.63	2	NA	scaffold321924
gi|447584988|gb|AJJZ010656951.1|	3521	127.63	2	NA	scaffold321924
gi|447584988|gb|AJJZ010656951.1|	3547	127.63	2	NA	scaffold321924
gi|447584988|gb|AJJZ010656951.1|	3657	127.63	2	NA	scaffold321924
gi|447584988|gb|AJJZ010656951.1|	3660	127.63	2	NA	scaffold321924
gi|447584988|gb|AJJZ010656951.1|	3876	127.63	2	NA	scaffold321924
gi|447584988|gb|AJJZ010656951.1|	502	127.63	2	NA	scaffold321924
gi|447584987|gb|AJJZ010656952.1|	1064	127.63	2	NA	scaffold321924
gi|447584987|gb|AJJZ010656952.1|	1085	127.63	2	NA	scaffold321924
gi|447584987|gb|AJJZ010656952.1|	1135	127.63	2	NA	scaffold321924
gi|447584987|gb|AJJZ010656952.1|	2866	127.63	2	NA	scaffold321924
gi|447584987|gb|AJJZ010656952.1|	2882	127.63	2	NA	scaffold321924
gi|447584987|gb|AJJZ010656952.1|	2982	127.63	2	NA	scaffold321924
gi|447584987|gb|AJJZ010656952.1|	3184	127.63	2	NA	scaffold321924
gi|447545699|gb|AJJZ010695671.1|	3056	127.63	2	NA	scaffold335144
gi|445420680|gb|AJJZ010949851.1|	3226	127.63	2	NA	scaffold418095
gi|445420678|gb|AJJZ010949853.1|	5139	127.63	2	NA	scaffold418095
gi|445420678|gb|AJJZ010949853.1|	5435	127.63	2	NA	scaffold418095
gi|445420678|gb|AJJZ010949853.1|	5503	127.63	2	NA	scaffold418095
gi|445416969|gb|AJJZ010952518.1|	9126	127.63	2	NA	scaffold419650
gi|445416964|gb|AJJZ010952521.1|	1870	127.63	2	NA	scaffold419650
gi|445416964|gb|AJJZ010952521.1|	1882	127.63	2	NA	scaffold419650
gi|445371962|gb|AJJZ010988565.1|	337	127.63	2	NA	scaffold447940
gi|445371962|gb|AJJZ010988565.1|	404	127.63	2	NA	scaffold447940
gi|445371962|gb|AJJZ010988565.1|	410	127.63	2	NA	scaffold447940
gi|445371962|gb|AJJZ010988565.1|	588	127.63	2	NA	scaffold447940
gi|448143381|gb|AJJZ010158634.1|	1044	128.31	2	NA	scaffold89164
gi|447628782|gb|AJJZ010613497.1|	152	128.31	2	NA	scaffold307378
gi|445432955|gb|AJJZ010941666.1|	5626	128.31	2	NA	scaffold413802
gi|445432955|gb|AJJZ010941666.1|	5637	128.31	2	NA	scaffold413802
gi|448060484|gb|AJJZ010219165.1|	6355	129.68	2	NA	scaffold122012
gi|448060484|gb|AJJZ010219165.1|	6415	129.68	2	NA	scaffold122012
gi|448008783|gb|AJJZ010270863.1|	941	129.68	2	NA	scaffold148631
gi|448060484|gb|AJJZ010219165.1|	4048	130.35	2	NA	scaffold122012
gi|448008783|gb|AJJZ010270863.1|	3846	130.35	2	NA	scaffold148631
gi|448008783|gb|AJJZ010270863.1|	3911	130.35	2	NA	scaffold148631
gi|448008783|gb|AJJZ010270863.1|	4024	130.35	2	NA	scaffold148631
gi|448008783|gb|AJJZ010270863.1|	738	130.35	2	NA	scaffold148631
gi|447971061|gb|AJJZ010308585.1|	1083	130.35	2	NA	scaffold170438
gi|448008766|gb|AJJZ010270880.1|	2520	131.03	2	NA	scaffold148631
gi|448008766|gb|AJJZ010270880.1|	3242	131.03	2	NA	scaffold148631
gi|445420678|gb|AJJZ010949853.1|	5102	131.03	2	NA	scaffold418095
gi|445420678|gb|AJJZ010949853.1|	5198	131.03	2	NA	scaffold418095
gi|445420678|gb|AJJZ010949853.1|	5437	131.03	2	NA	scaffold418095
gi|445416971|gb|AJJZ010952516.1|	1094	131.03	2	NA	scaffold419650
gi|447965883|gb|AJJZ010313763.1|	783	133.11	2	NA	scaffold173644
gi|445450004|gb|AJJZ010929605.1|	1081	133.11	2	NA	scaffold409830
gi|445449991|gb|AJJZ010929618.1|	4494	133.11	2	NA	scaffold409830
gi|445449991|gb|AJJZ010929618.1|	4497	133.11	2	NA	scaffold409830
gi|445416801|gb|AJJZ010952656.1|	629	133.11	2	NA	scaffold419741
gi|445416801|gb|AJJZ010952656.1|	669	133.11	2	NA	scaffold419741
gi|445416801|gb|AJJZ010952656.1|	730	133.11	2	NA	scaffold419741
gi|448029136|gb|AJJZ010250511.1|	1831	133.79	2	NA	scaffold137573
gi|448029132|gb|AJJZ010250515.1|	2829	133.79	2	NA	scaffold137573
gi|448029132|gb|AJJZ010250515.1|	4478	133.79	2	NA	scaffold137573
gi|447937648|gb|AJJZ010341998.1|	1213	133.79	2	NA	scaffold190989
gi|445450004|gb|AJJZ010929605.1|	1087	133.79	2	NA	scaffold409830
gi|448011322|gb|AJJZ010268324.1|	1956	136.3	2	NA	scaffold147268
gi|447958262|gb|AJJZ010321384.1|	1237	136.3	2	NA	scaffold178216
gi|447545744|gb|AJJZ010695626.1|	3498	136.3	2	LG2	scaffold335127
gi|447545744|gb|AJJZ010695626.1|	3642	136.3	2	LG2	scaffold335127
gi|447453968|gb|AJJZ010787402.1|	1059	136.3	2	NA	scaffold367632
gi|447958262|gb|AJJZ010321384.1|	20722	137.96	2	NA	scaffold178216
gi|447958262|gb|AJJZ010321384.1|	21545	137.96	2	NA	scaffold178216
gi|447958262|gb|AJJZ010321384.1|	6667	137.96	2	NA	scaffold178216
gi|447958262|gb|AJJZ010321384.1|	6941	137.96	2	NA	scaffold178216
gi|447545744|gb|AJJZ010695626.1|	3192	137.96	2	LG2	scaffold335127
gi|447545744|gb|AJJZ010695626.1|	3396	137.96	2	LG2	scaffold335127
gi|447545744|gb|AJJZ010695626.1|	3857	137.96	2	LG2	scaffold335127
gi|448011323|gb|AJJZ010268323.1|	2150	139.32	2	NA	scaffold147268
gi|448011323|gb|AJJZ010268323.1|	4809	139.32	2	NA	scaffold147268
gi|448011322|gb|AJJZ010268324.1|	1976	139.32	2	NA	scaffold147268
gi|448011316|gb|AJJZ010268330.1|	3579	139.32	2	NA	scaffold147268
gi|447903620|gb|AJJZ010368588.1|	953	139.32	2	NA	scaffold207501
gi|448152296|gb|AJJZ010149719.1|	6876	139.99	2	NA	scaffold84035
gi|447985151|gb|AJJZ010294495.1|	3229	139.99	2	NA	scaffold162059
gi|447903620|gb|AJJZ010368588.1|	1051	139.99	2	NA	scaffold207501
gi|448152296|gb|AJJZ010149719.1|	9400	141.64	2	NA	scaffold84035
gi|448152296|gb|AJJZ010149719.1|	9510	141.64	2	NA	scaffold84035
gi|448011323|gb|AJJZ010268323.1|	2239	141.64	2	NA	scaffold147268
gi|448011323|gb|AJJZ010268323.1|	2351	141.64	2	NA	scaffold147268
gi|448011323|gb|AJJZ010268323.1|	4716	141.64	2	NA	scaffold147268
gi|448011323|gb|AJJZ010268323.1|	5236	141.64	2	NA	scaffold147268
gi|448011323|gb|AJJZ010268323.1|	5653	141.64	2	NA	scaffold147268
gi|448011323|gb|AJJZ010268323.1|	5658	141.64	2	NA	scaffold147268
gi|448011322|gb|AJJZ010268324.1|	1486	141.64	2	NA	scaffold147268
gi|448011322|gb|AJJZ010268324.1|	1889	141.64	2	NA	scaffold147268
gi|448011320|gb|AJJZ010268326.1|	2552	141.64	2	NA	scaffold147268
gi|448011320|gb|AJJZ010268326.1|	2600	141.64	2	NA	scaffold147268
gi|448011320|gb|AJJZ010268326.1|	2952	141.64	2	NA	scaffold147268
gi|447903620|gb|AJJZ010368588.1|	922	141.64	2	NA	scaffold207501
gi|447999300|gb|AJJZ010280346.1|	1621	144.13	2	NA	scaffold153891
gi|447764830|gb|AJJZ010507354.1|	3451	144.13	2	LG2	scaffold272663
gi|447764814|gb|AJJZ010507370.1|	9561	144.13	2	LG2	scaffold272663
gi|447985515|gb|AJJZ010294131.1|	1355	146.22	2	NA	scaffold161839
gi|447969339|gb|AJJZ010310307.1|	837	146.22	2	NA	scaffold171495
gi|447874786|gb|AJJZ010397422.1|	161	146.22	2	NA	scaffold225016
gi|447874786|gb|AJJZ010397422.1|	196	146.22	2	NA	scaffold225016
gi|447874786|gb|AJJZ010397422.1|	245	146.22	2	NA	scaffold225016
gi|447874786|gb|AJJZ010397422.1|	256	146.22	2	NA	scaffold225016
gi|447874786|gb|AJJZ010397422.1|	270	146.22	2	NA	scaffold225016
gi|447874786|gb|AJJZ010397422.1|	476	146.22	2	NA	scaffold225016
gi|447764830|gb|AJJZ010507354.1|	3504	146.22	2	LG2	scaffold272663
gi|447764830|gb|AJJZ010507354.1|	3587	146.22	2	LG2	scaffold272663
gi|447764821|gb|AJJZ010507363.1|	430	146.22	2	LG2	scaffold272663
gi|448023860|gb|AJJZ010255786.1|	1466	147.35	2	NA	scaffold140386
gi|448023860|gb|AJJZ010255786.1|	1485	147.35	2	NA	scaffold140386
gi|448023860|gb|AJJZ010255786.1|	1494	147.35	2	NA	scaffold140386
gi|448023860|gb|AJJZ010255786.1|	3589	147.35	2	NA	scaffold140386
gi|448023859|gb|AJJZ010255787.1|	472	147.35	2	NA	scaffold140386
gi|448023859|gb|AJJZ010255787.1|	547	147.35	2	NA	scaffold140386
gi|448023859|gb|AJJZ010255787.1|	555	147.35	2	NA	scaffold140386
gi|447985515|gb|AJJZ010294131.1|	1356	147.35	2	NA	scaffold161839
gi|447985515|gb|AJJZ010294131.1|	1605	147.35	2	NA	scaffold161839
gi|447985505|gb|AJJZ010294141.1|	5862	147.35	2	NA	scaffold161839
gi|447969339|gb|AJJZ010310307.1|	633	147.35	2	NA	scaffold171495
gi|447969263|gb|AJJZ010310383.1|	423	147.35	2	NA	scaffold171532
gi|447785787|gb|AJJZ010486397.1|	399	147.35	2	NA	scaffold267118
gi|447785787|gb|AJJZ010486397.1|	525	147.35	2	NA	scaffold267118
gi|447764800|gb|AJJZ010507384.1|	5115	147.35	2	LG2	scaffold272663
gi|447764800|gb|AJJZ010507384.1|	5121	147.35	2	LG2	scaffold272663
gi|447764800|gb|AJJZ010507384.1|	5174	147.35	2	LG2	scaffold272663
gi|447764795|gb|AJJZ010507389.1|	970	147.35	2	LG2	scaffold272663
gi|447674070|gb|AJJZ010585026.1|	403	147.35	2	NA	scaffold295265
gi|447674070|gb|AJJZ010585026.1|	476	147.35	2	NA	scaffold295265
gi|448055307|gb|AJJZ010224342.1|	1702	151.55	2	NA	scaffold124485
gi|447980018|gb|AJJZ010299628.1|	757	151.55	2	NA	scaffold165001
gi|447496197|gb|AJJZ010745173.1|	3954	151.55	2	NA	scaffold353258
gi|447496197|gb|AJJZ010745173.1|	4331	151.55	2	NA	scaffold353258
gi|447496197|gb|AJJZ010745173.1|	6149	151.55	2	NA	scaffold353258
gi|447496197|gb|AJJZ010745173.1|	6178	151.55	2	NA	scaffold353258
gi|447496197|gb|AJJZ010745173.1|	6197	151.55	2	NA	scaffold353258
gi|445448922|gb|AJJZ010930362.1|	3470	151.55	2	NA	scaffold409957
gi|448067783|gb|AJJZ010211866.1|	6555	152.69	2	NA	scaffold118295
gi|448067780|gb|AJJZ010211869.1|	9592	152.69	2	NA	scaffold118295
gi|447680583|gb|AJJZ010582740.1|	4066	152.69	2	NA	scaffold294373
gi|447680571|gb|AJJZ010582744.1|	2019	152.69	2	NA	scaffold294373
gi|448067783|gb|AJJZ010211866.1|	6476	153.82	2	NA	scaffold118295
gi|448067783|gb|AJJZ010211866.1|	6479	153.82	2	NA	scaffold118295
gi|448067783|gb|AJJZ010211866.1|	6488	153.82	2	NA	scaffold118295
gi|447680605|gb|AJJZ010582725.1|	5391	153.82	2	NA	scaffold294373
gi|447680605|gb|AJJZ010582725.1|	5454	153.82	2	NA	scaffold294373
gi|447680571|gb|AJJZ010582744.1|	1966	153.82	2	NA	scaffold294373
gi|447496197|gb|AJJZ010745173.1|	218	155.34	2	NA	scaffold353258
gi|447496197|gb|AJJZ010745173.1|	253	155.34	2	NA	scaffold353258
gi|447496197|gb|AJJZ010745173.1|	347	155.34	2	NA	scaffold353258
gi|447496197|gb|AJJZ010745173.1|	3711	155.34	2	NA	scaffold353258
gi|447496197|gb|AJJZ010745173.1|	4445	155.34	2	NA	scaffold353258
gi|447496197|gb|AJJZ010745173.1|	4587	155.34	2	NA	scaffold353258
gi|447496197|gb|AJJZ010745173.1|	4874	155.34	2	NA	scaffold353258
gi|447496197|gb|AJJZ010745173.1|	5147	155.34	2	NA	scaffold353258
gi|447496197|gb|AJJZ010745173.1|	6099	155.34	2	NA	scaffold353258
gi|447496197|gb|AJJZ010745173.1|	691	155.34	2	NA	scaffold353258
gi|445448922|gb|AJJZ010930362.1|	3399	155.34	2	NA	scaffold409957
gi|447980018|gb|AJJZ010299628.1|	898	158.44	2	NA	scaffold165001
gi|447496197|gb|AJJZ010745173.1|	453	158.44	2	NA	scaffold353258
gi|447496197|gb|AJJZ010745173.1|	4842	158.44	2	NA	scaffold353258
gi|447496197|gb|AJJZ010745173.1|	5586	158.44	2	NA	scaffold353258
gi|445278485|gb|AJJZ011065927.1|	876	166.22	2	NA	scaffold521743
gi|445380064|gb|AJJZ010981470.1|	4117	168.11	2	NA	scaffold441737
gi|445380064|gb|AJJZ010981470.1|	4159	168.11	2	NA	scaffold441737
gi|445370591|gb|AJJZ010989751.1|	2951	168.79	2	NA	scaffold448955
gi|445370591|gb|AJJZ010989751.1|	3529	168.79	2	NA	scaffold448955
gi|445370591|gb|AJJZ010989751.1|	7315	168.79	2	NA	scaffold448955
gi|445370591|gb|AJJZ010989751.1|	816	168.79	2	NA	scaffold448955
gi|445370591|gb|AJJZ010989751.1|	862	168.79	2	NA	scaffold448955
gi|445380064|gb|AJJZ010981470.1|	4017	172.29	2	NA	scaffold441737
gi|445380064|gb|AJJZ010981470.1|	4088	172.29	2	NA	scaffold441737
gi|445380064|gb|AJJZ010981470.1|	4092	172.29	2	NA	scaffold441737
gi|445380064|gb|AJJZ010981470.1|	4216	172.29	2	NA	scaffold441737
gi|445380064|gb|AJJZ010981470.1|	4235	172.29	2	NA	scaffold441737
gi|445370599|gb|AJJZ010989743.1|	2038	172.97	2	NA	scaffold448955
gi|445370599|gb|AJJZ010989743.1|	2122	172.97	2	NA	scaffold448955
gi|445370586|gb|AJJZ010989756.1|	2011	172.97	2	NA	scaffold448955
gi|445370586|gb|AJJZ010989756.1|	2017	172.97	2	NA	scaffold448955
gi|445370586|gb|AJJZ010989756.1|	2632	172.97	2	NA	scaffold448955
gi|445352371|gb|AJJZ011002613.1|	481	172.97	2	NA	scaffold460612
gi|448055305|gb|AJJZ010224344.1|	1089	173.65	2	NA	scaffold124486
gi|448055305|gb|AJJZ010224344.1|	1182	173.65	2	NA	scaffold124486
gi|445370597|gb|AJJZ010989745.1|	8234	173.65	2	NA	scaffold448955
gi|445370597|gb|AJJZ010989745.1|	8293	173.65	2	NA	scaffold448955
gi|445370597|gb|AJJZ010989745.1|	8308	173.65	2	NA	scaffold448955
gi|445370597|gb|AJJZ010989745.1|	9501	173.65	2	NA	scaffold448955
gi|445370597|gb|AJJZ010989745.1|	9563	173.65	2	NA	scaffold448955
gi|445380068|gb|AJJZ010981466.1|	12690	174.33	2	NA	scaffold441737
gi|445380068|gb|AJJZ010981466.1|	12756	174.33	2	NA	scaffold441737
gi|448106893|gb|AJJZ010185968.1|	1762	175.7	2	NA	scaffold104471
gi|445440464|gb|AJJZ010936477.1|	1510	175.7	2	NA	scaffold411626
gi|448106877|gb|AJJZ010185974.1|	291	176.38	2	NA	scaffold104471
gi|448106877|gb|AJJZ010185974.1|	351	176.38	2	NA	scaffold104471
gi|448106877|gb|AJJZ010185974.1|	395	176.38	2	NA	scaffold104471
gi|448106877|gb|AJJZ010185974.1|	712	176.38	2	NA	scaffold104471
gi|448106876|gb|AJJZ010185975.1|	1462	176.38	2	NA	scaffold104471
gi|448106876|gb|AJJZ010185975.1|	2624	176.38	2	NA	scaffold104471
gi|448106876|gb|AJJZ010185975.1|	4462	176.38	2	NA	scaffold104471
gi|445408411|gb|AJJZ010959041.1|	504	176.38	2	NA	scaffold424045
gi|445408411|gb|AJJZ010959041.1|	662	176.38	2	NA	scaffold424045
gi|448106859|gb|AJJZ010185984.1|	336	177.22	2	NA	scaffold104471
gi|448049636|gb|AJJZ010230013.1|	1650	177.22	2	NA	scaffold127087
gi|448000853|gb|AJJZ010278793.1|	1129	177.22	2	NA	scaffold153048
gi|448000843|gb|AJJZ010278803.1|	1566	179.95	2	NA	scaffold153048
gi|448000840|gb|AJJZ010278806.1|	9965	180.93	2	NA	scaffold153048
gi|448106863|gb|AJJZ010185982.1|	1970	181.87	2	NA	scaffold104471
gi|448041167|gb|AJJZ010238480.1|	1862	181.87	2	NA	scaffold131326
gi|448000848|gb|AJJZ010278798.1|	11157	181.87	2	NA	scaffold153048
gi|448000848|gb|AJJZ010278798.1|	11267	181.87	2	NA	scaffold153048
gi|448000848|gb|AJJZ010278798.1|	11617	181.87	2	NA	scaffold153048
gi|448000844|gb|AJJZ010278802.1|	1610	181.87	2	NA	scaffold153048
gi|448000844|gb|AJJZ010278802.1|	1672	181.87	2	NA	scaffold153048
gi|448000844|gb|AJJZ010278802.1|	1883	181.87	2	NA	scaffold153048
gi|448000843|gb|AJJZ010278803.1|	2375	181.87	2	NA	scaffold153048
gi|448000627|gb|AJJZ010279019.1|	496	181.87	2	NA	scaffold153149
gi|448000627|gb|AJJZ010279019.1|	516	181.87	2	NA	scaffold153149
gi|448106863|gb|AJJZ010185982.1|	2219	182.83	2	NA	scaffold104471
gi|448106863|gb|AJJZ010185982.1|	2312	182.83	2	NA	scaffold104471
gi|448041167|gb|AJJZ010238480.1|	924	182.83	2	NA	scaffold131326
gi|447995368|gb|AJJZ010284278.1|	1077	182.83	2	NA	scaffold156160
gi|447995368|gb|AJJZ010284278.1|	1196	182.83	2	NA	scaffold156160
gi|448106877|gb|AJJZ010185974.1|	348	183.79	2	NA	scaffold104471
gi|448106876|gb|AJJZ010185975.1|	1689	183.79	2	NA	scaffold104471
gi|445408411|gb|AJJZ010959041.1|	383	183.79	2	NA	scaffold424045
gi|445408411|gb|AJJZ010959041.1|	564	183.79	2	NA	scaffold424045
gi|445408411|gb|AJJZ010959041.1|	782	183.79	2	NA	scaffold424045
gi|448106893|gb|AJJZ010185968.1|	1094	184.75	2	NA	scaffold104471
gi|448106893|gb|AJJZ010185968.1|	1335	184.75	2	NA	scaffold104471
gi|448106893|gb|AJJZ010185968.1|	1537	184.75	2	NA	scaffold104471
gi|448106893|gb|AJJZ010185968.1|	1593	184.75	2	NA	scaffold104471
gi|448106893|gb|AJJZ010185968.1|	2413	184.75	2	NA	scaffold104471
gi|448106893|gb|AJJZ010185968.1|	2783	184.75	2	NA	scaffold104471
gi|448106893|gb|AJJZ010185968.1|	2842	184.75	2	NA	scaffold104471
gi|448106893|gb|AJJZ010185968.1|	2954	184.75	2	NA	scaffold104471
gi|448106859|gb|AJJZ010185984.1|	349	184.75	2	NA	scaffold104471
gi|447708160|gb|AJJZ010564024.1|	1856	184.75	2	NA	scaffold286923
gi|445440518|gb|AJJZ010936431.1|	3239	184.75	2	NA	scaffold411600
gi|445440464|gb|AJJZ010936477.1|	1485	184.75	2	NA	scaffold411626
gi|445380069|gb|AJJZ010981465.1|	1768	184.75	2	NA	scaffold441737
gi|445370591|gb|AJJZ010989751.1|	2007	184.75	2	NA	scaffold448955
gi|445370591|gb|AJJZ010989751.1|	2803	184.75	2	NA	scaffold448955
gi|445370591|gb|AJJZ010989751.1|	3491	184.75	2	NA	scaffold448955
gi|445370591|gb|AJJZ010989751.1|	3515	184.75	2	NA	scaffold448955
gi|445370591|gb|AJJZ010989751.1|	787	184.75	2	NA	scaffold448955
gi|445352871|gb|AJJZ011002319.1|	1468	184.75	2	NA	scaffold460333
gi|445352871|gb|AJJZ011002319.1|	1469	184.75	2	NA	scaffold460333
gi|445358031|gb|AJJZ010998719.1|	3800	187.33	2	NA	scaffold456977
gi|445358031|gb|AJJZ010998719.1|	4017	187.33	2	NA	scaffold456977
gi|445358031|gb|AJJZ010998719.1|	4093	187.33	2	NA	scaffold456977
gi|448105646|gb|AJJZ010186593.1|	1763	188.12	2	NA	scaffold104821
gi|448105646|gb|AJJZ010186593.1|	1809	188.12	2	NA	scaffold104821
gi|448105646|gb|AJJZ010186593.1|	1929	188.12	2	NA	scaffold104821
gi|448060636|gb|AJJZ010219013.1|	693	188.12	2	NA	scaffold121964
gi|448060636|gb|AJJZ010219013.1|	713	188.12	2	NA	scaffold121964
gi|448060636|gb|AJJZ010219013.1|	714	188.12	2	NA	scaffold121964
gi|448060627|gb|AJJZ010219022.1|	6163	188.12	2	NA	scaffold121964
gi|448060626|gb|AJJZ010219023.1|	691	188.12	2	NA	scaffold121964
gi|448060626|gb|AJJZ010219023.1|	740	188.12	2	NA	scaffold121964
gi|448060626|gb|AJJZ010219023.1|	905	188.12	2	NA	scaffold121964
gi|447944699|gb|AJJZ010334947.1|	1476	188.12	2	NA	scaffold186541
gi|447944699|gb|AJJZ010334947.1|	1526	188.12	2	NA	scaffold186541
gi|445358034|gb|AJJZ010998716.1|	4975	188.12	2	NA	scaffold456977
gi|445358034|gb|AJJZ010998716.1|	5048	188.12	2	NA	scaffold456977
gi|445358034|gb|AJJZ010998716.1|	6969	188.12	2	NA	scaffold456977
gi|448060636|gb|AJJZ010219013.1|	514	188.9	2	NA	scaffold121964
gi|448060636|gb|AJJZ010219013.1|	587	188.9	2	NA	scaffold121964
gi|448060636|gb|AJJZ010219013.1|	794	188.9	2	NA	scaffold121964
gi|448060633|gb|AJJZ010219016.1|	2328	188.9	2	NA	scaffold121964
gi|448060633|gb|AJJZ010219016.1|	2426	188.9	2	NA	scaffold121964
gi|448060627|gb|AJJZ010219022.1|	6047	188.9	2	NA	scaffold121964
gi|448060626|gb|AJJZ010219023.1|	648	188.9	2	NA	scaffold121964
gi|448052267|gb|AJJZ010227382.1|	3009	188.9	2	NA	scaffold125880
gi|447988097|gb|AJJZ010291549.1|	1499	188.9	2	NA	scaffold160331
gi|447988097|gb|AJJZ010291549.1|	817	188.9	2	NA	scaffold160331
gi|447944699|gb|AJJZ010334947.1|	1279	188.9	2	NA	scaffold186541
gi|447944699|gb|AJJZ010334947.1|	1500	188.9	2	NA	scaffold186541
gi|447944699|gb|AJJZ010334947.1|	1529	188.9	2	NA	scaffold186541
gi|447944699|gb|AJJZ010334947.1|	1615	188.9	2	NA	scaffold186541
gi|447944698|gb|AJJZ010334948.1|	4320	188.9	2	NA	scaffold186541
gi|447944695|gb|AJJZ010334951.1|	5382	188.9	2	NA	scaffold186541
gi|445430668|gb|AJJZ010942851.1|	1950	188.9	2	NA	scaffold414417
gi|445413969|gb|AJJZ010954691.1|	1458	188.9	2	NA	scaffold421028
gi|445358037|gb|AJJZ010998713.1|	7334	188.9	2	NA	scaffold456977
gi|445358037|gb|AJJZ010998713.1|	7387	188.9	2	NA	scaffold456977
gi|445358037|gb|AJJZ010998713.1|	7396	188.9	2	NA	scaffold456977
gi|445358037|gb|AJJZ010998713.1|	7732	188.9	2	NA	scaffold456977
gi|445358037|gb|AJJZ010998713.1|	7789	188.9	2	NA	scaffold456977
gi|445358037|gb|AJJZ010998713.1|	7807	188.9	2	NA	scaffold456977
gi|445358035|gb|AJJZ010998715.1|	2331	188.9	2	NA	scaffold456977
gi|445358035|gb|AJJZ010998715.1|	2366	188.9	2	NA	scaffold456977
gi|445358035|gb|AJJZ010998715.1|	2452	188.9	2	NA	scaffold456977
gi|445358035|gb|AJJZ010998715.1|	2507	188.9	2	NA	scaffold456977
gi|445358035|gb|AJJZ010998715.1|	2560	188.9	2	NA	scaffold456977
gi|445358035|gb|AJJZ010998715.1|	2739	188.9	2	NA	scaffold456977
gi|445358034|gb|AJJZ010998716.1|	5060	188.9	2	NA	scaffold456977
gi|447988097|gb|AJJZ010291549.1|	1632	193.18	2	NA	scaffold160331
gi|445430668|gb|AJJZ010942851.1|	344	195.14	2	NA	scaffold414417
gi|445430668|gb|AJJZ010942851.1|	618	195.14	2	NA	scaffold414417
gi|448060613|gb|AJJZ010219036.1|	2952	195.96	2	NA	scaffold121964
gi|448174234|gb|AJJZ010127781.1|	696	202.92	2	NA	scaffold71543
gi|445425835|gb|AJJZ010946595.1|	20827	202.92	2	LG2	scaffold416254
gi|445409061|gb|AJJZ010958472.1|	3248	202.92	2	NA	scaffold423641
gi|447975978|gb|AJJZ010303668.1|	3364	203.7	2	NA	scaffold167395
gi|445425839|gb|AJJZ010946591.1|	1069	211.14	2	LG2	scaffold416254
gi|445425839|gb|AJJZ010946591.1|	1109	211.14	2	LG2	scaffold416254
gi|445425839|gb|AJJZ010946591.1|	1113	211.14	2	LG2	scaffold416254
gi|445425839|gb|AJJZ010946591.1|	1379	211.14	2	LG2	scaffold416254
gi|445425839|gb|AJJZ010946591.1|	1387	211.14	2	LG2	scaffold416254
gi|445425839|gb|AJJZ010946591.1|	1416	211.14	2	LG2	scaffold416254
gi|445425839|gb|AJJZ010946591.1|	885	211.14	2	LG2	scaffold416254
gi|445425839|gb|AJJZ010946591.1|	909	211.14	2	LG2	scaffold416254
gi|445425839|gb|AJJZ010946591.1|	924	211.14	2	LG2	scaffold416254
gi|445409061|gb|AJJZ010958472.1|	1027	212.15	2	NA	scaffold423641
gi|445409061|gb|AJJZ010958472.1|	894	212.15	2	NA	scaffold423641
gi|445409061|gb|AJJZ010958472.1|	918	212.15	2	NA	scaffold423641
gi|445409061|gb|AJJZ010958472.1|	922	212.15	2	NA	scaffold423641
gi|445409025|gb|AJJZ010958477.1|	3169	212.15	2	NA	scaffold423641
gi|445409025|gb|AJJZ010958477.1|	3311	212.15	2	NA	scaffold423641
gi|445442031|gb|AJJZ010935392.1|	757	213.16	2	NA	scaffold411261
gi|445358025|gb|AJJZ010998725.1|	1996	213.16	2	NA	scaffold456977
gi|445358024|gb|AJJZ010998726.1|	2093	213.16	2	NA	scaffold456977
gi|445358024|gb|AJJZ010998726.1|	2821	213.16	2	NA	scaffold456977
gi|445358024|gb|AJJZ010998726.1|	2671	214.19	2	NA	scaffold456977
gi|445358024|gb|AJJZ010998726.1|	2768	214.19	2	NA	scaffold456977
gi|447991168|gb|AJJZ010288478.1|	561	0	3	NA	scaffold158520
gi|447991168|gb|AJJZ010288478.1|	620	0	3	NA	scaffold158520
gi|447991168|gb|AJJZ010288478.1|	778	0	3	NA	scaffold158520
gi|447991071|gb|AJJZ010288575.1|	1095	0	3	NA	scaffold158576
gi|447991071|gb|AJJZ010288575.1|	993	0	3	NA	scaffold158576
gi|447991055|gb|AJJZ010288591.1|	11129	0	3	NA	scaffold158576
gi|447991055|gb|AJJZ010288591.1|	11149	0	3	NA	scaffold158576
gi|447991055|gb|AJJZ010288591.1|	11210	0	3	NA	scaffold158576
gi|447991054|gb|AJJZ010288592.1|	1921	0	3	NA	scaffold158576
gi|447991054|gb|AJJZ010288592.1|	1970	0	3	NA	scaffold158576
gi|447991054|gb|AJJZ010288592.1|	2014	0	3	NA	scaffold158576
gi|447991054|gb|AJJZ010288592.1|	2053	0	3	NA	scaffold158576
gi|447991049|gb|AJJZ010288597.1|	2345	0	3	NA	scaffold158576
gi|447991049|gb|AJJZ010288597.1|	2524	0	3	NA	scaffold158576
gi|447882331|gb|AJJZ010389877.1|	2384	0	3	NA	scaffold220567
gi|445248618|gb|AJJZ011093343.1|	106	0	3	NA	scaffold548294
gi|447993303|gb|AJJZ010286343.1|	2246	2.13	3	NA	scaffold157318
gi|447993303|gb|AJJZ010286343.1|	2329	2.13	3	NA	scaffold157318
gi|447993303|gb|AJJZ010286343.1|	2339	2.13	3	NA	scaffold157318
gi|447993303|gb|AJJZ010286343.1|	2457	2.13	3	NA	scaffold157318
gi|447993303|gb|AJJZ010286343.1|	2514	2.13	3	NA	scaffold157318
gi|447993303|gb|AJJZ010286343.1|	3104	2.13	3	NA	scaffold157318
gi|447993303|gb|AJJZ010286343.1|	3365	2.13	3	NA	scaffold157318
gi|448127640|gb|AJJZ010174375.1|	7340	4.95	3	NA	scaffold97998
gi|445483581|gb|AJJZ010908373.1|	823	4.95	3	NA	scaffold404931
gi|445483581|gb|AJJZ010908373.1|	830	4.95	3	NA	scaffold404931
gi|445483581|gb|AJJZ010908373.1|	833	4.95	3	NA	scaffold404931
gi|447721093|gb|AJJZ010551091.1|	1167	6.33	3	NA	scaffold282248
gi|447721093|gb|AJJZ010551091.1|	895	6.33	3	NA	scaffold282248
gi|447721093|gb|AJJZ010551091.1|	987	6.33	3	NA	scaffold282248
gi|447721093|gb|AJJZ010551091.1|	993	6.33	3	NA	scaffold282248
gi|445428115|gb|AJJZ010944785.1|	2614	6.33	3	NA	scaffold415374
gi|445449902|gb|AJJZ010929705.1|	4964	8.4	3	NA	scaffold409846
gi|445449902|gb|AJJZ010929705.1|	5182	8.4	3	NA	scaffold409846
gi|445449902|gb|AJJZ010929705.1|	5278	8.4	3	NA	scaffold409846
gi|445449902|gb|AJJZ010929705.1|	5284	8.4	3	NA	scaffold409846
gi|445449902|gb|AJJZ010929705.1|	5304	8.4	3	NA	scaffold409846
gi|445449902|gb|AJJZ010929705.1|	5308	8.4	3	NA	scaffold409846
gi|445428126|gb|AJJZ010944774.1|	3914	8.4	3	NA	scaffold415374
gi|445428126|gb|AJJZ010944774.1|	3999	8.4	3	NA	scaffold415374
gi|445428126|gb|AJJZ010944774.1|	4072	8.4	3	NA	scaffold415374
gi|445428126|gb|AJJZ010944774.1|	4131	8.4	3	NA	scaffold415374
gi|445428126|gb|AJJZ010944774.1|	4163	8.4	3	NA	scaffold415374
gi|445447616|gb|AJJZ010931360.1|	4402	10.49	3	NA	scaffold410154
gi|445447616|gb|AJJZ010931360.1|	4422	10.49	3	NA	scaffold410154
gi|447721093|gb|AJJZ010551091.1|	1326	11.21	3	NA	scaffold282248
gi|445445444|gb|AJJZ010932861.1|	3563	13.97	3	NA	scaffold410508
gi|447991049|gb|AJJZ010288597.1|	7726	17.23	3	NA	scaffold158576
gi|447991049|gb|AJJZ010288597.1|	7732	17.23	3	NA	scaffold158576
gi|447991049|gb|AJJZ010288597.1|	7872	17.23	3	NA	scaffold158576
gi|447861130|gb|AJJZ010411078.1|	6428	17.23	3	NA	scaffold232902
gi|447601806|gb|AJJZ010640133.1|	1093	17.23	3	NA	scaffold317152
gi|445430043|gb|AJJZ010943406.1|	2216	17.23	3	NA	scaffold414719
gi|445430043|gb|AJJZ010943406.1|	2236	17.23	3	NA	scaffold414719
gi|445430043|gb|AJJZ010943406.1|	2280	17.23	3	NA	scaffold414719
gi|448001858|gb|AJJZ010277788.1|	3744	19.33	3	NA	scaffold152517
gi|448001857|gb|AJJZ010277789.1|	1361	19.33	3	NA	scaffold152517
gi|448001117|gb|AJJZ010278529.1|	822	19.33	3	NA	scaffold152905
gi|448058851|gb|AJJZ010220798.1|	302	20.25	3	NA	scaffold122826
gi|447718423|gb|AJJZ010553761.1|	1456	20.25	3	NA	scaffold283120
gi|445446702|gb|AJJZ010931848.1|	5656	21.94	3	NA	scaffold410278
gi|445449182|gb|AJJZ010930236.1|	3098	22.64	3	NA	scaffold409937
gi|445449182|gb|AJJZ010930236.1|	6092	22.64	3	NA	scaffold409937
gi|445449185|gb|AJJZ010930233.1|	2617	23.32	3	NA	scaffold409937
gi|445449183|gb|AJJZ010930235.1|	2485	23.32	3	NA	scaffold409937
gi|445449183|gb|AJJZ010930235.1|	2576	23.32	3	NA	scaffold409937
gi|445449183|gb|AJJZ010930235.1|	2725	23.32	3	NA	scaffold409937
gi|445449183|gb|AJJZ010930235.1|	2862	23.32	3	NA	scaffold409937
gi|445430039|gb|AJJZ010943410.1|	2941	23.32	3	NA	scaffold414719
gi|448058851|gb|AJJZ010220798.1|	193	24.01	3	NA	scaffold122826
gi|445317482|gb|AJJZ011028600.1|	299	24.69	3	NA	scaffold485317
gi|448162827|gb|AJJZ010139188.1|	597	25.37	3	NA	scaffold78084
gi|447941240|gb|AJJZ010338406.1|	6695	26.05	3	NA	scaffold188660
gi|445411497|gb|AJJZ010956491.1|	5365	26.05	3	NA	scaffold422258
gi|448043988|gb|AJJZ010235659.1|	1789	26.9	3	NA	scaffold129838
gi|448043988|gb|AJJZ010235659.1|	1841	26.9	3	NA	scaffold129838
gi|448043988|gb|AJJZ010235659.1|	1844	26.9	3	NA	scaffold129838
gi|448043988|gb|AJJZ010235659.1|	4983	26.9	3	NA	scaffold129838
gi|448043988|gb|AJJZ010235659.1|	7770	26.9	3	NA	scaffold129838
gi|447968837|gb|AJJZ010310809.1|	296	26.9	3	NA	scaffold171808
gi|447923471|gb|AJJZ010356175.1|	1741	26.9	3	NA	scaffold199828
gi|448043990|gb|AJJZ010235657.1|	11184	29.49	3	NA	scaffold129838
gi|448043990|gb|AJJZ010235657.1|	11211	29.49	3	NA	scaffold129838
gi|448043990|gb|AJJZ010235657.1|	11901	29.49	3	NA	scaffold129838
gi|448043990|gb|AJJZ010235657.1|	12058	29.49	3	NA	scaffold129838
gi|448043990|gb|AJJZ010235657.1|	2625	29.49	3	NA	scaffold129838
gi|448043990|gb|AJJZ010235657.1|	2698	29.49	3	NA	scaffold129838
gi|447968837|gb|AJJZ010310809.1|	442	29.49	3	NA	scaffold171808
gi|448073678|gb|AJJZ010205971.1|	1204	31.55	3	NA	scaffold115203
gi|448073678|gb|AJJZ010205971.1|	1216	31.55	3	NA	scaffold115203
gi|445542282|gb|AJJZ010860086.1|	6852	31.55	3	NA	scaffold393417
gi|445430534|gb|AJJZ010942981.1|	4293	32.22	3	NA	scaffold414481
gi|445542277|gb|AJJZ010860091.1|	5109	32.9	3	NA	scaffold393417
gi|445542277|gb|AJJZ010860091.1|	5909	32.9	3	NA	scaffold393417
gi|445542277|gb|AJJZ010860091.1|	5923	32.9	3	NA	scaffold393417
gi|445542277|gb|AJJZ010860091.1|	5924	32.9	3	NA	scaffold393417
gi|445542277|gb|AJJZ010860091.1|	6024	32.9	3	NA	scaffold393417
gi|445542277|gb|AJJZ010860091.1|	6150	32.9	3	NA	scaffold393417
gi|445542276|gb|AJJZ010860092.1|	7804	32.9	3	NA	scaffold393417
gi|445542276|gb|AJJZ010860092.1|	7839	32.9	3	NA	scaffold393417
gi|445430537|gb|AJJZ010942978.1|	14787	32.9	3	NA	scaffold414481
gi|448044008|gb|AJJZ010235639.1|	2948	34.26	3	NA	scaffold129838
gi|448044008|gb|AJJZ010235639.1|	2968	34.26	3	NA	scaffold129838
gi|448044008|gb|AJJZ010235639.1|	3161	34.26	3	NA	scaffold129838
gi|448044008|gb|AJJZ010235639.1|	3230	34.26	3	NA	scaffold129838
gi|448044008|gb|AJJZ010235639.1|	3292	34.26	3	NA	scaffold129838
gi|448044008|gb|AJJZ010235639.1|	3601	34.26	3	NA	scaffold129838
gi|448044008|gb|AJJZ010235639.1|	3617	34.26	3	NA	scaffold129838
gi|448044008|gb|AJJZ010235639.1|	3741	34.26	3	NA	scaffold129838
gi|448044008|gb|AJJZ010235639.1|	4776	34.26	3	NA	scaffold129838
gi|448044008|gb|AJJZ010235639.1|	4946	34.26	3	NA	scaffold129838
gi|448044008|gb|AJJZ010235639.1|	5557	34.26	3	NA	scaffold129838
gi|448044008|gb|AJJZ010235639.1|	6645	34.26	3	NA	scaffold129838
gi|448044003|gb|AJJZ010235644.1|	4412	34.26	3	NA	scaffold129838
gi|448044003|gb|AJJZ010235644.1|	4625	34.26	3	NA	scaffold129838
gi|448044003|gb|AJJZ010235644.1|	5189	34.26	3	NA	scaffold129838
gi|448044003|gb|AJJZ010235644.1|	5343	34.26	3	NA	scaffold129838
gi|448044008|gb|AJJZ010235639.1|	3049	35.06	3	NA	scaffold129838
gi|448044008|gb|AJJZ010235639.1|	6656	35.06	3	NA	scaffold129838
gi|447968837|gb|AJJZ010310809.1|	503	35.06	3	NA	scaffold171808
gi|445542275|gb|AJJZ010860093.1|	580	36.05	3	NA	scaffold393417
gi|445542275|gb|AJJZ010860093.1|	813	36.05	3	NA	scaffold393417
gi|445430537|gb|AJJZ010942978.1|	14620	36.05	3	NA	scaffold414481
gi|445430537|gb|AJJZ010942978.1|	14777	36.05	3	NA	scaffold414481
gi|447998505|gb|AJJZ010281141.1|	1421	39.1	3	NA	scaffold154334
gi|447998505|gb|AJJZ010281141.1|	1457	39.1	3	NA	scaffold154334
gi|447998505|gb|AJJZ010281141.1|	1487	39.1	3	NA	scaffold154334
gi|447998505|gb|AJJZ010281141.1|	1588	39.1	3	NA	scaffold154334
gi|447998505|gb|AJJZ010281141.1|	1646	39.1	3	NA	scaffold154334
gi|447998505|gb|AJJZ010281141.1|	1893	39.1	3	NA	scaffold154334
gi|447998505|gb|AJJZ010281141.1|	1963	39.1	3	NA	scaffold154334
gi|447998505|gb|AJJZ010281141.1|	2114	39.1	3	NA	scaffold154334
gi|447995272|gb|AJJZ010284374.1|	3185	39.1	3	NA	scaffold156219
gi|447995272|gb|AJJZ010284374.1|	3316	39.1	3	NA	scaffold156219
gi|447995272|gb|AJJZ010284374.1|	5630	39.1	3	NA	scaffold156219
gi|447914717|gb|AJJZ010360132.1|	60	39.1	3	NA	scaffold202264
gi|445399416|gb|AJJZ010965010.1|	1129	39.1	3	NA	scaffold428450
gi|445399416|gb|AJJZ010965010.1|	162	39.1	3	NA	scaffold428450
gi|445399416|gb|AJJZ010965010.1|	299	39.1	3	NA	scaffold428450
gi|445399416|gb|AJJZ010965010.1|	966	39.1	3	NA	scaffold428450
gi|447914717|gb|AJJZ010360132.1|	96	40.4	3	NA	scaffold202264
gi|448047312|gb|AJJZ010232335.1|	551	41.7	3	NA	scaffold128129
gi|448047312|gb|AJJZ010232335.1|	674	41.7	3	NA	scaffold128129
gi|448047312|gb|AJJZ010232335.1|	691	41.7	3	NA	scaffold128129
gi|448047312|gb|AJJZ010232335.1|	759	41.7	3	NA	scaffold128129
gi|447998505|gb|AJJZ010281141.1|	1761	41.7	3	NA	scaffold154334
gi|447998505|gb|AJJZ010281141.1|	1965	41.7	3	NA	scaffold154334
gi|447998504|gb|AJJZ010281142.1|	2033	41.7	3	NA	scaffold154334
gi|447998504|gb|AJJZ010281142.1|	2055	41.7	3	NA	scaffold154334
gi|447998504|gb|AJJZ010281142.1|	2097	41.7	3	NA	scaffold154334
gi|447998504|gb|AJJZ010281142.1|	2181	41.7	3	NA	scaffold154334
gi|447998504|gb|AJJZ010281142.1|	2214	41.7	3	NA	scaffold154334
gi|447998504|gb|AJJZ010281142.1|	2380	41.7	3	NA	scaffold154334
gi|447998504|gb|AJJZ010281142.1|	2999	41.7	3	NA	scaffold154334
gi|447998504|gb|AJJZ010281142.1|	3035	41.7	3	NA	scaffold154334
gi|447998504|gb|AJJZ010281142.1|	3045	41.7	3	NA	scaffold154334
gi|447995276|gb|AJJZ010284370.1|	2836	41.7	3	NA	scaffold156219
gi|447914717|gb|AJJZ010360132.1|	126	41.7	3	NA	scaffold202264
gi|445430538|gb|AJJZ010942977.1|	3403	41.7	3	NA	scaffold414481
gi|445399416|gb|AJJZ010965010.1|	798	41.7	3	NA	scaffold428450
gi|445399416|gb|AJJZ010965010.1|	835	41.7	3	NA	scaffold428450
gi|447906463|gb|AJJZ010365745.1|	1317	42.57	3	NA	scaffold205770
gi|448021235|gb|AJJZ010258411.1|	1011	45.94	3	NA	scaffold141901
gi|448021236|gb|AJJZ010258410.1|	2468	46.77	3	NA	scaffold141901
gi|448021236|gb|AJJZ010258410.1|	2538	46.77	3	NA	scaffold141901
gi|445397081|gb|AJJZ010966931.1|	3609	47.45	3	NA	scaffold429891
gi|445397074|gb|AJJZ010966938.1|	4097	47.45	3	NA	scaffold429891
gi|445397079|gb|AJJZ010966933.1|	2898	48.81	3	NA	scaffold429891
gi|445397079|gb|AJJZ010966933.1|	3665	48.81	3	NA	scaffold429891
gi|445397079|gb|AJJZ010966933.1|	3881	48.81	3	NA	scaffold429891
gi|445397079|gb|AJJZ010966933.1|	3885	48.81	3	NA	scaffold429891
gi|445397079|gb|AJJZ010966933.1|	2971	49.49	3	NA	scaffold429891
gi|445397079|gb|AJJZ010966933.1|	3687	49.49	3	NA	scaffold429891
gi|445397081|gb|AJJZ010966931.1|	3316	50.16	3	NA	scaffold429891
gi|445397081|gb|AJJZ010966931.1|	3666	50.16	3	NA	scaffold429891
gi|445397081|gb|AJJZ010966931.1|	3903	50.16	3	NA	scaffold429891
gi|445397081|gb|AJJZ010966931.1|	6805	50.16	3	NA	scaffold429891
gi|445397081|gb|AJJZ010966931.1|	7651	50.16	3	NA	scaffold429891
gi|445397081|gb|AJJZ010966931.1|	7657	50.16	3	NA	scaffold429891
gi|448046714|gb|AJJZ010232933.1|	3397	52.25	3	NA	scaffold128421
gi|448029447|gb|AJJZ010250200.1|	840	53.64	3	NA	scaffold137392
gi|448001621|gb|AJJZ010278025.1|	768	53.64	3	NA	scaffold152645
gi|445443298|gb|AJJZ010934466.1|	3077	53.64	3	NA	scaffold410939
gi|445445044|gb|AJJZ010933183.1|	2469	54.31	3	NA	scaffold410586
gi|445443307|gb|AJJZ010934457.1|	661	54.31	3	NA	scaffold410939
gi|445443307|gb|AJJZ010934457.1|	933	54.31	3	NA	scaffold410939
gi|445421141|gb|AJJZ010949575.1|	5769	54.99	3	NA	scaffold417929
gi|445421138|gb|AJJZ010949578.1|	1114	54.99	3	NA	scaffold417929
gi|445421138|gb|AJJZ010949578.1|	1938	54.99	3	NA	scaffold417929
gi|445421138|gb|AJJZ010949578.1|	2057	54.99	3	NA	scaffold417929
gi|445421134|gb|AJJZ010949582.1|	3075	54.99	3	NA	scaffold417929
gi|445421134|gb|AJJZ010949582.1|	3160	54.99	3	NA	scaffold417929
gi|445421134|gb|AJJZ010949582.1|	3211	54.99	3	NA	scaffold417929
gi|445421126|gb|AJJZ010949590.1|	2952	54.99	3	NA	scaffold417929
gi|445421128|gb|AJJZ010949588.1|	4074	55.67	3	NA	scaffold417929
gi|445421128|gb|AJJZ010949588.1|	4110	55.67	3	NA	scaffold417929
gi|445421128|gb|AJJZ010949588.1|	4261	55.67	3	NA	scaffold417929
gi|445421128|gb|AJJZ010949588.1|	4370	55.67	3	NA	scaffold417929
gi|445421126|gb|AJJZ010949590.1|	3757	55.67	3	NA	scaffold417929
gi|445421126|gb|AJJZ010949590.1|	964	55.67	3	NA	scaffold417929
gi|447545496|gb|AJJZ010695874.1|	2060	57.03	3	NA	scaffold335235
gi|447545495|gb|AJJZ010695875.1|	2267	57.03	3	NA	scaffold335235
gi|445445044|gb|AJJZ010933183.1|	2251	57.03	3	NA	scaffold410586
gi|445443298|gb|AJJZ010934466.1|	3067	57.03	3	NA	scaffold410939
gi|445421144|gb|AJJZ010949572.1|	3157	57.03	3	NA	scaffold417929
gi|445421141|gb|AJJZ010949575.1|	5503	57.03	3	NA	scaffold417929
gi|445421141|gb|AJJZ010949575.1|	5675	57.03	3	NA	scaffold417929
gi|445421141|gb|AJJZ010949575.1|	5775	57.03	3	NA	scaffold417929
gi|445421141|gb|AJJZ010949575.1|	5779	57.03	3	NA	scaffold417929
gi|445421141|gb|AJJZ010949575.1|	5807	57.03	3	NA	scaffold417929
gi|445421141|gb|AJJZ010949575.1|	5848	57.03	3	NA	scaffold417929
gi|445421138|gb|AJJZ010949578.1|	1076	57.03	3	NA	scaffold417929
gi|445421138|gb|AJJZ010949578.1|	1749	57.03	3	NA	scaffold417929
gi|445421138|gb|AJJZ010949578.1|	2067	57.03	3	NA	scaffold417929
gi|445421138|gb|AJJZ010949578.1|	2090	57.03	3	NA	scaffold417929
gi|445421134|gb|AJJZ010949582.1|	2874	57.03	3	NA	scaffold417929
gi|445443307|gb|AJJZ010934457.1|	1056	58.39	3	NA	scaffold410939
gi|445443307|gb|AJJZ010934457.1|	759	58.39	3	NA	scaffold410939
gi|448064391|gb|AJJZ010215258.1|	10405	59.06	3	NA	scaffold120074
gi|447545497|gb|AJJZ010695873.1|	1822	59.06	3	NA	scaffold335235
gi|445445044|gb|AJJZ010933183.1|	2443	59.06	3	NA	scaffold410586
gi|445445044|gb|AJJZ010933183.1|	2448	59.06	3	NA	scaffold410586
gi|445421131|gb|AJJZ010949585.1|	4057	59.06	3	NA	scaffold417929
gi|445421130|gb|AJJZ010949586.1|	4370	59.06	3	NA	scaffold417929
gi|445421128|gb|AJJZ010949588.1|	4291	59.06	3	NA	scaffold417929
gi|445421128|gb|AJJZ010949588.1|	4371	59.06	3	NA	scaffold417929
gi|445421128|gb|AJJZ010949588.1|	4415	59.06	3	NA	scaffold417929
gi|445421127|gb|AJJZ010949589.1|	1691	59.06	3	NA	scaffold417929
gi|445421127|gb|AJJZ010949589.1|	3019	59.06	3	NA	scaffold417929
gi|445421127|gb|AJJZ010949589.1|	3408	59.06	3	NA	scaffold417929
gi|445403347|gb|AJJZ010962133.1|	1079	59.06	3	NA	scaffold426278
gi|445412353|gb|AJJZ010955695.1|	1655	61.12	3	NA	scaffold421677
gi|445412353|gb|AJJZ010955695.1|	746	61.12	3	NA	scaffold421677
gi|448064391|gb|AJJZ010215258.1|	10449	63.88	3	NA	scaffold120074
gi|448064391|gb|AJJZ010215258.1|	11903	63.88	3	NA	scaffold120074
gi|448064391|gb|AJJZ010215258.1|	12020	63.88	3	NA	scaffold120074
gi|448064391|gb|AJJZ010215258.1|	12040	63.88	3	NA	scaffold120074
gi|448064391|gb|AJJZ010215258.1|	12204	63.88	3	NA	scaffold120074
gi|448064391|gb|AJJZ010215258.1|	12482	63.88	3	NA	scaffold120074
gi|448064391|gb|AJJZ010215258.1|	12516	63.88	3	NA	scaffold120074
gi|448064391|gb|AJJZ010215258.1|	12540	63.88	3	NA	scaffold120074
gi|448064391|gb|AJJZ010215258.1|	8495	63.88	3	NA	scaffold120074
gi|448064391|gb|AJJZ010215258.1|	8616	63.88	3	NA	scaffold120074
gi|448064391|gb|AJJZ010215258.1|	9148	63.88	3	NA	scaffold120074
gi|448035488|gb|AJJZ010244159.1|	1812	63.88	3	NA	scaffold134188
gi|445449869|gb|AJJZ010929736.1|	3885	63.88	3	NA	scaffold409852
gi|445449869|gb|AJJZ010929736.1|	3966	63.88	3	NA	scaffold409852
gi|445449869|gb|AJJZ010929736.1|	6214	63.88	3	NA	scaffold409852
gi|445412353|gb|AJJZ010955695.1|	1233	63.88	3	NA	scaffold421677
gi|445412353|gb|AJJZ010955695.1|	702	63.88	3	NA	scaffold421677
gi|445449869|gb|AJJZ010929736.1|	5299	64.56	3	NA	scaffold409852
gi|445449869|gb|AJJZ010929736.1|	6281	64.56	3	NA	scaffold409852
gi|445363934|gb|AJJZ010995279.1|	432	65.23	3	NA	scaffold453831
gi|448035488|gb|AJJZ010244159.1|	1998	65.92	3	NA	scaffold134188
gi|448035488|gb|AJJZ010244159.1|	2141	65.92	3	NA	scaffold134188
gi|448035488|gb|AJJZ010244159.1|	2250	65.92	3	NA	scaffold134188
gi|448035488|gb|AJJZ010244159.1|	2364	65.92	3	NA	scaffold134188
gi|448035488|gb|AJJZ010244159.1|	2443	65.92	3	NA	scaffold134188
gi|445421128|gb|AJJZ010949588.1|	4059	65.92	3	NA	scaffold417929
gi|445421127|gb|AJJZ010949589.1|	3177	65.92	3	NA	scaffold417929
gi|448001302|gb|AJJZ010278344.1|	9642	67.75	3	NA	scaffold152812
gi|448001302|gb|AJJZ010278344.1|	9648	67.75	3	NA	scaffold152812
gi|448001302|gb|AJJZ010278344.1|	9702	67.75	3	NA	scaffold152812
gi|448001303|gb|AJJZ010278343.1|	2742	68.65	3	NA	scaffold152812
gi|445444630|gb|AJJZ010933566.1|	687	68.65	3	NA	scaffold410676
gi|448030244|gb|AJJZ010249403.1|	1292	70.02	3	NA	scaffold136967
gi|448030244|gb|AJJZ010249403.1|	1335	70.02	3	NA	scaffold136967
gi|448030244|gb|AJJZ010249403.1|	1464	70.02	3	NA	scaffold136967
gi|448050878|gb|AJJZ010228771.1|	10022	70.7	3	NA	scaffold126554
gi|448050878|gb|AJJZ010228771.1|	10114	70.7	3	NA	scaffold126554
gi|448050878|gb|AJJZ010228771.1|	10416	70.7	3	NA	scaffold126554
gi|448050878|gb|AJJZ010228771.1|	13118	70.7	3	NA	scaffold126554
gi|448050878|gb|AJJZ010228771.1|	13163	70.7	3	NA	scaffold126554
gi|448050878|gb|AJJZ010228771.1|	13179	70.7	3	NA	scaffold126554
gi|445433610|gb|AJJZ010941261.1|	501	70.7	3	NA	scaffold413619
gi|445314714|gb|AJJZ011031262.1|	365	72.09	3	NA	scaffold487877
gi|448752805|gb|AJJZ010061954.1|	8440	74.9	3	NA	scaffold33672
gi|448051266|gb|AJJZ010228383.1|	3234	74.9	3	NA	scaffold126369
gi|448051275|gb|AJJZ010228374.1|	7276	75.58	3	NA	scaffold126369
gi|448051273|gb|AJJZ010228376.1|	8197	75.58	3	NA	scaffold126369
gi|448051273|gb|AJJZ010228376.1|	8288	75.58	3	NA	scaffold126369
gi|448051266|gb|AJJZ010228383.1|	5297	75.58	3	NA	scaffold126369
gi|448051266|gb|AJJZ010228383.1|	5507	75.58	3	NA	scaffold126369
gi|448076024|gb|AJJZ010203625.1|	1344	76.94	3	NA	scaffold113966
gi|448076024|gb|AJJZ010203625.1|	1527	76.94	3	NA	scaffold113966
gi|448076024|gb|AJJZ010203625.1|	1542	76.94	3	NA	scaffold113966
gi|447953291|gb|AJJZ010326355.1|	2789	76.94	3	NA	scaffold181260
gi|447945395|gb|AJJZ010334251.1|	6812	76.94	3	NA	scaffold186095
gi|445442888|gb|AJJZ010934763.1|	3018	76.94	3	NA	scaffold411042
gi|447597609|gb|AJJZ010644330.1|	371	79.25	3	NA	scaffold318613
gi|447597607|gb|AJJZ010644332.1|	4590	79.25	3	NA	scaffold318613
gi|445445885|gb|AJJZ010932527.1|	3504	79.25	3	NA	scaffold410431
gi|445445885|gb|AJJZ010932527.1|	3667	79.25	3	NA	scaffold410431
gi|445445876|gb|AJJZ010932536.1|	3533	79.25	3	NA	scaffold410431
gi|445445889|gb|AJJZ010932523.1|	3639	80.38	3	NA	scaffold410431
gi|445445876|gb|AJJZ010932536.1|	3591	80.38	3	NA	scaffold410431
gi|445422302|gb|AJJZ010949062.1|	5449	81.06	3	NA	scaffold417634
gi|447990689|gb|AJJZ010288957.1|	878	82.42	3	NA	scaffold158776
gi|445445874|gb|AJJZ010932538.1|	3050	82.42	3	NA	scaffold410431
gi|445445874|gb|AJJZ010932538.1|	3543	82.42	3	NA	scaffold410431
gi|445445874|gb|AJJZ010932538.1|	3598	82.42	3	NA	scaffold410431
gi|447995120|gb|AJJZ010284526.1|	634	84.48	3	NA	scaffold156305
gi|445367977|gb|AJJZ010992126.1|	3760	84.48	3	NA	scaffold451035
gi|447983217|gb|AJJZ010296429.1|	1491	85.16	3	NA	scaffold163167
gi|445367974|gb|AJJZ010992129.1|	4649	85.16	3	NA	scaffold451035
gi|445534253|gb|AJJZ010868115.1|	1329	85.84	3	NA	scaffold395554
gi|448134165|gb|AJJZ010167850.1|	649	86.52	3	NA	scaffold94313
gi|448056858|gb|AJJZ010222791.1|	1033	86.52	3	NA	scaffold123731
gi|448056858|gb|AJJZ010222791.1|	1225	86.52	3	NA	scaffold123731
gi|448005806|gb|AJJZ010273840.1|	1702	86.52	3	NA	scaffold150318
gi|447995120|gb|AJJZ010284526.1|	1074	86.52	3	NA	scaffold156305
gi|447995120|gb|AJJZ010284526.1|	723	86.52	3	NA	scaffold156305
gi|447995120|gb|AJJZ010284526.1|	796	86.52	3	NA	scaffold156305
gi|447995120|gb|AJJZ010284526.1|	884	86.52	3	NA	scaffold156305
gi|447983217|gb|AJJZ010296429.1|	1703	86.52	3	NA	scaffold163167
gi|447568259|gb|AJJZ010673111.1|	982	86.52	3	NA	scaffold326657
gi|447495472|gb|AJJZ010745898.1|	6721	86.52	3	NA	scaffold353592
gi|445426738|gb|AJJZ010945933.1|	1860	86.52	3	NA	scaffold415911
gi|445323372|gb|AJJZ011022976.1|	388	86.52	3	NA	scaffold479857
gi|448159112|gb|AJJZ010142903.1|	417	87.2	3	NA	scaffold80187
gi|448159112|gb|AJJZ010142903.1|	510	87.2	3	NA	scaffold80187
gi|448159112|gb|AJJZ010142903.1|	555	87.2	3	NA	scaffold80187
gi|448159111|gb|AJJZ010142904.1|	755	87.2	3	NA	scaffold80187
gi|447736036|gb|AJJZ010536148.1|	1116	87.2	3	NA	scaffold278598
gi|447736035|gb|AJJZ010536149.1|	1602	87.2	3	NA	scaffold278598
gi|447736035|gb|AJJZ010536149.1|	2975	87.2	3	NA	scaffold278598
gi|447736035|gb|AJJZ010536149.1|	3545	87.2	3	NA	scaffold278598
gi|447473008|gb|AJJZ010768362.1|	4484	87.2	3	NA	scaffold361260
gi|447473008|gb|AJJZ010768362.1|	4569	87.2	3	NA	scaffold361260
gi|447473008|gb|AJJZ010768362.1|	4602	87.2	3	NA	scaffold361260
gi|447473008|gb|AJJZ010768362.1|	4627	87.2	3	NA	scaffold361260
gi|447473006|gb|AJJZ010768364.1|	3942	87.2	3	NA	scaffold361260
gi|445446222|gb|AJJZ010932232.1|	4964	87.2	3	NA	scaffold410378
gi|445335233|gb|AJJZ011014443.1|	658	87.2	3	NA	scaffold471744
gi|445335233|gb|AJJZ011014443.1|	661	87.2	3	NA	scaffold471744
gi|445335233|gb|AJJZ011014443.1|	684	87.2	3	NA	scaffold471744
gi|445335233|gb|AJJZ011014443.1|	708	87.2	3	NA	scaffold471744
gi|448159111|gb|AJJZ010142904.1|	741	88.56	3	NA	scaffold80187
gi|448159111|gb|AJJZ010142904.1|	747	88.56	3	NA	scaffold80187
gi|445398006|gb|AJJZ010966188.1|	10826	88.56	3	NA	scaffold429325
gi|447685696|gb|AJJZ010581010.1|	12546	89.24	3	NA	scaffold293736
gi|445446220|gb|AJJZ010932234.1|	3723	89.92	3	NA	scaffold410378
gi|448132557|gb|AJJZ010169458.1|	4084	93.43	3	NA	scaffold95252
gi|448078462|gb|AJJZ010201187.1|	3359	93.43	3	NA	scaffold112668
gi|448078461|gb|AJJZ010201188.1|	2513	93.43	3	NA	scaffold112668
gi|448078461|gb|AJJZ010201188.1|	2599	93.43	3	NA	scaffold112668
gi|448078461|gb|AJJZ010201188.1|	2665	93.43	3	NA	scaffold112668
gi|445441818|gb|AJJZ010935536.1|	2882	93.43	3	NA	scaffold411310
gi|445441818|gb|AJJZ010935536.1|	2991	93.43	3	NA	scaffold411310
gi|445441818|gb|AJJZ010935536.1|	4083	93.43	3	NA	scaffold411310
gi|445441818|gb|AJJZ010935536.1|	4208	93.43	3	NA	scaffold411310
gi|445441818|gb|AJJZ010935536.1|	4298	93.43	3	NA	scaffold411310
gi|445430011|gb|AJJZ010943438.1|	1356	95.16	3	NA	scaffold414733
gi|445430011|gb|AJJZ010943438.1|	1580	95.16	3	NA	scaffold414733
gi|445430011|gb|AJJZ010943438.1|	502	95.16	3	NA	scaffold414733
gi|445430011|gb|AJJZ010943438.1|	581	95.16	3	NA	scaffold414733
gi|445417188|gb|AJJZ010952334.1|	1977	95.16	3	NA	scaffold419546
gi|447909511|gb|AJJZ010362697.1|	3841	96.87	3	NA	scaffold203900
gi|447909511|gb|AJJZ010362697.1|	3849	96.87	3	NA	scaffold203900
gi|445441634|gb|AJJZ010935646.1|	1703	96.87	3	NA	scaffold411350
gi|447909505|gb|AJJZ010362703.1|	5257	97.54	3	NA	scaffold203900
gi|447909505|gb|AJJZ010362703.1|	5341	97.54	3	NA	scaffold203900
gi|447909505|gb|AJJZ010362703.1|	5573	97.54	3	NA	scaffold203900
gi|447874284|gb|AJJZ010397924.1|	13958	97.54	3	NA	scaffold225303
gi|445441818|gb|AJJZ010935536.1|	2300	97.54	3	NA	scaffold411310
gi|448001983|gb|AJJZ010277663.1|	401	99.02	3	NA	scaffold152455
gi|448001983|gb|AJJZ010277663.1|	441	99.02	3	NA	scaffold152455
gi|447867664|gb|AJJZ010404544.1|	6104	99.02	3	NA	scaffold229106
gi|445433724|gb|AJJZ010941149.1|	10253	99.02	3	NA	scaffold413562
gi|445433724|gb|AJJZ010941149.1|	10286	99.02	3	NA	scaffold413562
gi|448052099|gb|AJJZ010227550.1|	5638	101.31	3	NA	scaffold125969
gi|448049864|gb|AJJZ010229785.1|	613	101.31	3	NA	scaffold126997
gi|448049864|gb|AJJZ010229785.1|	686	101.31	3	NA	scaffold126997
gi|447982087|gb|AJJZ010297559.1|	1508	101.31	3	NA	scaffold163814
gi|447635081|gb|AJJZ010607198.1|	3169	101.31	3	NA	scaffold304828
gi|447484344|gb|AJJZ010757026.1|	1147	101.31	3	NA	scaffold357887
gi|445433724|gb|AJJZ010941149.1|	10605	101.31	3	NA	scaffold413562
gi|445340203|gb|AJJZ011010570.1|	3021	101.31	3	NA	scaffold468072
gi|445422650|gb|AJJZ010948799.1|	6295	104.37	3	NA	scaffold417517
gi|445355586|gb|AJJZ011000397.1|	2140	104.37	3	NA	scaffold458527
gi|445355586|gb|AJJZ011000397.1|	2150	104.37	3	NA	scaffold458527
gi|445355586|gb|AJJZ011000397.1|	970	104.37	3	NA	scaffold458527
gi|448226770|gb|AJJZ010075245.1|	268	105.1	3	NA	scaffold41187
gi|448123014|gb|AJJZ010177587.1|	4210	105.1	3	NA	scaffold99757
gi|448048943|gb|AJJZ010230706.1|	4271	105.1	3	NA	scaffold127416
gi|447982087|gb|AJJZ010297559.1|	1451	105.1	3	NA	scaffold163814
gi|445443150|gb|AJJZ010934543.1|	1046	105.1	3	NA	scaffold410965
gi|445427313|gb|AJJZ010945581.1|	777	105.1	3	NA	scaffold415736
gi|447888970|gb|AJJZ010383238.1|	163	105.83	3	NA	scaffold216503
gi|447888970|gb|AJJZ010383238.1|	255	105.83	3	NA	scaffold216503
gi|445438875|gb|AJJZ010937739.1|	1014	105.83	3	NA	scaffold412098
gi|445438875|gb|AJJZ010937739.1|	1166	105.83	3	NA	scaffold412098
gi|445438875|gb|AJJZ010937739.1|	1767	105.83	3	NA	scaffold412098
gi|445438875|gb|AJJZ010937739.1|	1833	105.83	3	NA	scaffold412098
gi|445438875|gb|AJJZ010937739.1|	476	105.83	3	NA	scaffold412098
gi|445438875|gb|AJJZ010937739.1|	572	105.83	3	NA	scaffold412098
gi|448032028|gb|AJJZ010247619.1|	3351	106.57	3	NA	scaffold135999
gi|448032028|gb|AJJZ010247619.1|	3375	106.57	3	NA	scaffold135999
gi|448032028|gb|AJJZ010247619.1|	3714	106.57	3	NA	scaffold135999
gi|448032028|gb|AJJZ010247619.1|	3755	106.57	3	NA	scaffold135999
gi|447836650|gb|AJJZ010435555.1|	1139	107.24	3	NA	scaffold246133
gi|447467767|gb|AJJZ010773603.1|	1999	109.3	3	NA	scaffold363162
gi|448038860|gb|AJJZ010240787.1|	4930	110.67	3	NA	scaffold132531
gi|447537957|gb|AJJZ010703413.1|	6968	110.67	3	NA	scaffold337872
gi|445421220|gb|AJJZ010949518.1|	2414	110.67	3	NA	scaffold417902
gi|445421220|gb|AJJZ010949518.1|	2477	110.67	3	NA	scaffold417902
gi|445404069|gb|AJJZ010961561.1|	1035	110.67	3	NA	scaffold425832
gi|447950378|gb|AJJZ010329268.1|	626	111.51	3	NA	scaffold182982
gi|447950378|gb|AJJZ010329268.1|	637	111.51	3	NA	scaffold182982
gi|447950378|gb|AJJZ010329268.1|	842	111.51	3	NA	scaffold182982
gi|448090852|gb|AJJZ010194643.1|	64	114.11	3	NA	scaffold682684
gi|448041689|gb|AJJZ010237958.1|	327	114.11	3	NA	scaffold131063
gi|447997615|gb|AJJZ010282031.1|	4108	114.11	3	NA	scaffold154843
gi|447997615|gb|AJJZ010282031.1|	4206	114.11	3	NA	scaffold154843
gi|447997615|gb|AJJZ010282031.1|	4219	114.11	3	NA	scaffold154843
gi|447997615|gb|AJJZ010282031.1|	4378	114.11	3	NA	scaffold154843
gi|447997615|gb|AJJZ010282031.1|	4428	114.11	3	NA	scaffold154843
gi|447997615|gb|AJJZ010282031.1|	4445	114.11	3	NA	scaffold154843
gi|447990342|gb|AJJZ010289304.1|	4129	114.11	3	NA	scaffold158950
gi|447647019|gb|AJJZ010595260.1|	312	114.11	3	NA	scaffold299594
gi|447647019|gb|AJJZ010595260.1|	315	114.11	3	NA	scaffold299594
gi|447647019|gb|AJJZ010595260.1|	413	114.11	3	NA	scaffold299594
gi|445446468|gb|AJJZ010932072.1|	1463	114.11	3	NA	scaffold410336
gi|445426856|gb|AJJZ010945868.1|	5294	114.11	3	NA	scaffold415874
gi|445426856|gb|AJJZ010945868.1|	5495	114.11	3	NA	scaffold415874
gi|445426855|gb|AJJZ010945869.1|	1439	114.11	3	NA	scaffold415874
gi|445426855|gb|AJJZ010945869.1|	302	114.11	3	NA	scaffold415874
gi|445426854|gb|AJJZ010945870.1|	1262	114.11	3	NA	scaffold415874
gi|445426854|gb|AJJZ010945870.1|	1305	114.11	3	NA	scaffold415874
gi|445426854|gb|AJJZ010945870.1|	1417	114.11	3	NA	scaffold415874
gi|445426854|gb|AJJZ010945870.1|	4410	114.11	3	NA	scaffold415874
gi|445426854|gb|AJJZ010945870.1|	4559	114.11	3	NA	scaffold415874
gi|445368123|gb|AJJZ010991981.1|	3473	114.11	3	NA	scaffold450903
gi|445368123|gb|AJJZ010991981.1|	719	114.11	3	NA	scaffold450903
gi|447970580|gb|AJJZ010309066.1|	1434	114.79	3	LG3	scaffold170728
gi|447970580|gb|AJJZ010309066.1|	709	114.79	3	LG3	scaffold170728
gi|447970580|gb|AJJZ010309066.1|	724	114.79	3	LG3	scaffold170728
gi|447970580|gb|AJJZ010309066.1|	823	114.79	3	LG3	scaffold170728
gi|445426856|gb|AJJZ010945868.1|	5449	114.79	3	NA	scaffold415874
gi|448183030|gb|AJJZ010118985.1|	2712	117.57	3	NA	scaffold66451
gi|448183030|gb|AJJZ010118985.1|	2719	117.57	3	NA	scaffold66451
gi|448155631|gb|AJJZ010146384.1|	5586	117.57	3	NA	scaffold82113
gi|448155629|gb|AJJZ010146386.1|	2786	119.64	3	NA	scaffold82113
gi|448155629|gb|AJJZ010146386.1|	2996	119.64	3	NA	scaffold82113
gi|448155629|gb|AJJZ010146386.1|	3149	119.64	3	NA	scaffold82113
gi|448155629|gb|AJJZ010146386.1|	3206	119.64	3	NA	scaffold82113
gi|448155629|gb|AJJZ010146386.1|	3229	119.64	3	NA	scaffold82113
gi|448155629|gb|AJJZ010146386.1|	3241	119.64	3	NA	scaffold82113
gi|448155629|gb|AJJZ010146386.1|	3288	119.64	3	NA	scaffold82113
gi|448155629|gb|AJJZ010146386.1|	9866	119.64	3	NA	scaffold82113
gi|448033728|gb|AJJZ010245919.1|	1199	120.32	3	NA	scaffold135095
gi|448033728|gb|AJJZ010245919.1|	1340	120.32	3	NA	scaffold135095
gi|448033728|gb|AJJZ010245919.1|	1432	120.32	3	NA	scaffold135095
gi|448033728|gb|AJJZ010245919.1|	1631	120.32	3	NA	scaffold135095
gi|448033728|gb|AJJZ010245919.1|	948	120.32	3	NA	scaffold135095
gi|445443184|gb|AJJZ010934509.1|	723	123.85	3	NA	scaffold410953
gi|448105425|gb|AJJZ010186704.1|	3008	125.23	3	NA	scaffold104882
gi|448105425|gb|AJJZ010186704.1|	3161	125.23	3	NA	scaffold104882
gi|448113144|gb|AJJZ010182829.1|	1672	125.91	3	NA	scaffold102693
gi|448113144|gb|AJJZ010182829.1|	1730	125.91	3	NA	scaffold102693
gi|448105432|gb|AJJZ010186701.1|	3130	125.91	3	NA	scaffold104882
gi|448105432|gb|AJJZ010186701.1|	3309	125.91	3	NA	scaffold104882
gi|448048533|gb|AJJZ010231116.1|	3447	126.6	3	NA	scaffold127596
gi|447984665|gb|AJJZ010294981.1|	1156	128.68	3	NA	scaffold162342
gi|447984665|gb|AJJZ010294981.1|	1239	128.68	3	NA	scaffold162342
gi|447984665|gb|AJJZ010294981.1|	1304	128.68	3	NA	scaffold162342
gi|447984665|gb|AJJZ010294981.1|	1439	128.68	3	NA	scaffold162342
gi|447984665|gb|AJJZ010294981.1|	1473	128.68	3	NA	scaffold162342
gi|447984665|gb|AJJZ010294981.1|	1590	128.68	3	NA	scaffold162342
gi|447984665|gb|AJJZ010294981.1|	1597	128.68	3	NA	scaffold162342
gi|445419564|gb|AJJZ010950675.1|	3995	128.68	3	NA	scaffold418617
gi|445419564|gb|AJJZ010950675.1|	4134	128.68	3	NA	scaffold418617
gi|445419562|gb|AJJZ010950677.1|	1343	128.68	3	NA	scaffold418617
gi|445419562|gb|AJJZ010950677.1|	1382	128.68	3	NA	scaffold418617
gi|445419564|gb|AJJZ010950675.1|	4057	129.54	3	NA	scaffold418617
gi|448008285|gb|AJJZ010271361.1|	2458	132.16	3	NA	scaffold148896
gi|447988078|gb|AJJZ010291568.1|	418	132.16	3	NA	scaffold160346
gi|447988078|gb|AJJZ010291568.1|	1110	132.85	3	NA	scaffold160346
gi|447988078|gb|AJJZ010291568.1|	634	132.85	3	NA	scaffold160346
gi|447988078|gb|AJJZ010291568.1|	705	132.85	3	NA	scaffold160346
gi|447928652|gb|AJJZ010350994.1|	3106	132.85	3	NA	scaffold196600
gi|447928652|gb|AJJZ010350994.1|	3142	132.85	3	NA	scaffold196600
gi|448021353|gb|AJJZ010258293.1|	1264	134.22	3	NA	scaffold141866
gi|448021353|gb|AJJZ010258293.1|	1386	134.22	3	NA	scaffold141866
gi|448021353|gb|AJJZ010258293.1|	1398	134.22	3	NA	scaffold141866
gi|448021353|gb|AJJZ010258293.1|	1484	134.22	3	NA	scaffold141866
gi|448021353|gb|AJJZ010258293.1|	2066	134.22	3	NA	scaffold141866
gi|448021353|gb|AJJZ010258293.1|	2642	134.22	3	NA	scaffold141866
gi|448021353|gb|AJJZ010258293.1|	2656	134.22	3	NA	scaffold141866
gi|448021353|gb|AJJZ010258293.1|	2661	134.22	3	NA	scaffold141866
gi|448021353|gb|AJJZ010258293.1|	2885	134.22	3	NA	scaffold141866
gi|445429576|gb|AJJZ010943735.1|	657	136.39	3	NA	scaffold414884
gi|448000913|gb|AJJZ010278733.1|	10328	141.53	3	NA	scaffold153016
gi|448000913|gb|AJJZ010278733.1|	10566	141.53	3	NA	scaffold153016
gi|448000913|gb|AJJZ010278733.1|	10589	141.53	3	NA	scaffold153016
gi|448000913|gb|AJJZ010278733.1|	10875	142.21	3	NA	scaffold153016
gi|448053256|gb|AJJZ010226393.1|	1361	142.9	3	NA	scaffold125483
gi|448053256|gb|AJJZ010226393.1|	1432	142.9	3	NA	scaffold125483
gi|448053256|gb|AJJZ010226393.1|	1501	142.9	3	NA	scaffold125483
gi|448000909|gb|AJJZ010278737.1|	6146	142.9	3	NA	scaffold153016
gi|447894670|gb|AJJZ010377538.1|	2768	142.9	3	NA	scaffold213042
gi|447634822|gb|AJJZ010607457.1|	9631	142.9	3	NA	scaffold304950
gi|447564042|gb|AJJZ010677328.1|	533	142.9	3	NA	scaffold328569
gi|448163709|gb|AJJZ010138306.1|	2383	146.71	3	NA	scaffold77605
gi|447979282|gb|AJJZ010300364.1|	2553	148.57	3	NA	scaffold165433
gi|445449850|gb|AJJZ010929755.1|	200	148.57	3	NA	scaffold409853
gi|445449850|gb|AJJZ010929755.1|	457	148.57	3	NA	scaffold409853
gi|445449850|gb|AJJZ010929755.1|	548	148.57	3	NA	scaffold409853
gi|445449841|gb|AJJZ010929764.1|	417	148.57	3	NA	scaffold409853
gi|445396204|gb|AJJZ010967735.1|	2082	148.57	3	NA	scaffold430544
gi|445349429|gb|AJJZ011004958.1|	299	148.57	3	NA	scaffold462812
gi|447969998|gb|AJJZ010309648.1|	1128	149.95	3	NA	scaffold171088
gi|447546425|gb|AJJZ010694945.1|	969	149.95	3	NA	scaffold334876
gi|447574986|gb|AJJZ010666556.1|	10617	152.74	3	NA	scaffold324744
gi|447574986|gb|AJJZ010666556.1|	6496	152.74	3	NA	scaffold324744
gi|447965430|gb|AJJZ010314216.1|	1428	154.6	3	NA	scaffold173911
gi|448012823|gb|AJJZ010266823.1|	380	155.51	3	NA	scaffold146420
gi|447927697|gb|AJJZ010351949.1|	4898	155.51	3	LG3	scaffold197224
gi|447927697|gb|AJJZ010351949.1|	5108	155.51	3	LG3	scaffold197224
gi|447927697|gb|AJJZ010351949.1|	5144	155.51	3	LG3	scaffold197224
gi|447927696|gb|AJJZ010351950.1|	488	155.51	3	LG3	scaffold197224
gi|447927696|gb|AJJZ010351950.1|	731	155.51	3	LG3	scaffold197224
gi|447927696|gb|AJJZ010351950.1|	805	155.51	3	LG3	scaffold197224
gi|448048649|gb|AJJZ010231000.1|	2952	156.2	3	NA	scaffold127551
gi|447927699|gb|AJJZ010351947.1|	2697	156.2	3	LG3	scaffold197224
gi|447906498|gb|AJJZ010365710.1|	6656	156.2	3	NA	scaffold205747
gi|448024602|gb|AJJZ010255044.1|	227	158.99	3	NA	scaffold139996
gi|445401786|gb|AJJZ010963420.1|	2842	158.99	3	NA	scaffold427165
gi|445401786|gb|AJJZ010963420.1|	3078	158.99	3	NA	scaffold427165
gi|445401781|gb|AJJZ010963425.1|	3552	158.99	3	NA	scaffold427165
gi|445416687|gb|AJJZ010952768.1|	2967	160.72	3	NA	scaffold419796
gi|445416687|gb|AJJZ010952768.1|	2978	160.72	3	NA	scaffold419796
gi|445416687|gb|AJJZ010952768.1|	3124	160.72	3	NA	scaffold419796
gi|445416687|gb|AJJZ010952768.1|	3133	160.72	3	NA	scaffold419796
gi|448021475|gb|AJJZ010258171.1|	3511	162.45	3	NA	scaffold141785
gi|445401786|gb|AJJZ010963420.1|	2508	162.45	3	NA	scaffold427165
gi|445401786|gb|AJJZ010963420.1|	2545	162.45	3	NA	scaffold427165
gi|445401786|gb|AJJZ010963420.1|	2579	162.45	3	NA	scaffold427165
gi|445401786|gb|AJJZ010963420.1|	2617	162.45	3	NA	scaffold427165
gi|445401786|gb|AJJZ010963420.1|	2633	162.45	3	NA	scaffold427165
gi|445401786|gb|AJJZ010963420.1|	3153	162.45	3	NA	scaffold427165
gi|447927696|gb|AJJZ010351950.1|	662	172.31	3	LG3	scaffold197224
gi|447927696|gb|AJJZ010351950.1|	924	172.48	3	LG3	scaffold197224
gi|447927699|gb|AJJZ010351947.1|	2632	172.67	3	LG3	scaffold197224
gi|448061782|gb|AJJZ010217867.1|	3629	195.68	3	NA	scaffold121393
gi|448061775|gb|AJJZ010217874.1|	370	195.68	3	NA	scaffold121393
gi|448061775|gb|AJJZ010217874.1|	405	195.68	3	NA	scaffold121393
gi|448061766|gb|AJJZ010217883.1|	2286	195.68	3	NA	scaffold121393
gi|448061766|gb|AJJZ010217883.1|	2376	195.68	3	NA	scaffold121393
gi|448021475|gb|AJJZ010258171.1|	3678	195.68	3	NA	scaffold141785
gi|448021475|gb|AJJZ010258171.1|	3731	195.68	3	NA	scaffold141785
gi|448021475|gb|AJJZ010258171.1|	4347	195.68	3	NA	scaffold141785
gi|448021475|gb|AJJZ010258171.1|	4572	195.68	3	NA	scaffold141785
gi|447925526|gb|AJJZ010354120.1|	404	195.68	3	NA	scaffold198523
gi|447925526|gb|AJJZ010354120.1|	538	195.68	3	NA	scaffold198523
gi|447925526|gb|AJJZ010354120.1|	566	195.68	3	NA	scaffold198523
gi|445433973|gb|AJJZ010940952.1|	1600	195.68	3	NA	scaffold413475
gi|445433973|gb|AJJZ010940952.1|	1618	195.68	3	NA	scaffold413475
gi|445433973|gb|AJJZ010940952.1|	1838	195.68	3	NA	scaffold413475
gi|445433973|gb|AJJZ010940952.1|	1917	195.68	3	NA	scaffold413475
gi|445433973|gb|AJJZ010940952.1|	1923	195.68	3	NA	scaffold413475
gi|445342284|gb|AJJZ011008713.1|	7127	195.68	3	NA	scaffold466280
gi|445401786|gb|AJJZ010963420.1|	2625	199.54	3	NA	scaffold427165
gi|448012823|gb|AJJZ010266823.1|	476	200.48	3	NA	scaffold146420
gi|448012823|gb|AJJZ010266823.1|	482	200.48	3	NA	scaffold146420
gi|447965430|gb|AJJZ010314216.1|	1359	200.48	3	NA	scaffold173911
gi|447965430|gb|AJJZ010314216.1|	2053	200.48	3	NA	scaffold173911
gi|447965430|gb|AJJZ010314216.1|	2191	200.48	3	NA	scaffold173911
gi|447965430|gb|AJJZ010314216.1|	2270	200.48	3	NA	scaffold173911
gi|447965430|gb|AJJZ010314216.1|	2275	200.48	3	NA	scaffold173911
gi|448163709|gb|AJJZ010138306.1|	2567	212.51	3	NA	scaffold77605
gi|447894680|gb|AJJZ010377528.1|	2930	212.51	3	NA	scaffold213042
gi|447894679|gb|AJJZ010377529.1|	5824	212.51	3	NA	scaffold213042
gi|447894678|gb|AJJZ010377530.1|	6125	212.51	3	NA	scaffold213042
gi|447894674|gb|AJJZ010377534.1|	2511	212.51	3	NA	scaffold213042
gi|447546425|gb|AJJZ010694945.1|	848	212.51	3	NA	scaffold334876
gi|447546425|gb|AJJZ010694945.1|	852	212.51	3	NA	scaffold334876
gi|447546425|gb|AJJZ010694945.1|	859	212.51	3	NA	scaffold334876
gi|445449850|gb|AJJZ010929755.1|	203	212.51	3	NA	scaffold409853
gi|445449850|gb|AJJZ010929755.1|	256	212.51	3	NA	scaffold409853
gi|445449850|gb|AJJZ010929755.1|	280	212.51	3	NA	scaffold409853
gi|445449850|gb|AJJZ010929755.1|	361	212.51	3	NA	scaffold409853
gi|445349429|gb|AJJZ011004958.1|	436	212.51	3	NA	scaffold462812
gi|448050314|gb|AJJZ010229335.1|	680	221.59	3	NA	scaffold126789
gi|445420552|gb|AJJZ010949973.1|	3986	221.59	3	NA	scaffold418175
gi|445397430|gb|AJJZ010966591.1|	1074	221.59	3	NA	scaffold429596
gi|448008285|gb|AJJZ010271361.1|	2657	223.53	3	NA	scaffold148896
gi|447928652|gb|AJJZ010350994.1|	3351	223.53	3	NA	scaffold196600
gi|447928652|gb|AJJZ010350994.1|	588	223.53	3	NA	scaffold196600
gi|447928652|gb|AJJZ010350994.1|	613	223.53	3	NA	scaffold196600
gi|447928652|gb|AJJZ010350994.1|	744	223.53	3	NA	scaffold196600
gi|447988078|gb|AJJZ010291568.1|	120	225.77	3	NA	scaffold160346
gi|447969409|gb|AJJZ010310237.1|	470	225.77	3	NA	scaffold171455
gi|447969409|gb|AJJZ010310237.1|	572	225.77	3	NA	scaffold171455
gi|448002229|gb|AJJZ010277417.1|	3226	228.83	3	NA	scaffold152303
gi|448002229|gb|AJJZ010277417.1|	3257	228.83	3	NA	scaffold152303
gi|448002229|gb|AJJZ010277417.1|	3274	228.83	3	NA	scaffold152303
gi|448002229|gb|AJJZ010277417.1|	3447	228.83	3	NA	scaffold152303
gi|445419564|gb|AJJZ010950675.1|	4719	230.33	3	NA	scaffold418617
gi|445419564|gb|AJJZ010950675.1|	4739	230.33	3	NA	scaffold418617
gi|447704297|gb|AJJZ010567887.1|	3920	231.4	3	NA	scaffold288450
gi|448105432|gb|AJJZ010186701.1|	3183	235.89	3	NA	scaffold104882
gi|448105432|gb|AJJZ010186701.1|	3286	235.89	3	NA	scaffold104882
gi|448105425|gb|AJJZ010186704.1|	2950	235.89	3	NA	scaffold104882
gi|448105425|gb|AJJZ010186704.1|	2976	235.89	3	NA	scaffold104882
gi|448056076|gb|AJJZ010223573.1|	323	235.89	3	NA	scaffold124095
gi|448056076|gb|AJJZ010223573.1|	361	235.89	3	NA	scaffold124095
gi|448033728|gb|AJJZ010245919.1|	1127	239.55	3	NA	scaffold135095
gi|448033728|gb|AJJZ010245919.1|	1170	239.55	3	NA	scaffold135095
gi|448033728|gb|AJJZ010245919.1|	1265	239.55	3	NA	scaffold135095
gi|448033728|gb|AJJZ010245919.1|	1373	239.55	3	NA	scaffold135095
gi|448033728|gb|AJJZ010245919.1|	1578	239.55	3	NA	scaffold135095
gi|447990342|gb|AJJZ010289304.1|	3905	242.63	3	NA	scaffold158950
gi|447990342|gb|AJJZ010289304.1|	4096	242.63	3	NA	scaffold158950
gi|447970580|gb|AJJZ010309066.1|	1263	242.63	3	LG3	scaffold170728
gi|445368123|gb|AJJZ010991981.1|	1766	242.63	3	NA	scaffold450903
gi|445368123|gb|AJJZ010991981.1|	1973	242.63	3	NA	scaffold450903
gi|445368123|gb|AJJZ010991981.1|	2015	242.63	3	NA	scaffold450903
gi|445368123|gb|AJJZ010991981.1|	3005	242.63	3	NA	scaffold450903
gi|445368123|gb|AJJZ010991981.1|	3317	242.63	3	NA	scaffold450903
gi|448090852|gb|AJJZ010194643.1|	110	245	3	NA	scaffold682684
gi|447970611|gb|AJJZ010309035.1|	814	247.87	3	NA	scaffold170707
gi|447970611|gb|AJJZ010309035.1|	847	247.87	3	NA	scaffold170707
gi|447537958|gb|AJJZ010703412.1|	1885	247.87	3	NA	scaffold337872
gi|445439880|gb|AJJZ010937060.1|	1714	247.87	3	NA	scaffold411846
gi|445439880|gb|AJJZ010937060.1|	1830	247.87	3	NA	scaffold411846
gi|445439879|gb|AJJZ010937061.1|	910	247.87	3	NA	scaffold411846
gi|445404135|gb|AJJZ010961497.1|	1198	247.87	3	NA	scaffold425787
gi|445404135|gb|AJJZ010961497.1|	1205	247.87	3	NA	scaffold425787
[truncated: 10,328 more rows]
