# Supplementary material for: SNP Identification from RNA Sequencing and Linkage Map Construction of Rubber Tree for Anchoring the Draft Genome
Source: PLoS One. 2015 Apr 1;10(4):e0121961. doi: 10.1371/journal.pone.0121961 (PMC4382108; doi:10.1371/journal.pone.0121961)
Supplement: S8 Table — (XLS) [file pone.0121961.s014.xls]

## Sheet: Supplementary File NewA
S8 Table. Contigs with discordant SNP placement
Contig	Minimum cM	Maximum cM	Range cM	SNP count
gi|448175737|gb|AJJZ010126278.1|	1.09	18.2	17.11	10
gi|445443959|gb|AJJZ010933991.1|	4.36	25.37	21.01	6
gi|445366368|gb|AJJZ010993364.1|	4.36	25.37	21.01	5
gi|445416801|gb|AJJZ010952656.1|	117.91	133.11	15.2	5
gi|445370591|gb|AJJZ010989751.1|	168.79	184.75	15.96	10
gi|447991049|gb|AJJZ010288597.1|	0	17.23	17.23	5
gi|445421128|gb|AJJZ010949588.1|	55.67	65.92	10.25	8
gi|445438875|gb|AJJZ010937739.1|	105.83	255.22	149.39	9
gi|447836650|gb|AJJZ010435555.1|	107.24	256.32	149.08	2
gi|448090852|gb|AJJZ010194643.1|	114.11	245	130.89	2
gi|447990342|gb|AJJZ010289304.1|	114.11	242.63	128.52	3
gi|445368123|gb|AJJZ010991981.1|	114.11	242.63	128.52	7
gi|447970580|gb|AJJZ010309066.1|	114.79	242.63	127.84	5
gi|448033728|gb|AJJZ010245919.1|	120.32	239.55	119.23	10
gi|448105425|gb|AJJZ010186704.1|	125.23	235.89	110.66	4
gi|448105432|gb|AJJZ010186701.1|	125.91	235.89	109.98	4
gi|445419564|gb|AJJZ010950675.1|	128.68	230.33	101.65	5
gi|448008285|gb|AJJZ010271361.1|	132.16	223.53	91.37	2
gi|447988078|gb|AJJZ010291568.1|	132.16	225.77	93.61	5
gi|447928652|gb|AJJZ010350994.1|	132.85	223.53	90.68	6
gi|448163709|gb|AJJZ010138306.1|	146.71	212.51	65.8	2
gi|445449850|gb|AJJZ010929755.1|	148.57	212.51	63.94	7
gi|445349429|gb|AJJZ011004958.1|	148.57	212.51	63.94	2
gi|447546425|gb|AJJZ010694945.1|	149.95	212.51	62.56	4
gi|447965430|gb|AJJZ010314216.1|	154.6	200.48	45.88	6
gi|448012823|gb|AJJZ010266823.1|	155.51	200.48	44.97	3
gi|447927696|gb|AJJZ010351950.1|	155.51	172.48	16.97	5
gi|447927699|gb|AJJZ010351947.1|	156.2	172.67	16.47	2
gi|445401786|gb|AJJZ010963420.1|	158.99	199.54	40.55	9
gi|448021475|gb|AJJZ010258171.1|	162.45	195.68	33.23	5
gi|445427915|gb|AJJZ010944985.1|	1.88	28.04	26.16	11
gi|447999193|gb|AJJZ010280453.1|	59.63	72.16	12.53	2
gi|448117562|gb|AJJZ010180427.1|	1.12	89.6	88.48	9
gi|447986661|gb|AJJZ010292985.1|	1.12	79.09	77.97	2
gi|447760339|gb|AJJZ010511845.1|	1.12	89.6	88.48	3
gi|445447213|gb|AJJZ010931673.1|	1.12	79.09	77.97	6
gi|448004999|gb|AJJZ010274647.1|	5.14	66.8	61.66	5
gi|448004997|gb|AJJZ010274649.1|	5.14	66.8	61.66	4
gi|447399832|gb|AJJZ010841538.1|	9.23	53.31	44.08	2
gi|448069902|gb|AJJZ010209747.1|	10.22	50.52	40.3	5
gi|447997016|gb|AJJZ010282630.1|	21.21	37.54	16.33	2
gi|447997011|gb|AJJZ010282635.1|	22.33	37.54	15.21	5
gi|448020541|gb|AJJZ010259105.1|	59.7	73.01	13.31	6
gi|448056419|gb|AJJZ010223230.1|	144.9	159.97	15.07	8
gi|447506756|gb|AJJZ010734614.1|	144.9	159.97	15.07	8
gi|447632679|gb|AJJZ010609600.1|	145.59	159.97	14.38	4
gi|447985786|gb|AJJZ010293860.1|	149.07	160.73	11.66	3
gi|447846578|gb|AJJZ010425630.1|	192.71	203.81	11.1	6
gi|445414798|gb|AJJZ010954098.1|	192.71	203.81	11.1	3
gi|447506693|gb|AJJZ010734677.1|	227.05	268.46	41.41	3
gi|447937812|gb|AJJZ010341834.1|	230.7	263.8	33.1	4
gi|447823641|gb|AJJZ010448543.1|	232.13	258.18	26.05	6
gi|447467250|gb|AJJZ010774120.1|	232.84	255.89	23.05	2
gi|447879193|gb|AJJZ010393015.1|	234.98	256.87	21.89	3
gi|445399046|gb|AJJZ010965356.1|	235.82	255.89	20.07	7
gi|448041677|gb|AJJZ010237970.1|	239.93	250.54	10.61	6
gi|447405256|gb|AJJZ010836114.1|	239.93	253.46	13.53	2
gi|445435760|gb|AJJZ010939762.1|	111.68	122.81	11.13	2
gi|448037942|gb|AJJZ010241705.1|	129.72	164.06	34.34	2
gi|448759118|gb|AJJZ010055641.1|	135.51	229.59	94.08	3
gi|445450225|gb|AJJZ010929492.1|	137.65	226.78	89.13	4
gi|448019999|gb|AJJZ010259647.1|	146.11	224.54	78.43	3
gi|445433139|gb|AJJZ010941575.1|	146.11	222.53	76.42	9
gi|445421731|gb|AJJZ010949350.1|	156.35	174.23	17.88	10
gi|447951427|gb|AJJZ010328219.1|	0	63.34	63.34	3
gi|447976911|gb|AJJZ010302735.1|	3.87	48.07	44.2	12
gi|448051010|gb|AJJZ010228639.1|	5.12	32.81	27.69	4
gi|447960707|gb|AJJZ010318939.1|	6.38	45.64	39.26	2
gi|447940407|gb|AJJZ010339239.1|	8.83	22.47	13.64	6
gi|447755716|gb|AJJZ010516468.1|	8.83	22.47	13.64	3
gi|445441711|gb|AJJZ010935630.1|	56.14	68.17	12.03	3
gi|447986583|gb|AJJZ010293063.1|	69.55	84.8	15.25	5
gi|447933287|gb|AJJZ010346359.1|	95.72	109.88	14.16	2
gi|445386862|gb|AJJZ010975445.1|	257.75	269.57	11.82	5
gi|447893152|gb|AJJZ010379056.1|	0	30.76	30.76	2
gi|447872700|gb|AJJZ010399508.1|	0	31.45	31.45	4
gi|445433800|gb|AJJZ010941078.1|	17.84	55.01	37.17	2
gi|445298899|gb|AJJZ011046319.1|	17.84	55.01	37.17	3
gi|447968565|gb|AJJZ010311081.1|	21.63	50.21	28.58	4
gi|447849493|gb|AJJZ010422715.1|	29.37	46.44	17.07	6
gi|445444748|gb|AJJZ010933452.1|	29.37	46.44	17.07	3
gi|448167264|gb|AJJZ010134751.1|	31.45	46.44	14.99	2
gi|447967273|gb|AJJZ010312373.1|	71.06	90.04	18.98	5
gi|448025196|gb|AJJZ010254450.1|	72.42	89.11	16.69	9
gi|448025197|gb|AJJZ010254449.1|	73.09	89.11	16.02	5
gi|448025193|gb|AJJZ010254453.1|	73.09	89.11	16.02	4
gi|448025191|gb|AJJZ010254455.1|	73.09	89.11	16.02	7
gi|448015087|gb|AJJZ010264559.1|	184.88	222.73	37.85	3
gi|448039517|gb|AJJZ010240130.1|	187.47	225.65	38.18	5
gi|447937714|gb|AJJZ010341932.1|	187.47	200.93	13.46	4
gi|448184310|gb|AJJZ010117705.1|	188.33	200.01	11.68	2
gi|445299974|gb|AJJZ011045328.1|	191.13	236.65	45.52	3
gi|447872367|gb|AJJZ010399841.1|	194.09	248.45	54.36	3
gi|447872366|gb|AJJZ010399842.1|	194.09	248.45	54.36	3
gi|448075622|gb|AJJZ010204027.1|	194.97	250.5	55.53	5
gi|448075619|gb|AJJZ010204030.1|	194.97	246.38	51.41	2
gi|448047202|gb|AJJZ010232445.1|	194.97	242.23	47.26	9
gi|448047197|gb|AJJZ010232450.1|	194.97	242.23	47.26	4
gi|445416249|gb|AJJZ010953087.1|	195.71	246.38	50.67	2
gi|445446007|gb|AJJZ010932409.1|	198.27	236.65	38.38	2
gi|448078317|gb|AJJZ010201332.1|	199.14	234.47	35.33	3
gi|447939050|gb|AJJZ010340596.1|	199.14	233.04	33.9	4
gi|445400769|gb|AJJZ010964196.1|	200.93	225.65	24.72	7
gi|448017540|gb|AJJZ010262106.1|	206.56	217.41	10.85	5
gi|448028897|gb|AJJZ010250750.1|	6.39	63.14	56.75	6
gi|445401399|gb|AJJZ010963770.1|	14.39	53.2	38.81	4
gi|445401398|gb|AJJZ010963771.1|	14.39	53.88	39.49	16
gi|445434602|gb|AJJZ010940668.1|	17.31	47.7	30.39	3
gi|445434592|gb|AJJZ010940678.1|	17.31	47.7	30.39	8
gi|445420156|gb|AJJZ010950247.1|	17.31	50.46	33.15	2
gi|448120615|gb|AJJZ010178847.1|	159.92	170.7	10.78	12
gi|445427369|gb|AJJZ010945525.1|	177.75	195.63	17.88	3
gi|445103491|gb|AJJZ011190017.1|	178.44	198.49	20.05	2
gi|448028671|gb|AJJZ010250976.1|	184.58	197.73	13.15	12
gi|447762005|gb|AJJZ010510179.1|	184.58	195.63	11.05	2
gi|445440833|gb|AJJZ010936186.1|	184.58	195.63	11.05	2
gi|445440831|gb|AJJZ010936188.1|	184.58	195.63	11.05	2
gi|445426214|gb|AJJZ010946348.1|	184.58	195.63	11.05	14
gi|448034356|gb|AJJZ010245291.1|	185.31	195.63	10.32	2
gi|447681225|gb|AJJZ010582498.1|	190.37	202.35	11.98	3
gi|445425486|gb|AJJZ010946834.1|	190.37	203.09	12.72	4
gi|448015324|gb|AJJZ010264322.1|	210.73	332.85	122.12	4
gi|447925330|gb|AJJZ010354316.1|	210.73	335.83	125.1	3
gi|448020575|gb|AJJZ010259071.1|	214.9	330.82	115.92	7
gi|447603620|gb|AJJZ010638552.1|	216.95	327.46	110.51	4
gi|447965383|gb|AJJZ010314263.1|	217.63	328.57	110.94	2
gi|447959541|gb|AJJZ010320105.1|	219.69	324.1	104.41	5
gi|445386035|gb|AJJZ010976206.1|	221.05	321.88	100.83	4
gi|445441300|gb|AJJZ010935876.1|	223.08	319.61	96.53	13
gi|445441268|gb|AJJZ010935881.1|	223.76	319.61	95.85	3
gi|445441261|gb|AJJZ010935888.1|	224.44	319.61	95.17	3
gi|448750383|gb|AJJZ010064376.1|	226.5	316.23	89.73	5
gi|448026294|gb|AJJZ010253353.1|	226.5	316.23	89.73	15
gi|447985127|gb|AJJZ010294519.1|	227.86	315.13	87.27	2
gi|445447562|gb|AJJZ010931412.1|	228.54	315.13	86.59	7
gi|445448306|gb|AJJZ010930855.1|	230.58	312.93	82.35	6
gi|448017600|gb|AJJZ010262046.1|	231.94	314.02	82.08	3
gi|448017559|gb|AJJZ010262087.1|	231.94	314.02	82.08	4
gi|445446255|gb|AJJZ010932206.1|	258.26	291.43	33.17	3
gi|448019640|gb|AJJZ010260006.1|	260.3	291.43	31.13	9
gi|448001531|gb|AJJZ010278115.1|	260.3	291.43	31.13	7
gi|445447925|gb|AJJZ010931112.1|	260.3	291.43	31.13	6
gi|448025079|gb|AJJZ010254567.1|	263.05	288.06	25.01	2
gi|448047863|gb|AJJZ010231786.1|	264.42	286.87	22.45	6
gi|445424073|gb|AJJZ010947763.1|	81.32	107.85	26.53	15
gi|448049652|gb|AJJZ010229997.1|	85.04	102.23	17.19	6
gi|447846526|gb|AJJZ010425682.1|	186.82	228.04	41.22	2
gi|447984823|gb|AJJZ010294823.1|	188.89	225.04	36.15	2
gi|447984826|gb|AJJZ010294820.1|	189.58	224.09	34.51	3
gi|448028272|gb|AJJZ010251375.1|	192.38	221.17	28.79	5
gi|447986245|gb|AJJZ010293401.1|	192.38	221.17	28.79	2
gi|447886304|gb|AJJZ010385904.1|	202.79	218.16	15.37	4
gi|447886301|gb|AJJZ010385907.1|	202.79	218.16	15.37	3
gi|447467727|gb|AJJZ010773643.1|	202.79	218.16	15.37	3
gi|445445042|gb|AJJZ010933185.1|	202.79	218.16	15.37	3
gi|445437496|gb|AJJZ010938733.1|	202.79	218.16	15.37	9
gi|448071731|gb|AJJZ010207918.1|	203.48	216.18	12.7	8
gi|447886319|gb|AJJZ010385889.1|	203.48	216.18	12.7	5
gi|445320096|gb|AJJZ011026088.1|	4.86	97.49	92.63	2
gi|447992985|gb|AJJZ010286661.1|	6.23	96	89.77	6
gi|448057861|gb|AJJZ010221788.1|	13.13	86.02	72.89	4
gi|447702852|gb|AJJZ010569332.1|	13.81	86.02	72.21	10
gi|448023320|gb|AJJZ010256326.1|	17.26	78.24	60.98	3
gi|447956920|gb|AJJZ010322726.1|	20.7	71.9	51.2	8
gi|445433676|gb|AJJZ010941197.1|	20.7	69.1	48.4	4
gi|448026604|gb|AJJZ010253043.1|	29.6	50.62	21.02	4
gi|447834985|gb|AJJZ010437217.1|	29.6	58.24	28.64	4
gi|447461526|gb|AJJZ010779844.1|	29.6	59.14	29.54	4
gi|445393189|gb|AJJZ010970178.1|	29.6	57.34	27.74	3
gi|448055967|gb|AJJZ010223682.1|	32.38	53.71	21.33	6
gi|445381715|gb|AJJZ010979998.1|	15.11	29.19	14.08	3
gi|445419438|gb|AJJZ010950776.1|	103.47	121.89	18.42	3
gi|448042989|gb|AJJZ010236658.1|	106.31	124.28	17.97	3
gi|445448896|gb|AJJZ010930375.1|	106.31	124.28	17.97	6
gi|445441207|gb|AJJZ010935942.1|	108.72	125.07	16.35	3
gi|445439435|gb|AJJZ010937399.1|	128.19	153.41	25.22	2
gi|445396138|gb|AJJZ010967798.1|	129.77	153.41	23.64	3
gi|448039955|gb|AJJZ010239692.1|	135.23	156.2	20.97	5
gi|448806171|gb|AJJZ010008590.1|	168.16	184.15	15.99	2
gi|447942904|gb|AJJZ010336742.1|	170.23	182.2	11.97	6
gi|447930379|gb|AJJZ010349267.1|	255.22	265.94	10.72	8
gi|445250432|gb|AJJZ011091764.1|	259.33	269.76	10.43	5
gi|447886763|gb|AJJZ010385445.1|	260.7	278.97	18.27	3
gi|447621657|gb|AJJZ010620622.1|	260.7	271.84	11.14	3
gi|448011690|gb|AJJZ010267956.1|	0	10.59	10.59	13
gi|448011675|gb|AJJZ010267971.1|	0	10.59	10.59	3
gi|447828883|gb|AJJZ010443315.1|	2.88	16.43	13.55	11
gi|448074952|gb|AJJZ010204697.1|	150.37	197.99	47.62	3
gi|447963000|gb|AJJZ010316646.1|	155.27	196.09	40.82	3
gi|447962991|gb|AJJZ010316655.1|	155.27	196.09	40.82	5
gi|445416890|gb|AJJZ010952590.1|	155.27	196.09	40.82	3
gi|447962992|gb|AJJZ010316654.1|	155.96	196.09	40.13	5
gi|445365695|gb|AJJZ010994001.1|	158.75	196.09	37.34	4
gi|445425924|gb|AJJZ010946521.1|	161.53	195.08	33.55	2
gi|445445062|gb|AJJZ010933165.1|	164.32	195.08	30.76	2
gi|445445061|gb|AJJZ010933166.1|	164.32	194.01	29.69	7
gi|448801247|gb|AJJZ010013514.1|	167.1	191.88	24.78	2
gi|448801240|gb|AJJZ010013521.1|	167.1	191.88	24.78	4
gi|445444591|gb|AJJZ010933603.1|	3.44	21.75	18.31	4
gi|447970145|gb|AJJZ010309501.1|	56.91	69.89	12.98	3
gi|445427083|gb|AJJZ010945719.1|	96.43	126.47	30.04	3
gi|447905207|gb|AJJZ010367001.1|	100.32	126.47	26.15	4
gi|447905208|gb|AJJZ010367000.1|	102.81	126.47	23.66	2
gi|445383961|gb|AJJZ010978111.1|	102.81	127.31	24.5	4
gi|445439076|gb|AJJZ010937553.1|	103.58	127.31	23.73	4
gi|448038908|gb|AJJZ010240739.1|	105.07	128.16	23.09	12
gi|445414622|gb|AJJZ010954270.1|	105.07	129.01	23.94	8
gi|448061974|gb|AJJZ010217675.1|	106.57	128.16	21.59	2
gi|447767224|gb|AJJZ010504960.1|	109.63	131.58	21.95	7
gi|445442468|gb|AJJZ010935075.1|	109.63	128.16	18.53	4
gi|445435248|gb|AJJZ010940128.1|	109.63	131.58	21.95	2
gi|448064424|gb|AJJZ010215225.1|	112.11	132.48	20.37	5
gi|447459821|gb|AJJZ010781549.1|	113.02	135.7	22.68	4
gi|447989957|gb|AJJZ010289689.1|	195.6	207.67	12.07	3
gi|447926499|gb|AJJZ010353147.1|	195.6	207.67	12.07	2
gi|445424869|gb|AJJZ010947220.1|	195.6	206.79	11.19	6
gi|447959671|gb|AJJZ010319975.1|	196.97	210.38	13.41	3
gi|447628217|gb|AJJZ010614062.1|	196.97	210.38	13.41	7
gi|445438972|gb|AJJZ010937655.1|	200.36	212.68	12.32	3
gi|447856001|gb|AJJZ010416207.1|	214.6	253.95	39.35	5
gi|447856007|gb|AJJZ010416201.1|	216.92	251.87	34.95	4
gi|445380097|gb|AJJZ010981456.1|	2.12	19.83	17.71	2
gi|447983687|gb|AJJZ010295959.1|	43.93	55.6	11.67	2
gi|447658286|gb|AJJZ010590504.1|	107.35	121.34	13.99	2
gi|448158469|gb|AJJZ010143546.1|	109.33	120.63	11.3	6
gi|445375358|gb|AJJZ010985656.1|	109.33	124.81	15.48	4
gi|448205278|gb|AJJZ010096737.1|	110.42	129.72	19.3	4
gi|445295626|gb|AJJZ011049448.1|	110.42	129.72	19.3	3
gi|448050691|gb|AJJZ010228958.1|	136.94	158.37	21.43	6
gi|447585600|gb|AJJZ010656339.1|	136.94	158.37	21.43	5
gi|445377357|gb|AJJZ010983825.1|	137.63	158.37	20.74	3
gi|448018954|gb|AJJZ010260692.1|	141.9	161.71	19.81	6
gi|445428014|gb|AJJZ010944886.1|	40	60.55	20.55	4
gi|445418123|gb|AJJZ010951609.1|	40	55.64	15.64	9
gi|447800131|gb|AJJZ010472053.1|	41.71	55.64	13.93	7
gi|445443970|gb|AJJZ010933980.1|	69.98	88.65	18.67	4
gi|448033240|gb|AJJZ010246407.1|	75.58	92.91	17.33	7
gi|448033863|gb|AJJZ010245784.1|	77.01	94.28	17.27	4
gi|447871351|gb|AJJZ010400857.1|	77.01	93.6	16.59	2
gi|448009481|gb|AJJZ010270165.1|	138.11	242.47	104.36	6
gi|448019065|gb|AJJZ010260581.1|	143.23	236.86	93.63	3
gi|447962690|gb|AJJZ010316956.1|	144.64	230.98	86.34	3
gi|445417035|gb|AJJZ010952452.1|	147.37	222.94	75.57	9
gi|448047293|gb|AJJZ010232354.1|	150.33	213.9	63.57	4
gi|445415357|gb|AJJZ010953658.1|	158.98	205.93	46.95	3
gi|447943749|gb|AJJZ010335897.1|	206.39	227.25	20.86	9
gi|445449607|gb|AJJZ010929945.1|	206.39	217.64	11.25	4
gi|448789816|gb|AJJZ010024945.1|	207.19	225.87	18.68	3
gi|447997732|gb|AJJZ010281914.1|	207.19	223.11	15.92	3
gi|447934654|gb|AJJZ010344992.1|	207.19	222.42	15.23	4
gi|447493194|gb|AJJZ010748176.1|	207.19	217.64	10.45	6
gi|445396056|gb|AJJZ010967838.1|	207.19	226.57	19.38	5
gi|445369429|gb|AJJZ010990848.1|	207.19	223.11	15.92	2
