# Supplementary material for: SNP Identification from RNA Sequencing and Linkage Map Construction of Rubber Tree for Anchoring the Draft Genome
Source: PLoS One. 2015 Apr 1;10(4):e0121961. doi: 10.1371/journal.pone.0121961 (PMC4382108; doi:10.1371/journal.pone.0121961)
Supplement: S9 Table — (XLS) [file pone.0121961.s015.xls]

## Sheet: Supplementary File NewB
S9 Table. Scaffolds with discordant contig placement
Scaffold	Minimum cM	Maximum cM	Range cM	SNP count	Contig count
scaffold114506	45.02	197.99	152.97	5	2
scaffold129644	125.33	226.25	100.92	22	3
scaffold393529	1.09	218.24	217.15	4	4
scaffold382348	2.62	23.99	21.37	7	2
scaffold410810	4.36	25.37	21.01	7	2
scaffold441737	2.12	184.75	182.63	17	7
scaffold456977	187.33	214.19	26.86	24	6
scaffold393417	31.55	247.58	216.03	23	6
scaffold337872	110.67	247.87	137.2	2	2
scaffold425832	110.67	247.87	137.2	4	2
scaffold104882	125.23	235.89	110.66	8	2
scaffold418617	128.68	230.33	101.65	7	2
scaffold213042	142.9	212.51	69.61	5	5
scaffold409853	148.57	212.51	63.94	8	2
scaffold427165	158.99	199.54	40.55	10	2
scaffold415459	1.88	28.04	26.16	14	2
scaffold438547	77.67	118.22	40.55	2	2
scaffold08380	1.12	89.6	88.48	9	3
scaffold101364	1.12	89.6	88.48	12	3
scaffold161197	1.12	89.6	88.48	3	2
scaffold410228	1.12	79.09	77.97	7	2
scaffold150771	5.14	66.8	61.66	17	3
scaffold154210	9.23	53.31	44.08	3	2
scaffold142207	12.21	44.72	32.51	28	6
scaffold89231	17.09	40.78	23.69	11	4
scaffold190883	230.7	267.4	36.7	10	4
scaffold252517	232.13	258.18	26.05	9	2
scaffold423143	233.55	256.87	23.32	5	3
scaffold222482	234.98	256.87	21.89	4	2
scaffold428704	235.82	255.89	20.07	9	3
scaffold240030	17.31	92.2	74.89	8	2
scaffold143530	126.89	241.11	114.22	11	6
scaffold102549	129.76	232.92	103.16	17	4
scaffold30083	135.51	229.59	94.08	4	2
scaffold413756	146.11	222.53	76.42	20	6
scaffold182363	0	63.34	63.34	13	7
scaffold282067	3.87	39.63	35.76	5	2
scaffold296819	3.87	36.9	33.03	4	4
scaffold246980	6.38	32.81	26.43	7	2
scaffold132669	71.61	192.86	121.25	20	5
scaffold123329	41.3	268.59	227.29	4	3
scaffold172762	69.03	90.04	21.01	9	3
scaffold145212	184.88	222.73	37.85	7	2
scaffold112736	189.16	234.47	45.31	10	3
scaffold501548	191.13	236.65	45.52	7	3
scaffold128180	194.09	242.23	48.14	21	5
scaffold226420	194.09	249.13	55.04	11	3
scaffold114160	194.97	251.18	56.21	18	7
scaffold133366	194.97	244.73	49.76	6	3
scaffold410421	198.27	238.01	39.74	5	3
scaffold427798	200.93	225.65	24.72	16	2
scaffold427430	14.39	53.88	39.49	20	2
scaffold413340	17.31	47.7	30.39	11	2
scaffold604418	178.44	198.49	20.05	24	7
scaffold126661	208.01	335.83	127.82	10	5
scaffold198650	210.05	336.85	126.8	6	4
scaffold316318	216.27	329.68	113.41	3	3
scaffold173933	217.63	329.68	112.05	6	3
scaffold177464	219.69	324.1	104.41	10	3
scaffold411423	223.08	319.61	96.53	28	6
scaffold139139	226.5	316.23	89.73	16	2
scaffold235749	227.86	315.13	87.27	14	3
scaffold410163	228.54	315.13	86.59	8	2
scaffold143827	229.91	314.02	84.11	22	5
scaffold410054	230.58	312.93	82.35	8	2
scaffold61228	235.41	311.23	75.82	21	4
scaffold411504	256.21	291.43	35.22	9	3
scaffold410370	258.26	291.43	33.17	11	2
scaffold410102	259.62	291.43	31.81	14	5
scaffold146010	262.37	290.3	27.93	11	2
scaffold139749	263.05	288.06	25.01	12	3
scaffold162254	186.82	226.02	39.2	12	5
scaffold138052	192.38	221.17	28.79	26	4
scaffold473175	0	178.71	178.71	4	2
scaffold157485	5.55	96	90.45	7	2
scaffold410710	7.61	89.44	81.83	12	3
scaffold179019	20.7	71.9	51.2	11	2
scaffold413584	20.7	276.01	255.31	10	3
scaffold285545	24.11	63.95	39.84	13	4
scaffold153101	0	53.71	53.71	6	4
scaffold125529	82.1	138.72	56.62	13	4
scaffold440512	0	29.19	29.19	9	4
scaffold182724	125.87	151.35	25.48	4	2
scaffold363017	62.11	178.35	116.24	2	2
scaffold409802	151.07	197.99	46.92	11	3
scaffold175374	155.27	196.09	40.82	14	4
scaffold280529	155.27	196.09	40.82	11	5
scaffold420993	159.44	195.08	35.64	8	6
scaffold165417	161.53	195.08	33.55	6	2
scaffold129579	163.63	192.94	29.31	5	3
scaffold410582	164.32	195.08	30.76	10	3
scaffold07081	166.4	191.88	25.48	14	4
scaffold447140	3.44	26.78	23.34	7	2
scaffold206538	100.32	126.47	26.15	6	2
scaffold292942	100.32	126.47	26.15	7	2
scaffold43997	104.33	127.31	22.98	8	2
scaffold235780	214.6	253.95	39.35	16	5
scaffold418686	2.12	30.06	27.94	18	6
scaffold443774	135.97	158.37	22.4	23	3
scaffold417832	11.65	159.23	147.58	18	4
scaffold154089	143.23	236.86	93.63	4	3
scaffold424140	87.59	107.68	20.09	4	2
scaffold412210	93.17	114.58	21.41	7	3
