# Supplementary material for: SNP Identification from RNA Sequencing and Linkage Map Construction of Rubber Tree for Anchoring the Draft Genome
Source: PLoS One. 2015 Apr 1;10(4):e0121961. doi: 10.1371/journal.pone.0121961 (PMC4382108; doi:10.1371/journal.pone.0121961)
Supplement: S10 Table — (XLS) [file pone.0121961.s016.xls]

## Sheet: Table6
S10 Table. Scaffolds with contigs that were placed into different linkage groups.
Contig	SNP Position on Contig (bp)	Map Position (cM)	Linkage Group	Published Linkage Group	Scaffold
gi|448074974|gb|AJJZ010204675.1|	1367	45.02	1	NA	scaffold114506
gi|448074974|gb|AJJZ010204675.1|	1624	46.52	1	NA	scaffold114506
gi|448074952|gb|AJJZ010204697.1|	2337	150.37	14	NA	scaffold114506
gi|448074952|gb|AJJZ010204697.1|	2198	197.99	14	NA	scaffold114506
gi|448074952|gb|AJJZ010204697.1|	2235	197.99	14	NA	scaffold114506
gi|448057798|gb|AJJZ010221851.1|	3154	259.12	8	NA	scaffold123329
gi|448057797|gb|AJJZ010221852.1|	2782	260.49	8	NA	scaffold123329
gi|448057797|gb|AJJZ010221852.1|	2665	268.59	8	NA	scaffold123329
gi|448057799|gb|AJJZ010221850.1|	2162	41.3	12	NA	scaffold123329
gi|448053137|gb|AJJZ010226512.1|	5356	121.89	12	NA	scaffold125529
gi|448053137|gb|AJJZ010226512.1|	6108	122.81	12	NA	scaffold125529
gi|448053137|gb|AJJZ010226512.1|	6181	122.81	12	NA	scaffold125529
gi|448053136|gb|AJJZ010226513.1|	8038	122.81	12	NA	scaffold125529
gi|448053144|gb|AJJZ010226505.1|	2361	135.41	12	NA	scaffold125529
gi|448053144|gb|AJJZ010226505.1|	2310	138.72	12	NA	scaffold125529
gi|448053166|gb|AJJZ010226483.1|	1997	82.1	17	NA	scaffold125529
gi|448053166|gb|AJJZ010226483.1|	2438	82.1	17	NA	scaffold125529
gi|448053166|gb|AJJZ010226483.1|	2457	82.1	17	NA	scaffold125529
gi|448053166|gb|AJJZ010226483.1|	414	82.1	17	NA	scaffold125529
gi|448053166|gb|AJJZ010226483.1|	504	82.1	17	NA	scaffold125529
gi|448053166|gb|AJJZ010226483.1|	2412	91.08	17	NA	scaffold125529
gi|448053166|gb|AJJZ010226483.1|	349	91.08	17	NA	scaffold125529
gi|448044374|gb|AJJZ010235273.1|	1439	125.33	1	NA	scaffold129644
gi|448044374|gb|AJJZ010235273.1|	1545	125.33	1	NA	scaffold129644
gi|448044374|gb|AJJZ010235273.1|	1572	125.33	1	NA	scaffold129644
gi|448044374|gb|AJJZ010235273.1|	1597	125.33	1	NA	scaffold129644
gi|448044374|gb|AJJZ010235273.1|	1765	125.33	1	NA	scaffold129644
gi|448044374|gb|AJJZ010235273.1|	1767	125.33	1	NA	scaffold129644
gi|448044374|gb|AJJZ010235273.1|	1966	125.33	1	NA	scaffold129644
gi|448044374|gb|AJJZ010235273.1|	2022	125.33	1	NA	scaffold129644
gi|448044374|gb|AJJZ010235273.1|	2026	125.33	1	NA	scaffold129644
gi|448044374|gb|AJJZ010235273.1|	2296	125.33	1	NA	scaffold129644
gi|448044374|gb|AJJZ010235273.1|	2419	125.33	1	NA	scaffold129644
gi|448044374|gb|AJJZ010235273.1|	2426	125.33	1	NA	scaffold129644
gi|448044374|gb|AJJZ010235273.1|	2526	125.33	1	NA	scaffold129644
gi|448044374|gb|AJJZ010235273.1|	2604	125.33	1	NA	scaffold129644
gi|448044374|gb|AJJZ010235273.1|	3314	125.33	1	NA	scaffold129644
gi|448044374|gb|AJJZ010235273.1|	3419	125.33	1	NA	scaffold129644
gi|448044374|gb|AJJZ010235273.1|	4238	125.33	1	NA	scaffold129644
gi|448044374|gb|AJJZ010235273.1|	4497	125.33	1	NA	scaffold129644
gi|448044388|gb|AJJZ010235259.1|	2664	224.64	5	NA	scaffold129644
gi|448044388|gb|AJJZ010235259.1|	2673	224.64	5	NA	scaffold129644
gi|448044388|gb|AJJZ010235259.1|	2836	224.64	5	NA	scaffold129644
gi|448044397|gb|AJJZ010235250.1|	3713	226.25	5	NA	scaffold129644
gi|448038574|gb|AJJZ010241073.1|	2817	71.61	8	NA	scaffold132669
gi|448038574|gb|AJJZ010241073.1|	2837	71.61	8	NA	scaffold132669
gi|448038574|gb|AJJZ010241073.1|	2862	71.61	8	NA	scaffold132669
gi|448038574|gb|AJJZ010241073.1|	2863	71.61	8	NA	scaffold132669
gi|448038574|gb|AJJZ010241073.1|	2974	71.61	8	NA	scaffold132669
gi|448038574|gb|AJJZ010241073.1|	3008	71.61	8	NA	scaffold132669
gi|448038574|gb|AJJZ010241073.1|	791	71.61	8	NA	scaffold132669
gi|448038574|gb|AJJZ010241073.1|	878	71.61	8	NA	scaffold132669
gi|448038566|gb|AJJZ010241081.1|	2819	186.07	10	NA	scaffold132669
gi|448038566|gb|AJJZ010241081.1|	1591	190.37	10	NA	scaffold132669
gi|448038562|gb|AJJZ010241085.1|	7353	190.37	10	NA	scaffold132669
gi|448038566|gb|AJJZ010241081.1|	2751	191.24	10	NA	scaffold132669
gi|448038565|gb|AJJZ010241082.1|	2023	191.24	10	NA	scaffold132669
gi|448038565|gb|AJJZ010241082.1|	3119	191.24	10	NA	scaffold132669
gi|448038562|gb|AJJZ010241085.1|	7251	192.86	10	NA	scaffold132669
gi|448038562|gb|AJJZ010241085.1|	7357	192.86	10	NA	scaffold132669
gi|448038562|gb|AJJZ010241085.1|	7425	192.86	10	NA	scaffold132669
gi|448038560|gb|AJJZ010241087.1|	2663	192.86	10	NA	scaffold132669
gi|448038560|gb|AJJZ010241087.1|	2664	192.86	10	NA	scaffold132669
gi|448038560|gb|AJJZ010241087.1|	2751	192.86	10	NA	scaffold132669
gi|448037942|gb|AJJZ010241705.1|	1624	164.06	6	NA	scaffold132998
gi|448037942|gb|AJJZ010241705.1|	2201	129.72	16	NA	scaffold132998
gi|448000735|gb|AJJZ010278911.1|	1474	53.71	12	NA	scaffold153101
gi|448000733|gb|AJJZ010278913.1|	2899	0	15	NA	scaffold153101
gi|448000733|gb|AJJZ010278913.1|	2925	0	15	NA	scaffold153101
gi|448000731|gb|AJJZ010278915.1|	642	0	15	NA	scaffold153101
gi|448000731|gb|AJJZ010278915.1|	716	0	15	NA	scaffold153101
gi|448000723|gb|AJJZ010278923.1|	4224	32.12	15	NA	scaffold153101
gi|447848206|gb|AJJZ010424002.1|	12368	92.2	6	NA	scaffold240030
gi|447848206|gb|AJJZ010424002.1|	9205	92.2	6	NA	scaffold240030
gi|447848206|gb|AJJZ010424002.1|	9232	92.2	6	NA	scaffold240030
gi|447848206|gb|AJJZ010424002.1|	9242	92.2	6	NA	scaffold240030
gi|447848206|gb|AJJZ010424002.1|	9360	92.2	6	NA	scaffold240030
gi|447848206|gb|AJJZ010424002.1|	9592	92.2	6	NA	scaffold240030
gi|447848209|gb|AJJZ010423999.1|	101	17.31	10	NA	scaffold240030
gi|447848209|gb|AJJZ010423999.1|	34	17.31	10	NA	scaffold240030
gi|447468177|gb|AJJZ010773193.1|	688	62.11	14	NA	scaffold363017
gi|447468166|gb|AJJZ010773204.1|	1967	178.35	15	NA	scaffold363017
gi|445542282|gb|AJJZ010860086.1|	6852	31.55	3	NA	scaffold393417
gi|445542277|gb|AJJZ010860091.1|	5109	32.9	3	NA	scaffold393417
gi|445542277|gb|AJJZ010860091.1|	5909	32.9	3	NA	scaffold393417
gi|445542277|gb|AJJZ010860091.1|	5923	32.9	3	NA	scaffold393417
gi|445542277|gb|AJJZ010860091.1|	5924	32.9	3	NA	scaffold393417
gi|445542277|gb|AJJZ010860091.1|	6024	32.9	3	NA	scaffold393417
gi|445542277|gb|AJJZ010860091.1|	6150	32.9	3	NA	scaffold393417
gi|445542276|gb|AJJZ010860092.1|	7804	32.9	3	NA	scaffold393417
gi|445542276|gb|AJJZ010860092.1|	7839	32.9	3	NA	scaffold393417
gi|445542275|gb|AJJZ010860093.1|	580	36.05	3	NA	scaffold393417
gi|445542275|gb|AJJZ010860093.1|	813	36.05	3	NA	scaffold393417
gi|445542300|gb|AJJZ010860068.1|	1524	246.21	13	NA	scaffold393417
gi|445542300|gb|AJJZ010860068.1|	1699	246.21	13	NA	scaffold393417
gi|445542289|gb|AJJZ010860079.1|	3161	246.21	13	NA	scaffold393417
gi|445542289|gb|AJJZ010860079.1|	3307	246.21	13	NA	scaffold393417
gi|445542289|gb|AJJZ010860079.1|	3338	246.21	13	NA	scaffold393417
gi|445542289|gb|AJJZ010860079.1|	3644	246.21	13	NA	scaffold393417
gi|445542289|gb|AJJZ010860079.1|	3649	246.21	13	NA	scaffold393417
gi|445542289|gb|AJJZ010860079.1|	3685	246.21	13	NA	scaffold393417
gi|445542289|gb|AJJZ010860079.1|	3786	246.21	13	NA	scaffold393417
gi|445542289|gb|AJJZ010860079.1|	6120	246.21	13	NA	scaffold393417
gi|445542289|gb|AJJZ010860079.1|	6123	246.21	13	NA	scaffold393417
gi|445542289|gb|AJJZ010860079.1|	3359	247.58	13	NA	scaffold393417
gi|445541944|gb|AJJZ010860424.1|	2162	1.09	2	NA	scaffold393529
gi|445541932|gb|AJJZ010860436.1|	5451	217.54	8	NA	scaffold393529
gi|445541931|gb|AJJZ010860437.1|	14249	217.54	8	NA	scaffold393529
gi|445541924|gb|AJJZ010860444.1|	2453	218.24	8	NA	scaffold393529
gi|445433676|gb|AJJZ010941197.1|	5222	20.7	12	NA	scaffold413584
gi|445433676|gb|AJJZ010941197.1|	5223	20.7	12	NA	scaffold413584
gi|445433675|gb|AJJZ010941198.1|	3963	21.38	12	NA	scaffold413584
gi|445433675|gb|AJJZ010941198.1|	4196	21.38	12	NA	scaffold413584
gi|445433675|gb|AJJZ010941198.1|	4438	21.38	12	NA	scaffold413584
gi|445433676|gb|AJJZ010941197.1|	1710	69.1	12	NA	scaffold413584
gi|445433676|gb|AJJZ010941197.1|	5006	69.1	12	NA	scaffold413584
gi|445433673|gb|AJJZ010941200.1|	1825	273.92	13	NA	scaffold413584
gi|445433673|gb|AJJZ010941200.1|	1764	276.01	13	NA	scaffold413584
gi|445433673|gb|AJJZ010941200.1|	1860	276.01	13	NA	scaffold413584
gi|445421333|gb|AJJZ010949407.1|	1684	11.65	17	NA	scaffold417832
gi|445421333|gb|AJJZ010949407.1|	1692	11.65	17	NA	scaffold417832
gi|445421332|gb|AJJZ010949408.1|	11047	18.04	17	NA	scaffold417832
gi|445421332|gb|AJJZ010949408.1|	11064	18.04	17	NA	scaffold417832
gi|445421332|gb|AJJZ010949408.1|	11098	18.04	17	NA	scaffold417832
gi|445421332|gb|AJJZ010949408.1|	11617	18.04	17	NA	scaffold417832
gi|445421332|gb|AJJZ010949408.1|	11881	18.04	17	NA	scaffold417832
gi|445421331|gb|AJJZ010949409.1|	280	18.04	17	NA	scaffold417832
gi|445421317|gb|AJJZ010949423.1|	1256	159.23	18	NA	scaffold417832
gi|445421317|gb|AJJZ010949423.1|	1604	159.23	18	NA	scaffold417832
gi|445421317|gb|AJJZ010949423.1|	1863	159.23	18	NA	scaffold417832
gi|445421317|gb|AJJZ010949423.1|	1939	159.23	18	NA	scaffold417832
gi|445421317|gb|AJJZ010949423.1|	2036	159.23	18	NA	scaffold417832
gi|445421317|gb|AJJZ010949423.1|	2060	159.23	18	NA	scaffold417832
gi|445421317|gb|AJJZ010949423.1|	2099	159.23	18	NA	scaffold417832
gi|445421317|gb|AJJZ010949423.1|	8230	159.23	18	NA	scaffold417832
gi|445421317|gb|AJJZ010949423.1|	8382	159.23	18	NA	scaffold417832
gi|445421317|gb|AJJZ010949423.1|	8410	159.23	18	NA	scaffold417832
gi|445384456|gb|AJJZ010977671.1|	3106	77.67	4	LG11	scaffold438547
gi|445384464|gb|AJJZ010977663.1|	3089	118.22	11	LG11	scaffold438547
gi|445380064|gb|AJJZ010981470.1|	4117	168.11	2	NA	scaffold441737
gi|445380064|gb|AJJZ010981470.1|	4159	168.11	2	NA	scaffold441737
gi|445380064|gb|AJJZ010981470.1|	4017	172.29	2	NA	scaffold441737
gi|445380064|gb|AJJZ010981470.1|	4088	172.29	2	NA	scaffold441737
gi|445380064|gb|AJJZ010981470.1|	4092	172.29	2	NA	scaffold441737
gi|445380064|gb|AJJZ010981470.1|	4216	172.29	2	NA	scaffold441737
gi|445380064|gb|AJJZ010981470.1|	4235	172.29	2	NA	scaffold441737
gi|445380068|gb|AJJZ010981466.1|	12690	174.33	2	NA	scaffold441737
gi|445380068|gb|AJJZ010981466.1|	12756	174.33	2	NA	scaffold441737
gi|445380069|gb|AJJZ010981465.1|	1768	184.75	2	NA	scaffold441737
gi|445380098|gb|AJJZ010981455.1|	1262	2.12	16	NA	scaffold441737
gi|445380098|gb|AJJZ010981455.1|	948	2.12	16	NA	scaffold441737
gi|445380097|gb|AJJZ010981456.1|	4180	2.12	16	NA	scaffold441737
gi|445380097|gb|AJJZ010981456.1|	4358	19.83	16	NA	scaffold441737
gi|445380096|gb|AJJZ010981457.1|	2285	19.83	16	NA	scaffold441737
gi|445380096|gb|AJJZ010981457.1|	4425	19.83	16	NA	scaffold441737
gi|445380107|gb|AJJZ010981446.1|	708	21.19	16	NA	scaffold441737
gi|445332720|gb|AJJZ011016015.1|	5536	0	12	NA	scaffold473175
gi|445332720|gb|AJJZ011016015.1|	5581	0	12	NA	scaffold473175
gi|445332720|gb|AJJZ011016015.1|	5428	0.71	12	NA	scaffold473175
gi|445332732|gb|AJJZ011016003.1|	7935	178.71	18	NA	scaffold473175
