# Supplementary material for: SNP Identification from RNA Sequencing and Linkage Map Construction of Rubber Tree for Anchoring the Draft Genome
Source: PLoS One. 2015 Apr 1;10(4):e0121961. doi: 10.1371/journal.pone.0121961 (PMC4382108; doi:10.1371/journal.pone.0121961)
Supplement: S12 Table — (XLS) [file pone.0121961.s018.xls]

## Sheet: TableS7
S12 Table. Linkage map including scaffold and microsatellite information.
Scaffolds placed by Rahman et al without SNP data were given a '?' in the position column
Total length of contigs is the sum of lengths of the constituent contigs of each scaffold
Scaffold	Linkage Group	Position (cM)	Number of Contigs	Total Length of Contigs (bp)
scaffold298021	1	0	25	114822
scaffold142926	1	1.74	1	2937
scaffold35712	1	1.74	19	103568
scaffold129534	1	2.65	9	63014
scaffold162834	1	3.55	11	51215
scaffold43868	1	11.14	2	7256
scaffold72322	1	11.95	30	150296
scaffold285080	1	13.36	1	2837
scaffold240344	1	17.92	1	4053
scaffold180784	1	19.61	14	83831
scaffold281462	1	19.61	1	1859
scaffold516850	1	22.33	12	64978
scaffold136706	1	23.77	6	23241
scaffold410216	1	23.77	10	44927
scaffold276242	1	24.51	9	57230
scaffold89385	1	24.51	1	1208
scaffold445443	1	?	21	133334
scaffold365857	1	?	10	64111
scaffold145536	1	27.47	11	56161
scaffold142877	1	31.52	12	52927
scaffold221456	1	31.52	9	43836
scaffold416315	1	34.18	25	111689
scaffold115463	1	40.16	1	3374
scaffold153816	1	41.01	9	37823
scaffold295000	1	42.71	13	69510
scaffold114506	1	45.02	64	355470
scaffold166769	1	45.02	13	73809
scaffold410251	1	46.52	2	12580
scaffold08981	1	47.96	12	63320
scaffold224050	1	47.96	36	249231
scaffold195024	1	48.68	16	72612
scaffold427630	1	50.12	1	1762
scaffold97036	1	50.12	20	118203
scaffold414529	1	52.28	1	3034
scaffold175528	1	52.99	1	3123
scaffold311546	1	52.99	26	150756
scaffold175245	1	?	1	2344
scaffold125722	1	?	1	2130
scaffold416894	1	?	6	21471
scaffold412180	1	?	13	42686
scaffold121147	1	59.2	40	208242
scaffold127501	1	59.2	4	24962
scaffold36352	1	59.2	6	25278
scaffold417190	1	59.94	11	39138
scaffold173873	1	60.69	8	52742
scaffold127287	1	63.42	14	67375
scaffold435374	1	63.42	9	64286
scaffold450581	1	63.42	4	9248
scaffold163592	1	64.77	10	49976
scaffold410925	1	64.77	12	63900
scaffold207653	1	65.44	3	10108
scaffold223765	1	65.44	1	1294
scaffold369905	1	65.44	1	1912
scaffold146156	1	66.12	7	33553
scaffold153566	1	69.59	10	85506
scaffold448015	1	69.59	8	41279
scaffold151934	1	70.96	24	138257
scaffold179486	1	70.96	14	76443
scaffold188026	1	70.96	1	1177
scaffold230514	1	71.63	24	112036
scaffold119093	1	75.79	1	2979
scaffold142937	1	75.79	17	87224
scaffold158650	1	75.79	1	2952
scaffold409815	1	75.79	5	29286
scaffold122086	1	79.1	6	25520
scaffold146166	1	79.1	1	1037
scaffold354868	1	79.1	9	30402
scaffold381475	1	79.1	1	1656
scaffold425397	1	79.1	8	32479
scaffold157208	1	84.36	24	136928
scaffold118279	1	85.05	9	52045
scaffold411521	1	85.05	1	3915
scaffold144335	1	90.05	1	3406
scaffold178752	1	90.05	7	31597
scaffold444204	1	90.75	17	87222
scaffold180846	1	93.54	5	26516
scaffold181422	1	93.54	10	46772
scaffold307116	1	101.3	1	2112
scaffold149632	1	102.7	32	150814
scaffold393136	1	104.08	1	1882
scaffold501858	1	96.34	6	20116
scaffold102269	1	98.49	8	38231
scaffold130568	1	99.91	28	119228
scaffold192146	1	99.91	16	70527
scaffold412424	1	99.91	1	3239
scaffold49906	1	99.91	17	79538
scaffold155001	1	108.85	10	40005
scaffold171378	1	108.85	1	2552
scaffold461891	1	108.85	1	1178
scaffold517008	1	108.85	15	65822
scaffold103713	1	109.53	1	2419
scaffold410237	1	109.53	4	23741
scaffold147365	1	110.21	10	55235
scaffold202735	1	110.21	25	116645
scaffold168042	1	110.88	1	3657
scaffold110861	1	112.24	10	35367
scaffold160130	1	112.92	2	14782
scaffold67123	1	113.59	6	22079
scaffold279175	1	114.27	9	36726
scaffold42697	1	114.27	10	36704
scaffold129909	1	114.95	1	1634
scaffold413626	1	117.72	8	53090
scaffold192905	1	123.97	6	19083
scaffold437615	1	123.97	1	1296
scaffold425580	1	124.65	8	40875
scaffold129644	1	125.33	62	257032
scaffold90510	1	125.33	12	54872
scaffold311305	1	127.39	10	50614
scaffold411523	1	127.39	4	18304
scaffold237297	1	128.07	1	1156
scaffold09035	1	129.43	16	53244
scaffold142872	1	129.43	2	5107
scaffold154153	1	129.43	1	1448
scaffold162136	1	129.43	5	13442
scaffold167597	1	129.43	4	13660
scaffold168706	1	129.43	1	515
scaffold214832	1	129.43	3	12052
scaffold282597	1	129.43	1	745
scaffold315842	1	129.43	5	13432
scaffold446659	1	129.43	1	1380
scaffold495889	1	129.43	10	31652
scaffold537649	1	129.43	5	12662
scaffold140730	1	130.11	5	25204
scaffold374535	1	130.11	6	11680
scaffold412725	1	130.11	1	3050
scaffold418517	1	130.11	3	18219
scaffold103102	1	133.64	3	12315
scaffold412977	1	133.64	1	3313
scaffold421029	1	133.64	13	54972
scaffold176679	1	136.33	3	7609
scaffold508703	1	137.02	2	6454
scaffold220352	1	137.71	5	16952
scaffold404895	1	137.71	6	25787
scaffold299841	1	139.78	5	20436
scaffold478436	1	139.78	6	15273
scaffold51509	1	139.78	20	88409
scaffold147435	1	140.47	7	22995
scaffold413483	1	140.47	1	2935
scaffold114743	1	141.84	3	14271
scaffold423271	1	141.84	6	21239
scaffold113727	1	144.62	1	1273
scaffold121688	1	144.62	9	44959
scaffold150041	1	144.62	3	13934
scaffold181743	1	144.62	9	20740
scaffold206919	1	144.62	6	32918
scaffold266945	1	144.62	20	77083
scaffold427556	1	144.62	3	7845
scaffold196012	1	145.99	1	646
scaffold239632	1	146.67	6	21768
scaffold140150	1	147.35	9	34155
scaffold391651	1	149.11	7	21038
scaffold101461	1	151.04	1	2251
scaffold421497	1	151.04	8	23445
scaffold197365	1	152.28	8	38691
scaffold277539	1	152.28	3	7880
scaffold347091	1	152.28	15	52338
scaffold133922	1	153.66	6	14219
scaffold143693	1	155.03	1	3163
scaffold24260	1	155.03	5	24364
scaffold445700	1	155.03	1	1748
scaffold500241	1	155.03	2	3981
scaffold167669	1	155.71	2	5725
scaffold224811	1	155.71	5	11809
scaffold350759	1	155.71	8	27539
scaffold410340	1	155.71	8	32288
scaffold567239	1	155.71	5	23759
scaffold66627	1	155.71	9	49156
scaffold415418	1	157.08	9	28791
scaffold416858	1	157.08	13	47274
scaffold330521	1	158.48	3	9016
scaffold439105	1	158.48	7	22257
scaffold149107	1	159.17	10	47143
scaffold168592	1	160.57	1	2434
scaffold242582	1	160.57	1	2078
scaffold125346	1	161.26	1	2324
scaffold392794	1	161.26	1	2115
scaffold428927	1	161.26	1	2045
scaffold420194	1	162.64	13	55667
scaffold113361	1	166.76	8	46411
scaffold171723	1	166.76	1	3125
scaffold180090	1	166.76	2	4368
scaffold413372	1	166.76	4	16288
scaffold526734	1	166.76	16	68690
scaffold233631	1	168.79	14	63401
scaffold348612	2	0	16	80690
scaffold135764	2	1.09	31	149826
scaffold175357	2	1.09	2	4447
scaffold358428	2	1.09	5	30705
scaffold480307	2	1.09	6	28743
scaffold70686	2	1.09	3	19156
scaffold382348	2	2.62	9	31661
scaffold451908	2	2.62	5	19279
scaffold410810	2	4.36	4	16634
scaffold452147	2	4.36	1	1313
scaffold162886	2	4.94	14	63804
scaffold149096	2	14.61	14	71838
scaffold122802	2	16.05	1	993
scaffold151619	2	18.2	2	12377
scaffold292548	2	18.2	6	18174
scaffold409921	2	18.2	7	31605
scaffold237616	2	20.29	1	976
scaffold166514	2	26.06	1	2402
scaffold140387	2	29.4	14	70043
scaffold246705	2	31.89	5	26134
scaffold152709	2	32.58	4	14246
scaffold500181	2	32.58	1	1079
scaffold419715	2	33.98	1	2231
scaffold186216	2	35.45	7	31471
scaffold138229	2	39.07	10	54760
scaffold149948	2	39.07	4	17329
scaffold410691	2	40.1	6	21777
scaffold413359	2	47.46	6	33214
scaffold322856	2	48.97	8	27994
scaffold441509	2	48.97	2	8828
scaffold125545	2	53.37	9	36317
scaffold255706	2	53.37	15	63093
scaffold414234	2	53.37	5	16440
scaffold228248	2	57.04	4	7497
scaffold212608	2	57.95	1	2179
scaffold228599	2	57.95	9	32663
scaffold440375	2	59.66	16	51938
scaffold495694	2	59.66	1	1160
scaffold118544	2	60.51	1	948
scaffold197634	2	60.51	9	26369
scaffold520801	2	60.51	1	1062
scaffold412046	2	65.41	11	35108
scaffold318076	2	67.69	1	3558
scaffold485932	2	67.69	1	1082
scaffold268930	2	71.08	1	1468
scaffold309983	2	71.08	1	1793
scaffold353749	2	71.08	1	621
scaffold412290	2	71.93	6	27829
scaffold113448	2	73.64	9	26875
scaffold132438	2	74.49	5	34444
scaffold272240	2	75.17	14	64587
scaffold264482	2	78.41	7	26028
scaffold411593	2	85.28	1	3834
scaffold167023	2	88.85	1	3817
scaffold142399	2	90.26	1	1890
scaffold504012	2	90.26	1	1142
scaffold548220	2	90.26	1	991
scaffold413034	2	90.96	3	12026
scaffold237558	2	91.65	1	642
scaffold141282	2	92.35	3	19091
scaffold409983	2	102.57	32	113757
scaffold415230	2	102.57	2	13600
scaffold357360	2	103.68	21	81546
scaffold216751	2	95.95	5	18728
scaffold134447	2	97.52	1	3465
scaffold127647	2	105.92	6	38388
scaffold410464	2	105.92	7	41178
scaffold416993	2	105.92	1	2732
scaffold420338	2	105.92	1	2220
scaffold06079	2	107.5	11	55895
scaffold393404	2	107.5	1	2146
scaffold118832	2	108.2	1	1831
scaffold414431	2	110.16	1	3187
scaffold63482	2	110.16	9	44869
scaffold364453	2	112.43	21	117052
scaffold381609	2	112.43	1	1514
scaffold116955	2	115.87	20	97002
scaffold126518	2	115.87	5	33257
scaffold421682	2	117.23	17	83331
scaffold89665	2	117.23	10	45714
scaffold419741	2	117.91	2	4493
scaffold321924	2	124.22	7	27081
scaffold89164	2	124.22	1	1495
scaffold349088	2	?	4	10919
scaffold222405	2	?	1	1387
scaffold148631	2	126.27	34	161058
scaffold170438	2	126.27	1	1928
scaffold446247	2	126.27	10	35736
scaffold122012	2	126.95	14	67636
scaffold177720	2	126.95	1	1613
scaffold335144	2	126.95	2	5274
scaffold413802	2	126.95	6	18567
scaffold447940	2	126.95	1	1481
scaffold126995	2	127.63	10	36328
scaffold307378	2	127.63	16	73593
scaffold418095	2	127.63	8	32264
scaffold419650	2	127.63	7	31885
scaffold173644	2	133.11	1	1060
scaffold409830	2	133.11	17	66070
scaffold137573	2	133.79	11	39123
scaffold190989	2	133.79	1	2040
scaffold147268	2	136.3	20	119502
scaffold178216	2	136.3	3	33050
scaffold335127	2	136.3	7	38088
scaffold367632	2	136.3	1	2237
scaffold207501	2	139.32	1	1359
scaffold162059	2	139.99	3	8752
scaffold84035	2	139.99	5	23065
scaffold153891	2	144.13	1	3700
scaffold272663	2	144.13	43	243992
scaffold586014	2	?	1	620
scaffold59282	2	?	28	143157
scaffold161839	2	146.22	14	70229
scaffold171495	2	146.22	1	2448
scaffold225016	2	146.22	1	2068
scaffold140386	2	147.35	13	75163
scaffold171532	2	147.35	1	696
scaffold267118	2	147.35	1	1241
scaffold295265	2	147.35	1	3294
scaffold124485	2	151.55	1	2770
scaffold165001	2	151.55	1	1536
scaffold353258	2	151.55	9	63263
scaffold409957	2	151.55	12	68952
scaffold118295	2	152.69	19	77838
scaffold294373	2	152.69	39	184002
scaffold521743	2	166.22	1	1118
scaffold441737	2	168.11	64	346584
scaffold448955	2	168.79	28	132267
scaffold460612	2	172.97	1	1250
scaffold124486	2	173.65	3	6333
scaffold104471	2	175.7	23	117843
scaffold411626	2	175.7	1	3705
scaffold424045	2	176.38	1	1830
scaffold127087	2	177.22	1	2547
scaffold153048	2	177.22	28	180744
scaffold131326	2	181.87	7	42131
scaffold153149	2	181.87	1	3557
scaffold156160	2	182.83	1	1955
scaffold286923	2	184.75	1	3233
scaffold411600	2	184.75	2	5880
scaffold460333	2	184.75	9	43591
scaffold456977	2	187.33	18	152114
scaffold104821	2	188.12	3	8168
scaffold121964	2	188.12	28	195714
scaffold186541	2	188.12	6	29621
scaffold125880	2	188.9	8	57672
scaffold160331	2	188.9	1	3224
scaffold414417	2	188.9	3	17398
scaffold421028	2	188.9	1	2333
scaffold416254	2	202.92	40	209787
scaffold423641	2	202.92	21	112432
scaffold71543	2	202.92	1	3740
scaffold167395	2	203.7	26	121301
scaffold523829	2	?	1	979
scaffold411261	2	213.16	2	9303
scaffold158520	3	0	1	1277
scaffold158576	3	0	27	153045
scaffold220567	3	0	2	6237
scaffold548294	3	0	1	636
scaffold157318	3	2.13	37	229947
scaffold404931	3	4.95	8	34821
scaffold97998	3	4.95	18	84943
scaffold410154	3	10.49	6	36773
scaffold410508	3	13.97	17	114250
scaffold282248	3	6.33	1	1674
scaffold415374	3	6.33	41	228235
scaffold409846	3	8.4	7	34806
scaffold232902	3	17.23	12	55304
scaffold317152	3	17.23	1	1374
scaffold414719	3	17.23	11	53713
scaffold152517	3	19.33	11	81734
scaffold152905	3	19.33	1	1322
scaffold122826	3	20.25	1	909
scaffold283120	3	20.25	2	9449
scaffold410278	3	21.94	6	29748
scaffold409937	3	22.64	7	28437
scaffold485317	3	24.69	1	930
scaffold78084	3	25.37	1	1196
scaffold188660	3	26.05	5	19537
scaffold422258	3	26.05	5	16162
scaffold129838	3	26.9	24	140688
scaffold171808	3	26.9	1	2361
scaffold199828	3	26.9	1	3209
scaffold115203	3	31.55	9	32999
scaffold393417	3	31.55	66	428564
scaffold414481	3	32.22	17	128886
scaffold154334	3	39.1	38	187442
scaffold156219	3	39.1	11	58780
scaffold202264	3	39.1	1	1281
scaffold428450	3	39.1	1	1598
scaffold128129	3	41.7	1	2259
scaffold205770	3	42.57	1	1866
scaffold141901	3	45.94	14	74727
scaffold429891	3	47.45	11	53036
scaffold128421	3	52.25	12	69187
scaffold137392	3	53.64	7	21866
scaffold152645	3	53.64	1	2810
scaffold410939	3	53.64	13	66066
scaffold410586	3	54.31	3	11879
scaffold417929	3	54.99	27	129747
scaffold335235	3	57.03	12	48744
scaffold120074	3	59.06	2	15761
scaffold426278	3	59.06	1	1833
scaffold421677	3	61.12	9	36879
scaffold134188	3	63.88	9	35484
scaffold409852	3	63.88	8	37045
scaffold453831	3	65.23	1	1658
scaffold152812	3	67.75	11	66493
scaffold410676	3	68.65	9	32556
scaffold136967	3	70.02	1	2275
scaffold126554	3	70.7	23	132604
scaffold413619	3	70.7	1	2672
scaffold487877	3	72.09	1	1396
scaffold126369	3	74.9	16	88882
scaffold33672	3	74.9	6	26801
scaffold113966	3	76.94	9	45863
scaffold181260	3	76.94	1	2925
scaffold186095	3	76.94	20	105152
scaffold411042	3	76.94	8	30351
scaffold318613	3	79.25	21	94547
scaffold410431	3	79.25	18	67262
scaffold417634	3	81.06	3	16189
scaffold158776	3	82.42	1	2113
scaffold156305	3	84.48	5	20075
scaffold451035	3	84.48	12	62689
scaffold163167	3	85.16	8	42260
scaffold395554	3	85.84	24	113049
scaffold123731	3	86.52	1	1736
scaffold150318	3	86.52	5	14540
scaffold326657	3	86.52	1	4078
scaffold353592	3	86.52	3	15021
scaffold415911	3	86.52	1	2899
scaffold479857	3	86.52	1	1038
scaffold94313	3	86.52	1	2232
scaffold278598	3	87.2	8	28330
scaffold361260	3	87.2	13	55988
scaffold410378	3	87.2	7	36954
scaffold471744	3	87.2	1	1121
scaffold80187	3	87.2	12	51848
scaffold429325	3	88.56	15	72530
scaffold293736	3	89.24	10	43704
scaffold112668	3	93.43	4	15033
scaffold411310	3	93.43	23	93581
scaffold95252	3	93.43	10	40073
scaffold125969	3	101.31	3	17978
scaffold126997	3	101.31	1	1239
scaffold163814	3	101.31	1	3177
scaffold304828	3	101.31	1	3382
scaffold357887	3	101.31	3	5034
scaffold468072	3	101.31	4	8741
scaffold417517	3	104.37	34	124878
scaffold458527	3	104.37	11	37527
scaffold414733	3	95.16	1	2965
scaffold419546	3	95.16	1	2260
scaffold203900	3	96.87	7	38384
scaffold411350	3	96.87	1	3883
scaffold225303	3	97.54	19	131277
scaffold152455	3	99.02	7	31357
scaffold229106	3	99.02	29	97516
scaffold413562	3	99.02	6	35695
scaffold127416	3	105.1	8	49252
scaffold410965	3	105.1	5	15502
scaffold41187	3	105.1	1	625
scaffold415736	3	105.1	1	3027
scaffold99757	3	105.1	2	12946
scaffold216503	3	105.83	1	1343
scaffold412098	3	105.83	5	20868
scaffold135999	3	106.57	13	55292
scaffold246133	3	107.24	1	1882
scaffold363162	3	109.3	8	35789
scaffold132531	3	110.67	5	18064
scaffold337872	3	110.67	3	13948
scaffold417902	3	110.67	3	8966
scaffold425832	3	110.67	10	41017
scaffold182982	3	111.51	1	1048
scaffold131063	3	114.11	4	12831
scaffold154843	3	114.11	16	72731
scaffold158950	3	114.11	5	15139
scaffold299594	3	114.11	16	51847
scaffold410336	3	114.11	2	8062
scaffold415874	3	114.11	7	35030
scaffold450903	3	114.11	6	27815
scaffold682684	3	114.11	1	419
scaffold170728	3	114.79	6	27971
scaffold174498	3	?	1	4718
scaffold453132	3	?	22	100900
scaffold263548	3	?	1	709
scaffold93599	3	?	14	50600
scaffold305576	3	?	1	4083
scaffold198002	3	?	11	45877
scaffold181532	3	?	1	1738
scaffold66451	3	117.57	6	30636
scaffold82113	3	117.57	4	30033
scaffold135095	3	120.32	1	2696
scaffold410953	3	123.85	19	67522
scaffold104882	3	125.23	19	83852
scaffold102693	3	125.91	1	3005
scaffold127596	3	126.6	9	33374
scaffold162342	3	128.68	1	3661
scaffold418617	3	128.68	8	38170
scaffold148896	3	132.16	1	3556
scaffold160346	3	132.16	5	23539
scaffold196600	3	132.85	17	67807
scaffold141866	3	134.22	15	79951
scaffold414884	3	136.39	7	20137
scaffold153016	3	141.53	12	69852
scaffold125483	3	142.9	4	11783
scaffold213042	3	142.9	19	106332
scaffold304950	3	142.9	2	13888
scaffold328569	3	142.9	1	1911
scaffold77605	3	146.71	1	2803
scaffold165433	3	148.57	1	3038
scaffold409853	3	148.57	41	231670
scaffold430544	3	148.57	19	66842
scaffold462812	3	148.57	1	1639
scaffold171088	3	149.95	1	1713
scaffold334876	3	149.95	1	1905
scaffold324744	3	152.74	5	41275
scaffold173911	3	154.6	6	43511
scaffold146420	3	155.51	1	3653
scaffold197224	3	155.51	7	30897
scaffold127551	3	156.2	1	3322
scaffold205747	3	156.2	5	18667
scaffold139996	3	158.99	1	505
scaffold427165	3	158.99	14	57362
scaffold419796	3	160.72	16	70703
scaffold141785	3	162.45	8	40736
scaffold121393	3	195.68	24	164133
scaffold198523	3	195.68	5	15712
scaffold413475	3	195.68	1	3130
scaffold466280	3	195.68	9	36464
scaffold126789	3	221.59	1	796
scaffold418175	3	221.59	9	39512
scaffold429596	3	221.59	1	1821
scaffold171455	3	225.77	1	3237
scaffold152303	3	228.83	10	43208
scaffold288450	3	231.4	8	27987
scaffold124095	3	235.89	1	1583
scaffold170707	3	247.87	1	2762
scaffold411846	3	247.87	6	20559
scaffold425787	3	247.87	4	9519
scaffold430081	3	247.87	1	2032
scaffold178276	3	249.02	1	2275
scaffold128093	3	255.22	1	2644
scaffold135295	3	255.22	8	39976
scaffold410074	3	255.22	2	15336
scaffold410435	4	0	23	121040
scaffold558069	4	0	1	943
scaffold172614	4	0.95	3	9365
scaffold03170	4	1.88	3	10814
scaffold415459	4	1.88	6	19148
scaffold416847	4	1.88	3	16274
scaffold147096	4	7.8	13	61807
scaffold239642	4	7.8	3	7184
scaffold302901	4	7.8	3	16373
scaffold438891	4	7.8	6	31061
scaffold89459	4	9.03	5	29868
scaffold127911	4	30.81	1	4868
scaffold150517	4	30.81	24	92492
scaffold409943	4	30.81	10	74280
scaffold133164	4	33.86	15	81029
scaffold491922	4	33.86	31	143273
scaffold166000	4	36.12	4	23181
scaffold430839	4	36.12	15	88024
scaffold146216	4	38.7	6	29031
scaffold132112	4	42.5	1	3689
scaffold131572	4	43.3	13	63890
scaffold409914	4	47.52	30	136178
scaffold166986	4	50.97	7	29229
scaffold13969	4	53.03	1	4877
scaffold90704	4	53.03	1	1980
scaffold256471	4	56.65	5	30583
scaffold116286	4	59.63	4	12981
scaffold153952	4	59.63	18	78563
scaffold125763	4	61.86	6	21421
scaffold113461	4	67.18	11	51665
scaffold115958	4	72.8	1	590
scaffold271832	4	72.8	13	71036
scaffold134740	4	73.49	1	3462
scaffold134770	4	73.49	1	3460
scaffold138950	4	73.49	8	31228
scaffold414428	4	73.49	12	56145
scaffold174862	4	74.58	1	2772
scaffold541370	4	?	1	843
scaffold430947	4	?	21	109318
scaffold287934	4	?	47	246548
scaffold129949	4	75.66	5	22762
scaffold137240	4	75.66	1	745
scaffold105682	4	76.74	8	46735
scaffold110900	4	76.74	7	24581
scaffold213943	4	76.74	3	8403
scaffold417915	4	76.74	15	41456
scaffold444135	4	76.74	3	12442
scaffold48552	4	76.74	3	19075
scaffold113391	4	77.67	1	946
scaffold150947	4	77.67	9	42119
scaffold418871	4	78.6	9	56797
scaffold411525	4	79.79	7	24824
scaffold471940	4	80.97	1	977
scaffold106212	4	84.68	13	37729
scaffold132656	4	84.68	1	1748
scaffold228105	4	84.68	2	5120
scaffold414667	4	84.68	4	12288
scaffold455071	4	84.68	10	39354
scaffold143987	4	88.8	1	4026
scaffold413924	4	88.8	6	14418
scaffold175778	4	89.47	1	2299
scaffold465158	4	90.15	6	20124
scaffold367112	4	92.88	12	32299
scaffold387385	4	92.88	1	4174
scaffold416369	4	92.88	2	5329
scaffold148198	4	95.64	1	1864
scaffold427838	4	95.64	3	7510
scaffold17830	4	97.01	8	33048
scaffold17894	4	97.01	6	37310
scaffold125660	4	99.74	20	104518
scaffold132840	4	108.52	12	48698
scaffold227468	4	108.52	5	19894
scaffold246634	4	108.52	1	1858
scaffold189031	4	111.57	3	5318
scaffold205243	4	111.57	4	10733
scaffold427304	4	111.57	1	2084
scaffold109337	4	112.59	5	16243
scaffold172198	4	113.6	24	92048
scaffold308046	4	113.6	1	2395
scaffold121759	4	116.29	6	29669
scaffold197692	4	116.29	1	2285
scaffold321799	4	116.29	6	21825
scaffold123061	4	119.92	1	4459
scaffold131336	4	120.81	6	20714
scaffold253070	4	122.89	16	47569
scaffold303491	4	122.89	8	35256
scaffold118262	4	132.49	9	53131
scaffold48879	4	154.62	18	103187
scaffold132898	4	155.52	1	2858
scaffold148223	4	155.52	1	1768
scaffold148270	4	155.52	1	2851
scaffold305008	4	155.52	3	6477
scaffold411792	4	155.52	1	3815
scaffold155313	4	156.38	24	116684
scaffold446616	5	0	13	40980
scaffold08380	5	1.12	8	37432
scaffold101364	5	1.12	8	35531
scaffold161197	5	1.12	2	6378
scaffold273682	5	1.12	6	13749
scaffold410228	5	1.12	9	44594
scaffold117221	5	10.22	1	1593
scaffold183299	5	10.22	1	603
scaffold142207	5	12.21	26	139654
scaffold150771	5	5.14	14	67885
scaffold410296	5	5.14	18	75723
scaffold415014	5	5.14	1	2708
scaffold431814	5	7.25	4	12068
scaffold154210	5	9.23	29	129229
scaffold387712	5	9.23	8	15886
scaffold414219	5	9.23	1	3223
scaffold89231	5	17.09	17	85562
scaffold169709	5	20.09	27	151105
scaffold426636	5	20.09	1	2028
scaffold155176	5	21.21	20	124874
scaffold158027	5	34.82	26	143296
scaffold411482	5	34.82	26	152268
scaffold415100	5	34.82	29	213043
scaffold444525	5	38.93	1	1581
scaffold228633	5	49.84	8	40086
scaffold132206	5	51.21	9	40157
scaffold05181	5	56.87	5	29473
scaffold142241	5	59.7	4	16575
scaffold147398	5	59.7	14	58757
scaffold428843	5	82.66	5	21610
scaffold448892	5	82.66	1	1348
scaffold471724	5	82.66	1	1127
scaffold219510	5	88.93	9	35770
scaffold81805	5	100.83	15	62298
scaffold416519	5	102.48	1	2477
scaffold410201	5	95.84	14	69656
scaffold89534	5	98.78	4	20408
scaffold445778	5	107.89	28	107502
scaffold00901	5	113.43	1	1769
scaffold278979	5	113.43	4	13273
scaffold431276	5	116.07	1	1938
scaffold134721	5	116.93	5	41778
scaffold414596	5	116.93	10	53073
scaffold109183	5	122.48	1	3285
scaffold134715	5	128.03	23	92107
scaffold133482	5	132.24	1	1985
scaffold151225	5	132.24	3	8217
scaffold410563	5	132.24	3	13894
scaffold414220	5	132.24	16	61598
scaffold350173	5	133.92	6	18892
scaffold418217	5	133.92	5	16351
scaffold409817	5	140.05	10	65034
scaffold127990	5	141.43	8	38131
scaffold145781	5	141.43	19	67236
scaffold175615	5	141.43	19	117445
scaffold419523	5	141.43	1	2389
scaffold206410	5	142.82	3	12380
scaffold44429	5	142.82	14	49254
scaffold84547	5	142.82	12	37131
scaffold123958	5	144.21	17	84408
scaffold348759	5	144.9	1	2957
scaffold58802	5	144.9	8	33530
scaffold175321	5	145.59	1	2061
scaffold210451	5	145.59	1	2674
scaffold305703	5	145.59	1	2589
scaffold347157	5	148.38	7	24202
scaffold161696	5	149.07	8	22864
scaffold164201	5	149.76	1	1703
scaffold422665	5	149.76	8	37129
scaffold161376	5	151.15	2	8641
scaffold109036	5	152.75	1	827
scaffold367399	5	152.75	8	37404
scaffold181898	5	156.66	9	42212
scaffold311326	5	156.66	9	23891
scaffold411165	5	159.97	7	31133
scaffold570759	5	159.97	1	824
scaffold205758	5	160.73	1	1594
scaffold207307	5	160.73	14	71999
scaffold315923	5	160.73	10	54218
scaffold412633	5	160.73	1	3466
scaffold422357	5	160.73	13	49159
scaffold292118	5	169.48	9	38497
scaffold222947	5	170.5	33	119493
scaffold410013	5	170.5	5	17555
scaffold428252	5	170.5	4	26383
scaffold98226	5	170.5	1	2228
scaffold140159	5	171.4	1	3302
scaffold170634	5	171.4	6	34834
scaffold183099	5	171.4	4	28116
scaffold97004	5	172.08	11	55277
scaffold409889	5	172.76	6	35101
scaffold413460	5	173.86	22	89599
scaffold141887	5	176.08	21	96506
scaffold178779	5	176.9	1	4343
scaffold413430	5	176.9	1	3091
scaffold427005	5	176.9	1	1893
scaffold188799	5	182.43	5	19821
scaffold115531	5	183.11	1	2089
scaffold140450	5	183.11	26	119039
scaffold258204	5	184.48	1	1860
scaffold293333	5	184.48	1	4673
scaffold411283	5	184.48	1	4131
scaffold112729	5	186.55	7	35648
scaffold203917	5	186.55	10	34236
scaffold25388	5	186.55	5	22469
scaffold434341	5	186.55	1	1817
scaffold51489	5	186.55	16	91931
scaffold96838	5	186.55	15	65835
scaffold101115	5	188.6	8	46816
scaffold132320	5	188.6	4	13310
scaffold124424	5	189.28	1	2196
scaffold170314	5	189.28	14	74946
scaffold131783	5	189.96	1	2891
scaffold182684	5	192.71	12	67458
scaffold240892	5	192.71	12	65458
scaffold283042	5	192.71	11	59152
scaffold413236	5	192.71	1	3280
scaffold413973	5	192.71	2	7592
scaffold420674	5	192.71	3	12866
scaffold435332	5	192.71	24	108297
scaffold440632	5	192.71	8	35272
scaffold317393	5	194.07	1	1065
scaffold366908	5	194.07	11	55563
scaffold414124	5	194.07	2	8045
scaffold418913	5	194.07	2	4671
scaffold110092	5	196.84	1	1337
scaffold131281	5	201.06	18	92530
scaffold410848	5	201.06	17	77750
scaffold416203	5	201.06	16	63568
scaffold271159	5	203.13	8	44586
scaffold147322	5	203.81	9	49814
scaffold397952	5	203.81	14	66506
scaffold96557	5	203.81	1	2689
scaffold479366	5	206.56	20	115902
scaffold130065	5	207.92	1	1535
scaffold147858	5	207.92	40	213770
scaffold414003	5	207.92	1	2837
scaffold00535	5	209.97	11	82952
scaffold119204	5	212.49	13	58115
scaffold274716	5	214.89	17	87137
scaffold413145	5	214.89	1	3504
scaffold53705	5	?	1	1321
scaffold25532	5	?	1	729
scaffold129112	5	?	2	3833
scaffold297292	5	?	7	26803
scaffold127481	5	?	1	608
scaffold133557	5	215.59	1	2431
scaffold417192	5	215.59	1	2216
scaffold421503	5	215.59	1	2237
scaffold126671	5	218.44	12	71233
scaffold139612	5	218.44	14	107856
scaffold289905	5	218.44	14	100998
scaffold81582	5	220.51	1	1685
scaffold129644	5	224.64	62	257032
scaffold348787	5	227.05	10	43632
scaffold51506	5	227.05	2	16503
scaffold190883	5	230.7	17	96797
scaffold252517	5	232.13	20	118617
scaffold363363	5	232.84	1	2718
scaffold423143	5	233.55	22	104214
scaffold222482	5	234.98	14	62996
scaffold119099	5	235.82	1	2726
scaffold428704	5	235.82	23	122578
scaffold131065	5	239.93	14	91437
scaffold160602	5	239.93	1	4255
scaffold307025	5	239.93	1	696
scaffold334087	5	239.93	19	142057
scaffold385576	5	239.93	15	89130
scaffold131426	5	250.54	34	185182
scaffold14776	5	250.54	5	26618
scaffold153310	5	250.54	10	70640
scaffold216564	5	250.54	1	1358
scaffold172773	5	252	1	1337
scaffold131087	5	253.46	4	24600
scaffold125203	5	255.89	1	2876
scaffold136778	5	255.89	1	1386
scaffold149545	5	255.89	7	40188
scaffold410720	5	255.89	1	4719
scaffold91593	5	255.89	9	41640
scaffold169324	5	260.93	1	1832
scaffold123369	5	268.46	48	344375
scaffold134180	5	268.46	1	3043
scaffold113767	5	270.55	32	177390
scaffold429738	5	270.55	1	1816
scaffold233949	6	0	30	160441
scaffold193007	6	1.37	1	731
scaffold157195	6	4.93	1	1625
scaffold227539	6	?	1	1098
scaffold588071	6	4.93	19	92500
scaffold163591	6	?	13	72710
scaffold228549	6	?	21	113821
scaffold199971	6	11.23	1	1597
scaffold461912	6	11.23	32	144274
scaffold541695	6	11.23	65	371970
scaffold288991	6	5.62	5	18841
scaffold410521	6	5.62	17	82500
scaffold697324	6	5.62	1	484
scaffold410361	6	7.02	7	44726
scaffold590004	6	7.02	10	47017
scaffold162019	6	16.08	1	3128
scaffold424435	6	16.08	13	91763
scaffold460727	6	16.08	1	1328
scaffold186946	6	24.79	3	26498
scaffold194975	6	26.39	23	119379
scaffold480389	6	26.39	1	1046
scaffold410619	6	27.76	1	4790
scaffold412051	6	27.76	1	3804
scaffold430840	6	27.76	28	162006
scaffold412543	6	31.17	1	3405
scaffold341055	6	36.77	22	104724
scaffold138394	6	38.9	11	85025
scaffold153791	6	38.9	24	112153
scaffold137763	6	39.75	1	1416
scaffold189887	6	39.75	1	1771
scaffold216419	6	39.75	21	103298
scaffold121142	6	41.45	27	137108
scaffold179256	6	45.72	7	31704
scaffold164900	6	47.28	15	51982
scaffold146888	6	52.94	5	18588
scaffold214656	6	52.94	1	602
scaffold412564	6	52.94	20	94207
scaffold415557	6	53.81	8	39460
scaffold127403	6	56.27	1	2180
scaffold426591	6	56.27	3	6731
scaffold228777	6	57.71	1	2080
scaffold241090	6	59.17	15	60576
scaffold00576	6	62.11	5	13389
scaffold197433	6	63.55	1	2664
scaffold386621	6	64.23	14	61480
scaffold126748	6	65.6	1	2475
scaffold60707	6	65.6	5	18499
scaffold275768	6	68.91	1	1951
scaffold411892	6	70.52	4	22514
scaffold367892	6	72.6	1	1920
scaffold410616	6	72.6	9	44133
scaffold417142	6	73.98	1	2666
scaffold149176	6	75.36	5	33443
scaffold373043	6	75.36	11	55514
scaffold140732	6	78.85	14	61576
scaffold292738	6	79.53	1	1569
scaffold308819	6	79.53	7	29098
scaffold200742	6	83	1	2364
scaffold410656	6	88.12	7	27886
scaffold240030	6	92.2	14	104310
scaffold57494	6	103.41	2	5738
scaffold210700	6	104.93	1	2185
scaffold435873	6	104.93	5	17023
scaffold445947	6	104.93	3	15298
scaffold111283	6	95	6	33692
scaffold187435	6	96.38	1	2479
scaffold452949	6	96.38	3	7057
scaffold459485	6	96.38	1	1401
scaffold435946	6	97.87	7	34840
scaffold151996	6	106.47	2	8610
scaffold236791	6	106.47	26	90432
scaffold410120	6	111.68	3	14359
scaffold412919	6	111.68	17	77169
scaffold421685	6	111.68	4	11292
scaffold421958	6	111.68	2	8033
scaffold04166	6	112.48	5	20700
scaffold127793	6	112.48	3	13077
scaffold166216	6	112.48	4	18482
scaffold132273	6	113.19	7	36258
scaffold07000	6	117.58	10	66711
scaffold217174	6	118.29	1	1473
scaffold484012	6	123.58	22	102677
scaffold175007	6	125.95	23	81889
scaffold175028	6	125.95	1	646
scaffold121513	6	128.31	5	20387
scaffold412955	6	128.31	1	3399
scaffold424663	6	136.48	6	14218
scaffold170061	6	142.9	1	2054
scaffold448422	6	147.23	37	187809
scaffold387698	6	152.08	12	61320
scaffold410444	6	155.58	12	54670
scaffold134001	6	156.26	7	36110
scaffold21655	6	156.26	1	1242
scaffold415640	6	156.95	4	14277
scaffold114815	6	158.34	18	101114
scaffold127668	6	162.69	29	134162
scaffold132998	6	164.06	10	45328
scaffold177072	6	164.06	8	31588
scaffold414688	6	164.06	4	23352
scaffold432362	6	164.06	8	38336
scaffold46602	6	164.06	5	26317
scaffold186880	6	?	1	855
scaffold187443	6	?	1	1544
scaffold124634	6	168.94	9	50873
scaffold139550	6	168.94	11	55691
scaffold425366	6	168.94	11	34425
scaffold147951	6	171.68	6	30348
scaffold92998	6	173.06	1	1033
scaffold159234	6	173.74	7	38756
scaffold59831	6	173.74	22	100578
scaffold51633	6	176.9	1	514
scaffold113139	6	178.54	1	1905
scaffold340579	6	178.54	15	50660
scaffold354806	6	179.66	32	163370
scaffold411509	6	182.01	14	80648
scaffold100012	6	184.77	1	1688
scaffold156361	6	184.77	5	24952
scaffold163646	6	184.77	1	3428
scaffold419725	6	184.77	6	18303
scaffold144928	7	0	12	71351
scaffold280924	7	1.19	1	1561
scaffold150599	7	3.4	13	86656
scaffold429030	7	3.4	13	55826
scaffold206082	7	10.24	1	4638
scaffold460314	7	11.02	7	34006
scaffold126395	7	11.8	1	2329
scaffold123749	7	12.58	9	45580
scaffold159663	7	13.35	1	4757
scaffold177917	7	13.35	1	4036
scaffold196174	7	13.35	4	16594
scaffold176486	7	14.03	1	608
scaffold294144	7	14.03	1	3192
scaffold316780	7	14.03	34	166073
scaffold434387	7	7.9	9	36062
scaffold409838	7	8.68	5	32522
scaffold293603	7	18.91	1	922
scaffold119210	7	19.61	1	2225
scaffold166710	7	19.61	29	138224
scaffold417046	7	20.99	1	2668
scaffold123959	7	22.37	9	32105
scaffold246378	7	22.37	1	2175
scaffold137913	7	26.46	1	1713
scaffold410057	7	26.46	21	122682
scaffold438835	7	26.46	7	30439
scaffold122409	7	29.22	14	66735
scaffold115748	7	30.58	26	142405
scaffold243848	7	30.58	14	61017
scaffold279888	7	31.95	1	3108
scaffold402157	7	31.95	1	4304
scaffold84159	7	31.95	1	1934
scaffold125978	7	32.64	9	40739
scaffold146697	7	32.64	1	2108
scaffold146733	7	32.64	1	725
scaffold224310	7	?	1	590
scaffold133199	7	35.16	7	35085
scaffold418631	7	35.16	6	25164
scaffold130021	7	37.44	4	11346
scaffold152982	7	40.47	18	94875
scaffold414745	7	44.36	22	95475
scaffold123079	7	49.09	1	2128
scaffold197484	7	49.09	1	7363
scaffold33915	7	49.85	6	26188
scaffold415783	7	51.38	11	61017
scaffold64161	7	51.38	3	10339
scaffold173956	7	53.32	16	75640
scaffold126545	7	57.88	1	2655
scaffold28900	7	57.88	1	2252
scaffold133974	7	59.48	15	67631
scaffold183097	7	59.48	2	4416
scaffold109730	7	60.2	9	41808
scaffold146047	7	62.75	5	26025
scaffold238809	7	64.5	13	52883
scaffold382225	7	64.5	11	54051
scaffold431164	7	64.5	1	2195
scaffold470689	7	64.5	3	5010
scaffold416082	7	?	6	14801
scaffold463202	7	?	10	42495
scaffold519782	7	?	1	948
scaffold93102	7	?	5	34684
scaffold801048	7	66.31	1	353
scaffold412476	7	67.56	2	4072
scaffold142584	7	69.37	5	20791
scaffold387091	7	69.37	1	1169
scaffold741873	7	73.07	1	333
scaffold76204	7	73.77	6	31543
scaffold150489	7	74.47	1	1503
scaffold193307	7	74.47	9	41012
scaffold416620	7	74.47	5	20124
scaffold428102	7	74.47	2	3703
scaffold172028	7	75.21	1	2079
scaffold206786	7	75.21	1	2102
scaffold218348	7	75.21	1	895
scaffold37691	7	75.95	7	27314
scaffold90842	7	78.57	5	26320
scaffold411147	7	79.56	2	8053
scaffold112658	7	83.61	2	4577
scaffold128262	7	83.61	5	23622
scaffold409836	7	83.61	3	13777
scaffold417168	7	83.61	1	2250
scaffold419448	7	83.61	3	9923
scaffold431606	7	83.61	7	14567
scaffold487254	7	83.61	2	4787
scaffold423087	7	86.68	8	42630
scaffold155723	7	87.56	4	16603
scaffold162868	7	87.56	16	61981
scaffold181895	7	87.56	1	2130
scaffold22864	7	87.56	28	112925
scaffold249993	7	87.56	1	884
scaffold384248	7	87.56	4	13207
scaffold565284	7	87.56	3	8649
scaffold04269	7	88.44	4	16718
scaffold279783	7	88.44	7	34870
scaffold156818	7	89.31	1	1321
scaffold421782	7	89.31	8	28482
scaffold136121	7	90.07	1	1023
scaffold153884	7	90.07	1	4376
scaffold428109	7	90.07	6	20919
scaffold238739	7	90.98	1	1967
scaffold139223	7	91.89	2	12844
scaffold437893	7	91.89	6	29139
scaffold427833	7	101.19	1	2062
scaffold00387	7	104.03	1	6976
scaffold165964	7	104.03	5	14238
scaffold172015	7	95.63	4	15608
scaffold123600	7	96.46	1	4308
scaffold151687	7	97.29	6	24545
scaffold121170	7	99.82	3	10740
scaffold414228	7	105.67	11	46422
scaffold113623	7	107.56	11	34483
scaffold478729	7	107.56	11	38575
scaffold213560	7	111.02	17	94590
scaffold35753	7	118.59	8	25574
scaffold410708	7	118.59	10	36778
scaffold418310	7	122.45	1	2234
scaffold349200	7	124.01	8	39145
scaffold419250	7	126.17	13	67012
scaffold143530	7	126.89	36	169564
scaffold102549	7	129.76	11	64093
scaffold04035	7	131.9	5	23282
scaffold118619	7	131.9	2	9576
scaffold117422	7	132.61	1	2086
scaffold30083	7	135.51	14	66294
scaffold409809	7	137.65	2	21831
scaffold365927	7	139.81	19	102810
scaffold171731	7	141.97	3	6455
scaffold140265	7	146.11	11	43397
scaffold142542	7	146.11	1	5897
scaffold413756	7	146.11	35	199537
scaffold237995	7	151.48	10	63016
scaffold411532	7	154.53	27	193190
scaffold417813	7	156.35	29	162562
scaffold167968	7	171.11	1	1676
scaffold419612	7	171.11	2	5115
scaffold149103	7	174.23	1	4421
scaffold127095	7	177.42	1	1562
scaffold273187	7	177.42	8	40029
scaffold177551	7	178.4	6	17806
scaffold429370	7	178.4	1	1781
scaffold279477	7	179.49	9	40236
scaffold417317	7	180.82	1	2550
scaffold529693	7	180.82	1	922
scaffold157928	7	182.87	38	226222
scaffold345510	7	182.87	1	1914
scaffold86948	7	182.87	18	97870
scaffold125919	7	184.66	1	1175
scaffold326037	7	185.87	1	2639
scaffold410397	7	185.87	4	28627
scaffold222873	7	189.07	19	84382
scaffold345280	7	189.07	1	1385
scaffold153763	7	190.99	5	23858
scaffold152718	7	192.91	1	3366
scaffold185812	7	192.91	1	1340
scaffold415504	7	192.91	1	2917
scaffold177727	7	193.84	49	299364
scaffold118538	7	197.29	13	46898
scaffold142103	7	199.51	55	420217
scaffold142412	7	199.51	1	1669
scaffold241887	7	200.43	1	1190
scaffold411876	7	200.43	6	50834
scaffold419745	7	220.09	15	76837
scaffold191570	7	222.53	17	91110
scaffold65270	7	230.91	11	56664
scaffold464044	7	232.92	1	1195
scaffold411182	7	235.2	1	4057
scaffold143807	7	239.88	1	3131
scaffold221641	7	239.88	1	1228
scaffold182363	8	0	38	192767
scaffold166799	8	3.87	1	2888
scaffold282067	8	3.87	11	61671
scaffold296819	8	3.87	19	102210
scaffold395466	8	3.87	7	24099
scaffold410911	8	3.87	2	8170
scaffold428193	8	3.87	11	67285
scaffold126960	8	10.01	1	1309
scaffold126783	8	11.63	1	1314
scaffold126489	8	5.12	1	1848
scaffold14391	8	5.12	1	2927
scaffold144038	8	5.12	1	3425
scaffold176768	8	6.38	1	1690
scaffold246980	8	6.38	20	94986
scaffold149040	8	7.63	28	163302
scaffold236833	8	7.63	20	168208
scaffold410581	8	7.63	2	10144
scaffold411615	8	7.63	1	3624
scaffold415144	8	7.63	30	178185
scaffold189214	8	8.83	6	31837
scaffold193524	8	8.83	2	5410
scaffold207500	8	8.83	1	2925
scaffold274630	8	8.83	18	111132
scaffold300037	8	8.83	12	74391
scaffold423547	8	8.83	7	17457
scaffold455582	8	8.83	5	35322
scaffold409805	8	21.11	5	37109
scaffold163031	8	26.62	1	2200
scaffold257774	8	30.07	32	146015
scaffold411022	8	30.07	1	4143
scaffold124484	8	34.17	1	2106
scaffold149586	8	34.17	1	3728
scaffold414429	8	34.17	5	26763
scaffold205232	8	36.22	13	79914
scaffold409916	8	36.9	4	25667
scaffold09106	8	45.64	12	56804
scaffold411424	8	46.65	2	6082
scaffold191054	8	49.79	1	3840
scaffold411345	8	56.14	3	7444
scaffold476397	8	56.14	1	1604
scaffold148815	8	58.64	7	35897
scaffold219699	8	59.81	10	54219
scaffold135395	8	61.24	6	21033
scaffold101717	8	62.66	10	35795
scaffold149892	8	64.03	1	1621
scaffold103059	8	64.71	1	2989
scaffold160923	8	66.8	1	2039
scaffold145094	8	68.17	1	11657
scaffold415163	8	68.17	15	68241
scaffold157226	8	69.55	10	50827
scaffold161238	8	69.55	16	116263
scaffold161586	8	69.55	1	984
scaffold161606	8	69.55	1	741
scaffold215764	8	69.55	1	1752
scaffold294012	8	69.55	2	8094
scaffold363798	8	69.55	1	2576
scaffold415102	8	69.55	15	74450
scaffold84710	8	69.55	15	57801
scaffold142919	8	71.61	1	2911
scaffold204751	8	71.61	1	1508
scaffold424281	8	72.29	5	12218
scaffold199334	8	74.35	2	5575
scaffold231182	8	?	1	2026
scaffold68700	8	75.04	14	68629
scaffold279871	8	75.72	19	98412
scaffold118336	8	77.1	15	64518
scaffold102987	8	79.18	4	28171
scaffold120763	8	79.18	2	14781
scaffold444497	8	79.18	5	15292
scaffold418659	8	82.7	1	2542
scaffold147786	8	84.8	14	62767
scaffold411130	8	84.8	5	17695
scaffold419197	8	84.8	16	82095
scaffold448964	8	84.8	4	24639
scaffold139324	8	86.71	37	195127
scaffold364466	8	87.11	1	3593
scaffold131701	8	90.39	1	2338
scaffold184821	8	90.39	19	115326
scaffold357721	8	90.39	1	959
scaffold365794	8	90.39	22	104588
scaffold407432	8	90.39	7	23250
scaffold124082	8	94.17	5	17857
scaffold294255	8	94.17	16	63835
scaffold419277	8	94.17	23	104346
scaffold421738	8	94.17	1	2110
scaffold07123	8	100	6	19717
scaffold109817	8	100	13	58777
scaffold417346	8	100	19	69282
scaffold465503	8	100	1	1006
scaffold86785	8	100	11	44730
scaffold126953	8	104.91	1	2800
scaffold409837	8	104.91	5	28036
scaffold126385	8	95.72	8	27333
scaffold193712	8	95.72	1	3485
scaffold282743	8	95.72	2	12251
scaffold296933	8	95.72	8	37276
scaffold187841	8	108.46	7	40683
scaffold211868	8	109.88	7	21923
scaffold419009	8	110.56	8	22445
scaffold166054	8	111.95	6	29366
scaffold347635	8	111.95	9	35781
scaffold410132	8	115.5	3	10342
scaffold427097	8	115.5	1	2168
scaffold235226	8	118.33	9	62712
scaffold282628	8	124.37	1	3096
scaffold417274	8	?	10	42965
scaffold354160	8	?	3	9214
scaffold142099	8	126.46	4	9426
scaffold435085	8	129.75	1	1667
scaffold704270	8	129.75	1	485
scaffold152628	8	131.87	9	33811
scaffold237375	8	136.84	56	282471
scaffold155103	8	144.25	5	24820
scaffold282127	8	146.31	4	13390
scaffold146632	8	149.08	7	42025
scaffold302123	8	149.08	18	77213
scaffold135250	8	149.76	12	60280
scaffold418430	8	149.76	16	67447
scaffold125421	8	151.12	3	21476
scaffold151898	8	153.69	22	76253
scaffold366934	8	153.69	1	1340
scaffold413019	8	153.69	4	10640
scaffold436991	8	153.69	11	50018
scaffold454512	8	153.69	6	12199
scaffold136200	8	155.38	1	1921
scaffold436446	8	155.38	1	1588
scaffold412508	8	157.89	4	11399
scaffold381749	8	158.72	12	58991
scaffold442626	8	158.72	1	1709
scaffold256502	8	159.55	7	27319
scaffold408068	8	160.22	2	9697
scaffold500272	8	160.22	6	34179
scaffold121052	8	160.91	6	20896
scaffold93813	8	161.59	12	44291
scaffold365104	8	164.34	13	50601
scaffold411855	8	164.34	1	3589
scaffold449294	8	164.34	6	23413
scaffold50722	8	165.02	2	5854
scaffold07646	8	165.7	7	27844
scaffold416348	8	165.7	1	2743
scaffold168427	8	166.38	2	16847
scaffold178800	8	166.38	10	38302
scaffold411956	8	166.38	11	55388
scaffold594663	8	166.38	1	828
scaffold414959	8	167.05	14	57880
scaffold424870	8	167.73	3	10045
scaffold428636	8	167.73	4	24652
scaffold422748	8	174.87	22	79956
scaffold47580	8	174.87	8	36920
scaffold127825	8	175.91	1	1954
scaffold173827	8	175.91	2	6921
scaffold411570	8	181.62	2	6367
scaffold434942	8	181.62	33	144467
scaffold123626	8	182.38	8	33964
scaffold166129	8	184.55	1	1068
scaffold185263	8	186.02	19	86827
scaffold123903	8	190.23	5	15446
scaffold409785	8	190.23	10	61429
scaffold130321	8	191.02	12	53725
scaffold410884	8	193.8	19	97949
scaffold414095	8	193.8	3	18830
scaffold269662	8	195.16	1	892
scaffold300665	8	195.16	1	2022
scaffold421818	8	195.16	1	2049
scaffold438939	8	195.16	1	1838
scaffold319894	8	197	17	80741
scaffold125209	8	197.9	1	4138
scaffold127769	8	197.9	12	53781
scaffold142092	8	197.9	10	46452
scaffold412464	8	197.9	5	18783
scaffold164124	8	199.59	1	1758
scaffold229139	8	199.59	1	1654
scaffold413676	8	201.07	5	15011
scaffold450480	8	202.87	14	55320
scaffold248080	8	205.07	7	25485
scaffold362373	8	205.07	11	39696
scaffold419431	8	205.07	1	2626
scaffold426692	8	207.7	12	55818
scaffold333355	8	210.22	5	26790
scaffold409893	8	211.74	10	36520
scaffold168354	8	214.03	4	24451
scaffold410533	8	214.03	13	81393
scaffold393529	8	217.54	23	142123
scaffold170309	8	218.24	5	25208
scaffold320068	8	218.24	11	53873
scaffold438694	8	218.24	20	98902
scaffold116732	8	225.32	4	24119
scaffold150357	8	225.32	7	35916
scaffold42626	8	227.36	12	62297
scaffold107781	8	229.43	6	56868
scaffold108361	8	229.43	2	8721
scaffold145807	8	229.43	15	78468
scaffold412100	8	229.43	26	144395
scaffold138155	8	231.5	1	4959
scaffold127054	8	232.18	1	4308
scaffold235185	8	232.18	14	67014
scaffold410881	8	232.86	7	40744
scaffold410786	8	233.76	1	4478
scaffold328348	8	?	10	27395
scaffold136822	8	?	13	45562
scaffold488663	8	?	1	966
scaffold133844	8	236.51	3	8214
scaffold363258	8	236.51	4	9373
scaffold73791	8	241.23	38	181494
scaffold128882	8	242.22	2	6009
scaffold58687	8	242.22	46	192566
scaffold228189	8	248.41	1	899
scaffold136192	8	251.97	1	3723
scaffold21960	8	251.97	1	2500
scaffold409786	8	251.97	6	35999
scaffold127959	8	257.75	1	1824
scaffold363697	8	257.75	1	1815
scaffold436740	8	257.75	15	83609
scaffold458389	8	257.75	11	63413
scaffold123329	8	259.12	4	25957
scaffold409969	8	259.12	8	44002
scaffold415097	8	269.57	1	2757
scaffold213958	9	0	3	9861
scaffold226245	9	0	14	52606
scaffold413176	9	0	7	33046
scaffold346241	9	12.93	1	5478
scaffold108930	9	14.08	16	85204
scaffold349033	9	14.08	1	5070
scaffold409910	9	6.7	8	48809
scaffold413538	9	17.84	1	2926
scaffold502488	9	17.84	1	1115
scaffold142446	9	18.86	7	41168
scaffold152106	9	18.86	1	1927
scaffold413194	9	20.21	9	37414
scaffold171975	9	21.63	14	48561
scaffold169068	9	23.73	1	1601
scaffold410594	9	26.34	2	10851
scaffold239326	9	29.37	12	49206
scaffold319457	9	29.37	1	1479
scaffold410648	9	29.37	14	71525
scaffold75572	9	31.45	3	12702
scaffold103630	9	35.02	9	39138
scaffold10889	9	35.02	5	17210
scaffold124802	9	35.02	5	21986
scaffold277247	9	35.02	4	13778
scaffold598662	9	35.02	1	513
scaffold133816	9	37.14	1	2560
scaffold158042	9	37.14	24	87747
scaffold140882	9	46.44	1	2612
scaffold409538	9	46.44	4	11222
scaffold414407	9	46.44	1	3034
scaffold25632	9	48.66	7	22042
scaffold295349	9	48.66	5	26547
scaffold235571	9	52.43	10	48245
scaffold411119	9	55.01	9	31395
scaffold56830	9	55.01	41	167761
scaffold136204	9	55.98	5	23756
scaffold200674	9	55.98	1	1692
scaffold412041	9	62.23	3	8513
scaffold136144	9	62.91	17	66198
scaffold155562	9	63.58	1	2436
scaffold101991	9	64.26	2	6592
scaffold118462	9	66.99	1	4149
scaffold136090	9	66.99	9	75555
scaffold412474	9	68.35	9	45697
scaffold172762	9	69.03	28	163331
scaffold139710	9	71.74	17	89257
scaffold300336	9	71.74	26	120080
scaffold496864	9	73.09	1	1002
scaffold89544	9	?	13	74364
scaffold124084	9	?	10	48303
scaffold424219	9	77.21	30	157740
scaffold179311	9	77.89	1	1670
scaffold409784	9	77.89	22	123508
scaffold412453	9	77.89	6	19008
scaffold122882	9	83.62	1	1038
scaffold133019	9	83.62	12	46895
scaffold203168	9	83.62	1	1877
scaffold144152	9	84.53	1	2633
scaffold413310	9	85.43	13	41342
scaffold129557	9	87.26	31	145825
scaffold145952	9	87.26	8	43466
scaffold126686	9	100.01	23	102631
scaffold122575	9	104.54	1	2896
scaffold141326	9	104.54	3	23741
scaffold412310	9	97.67	7	46934
scaffold413909	9	98.6	20	96913
scaffold05255	9	108.24	8	41961
scaffold170765	9	110.68	16	93051
scaffold124100	9	111.7	1	4512
scaffold138659	9	111.7	16	73745
scaffold350159	9	111.7	5	22620
scaffold71838	9	111.7	4	21022
scaffold274691	9	118.29	12	68698
scaffold154336	9	119.26	11	49982
scaffold161020	9	119.26	28	169488
scaffold168974	9	119.26	1	2360
scaffold268574	9	119.26	1	889
scaffold410681	9	119.26	3	10606
scaffold411191	9	119.26	1	3917
scaffold128159	9	120.18	1	2373
scaffold155179	9	120.18	1	2203
scaffold423679	9	120.18	7	26068
scaffold138140	9	122.96	1	2200
scaffold198456	9	122.96	1	679
scaffold328411	9	122.96	1	2450
scaffold348116	9	122.96	15	59603
scaffold365030	9	122.96	1	1926
scaffold410325	9	122.96	5	20246
scaffold414083	9	122.96	1	3183
scaffold419909	9	122.96	1	2322
scaffold475436	9	122.96	1	1462
scaffold414518	9	126.62	10	49518
scaffold357317	9	130.05	19	72278
scaffold252693	9	132.09	6	25276
scaffold410158	9	133	11	51393
scaffold410252	9	133	6	25819
scaffold425357	9	133	1	2276
scaffold145496	9	134.77	7	29784
scaffold284094	9	134.77	28	153987
scaffold409918	9	134.77	30	155965
scaffold432745	9	134.77	1	1661
scaffold513921	9	134.77	1	945
scaffold202086	9	138.58	4	17625
scaffold232519	9	138.58	20	87229
scaffold361315	9	138.58	1	1045
scaffold411331	9	138.58	7	38411
scaffold412467	9	138.58	7	45580
scaffold436532	9	138.58	1	1658
scaffold78631	9	138.58	1	2415
scaffold435825	9	139.56	6	32660
scaffold142068	9	142.52	16	75028
scaffold409897	9	143.47	14	73343
scaffold412614	9	143.47	27	111860
scaffold128041	9	147.39	20	101370
scaffold156113	9	147.39	9	38760
scaffold187311	9	147.39	1	1216
scaffold213667	9	147.39	18	87941
scaffold348330	9	147.39	10	33208
scaffold430826	9	147.39	2	3434
scaffold98656	9	147.39	6	25750
scaffold316798	9	148.92	1	1349
scaffold127064	9	152.06	27	154577
scaffold91121	9	152.06	1	2248
scaffold223921	9	153.42	18	70334
scaffold152856	9	156.14	7	31193
scaffold418132	9	156.14	1	2418
scaffold301892	9	157.51	15	78767
scaffold149375	9	159.56	13	69365
scaffold171787	9	159.56	1	2396
scaffold602918	9	159.56	19	101360
scaffold165213	9	160.93	13	85547
scaffold134202	9	166.74	10	40217
scaffold328461	9	169.31	1	1247
scaffold416294	9	169.31	1	2637
scaffold429359	9	169.31	1	1757
scaffold154413	9	174.82	1	3004
scaffold157150	9	174.82	45	257618
scaffold160855	9	174.82	1	1347
scaffold167421	9	174.82	4	16181
scaffold476271	9	174.82	1	1288
scaffold160890	9	175.79	1	2719
scaffold97954	9	175.79	9	42875
scaffold145212	9	184.88	25	122772
scaffold68467	9	184.88	1	1414
scaffold132194	9	187.47	10	71648
scaffold173758	9	187.47	1	1657
scaffold190942	9	187.47	4	13101
scaffold546935	9	187.47	28	110879
scaffold65691	9	188.33	1	1528
scaffold112736	9	189.16	15	104346
scaffold201037	9	189.16	24	131311
scaffold480117	9	189.16	17	89710
scaffold501548	9	191.13	41	228489
scaffold128180	9	194.09	26	152919
scaffold226420	9	194.09	12	73239
scaffold114160	9	194.97	26	141267
scaffold133366	9	194.97	23	96051
scaffold174021	9	194.97	6	33446
scaffold177156	9	194.97	10	65290
scaffold220742	9	194.97	1	1334
scaffold419986	9	195.71	1	2371
scaffold410421	9	198.27	24	145615
scaffold127425	9	199.14	5	21231
scaffold190089	9	199.14	21	101803
scaffold410443	9	200.01	12	67435
scaffold427798	9	200.93	22	101360
scaffold419550	9	203.19	7	26926
scaffold143831	9	206.56	3	5073
scaffold171061	9	206.56	1	1810
scaffold193270	9	206.56	36	165369
scaffold410664	9	206.56	22	116657
scaffold77734	9	219.23	37	211016
scaffold380158	9	222.01	9	44634
scaffold188071	9	222.73	16	83663
scaffold411125	9	226.36	6	29970
scaffold299367	9	231.41	3	7636
scaffold170248	9	233.04	1	704
scaffold194884	9	234.47	1	1838
scaffold219955	9	234.47	10	59388
scaffold376076	9	234.47	1	2706
scaffold199300	9	?	1	781
scaffold412552	9	?	27	121943
scaffold117622	9	236.65	1	4417
scaffold413159	9	242.23	10	44102
scaffold141123	9	246.38	15	65711
scaffold136414	9	251.18	1	3204
scaffold299836	9	251.18	1	5048
scaffold150149	9	251.89	10	34228
scaffold316245	10	0	3	16501
scaffold373482	10	0	10	33447
scaffold428621	10	2.63	21	104880
scaffold143398	10	11.18	5	17740
scaffold170021	10	12.38	2	5076
scaffold279032	10	12.38	9	38512
scaffold422253	10	12.38	3	13465
scaffold427430	10	14.39	5	13924
scaffold137708	10	6.39	5	9874
scaffold402301	10	7.35	19	57621
scaffold410036	10	16.37	7	32415
scaffold240030	10	17.31	14	104310
scaffold409885	10	17.31	5	17772
scaffold413340	10	17.31	14	49924
scaffold418321	10	17.31	3	9790
scaffold427773	10	17.31	1	2122
scaffold448128	10	17.31	11	40136
scaffold451586	10	17.31	1	1389
scaffold454373	10	17.31	1	1358
scaffold165768	10	38.41	1	3149
scaffold225766	10	38.41	4	13378
scaffold410517	10	38.41	10	33441
scaffold411093	10	38.41	6	19620
scaffold95847	10	38.41	12	63912
scaffold483987	10	39.26	1	1219
scaffold123319	10	42.77	13	42197
scaffold172212	10	42.77	5	15547
scaffold160522	10	43.48	1	2772
scaffold419926	10	45.38	5	18710
scaffold07810	10	46.31	15	53526
scaffold156757	10	46.31	1	1781
scaffold168200	10	46.31	14	57993
scaffold177748	10	46.31	1	3654
scaffold209198	10	46.31	2	4713
scaffold225917	10	46.31	3	5815
scaffold296464	10	46.31	8	26846
scaffold411472	10	46.31	1	4006
scaffold240159	10	47.7	8	25496
scaffold410038	10	47.7	5	22548
scaffold419044	10	49.09	4	8742
scaffold111080	10	50.46	1	2284
scaffold185602	10	50.46	1	1927
scaffold190643	10	50.46	1	2832
scaffold433124	10	50.46	1	1740
scaffold162977	10	51.84	1	2677
scaffold180456	10	51.84	11	34561
scaffold137889	10	52.52	3	12851
scaffold252936	10	53.2	4	17268
scaffold265173	10	53.2	1	928
scaffold411650	10	53.2	8	36558
scaffold437606	10	53.2	7	21522
scaffold90986	10	53.2	1	1625
scaffold122219	10	53.88	3	12256
scaffold127027	10	53.88	1	1237
scaffold410223	10	53.88	1	6059
scaffold98182	10	53.88	1	1423
scaffold105742	10	60.91	2	5820
scaffold311718	10	60.91	7	25953
scaffold169078	10	63.14	27	114714
scaffold19272	10	63.14	8	20366
scaffold310439	10	63.14	2	4206
scaffold409791	10	63.14	12	49921
scaffold446640	10	63.14	1	1412
scaffold150160	10	64.59	8	33151
scaffold158621	10	64.59	3	15766
scaffold298542	10	64.59	11	51320
scaffold311190	10	64.59	6	38810
scaffold463195	10	65.31	23	107566
scaffold220311	10	66.7	5	24933
scaffold299499	10	66.7	1	1496
scaffold334608	10	66.7	11	44317
scaffold363737	10	66.7	27	121329
scaffold125320	10	67.95	1	1185
scaffold387917	10	67.95	11	43123
scaffold409967	10	67.95	4	16518
scaffold180763	10	72.17	4	8679
scaffold134941	10	79.27	10	43040
scaffold204070	10	80.04	11	31482
scaffold235951	10	80.04	10	55915
scaffold412228	10	83.19	23	112092
scaffold479326	10	84.67	12	38784
scaffold412588	10	86.03	17	59380
scaffold416879	10	87.38	17	69863
scaffold421675	10	87.38	9	31294
scaffold438588	10	87.38	8	39784
scaffold117727	10	89.91	10	50783
scaffold418283	10	89.91	11	46644
scaffold462343	10	89.91	1	1431
scaffold103042	10	93.42	5	25160
scaffold106365	10	94.43	6	18737
scaffold283230	10	101.22	6	30907
scaffold445741	10	101.22	7	32539
scaffold410535	10	98.27	1	4721
scaffold459934	10	98.27	21	91850
scaffold126252	10	99.01	12	60225
scaffold129848	10	99.01	17	90069
scaffold302443	10	99.01	19	86936
scaffold410811	10	106.52	28	131412
scaffold426947	10	106.52	1	1903
scaffold410341	10	108.49	8	43671
scaffold143485	10	109.91	8	25156
scaffold410638	10	109.91	20	85630
scaffold328518	10	112.37	1	2241
scaffold414233	10	112.37	1	2801
scaffold214311	10	114.5	15	69002
scaffold124837	10	121.78	1	3454
scaffold424517	10	121.78	33	170792
scaffold144033	10	122.52	15	64294
scaffold280977	10	122.52	1	1166
scaffold434303	10	123.25	1	1650
scaffold502149	10	124	1	1250
scaffold125665	10	127.74	30	150882
scaffold142939	10	129.78	45	234990
scaffold207154	10	131.84	1	1957
scaffold138625	10	132.53	1	691
scaffold522870	10	132.53	1	1025
scaffold126856	10	135.09	4	21322
scaffold125847	10	136.42	15	118961
scaffold426299	10	136.42	3	8418
scaffold156532	10	137.4	9	56648
scaffold220834	10	137.4	25	137111
scaffold411921	10	137.4	5	21357
scaffold219432	10	138.19	1	2287
scaffold419797	10	138.19	1	2147
scaffold112931	10	139.54	1	1256
scaffold140310	10	140.22	1	2480
scaffold277135	10	142.48	32	182794
scaffold292997	10	144.31	1	1080
scaffold412912	10	145.48	1	3329
scaffold528464	10	145.48	8	40042
scaffold105309	10	148.98	5	25085
scaffold143694	10	148.98	34	164968
scaffold409807	10	148.98	3	25324
scaffold413207	10	148.98	10	35474
scaffold324390	10	149.75	1	1619
scaffold410603	10	149.75	26	122943
scaffold418109	10	149.75	1	2327
scaffold487936	10	150.81	9	29192
scaffold318653	10	152.64	6	14543
scaffold161717	10	154.71	1	3363
scaffold210106	10	154.71	12	64999
scaffold387189	10	156.08	11	67165
scaffold177780	10	158.18	16	86062
scaffold100449	10	159.92	20	113920
scaffold137331	10	159.92	9	45398
scaffold186572	10	159.92	2	4490
scaffold374015	10	159.92	23	146362
scaffold410294	10	159.92	6	24772
scaffold206602	10	160.79	1	1863
scaffold217306	10	160.79	1	856
scaffold452574	10	160.79	35	181580
scaffold09261	10	165.26	1	1693
scaffold210866	10	165.26	19	60248
scaffold334885	10	165.26	1	2022
scaffold102000	10	166.63	1	2960
scaffold135088	10	166.63	1	1396
scaffold45633	10	166.63	22	117433
scaffold693679	10	166.63	1	343
scaffold163044	10	167.99	7	54301
scaffold137781	10	168.66	7	35375
scaffold505752	10	168.66	1	811
scaffold138764	10	169.34	1	2957
scaffold121193	10	?	1	1043
scaffold431381	10	?	11	39851
scaffold601618	10	?	12	47118
scaffold106428	10	?	5	16161
scaffold297920	10	?	7	35886
scaffold410607	10	?	21	82713
scaffold151685	10	?	1	2562
scaffold168316	10	?	1	1762
scaffold237846	10	?	23	124056
scaffold415719	10	177.75	37	221066
scaffold604418	10	178.44	39	205535
scaffold64869	10	178.44	14	89299
scaffold71843	10	179.81	15	67203
scaffold409996	10	180.49	16	110177
scaffold225082	10	181.17	1	2202
scaffold137818	10	184.58	1	3576
scaffold169268	10	184.58	13	76611
scaffold273287	10	184.58	1	2478
scaffold411510	10	184.58	4	22383
scaffold416134	10	184.58	13	62554
scaffold428563	10	184.58	10	53642
scaffold134763	10	185.31	22	128553
scaffold136675	10	185.31	15	76890
scaffold128221	10	186.07	23	132986
scaffold132669	10	186.07	22	127089
scaffold136566	10	186.07	4	20021
scaffold294297	10	186.07	31	147867
scaffold171660	10	186.82	14	84076
scaffold176392	10	189.49	10	38659
scaffold306990	10	189.49	20	127994
scaffold416376	10	190.37	20	91239
scaffold236597	10	192.86	12	58511
scaffold127706	10	195.63	1	2141
scaffold211214	10	197.73	1	1539
scaffold148969	10	198.49	1	1232
scaffold440060	10	198.49	1	1540
scaffold164687	10	202.35	31	134986
scaffold136601	10	204.59	1	1761
scaffold126661	10	208.01	27	134815
scaffold19567	10	208.01	10	55403
scaffold93731	10	208.69	8	35499
scaffold198650	10	210.05	17	111425
scaffold145090	10	210.73	1	1503
scaffold269957	10	210.73	24	140403
scaffold410209	10	211.41	25	116863
scaffold142225	10	214.9	1	3038
scaffold100337	10	216.27	2	5852
scaffold316318	10	216.27	13	64674
scaffold55028	10	216.27	1	2208
scaffold316505	10	216.95	1	2856
scaffold173933	10	217.63	19	101638
scaffold177464	10	219.69	6	42133
scaffold277401	10	219.69	12	63189
scaffold11427	10	220.37	8	33093
scaffold126091	10	220.37	2	7303
scaffold410297	10	221.05	1	5533
scaffold437330	10	221.05	1	1487
scaffold411423	10	223.08	21	90716
scaffold139139	10	226.5	14	92764
scaffold35059	10	226.5	1	2803
scaffold447671	10	226.5	15	81263
scaffold101819	10	227.86	1	2124
scaffold162073	10	227.86	1	2727
scaffold235749	10	227.86	8	53740
scaffold419699	10	227.86	1	2243
scaffold410163	10	228.54	9	33793
scaffold143827	10	229.91	16	87637
scaffold410054	10	230.58	18	98572
scaffold161134	10	231.26	1	2057
scaffold143797	10	231.94	1	2176
scaffold330453	10	231.94	8	35195
scaffold115327	10	235.41	21	118565
scaffold171014	10	235.41	2	7410
scaffold180640	10	235.41	4	18703
scaffold61228	10	235.41	10	70368
scaffold411504	10	256.21	19	116198
scaffold100545	10	258.26	1	3179
scaffold410370	10	258.26	14	59784
scaffold410102	10	259.62	10	56460
scaffold142744	10	260.3	1	3183
scaffold152696	10	260.3	1	2797
scaffold210783	10	260.3	1	3442
scaffold146010	10	262.37	17	85386
scaffold139749	10	263.05	18	102417
scaffold108870	10	264.42	9	30192
scaffold127879	10	264.42	1	1893
scaffold206778	10	264.42	19	77337
scaffold135472	10	267.92	1	1448
scaffold413810	10	270.65	7	35608
scaffold411115	10	288.06	1	4064
scaffold419408	10	291.43	1	2343
scaffold135921	10	294.08	12	52371
scaffold412138	10	294.08	5	20771
scaffold414873	10	294.08	1	2711
scaffold429519	10	294.08	46	262273
scaffold195709	10	300.15	1	2644
scaffold421017	10	303.78	17	76282
scaffold416584	10	306.12	13	59673
scaffold164591	10	307.29	13	67076
scaffold409780	10	309.61	19	113781
scaffold411511	10	309.61	10	64995
scaffold425932	10	309.61	1	1804
scaffold115795	10	311.23	5	18713
scaffold436302	10	311.23	4	13235
scaffold125863	10	312.93	10	61723
scaffold452961	10	314.02	1	1410
scaffold151819	10	316.23	23	139522
scaffold133302	10	319.61	1	3012
scaffold137872	10	319.61	1	2715
scaffold201767	10	319.61	1	1202
scaffold203270	10	319.61	1	2249
scaffold361289	10	319.61	1	893
scaffold363187	10	319.61	1	1146
scaffold136230	10	320.68	8	58274
scaffold556559	10	321.88	8	33888
scaffold224134	10	322.99	4	28731
scaffold172714	10	326.35	16	112975
scaffold137180	10	327.46	17	77690
scaffold384200	10	327.46	9	45966
scaffold181257	10	329.68	5	12926
scaffold109659	10	330.82	10	45426
scaffold113431	10	330.82	1	1792
scaffold123454	10	330.82	30	145493
scaffold125007	10	330.82	1	1701
scaffold275926	10	330.82	1	2707
scaffold410207	10	330.82	21	101894
scaffold443914	10	330.82	1	1786
scaffold115744	10	333.87	1	1996
scaffold131709	10	333.87	7	32537
scaffold21280	10	333.87	4	16946
scaffold287651	10	333.87	9	51244
scaffold284371	10	?	1	837
scaffold482738	10	335.83	4	26199
scaffold127279	10	336.85	1	2173
scaffold143175	10	336.85	6	40865
scaffold137762	11	0	1	2530
scaffold415145	11	0	5	18110
scaffold407548	11	4.13	1	1649
scaffold141308	11	10.29	7	44568
scaffold96377	11	5.5	17	77769
scaffold125705	11	8.93	4	29264
scaffold112474	11	17.52	1	1307
scaffold441178	11	17.52	1	1285
scaffold151492	11	20.29	11	49267
scaffold201637	11	20.29	1	2424
scaffold295362	11	20.29	4	21577
scaffold363797	11	20.29	7	26242
scaffold445452	11	20.29	1	1447
scaffold269497	11	25.29	1	3030
scaffold151954	11	26.75	18	76832
scaffold213211	11	26.75	1	1197
scaffold305713	11	26.75	1	2669
scaffold413287	11	27.99	4	11320
scaffold441505	11	27.99	1	1724
scaffold220199	11	29.23	3	14392
scaffold266146	11	29.23	1	1925
scaffold359382	11	29.23	1	1111
scaffold456396	11	29.23	4	10036
scaffold199965	11	30.9	6	24927
scaffold105658	11	34.32	17	84452
scaffold123697	11	37.74	6	26688
scaffold148428	11	37.74	17	62286
scaffold173896	11	37.74	1	1564
scaffold183862	11	37.74	7	25050
scaffold336284	11	37.74	1	2078
scaffold417553	11	37.74	11	48808
scaffold531181	11	37.74	5	18509
scaffold151529	11	38.87	19	89318
scaffold317085	11	38.87	1	2031
scaffold412033	11	38.87	1	3672
scaffold293779	11	40.19	11	66964
scaffold180523	11	42.65	17	70798
scaffold163023	11	50.11	5	19251
scaffold410099	11	55.52	7	27107
scaffold410642	11	56.89	10	38624
scaffold72562	11	62.2	8	63200
scaffold416892	11	81.32	7	31244
scaffold127077	11	85.04	14	63181
scaffold208492	11	85.04	20	79319
scaffold381780	11	85.04	1	1140
scaffold427984	11	85.04	1	1581
scaffold410821	11	88.65	10	47415
scaffold149668	11	90.15	2	4921
scaffold186628	11	94.27	7	36251
scaffold492213	11	?	1	1358
scaffold201737	11	?	1	1009
scaffold280583	11	?	2	6456
scaffold158826	11	?	1	4132
scaffold45077	11	106.47	5	18346
scaffold116041	11	118.22	1	2713
scaffold143310	11	118.22	5	17640
scaffold176896	11	118.22	3	15526
scaffold279612	11	118.22	3	15594
scaffold384118	11	118.22	6	16654
scaffold399488	11	118.22	1	975
scaffold403133	11	118.22	3	10545
scaffold411670	11	118.22	11	40133
scaffold412531	11	118.22	1	3433
scaffold438547	11	118.22	13	43278
scaffold450098	11	118.22	1	1192
scaffold153812	11	119.02	2	4420
scaffold194879	11	119.02	1	2647
scaffold216766	11	119.02	4	16172
scaffold410150	11	119.02	1	6271
scaffold409960	11	120.2	2	9721
scaffold118296	11	122.59	5	21699
scaffold239909	11	122.59	3	7862
scaffold35445	11	123.76	10	45031
scaffold448783	11	123.76	3	9142
scaffold25873	11	?	1	1465
scaffold138828	11	126.39	1	2823
scaffold373058	11	127.25	9	42549
scaffold422972	11	130.31	5	18130
scaffold146619	11	131.38	14	63600
scaffold414337	11	131.38	1	2837
scaffold924644	11	131.38	1	452
scaffold410689	11	133.69	8	39168
scaffold426707	11	133.69	10	60547
scaffold422738	11	145.5	7	30402
scaffold28117	11	146.2	7	29253
scaffold11205	11	147.58	20	98724
scaffold100703	11	148.26	20	97065
scaffold194773	11	148.26	1	2010
scaffold410772	11	154.03	9	39821
scaffold266882	11	155.6	13	68860
scaffold166862	11	159.14	4	16886
scaffold208240	11	159.14	1	1895
scaffold425422	11	162.01	4	12539
scaffold470063	11	162.01	1	1235
scaffold409843	11	173.66	17	71356
scaffold427612	11	173.66	2	4134
scaffold108046	11	176.2	21	121161
scaffold124778	11	176.2	1	3676
scaffold470218	11	180.35	1	1540
scaffold411576	11	184.3	17	82869
scaffold162254	11	186.82	24	118302
scaffold240913	11	186.82	1	2654
scaffold413301	11	186.82	3	24395
scaffold519242	11	188.89	11	48753
scaffold124168	11	191.65	10	47892
scaffold138052	11	192.38	22	92855
scaffold161425	11	192.38	1	3779
scaffold417510	11	195.32	1	2253
scaffold131559	11	198.31	1	2381
scaffold470336	11	198.31	6	23643
scaffold128263	11	202.07	2	11172
scaffold409976	11	202.07	16	88307
scaffold218158	11	202.79	23	99757
scaffold363175	11	202.79	1	659
scaffold410587	11	202.79	2	10319
scaffold412525	11	202.79	1	3348
scaffold116234	11	203.48	1	1719
scaffold287695	11	203.48	1	775
scaffold478448	11	203.48	18	115054
scaffold342115	11	216.18	1	1465
scaffold431912	11	216.18	14	60150
scaffold220421	11	218.16	3	12378
scaffold418066	11	218.16	1	2641
scaffold421641	11	218.16	1	2166
scaffold125178	11	219.17	9	44397
scaffold394005	11	229.08	22	113730
scaffold473175	12	0	31	188085
scaffold121599	12	0.71	7	42739
scaffold418273	12	2.09	37	194874
scaffold204643	12	2.78	1	1128
scaffold424671	12	4.86	6	14244
scaffold482888	12	4.86	3	6842
scaffold162163	12	10.37	2	5881
scaffold416019	12	10.37	10	43394
scaffold65327	12	10.37	6	19448
scaffold423209	12	11.06	16	56745
scaffold126673	12	11.74	27	170869
scaffold123304	12	13.13	1	5855
scaffold289028	12	13.81	22	103471
scaffold147226	12	14.5	1	1278
scaffold322659	12	14.5	6	16404
scaffold157485	12	5.55	10	56308
scaffold454167	12	6.92	12	51801
scaffold410710	12	7.61	11	45122
scaffold126076	12	16.35	17	82336
scaffold140684	12	17.26	1	3154
scaffold205901	12	17.95	8	21680
scaffold214964	12	18.63	1	2578
scaffold179019	12	20.7	31	146546
scaffold413584	12	20.7	11	54280
scaffold271292	12	21.38	6	37444
scaffold184518	12	22.06	1	1735
scaffold452278	12	22.74	10	32398
scaffold285545	12	24.11	18	84989
scaffold469624	12	24.79	8	31057
scaffold161778	12	28.23	4	19477
scaffold138967	12	29.6	3	8377
scaffold246989	12	29.6	5	9472
scaffold365422	12	29.6	1	2017
scaffold432419	12	29.6	1	1903
scaffold124156	12	32.38	1	1288
scaffold145354	12	32.38	1	1437
scaffold81310	12	34.45	11	42103
scaffold145275	12	35.13	8	31580
scaffold206957	12	35.81	1	1861
scaffold299386	12	36.49	1	2605
scaffold409792	12	36.49	8	47509
scaffold207038	12	37.32	1	1413
scaffold465613	12	37.32	1	1250
scaffold442992	12	38.98	13	47003
scaffold57123	12	39.8	12	38214
scaffold451792	12	40.62	1	1366
scaffold148089	12	41.3	3	20220
scaffold223222	12	41.3	3	6816
scaffold379158	12	41.3	3	16808
scaffold410231	12	41.3	4	15638
scaffold416586	12	41.98	2	4807
scaffold174070	12	46.95	1	1734
scaffold185714	12	46.95	7	20344
scaffold416063	12	46.95	9	19618
scaffold426487	12	46.95	5	17578
scaffold471793	12	46.95	2	4721
scaffold134911	12	47.63	1	2745
scaffold261012	12	52.87	1	1792
scaffold478409	12	52.87	7	21234
scaffold424528	12	57.34	7	18283
scaffold185932	12	60.74	2	4773
scaffold443041	12	60.74	5	12852
scaffold124098	12	61.53	4	21433
scaffold224948	12	61.53	9	38599
scaffold448937	12	61.53	1	1518
scaffold412507	12	63.15	1	3074
scaffold185123	12	?	1	1614
scaffold193057	12	?	17	60625
scaffold296006	12	70.65	2	4173
scaffold118578	12	96	4	34730
scaffold164953	12	110.28	33	154013
scaffold180750	12	110.28	1	2897
scaffold455565	12	110.28	1	1187
scaffold125529	12	121.89	37	230619
scaffold47716	12	121.89	1	1143
[truncated: 1,021 more rows]
